# Supplementary material for: Genome-wide CRISPR screen identifies protein pathways modulating tau protein levels in neurons
Source: Commun Biol. 2021 Jun 14;4:736. doi: 10.1038/s42003-021-02272-1 (PMC8203616; doi:10.1038/s42003-021-02272-1)
Supplement: Supplementary file 4 — Supplementary Data 1 [file 42003_2021_2272_MOESM4_ESM.xlsx]

## Sheet: Sheet2
Gene_id	Symbol	RSA_Down	RSA_Up	Q1	Q3	Edit Time Point
50	ACO2	-5.33383	-0.0493332	-1.52758	-1.16963	21_100%_unsorted
50	ACO2	-5.66118	-0.0220566	-1.70979	-1.13042	30_100%_unsorted
226	ALDOA	-5.61498	-0.00388025	-2.10329	-1.57555	21_100%_unsorted
226	ALDOA	-6.24518	-0.00625887	-2.2704	-1.76161	30_100%_unsorted
29945	ANAPC4	-7.15236	-0.00103406	-1.85798	-1.59419	21_100%_unsorted
29945	ANAPC4	-7.62665	-0.0325732	-1.72371	-1.63544	30_100%_unsorted
402	ARL2	-7.12031	-0.0105753	-1.8146	-1.46378	21_100%_unsorted
402	ARL2	-7.20101	-0.0040921	-1.80613	-1.6174	30_100%_unsorted
488	ATP2A2	-7.01915	-0.0198503	-1.82711	-1.51717	21_100%_unsorted
488	ATP2A2	-6.27697	-0.0329071	-1.8216	-1.76749	30_100%_unsorted
100526740	ATP5J2-PTCD1	-5.61235	-0.100896	-1.30962	-1.07153	21_100%_unsorted
100526740	ATP5J2-PTCD1	-5.40627	-0.126795	-1.24517	-1.16159	30_100%_unsorted
527	ATP6V0C	-5.7536	-0.000258468	-2.53245	-1.30213	21_100%_unsorted
527	ATP6V0C	-5.21858	-0.00272721	-2.37727	-1.30684	30_100%_unsorted
6790	AURKA	-5.23842	-0.0184044	-1.70923	-1.22199	21_100%_unsorted
6790	AURKA	-5.71734	-0.0176463	-1.76536	-1.18871	30_100%_unsorted
9212	AURKB	-5.88445	-0.00946587	-1.81299	-1.24486	21_100%_unsorted
9212	AURKB	-5.85534	-0.0134577	-1.79618	-1.65411	30_100%_unsorted
57448	BIRC6	-5.44687	-0.0567489	-1.37072	-1.08222	21_100%_unsorted
57448	BIRC6	-5.77632	-0.0299273	-1.42435	-1.15949	30_100%_unsorted
8896	BUD31	-6.26348	-0.00223324	-1.67096	-1.47374	21_100%_unsorted
8896	BUD31	-6.19642	-0.00213916	-2.09525	-1.34098	30_100%_unsorted
644019	CBWD6	-5.41503	-0.0267614	-1.83787	-1.53379	21_100%_unsorted
644019	CBWD6	-7.46286	-0.0204432	-1.82255	-1.62628	30_100%_unsorted
338657	CCDC84	-6.66958	-0.0130085	-1.97284	-1.38053	21_100%_unsorted
338657	CCDC84	-5.47112	-0.0108114	-1.86913	-1.59336	30_100%_unsorted
890	CCNA2	-5.30606	-0.0264759	-1.81602	-1.07805	21_100%_unsorted
890	CCNA2	-5.62673	-0.0160598	-1.99079	-1.127	30_100%_unsorted
892	CCNC	-5.72225	-0.00585832	-1.68354	-1.1695	21_100%_unsorted
892	CCNC	-7.12343	-0.0143799	-1.94466	-1.54208	30_100%_unsorted
595	CCND1	-6.50421	-0.0200637	-1.82358	-1.44292	21_100%_unsorted
595	CCND1	-5.73111	-0.0145218	-1.66161	-1.54528	30_100%_unsorted
10576	CCT2	-6.358	-0.00242141	-1.86981	-1.69677	21_100%_unsorted
10576	CCT2	-6.4688	-0.00585832	-1.79335	-1.65613	30_100%_unsorted
7203	CCT3	-5.28533	-0.00053239	-1.87274	-1.32753	21_100%_unsorted
7203	CCT3	-5.28784	-0.000963537	-2.04783	-1.28611	30_100%_unsorted
8881	CDC16	-6.83252	-0.0116144	-1.93398	-1.8272	21_100%_unsorted
8881	CDC16	-7.41429	-0.00439815	-2.06054	-1.97924	30_100%_unsorted
55143	CDCA8	-6.09527	-0.0250731	-1.76849	-1.5388	21_100%_unsorted
55143	CDCA8	-7.49894	-0.020799	-1.94755	-1.67116	30_100%_unsorted
983	CDK1	-6.14247	-0.0239563	-1.59754	-1.53444	21_100%_unsorted
983	CDK1	-6.78406	-0.00897036	-1.76185	-1.40304	30_100%_unsorted
1021	CDK6	-5.36002	-0.0362732	-1.69216	-1.40909	21_100%_unsorted
1021	CDK6	-5.52295	-0.0173857	-1.82114	-1.50341	30_100%_unsorted
1022	CDK7	-5.44428	-0.0266662	-1.57169	-1.28534	21_100%_unsorted
1022	CDK7	-5.55063	-0.0233387	-1.57169	-1.26123	30_100%_unsorted
1058	CENPA	-5.4091	-0.0446034	-1.48832	-1.1125	21_100%_unsorted
1058	CENPA	-5.08677	-0.0555192	-1.39316	-1.12959	30_100%_unsorted
79019	CENPM	-9.20794	-7.04882e-05	-2.41934	-1.83501	21_100%_unsorted
79019	CENPM	-7.05303	-0.000164476	-2.59118	-1.91033	30_100%_unsorted
387103	CENPW	-5.32263	-0.0410568	-1.70349	-1.32004	21_100%_unsorted
387103	CENPW	-5.36502	-0.0116616	-1.72804	-1.36982	30_100%_unsorted
27243	CHMP2A	-7.73147	-0.000587472	-2.563	-1.98301	21_100%_unsorted
27243	CHMP2A	-6.1302	-0.00162181	-2.30361	-1.64197	30_100%_unsorted
26973	CHORDC1	-9.53101	-0.00300953	-2.43893	-2.18032	21_100%_unsorted
26973	CHORDC1	-7.48362	-0.00583477	-2.18799	-1.99295	30_100%_unsorted
9391	CIAO1	-5.16393	-0.00970187	-1.47588	-1.2288	21_100%_unsorted
9391	CIAO1	-5.67717	-0.00608647	-1.46012	-1.29395	30_100%_unsorted
9793	CKAP5	-5.90574	-0.00658878	-1.57632	-1.51715	21_100%_unsorted
9793	CKAP5	-6.89646	-0.00489261	-2.26717	-1.45297	30_100%_unsorted
1207	CLNS1A	-7.34883	-0.00301004	-2.24292	-2.02455	21_100%_unsorted
1207	CLNS1A	-6.76045	-0.00566697	-2.10851	-1.93764	30_100%_unsorted
10987	COPS5	-5.80235	-0.0305468	-1.3888	-1.13013	21_100%_unsorted
10987	COPS5	-6.07976	-0.00856932	-1.63737	-1.29177	30_100%_unsorted
1615	DARS	-5.64124	-0.0168411	-1.65894	-1.57995	21_100%_unsorted
1615	DARS	-5.81894	-0.00873445	-2.06493	-1.66983	30_100%_unsorted
10238	DCAF7	-19.2821	-0.00245351	-2.38828	-1.39771	21_100%_unsorted
10238	DCAF7	-20.5484	-0.00516172	-2.31419	-1.44226	30_100%_unsorted
1653	DDX1	-5.23868	-0.0369423	-1.37806	-1.05891	21_100%_unsorted
1653	DDX1	-5.29312	-0.0459229	-1.67017	-1.34184	30_100%_unsorted
1662	DDX10	-5.51974	-0.0146874	-1.74469	-1.55628	21_100%_unsorted
1662	DDX10	-5.57116	-0.0152315	-1.9878	-1.61571	30_100%_unsorted
54555	DDX49	-5.3069	-0.0213209	-1.70996	-1.50349	21_100%_unsorted
54555	DDX49	-5.34069	-0.0187362	-1.67209	-1.5519	30_100%_unsorted
8562	DENR	-5.36641	-0.0132685	-1.908	-1.09719	21_100%_unsorted
8562	DENR	-5.16951	-0.0203483	-1.95002	-1.19071	30_100%_unsorted
54487	DGCR8	-6.61026	-0.10751	-1.47536	-0.985965	21_100%_unsorted
54487	DGCR8	-6.54281	-0.100809	-1.26376	-0.861216	30_100%_unsorted
1736	DKC1	-7.49227	-0.011142	-1.80103	-1.53427	21_100%_unsorted
1736	DKC1	-7.68492	-0.0166516	-2.02922	-1.73635	30_100%_unsorted
23234	DNAJC9	-6.07745	-0.0191391	-1.88621	-1.4386	21_100%_unsorted
23234	DNAJC9	-5.0719	-0.0232437	-1.93613	-1.02357	30_100%_unsorted
10059	DNM1L	-5.43192	-0.00977267	-1.47405	-1.23301	21_100%_unsorted
10059	DNM1L	-5.67396	-0.00268016	-2.11148	-1.3555	30_100%_unsorted
1798	DPAGT1	-6.82342	-0.00552852	-2.02243	-1.40232	21_100%_unsorted
1798	DPAGT1	-5.76593	-0.0285699	-1.82426	-1.43208	30_100%_unsorted
285381	DPH3	-5.37924	-0.0369184	-1.61015	-1.30443	21_100%_unsorted
285381	DPH3	-5.45787	-0.0590413	-1.5416	-1.41134	30_100%_unsorted
11319	ECD	-5.73012	-0.0078382	-1.90957	-1.16481	21_100%_unsorted
11319	ECD	-5.2108	-0.0206567	-1.84538	-1.41191	30_100%_unsorted
1938	EEF2	-7.15997	-0.0145218	-1.84202	-1.67046	21_100%_unsorted
1938	EEF2	-6.6484	-0.00538719	-2.17852	-1.77521	30_100%_unsorted
10209	EIF1	-5.3229	-0.0840523	-1.35188	-1.20087	21_100%_unsorted
10209	EIF1	-5.07944	-0.0542902	-1.48578	-1.40627	30_100%_unsorted
1965	EIF2S1	-5.79623	-0.00286837	-1.95642	-1.33386	21_100%_unsorted
1965	EIF2S1	-6.49744	-0.00984348	-1.93154	-1.81151	30_100%_unsorted
8661	EIF3A	-5.91146	-0.011449	-1.95517	-1.34248	21_100%_unsorted
8661	EIF3A	-6.09255	-0.00472778	-1.91227	-1.55241	30_100%_unsorted
10480	EIF3M	-5.25051	-0.0659815	-1.34474	-0.958751	21_100%_unsorted
10480	EIF3M	-5.36891	-0.0932303	-1.32416	-1.16978	30_100%_unsorted
9775	EIF4A3	-5.30228	-0.00268016	-1.77899	-1.4313	21_100%_unsorted
9775	EIF4A3	-5.59467	-0.0025155	-1.98522	-1.48456	30_100%_unsorted
3692	EIF6	-5.42162	-0.000328965	-2.28923	-1.22756	21_100%_unsorted
3692	EIF6	-5.46805	-0.00190399	-1.94819	-1.3584	30_100%_unsorted
54859	ELP6	-6.22845	-0.0202298	-1.40987	-1.30232	21_100%_unsorted
54859	ELP6	-5.3784	-0.00438735	-1.53789	-1.21907	30_100%_unsorted
2058	EPRS	-5.74166	-0.0594759	-1.24486	-1.1174	21_100%_unsorted
2058	EPRS	-5.36363	-0.0448912	-1.51262	-1.2303	30_100%_unsorted
2068	ERCC2	-6.90831	-0.00948947	-1.96051	-1.81133	21_100%_unsorted
2068	ERCC2	-6.94597	-0.00734306	-2.22161	-1.86716	30_100%_unsorted
9700	ESPL1	-5.26321	-0.00362136	-2.03984	-1.02912	21_100%_unsorted
9700	ESPL1	-6.33591	-0.0142616	-1.82446	-1.77853	30_100%_unsorted
2107	ETF1	-5.3784	-0.0180253	-1.4536	-1.25535	21_100%_unsorted
2107	ETF1	-5.008	-0.0392856	-1.5323	-1.04168	30_100%_unsorted
58516	FAM60A	-5.3678	-0.0244077	-1.35732	-1.109	21_100%_unsorted
58516	FAM60A	-5.31773	-0.0269755	-1.28797	-1.10947	30_100%_unsorted
2395	FXN	-5.70652	-0.00363151	-1.88309	-1.64392	21_100%_unsorted
2395	FXN	-5.31572	-0.0217896	-1.70711	-1.42713	30_100%_unsorted
2551	GABPA	-5.71635	-0.0505594	-1.38599	-1.14073	21_100%_unsorted
2551	GABPA	-5.56826	-0.0409849	-1.51519	-1.13539	30_100%_unsorted
2553	GABPB1	-5.86757	-0.0111892	-1.60096	-1.30391	21_100%_unsorted
2553	GABPB1	-6.18787	-0.00258607	-1.76362	-1.52891	30_100%_unsorted
25929	GEMIN5	-6.02515	-0.0261905	-1.73195	-1.66314	21_100%_unsorted
25929	GEMIN5	-5.91518	-0.0205381	-1.87259	-1.69308	30_100%_unsorted
9453	GGPS1	-6.28248	-0.014167	-1.59381	-1.40665	21_100%_unsorted
9453	GGPS1	-6.38406	-0.00174389	-1.72505	-1.48028	30_100%_unsorted
51659	GINS2	-6.64088	-0.00477487	-1.80565	-1.37581	21_100%_unsorted
51659	GINS2	-7.8901	-0.0105044	-2.01442	-1.80786	30_100%_unsorted
84296	GINS4	-5.03849	-0.000446464	-2.55362	-1.32116	21_100%_unsorted
84296	GINS4	-5.17494	-0.00115359	-1.80026	-1.51834	30_100%_unsorted
2958	GTF2A2	-6.19438	-0.0324539	-1.58994	-1.38808	21_100%_unsorted
2958	GTF2A2	-6.31495	-0.06792	-1.5169	-1.31604	30_100%_unsorted
3020	H3F3A	-6.26151	-0.0015983	-1.90714	-1.71591	21_100%_unsorted
3020	H3F3A	-5.10027	-0.00152776	-1.92532	-1.4991	30_100%_unsorted
115106	HAUS1	-5.08027	-0.00112815	-2.22351	-1.65716	21_100%_unsorted
115106	HAUS1	-6.36445	-0.00117471	-1.97072	-1.66697	30_100%_unsorted
23354	HAUS5	-6.25928	-0.00498681	-1.8789	-1.45118	21_100%_unsorted
23354	HAUS5	-6.67263	-0.0322154	-1.80427	-1.60929	30_100%_unsorted
3054	HCFC1	-7.7448	-0.00178641	-1.80741	-1.56208	21_100%_unsorted
3054	HCFC1	-7.59537	-0.00508101	-2.05557	-1.91604	30_100%_unsorted
55127	HEATR1	-5.19095	-0.0301418	-1.36517	-1.07696	21_100%_unsorted
55127	HEATR1	-5.33356	-0.0574243	-1.62339	-1.39345	30_100%_unsorted
25988	HINFP	-5.63113	-0.0431888	-1.56166	-1.41095	21_100%_unsorted
25988	HINFP	-5.57284	-0.0149239	-1.54037	-1.42144	30_100%_unsorted
8329	HIST1H2AI	-10.7971	-0.0850118	-1.43967	-0.427111	21_100%_unsorted
8329	HIST1H2AI	-10.7843	-0.000319569	-1.85202	-0.521682	30_100%_unsorted
8331	HIST1H2AJ	-10.9188	-0.0850118	-1.46058	-0.542057	21_100%_unsorted
8331	HIST1H2AJ	-10.7843	-0.000319569	-1.85202	-0.521682	30_100%_unsorted
653604	HIST2H3D	-5.78272	-0.00298601	-2.06973	-1.29956	21_100%_unsorted
653604	HIST2H3D	-6.19601	-0.00216268	-2.06374	-1.31083	30_100%_unsorted
3156	HMGCR	-5.51847	-0.0499583	-1.53792	-1.14487	21_100%_unsorted
3156	HMGCR	-5.8887	-0.0191865	-1.58013	-1.44127	30_100%_unsorted
3157	HMGCS1	-5.63482	-0.0068716	-2.01675	-1.5794	21_100%_unsorted
3157	HMGCS1	-5.25512	-0.011142	-2.13295	-1.42328	30_100%_unsorted
3187	HNRNPH1	-5.01675	-0.0475313	-1.39101	-0.992871	21_100%_unsorted
3187	HNRNPH1	-5.16393	-0.0130794	-1.39101	-1.27927	30_100%_unsorted
150274	HSCB	-5.33767	-0.00965467	-2.03581	-1.48316	21_100%_unsorted
150274	HSCB	-5.10223	-0.0351267	-1.75341	-1.12292	30_100%_unsorted
3309	HSPA5	-5.96722	-0.0356282	-1.58557	-1.23454	21_100%_unsorted
3309	HSPA5	-5.49739	-0.0335513	-1.40298	-1.34933	30_100%_unsorted
3313	HSPA9	-7.05336	-0.0129376	-1.57609	-1.4922	21_100%_unsorted
3313	HSPA9	-6.84529	-0.00948947	-1.90303	-1.53187	30_100%_unsorted
3329	HSPD1	-5.58511	-0.0161782	-1.57077	-1.36438	21_100%_unsorted
3329	HSPD1	-5.60024	-0.0389028	-1.6186	-1.27594	30_100%_unsorted
3336	HSPE1	-7.37087	-0.00199805	-2.26522	-1.92292	21_100%_unsorted
3336	HSPE1	-6.7734	-0.0129849	-2.07581	-1.57929	30_100%_unsorted
3376	IARS	-6.13334	-0.00263311	-2.06974	-1.66779	21_100%_unsorted
3376	IARS	-6.32964	-0.00920631	-2.12633	-1.43495	30_100%_unsorted
55699	IARS2	-5.34647	-0.0559049	-1.34372	-1.24945	21_100%_unsorted
55699	IARS2	-5.4698	-0.0769812	-1.38914	-1.31162	30_100%_unsorted
55756	INTS9	-6.10033	-0.0631011	-1.37961	-1.26941	21_100%_unsorted
55756	INTS9	-5.92941	-0.0316432	-1.71905	-1.38077	30_100%_unsorted
51194	IPO11	-5.40089	-0.0333842	-1.21519	-1.08936	21_100%_unsorted
51194	IPO11	-5.22613	-0.0325255	-1.6474	-1.17048	30_100%_unsorted
3670	ISL1	-9.16114	-0.0148766	-2.00124	-1.81903	21_100%_unsorted
3670	ISL1	-8.64866	-0.00602324	-2.29943	-1.84403	30_100%_unsorted
9493	KIF23	-5.5146	-0.0138123	-1.69062	-1.21695	21_100%_unsorted
9493	KIF23	-5.20562	-0.00993789	-1.59776	-1.27558	30_100%_unsorted
28956	LAMTOR2	-6.1381	-0.055712	-1.39517	-1.25259	21_100%_unsorted
28956	LAMTOR2	-5.99974	-0.0262619	-1.46995	-1.32015	30_100%_unsorted
57819	LSM2	-6.35205	-0.00951307	-1.75544	-1.73283	21_100%_unsorted
57819	LSM2	-5.42257	-0.00404503	-1.88774	-1.57988	30_100%_unsorted
27258	LSM3	-5.93952	-0.0871074	-1.37101	-1.19126	21_100%_unsorted
27258	LSM3	-6.20909	-0.0503911	-1.52996	-1.31328	30_100%_unsorted
25804	LSM4	-5.44025	-0.00814477	-1.66606	-1.16599	21_100%_unsorted
25804	LSM4	-6.03011	-0.00451587	-1.91466	-1.45254	30_100%_unsorted
51690	LSM7	-5.58235	-0.0146401	-1.73695	-1.19249	21_100%_unsorted
51690	LSM7	-5.90111	-0.00880522	-1.91686	-1.33015	30_100%_unsorted
84946	LTV1	-5.89188	-0.0366794	-1.3273	-1.16967	21_100%_unsorted
84946	LTV1	-5.03076	-0.0481798	-1.56966	-1.01897	30_100%_unsorted
57128	LYRM4	-6.10101	-0.0217706	-1.75398	-1.56885	21_100%_unsorted
57128	LYRM4	-5.29223	-0.0145339	-1.78002	-1.58866	30_100%_unsorted
84549	MAK16	-6.08015	-0.0457789	-1.45198	-1.36983	21_100%_unsorted
84549	MAK16	-5.24446	-0.0576655	-1.44969	-1.2629	30_100%_unsorted
4141	MARS	-5.38625	-0.0326686	-1.59546	-1.07856	21_100%_unsorted
4141	MARS	-5.47857	-0.0173621	-1.77973	-1.33572	30_100%_unsorted
4174	MCM5	-5.63899	-0.00781462	-1.5231	-1.18352	21_100%_unsorted
4174	MCM5	-5.17103	-0.0121341	-1.50889	-1.38571	30_100%_unsorted
4193	MDM2	-8.06985	-0.00486906	-1.7631	-1.73792	21_100%_unsorted
4193	MDM2	-8.54044	-0.00465714	-2.14703	-1.96955	30_100%_unsorted
9443	MED7	-5.86302	-0.058993	-1.30842	-1.17708	21_100%_unsorted
9443	MED7	-5.42248	-0.0537603	-1.55036	-1.16936	30_100%_unsorted
440574	MINOS1	-5.86722	-0.00326836	-2.17037	-1.21116	21_100%_unsorted
440574	MINOS1	-5.40259	-0.0244315	-1.81381	-1.37466	30_100%_unsorted
4285	MIPEP	-5.1265	-0.095267	-1.35457	-1.2904	21_100%_unsorted
4285	MIPEP	-5.22222	-0.0366316	-1.57951	-1.02066	30_100%_unsorted
64210	MMS19	-5.21884	-0.0720451	-1.43782	-1.17842	21_100%_unsorted
64210	MMS19	-5.79454	-0.0458029	-1.28824	-1.19785	30_100%_unsorted
51258	MRPL51	-5.44947	-0.0115671	-1.41533	-1.06501	21_100%_unsorted
51258	MRPL51	-5.08042	-0.0979445	-1.38811	-0.979756	30_100%_unsorted
80018	NAA25	-5.43996	-0.00143371	-1.93683	-1.49748	21_100%_unsorted
80018	NAA25	-6.369	-0.016628	-1.96175	-1.62536	30_100%_unsorted
4677	NARS	-7.24285	-0.0298082	-1.80851	-1.5623	21_100%_unsorted
4677	NARS	-5.18762	-0.0273799	-1.8166	-1.24783	30_100%_unsorted
56160	NDNL2	-5.86442	-0.00906474	-2.12305	-1.40685	21_100%_unsorted
56160	NDNL2	-5.28212	-0.00576409	-1.61526	-1.20016	30_100%_unsorted
27158	NDOR1	-6.22266	-0.0273323	-1.65753	-1.39433	21_100%_unsorted
27158	NDOR1	-5.61298	-0.0150896	-1.83491	-1.21279	30_100%_unsorted
4718	NDUFC2	-10.9607	-0.108101	-1.29816	-0.673493	21_100%_unsorted
4718	NDUFC2	-11.3722	-0.102583	-1.45404	-0.807689	30_100%_unsorted
100532726	NDUFC2-KCTD14	-10.9607	-0.108101	-1.29816	-0.673493	21_100%_unsorted
100532726	NDUFC2-KCTD14	-11.3722	-0.102583	-1.45404	-0.807689	30_100%_unsorted
28987	NOB1	-5.80984	-0.00531653	-2.18074	-1.44522	21_100%_unsorted
28987	NOB1	-5.70241	-0.00470423	-2.13439	-1.64607	30_100%_unsorted
9221	NOLC1	-5.39722	-0.0799288	-1.43994	-1.12824	21_100%_unsorted
9221	NOLC1	-5.80439	-0.0623756	-1.58962	-1.21389	30_100%_unsorted
51602	NOP58	-7.19004	-0.00343308	-2.03897	-1.5609	21_100%_unsorted
51602	NOP58	-5.87881	-0.00336249	-2.11841	-1.49136	30_100%_unsorted
55051	NRDE2	-5.49621	-0.0148057	-1.87244	-1.14451	21_100%_unsorted
55051	NRDE2	-5.24209	-0.00682447	-2.18056	-1.202	30_100%_unsorted
11051	NUDT21	-5.08115	-0.110245	-1.23316	-0.998202	21_100%_unsorted
11051	NUDT21	-5.2358	-0.0508961	-1.39123	-1.12018	30_100%_unsorted
4931	NVL	-5.63836	-0.0171015	-1.68532	-1.49333	21_100%_unsorted
4931	NVL	-5.61891	-0.0190917	-1.83126	-1.49333	30_100%_unsorted
55003	PAK1IP1	-5.28748	-0.0148293	-1.57492	-1.00746	21_100%_unsorted
55003	PAK1IP1	-5.39694	-0.0077203	-1.65418	-1.2705	30_100%_unsorted
5111	PCNA	-6.00645	-0.00764956	-1.71526	-1.63267	21_100%_unsorted
5111	PCNA	-6.25257	-0.0136941	-1.89571	-1.54666	30_100%_unsorted
84844	PHF5A	-6.68482	-0.0103392	-1.90815	-1.80151	21_100%_unsorted
84844	PHF5A	-6.56581	-0.00484552	-2.23334	-1.82214	30_100%_unsorted
5347	PLK1	-5.43268	-0.0101503	-1.87027	-1.53777	21_100%_unsorted
5347	PLK1	-5.78516	-0.00442169	-2.17882	-1.66151	30_100%_unsorted
5426	POLE	-5.73836	-0.0129612	-1.72817	-1.60009	21_100%_unsorted
5426	POLE	-5.02149	-0.00428043	-1.81897	-1.47569	30_100%_unsorted
25885	POLR1A	-6.1503	-0.011638	-1.9923	-1.69148	21_100%_unsorted
25885	POLR1A	-6.1369	-0.00727233	-1.90014	-1.74025	30_100%_unsorted
84172	POLR1B	-5.36141	-0.00932429	-1.69105	-1.33534	21_100%_unsorted
84172	POLR1B	-5.95844	-0.0140488	-1.90328	-1.29691	30_100%_unsorted
5431	POLR2B	-5.01983	-0.0135049	-1.58534	-1.35949	21_100%_unsorted
5431	POLR2B	-5.02671	-0.00571697	-1.57105	-1.33153	30_100%_unsorted
5439	POLR2J	-7.47311	-0.0213921	-1.82881	-1.80154	21_100%_unsorted
5439	POLR2J	-8.06985	-0.00362136	-1.76242	-1.66478	30_100%_unsorted
548644	POLR2J3	-5.29049	-0.000408981	-1.91565	-1.50007	21_100%_unsorted
548644	POLR2J3	-5.76506	-0.000117482	-2.48527	-1.65749	30_100%_unsorted
5441	POLR2L	-7.84522	-0.00190399	-2.28772	-1.62747	21_100%_unsorted
5441	POLR2L	-9.36698	-0.000516967	-2.29586	-2.06298	30_100%_unsorted
11128	POLR3A	-6.48806	-0.00694232	-2.23281	-1.75797	21_100%_unsorted
11128	POLR3A	-5.31257	-0.0155865	-1.93086	-1.37483	30_100%_unsorted
171568	POLR3H	-7.10229	-0.00395087	-1.92956	-1.48609	21_100%_unsorted
171568	POLR3H	-6.24006	-0.00333895	-2.09162	-1.5093	30_100%_unsorted
10594	PRPF8	-5.50065	-0.018049	-1.90222	-1.23297	21_100%_unsorted
10594	PRPF8	-5.01379	-0.00595256	-2.08279	-1.47554	30_100%_unsorted
5682	PSMA1	-7.28013	-0.037492	-1.5631	-1.45765	21_100%_unsorted
5682	PSMA1	-6.50891	-0.0197318	-1.89373	-1.54798	30_100%_unsorted
5683	PSMA2	-5.04055	-0.00734306	-1.61923	-1.22905	21_100%_unsorted
5683	PSMA2	-5.41223	-0.00242141	-1.67678	-1.12381	30_100%_unsorted
5684	PSMA3	-7.00491	-0.0126776	-1.79145	-1.61503	21_100%_unsorted
5684	PSMA3	-6.80824	-0.0148766	-2.04319	-1.49624	30_100%_unsorted
5685	PSMA4	-7.13031	-0.0099851	-1.78272	-1.51458	21_100%_unsorted
5685	PSMA4	-6.97436	-0.00303306	-1.88029	-1.58884	30_100%_unsorted
5687	PSMA6	-5.23202	-0.046931	-1.65265	-1.48067	21_100%_unsorted
5687	PSMA6	-5.54821	-0.0214159	-1.80881	-1.36229	30_100%_unsorted
5688	PSMA7	-6.09644	-0.00505746	-1.79634	-1.28238	21_100%_unsorted
5688	PSMA7	-7.49449	-0.0106461	-1.81179	-1.61088	30_100%_unsorted
5695	PSMB7	-7.61957	-0.00805043	-1.68234	-1.5968	21_100%_unsorted
5695	PSMB7	-7.89366	-0.00644738	-2.23613	-1.77444	30_100%_unsorted
5704	PSMC4	-5.9258	-0.0392617	-1.49142	-1.17359	21_100%_unsorted
5704	PSMC4	-5.26772	-0.0342911	-1.79435	-1.19887	30_100%_unsorted
5710	PSMD4	-5.80001	-0.0190917	-1.80244	-1.61192	21_100%_unsorted
5710	PSMD4	-5.55136	-0.0121814	-1.69494	-1.61192	30_100%_unsorted
5713	PSMD7	-5.56064	-0.0144745	-1.96314	-1.09364	21_100%_unsorted
5713	PSMD7	-5.4815	-0.0127722	-1.75353	-1.1068	30_100%_unsorted
84262	PSMG3	-7.33422	-0.00244493	-1.98751	-1.91459	21_100%_unsorted
84262	PSMG3	-5.8615	-0.00310365	-2.46012	-1.67765	30_100%_unsorted
26024	PTCD1	-5.61235	-0.100896	-1.30962	-1.07153	21_100%_unsorted
26024	PTCD1	-5.40627	-0.126795	-1.24517	-1.16159	30_100%_unsorted
22827	PUF60	-6.38406	-0.0737702	-1.47521	-1.30142	21_100%_unsorted
22827	PUF60	-6.29311	-0.0494775	-1.5885	-1.39509	30_100%_unsorted
5859	QARS	-6.09728	-0.00402149	-1.99338	-1.67751	21_100%_unsorted
5859	QARS	-5.7898	-0.00889959	-1.79688	-1.2687	30_100%_unsorted
5885	RAD21	-5.14425	-0.00150425	-1.90122	-1.2219	21_100%_unsorted
5885	RAD21	-5.73935	-0.000751993	-2.09859	-1.30645	30_100%_unsorted
5928	RBBP4	-5.19635	-0.00251056	-1.60162	-1.30295	21_100%_unsorted
5928	RBBP4	-5.59962	-0.00173845	-1.72539	-1.14219	30_100%_unsorted
9978	RBX1	-5.59962	-0.00993789	-1.61825	-1.2549	21_100%_unsorted
9978	RBX1	-5.65291	-0.0113546	-2.07586	-1.44511	30_100%_unsorted
5982	RFC2	-5.65057	-0.0238138	-1.75263	-1.58265	21_100%_unsorted
5982	RFC2	-5.05852	-0.0361776	-1.72638	-1.48944	30_100%_unsorted
5983	RFC3	-7.02332	-0.0137887	-1.9843	-1.58024	21_100%_unsorted
5983	RFC3	-5.95421	-0.00501036	-2.29523	-1.70322	30_100%_unsorted
5985	RFC5	-5.56369	-0.0109295	-1.63642	-1.42668	21_100%_unsorted
5985	RFC5	-6.01281	-0.0290223	-1.8243	-1.49438	30_100%_unsorted
6134	RPL10	-5.33385	-0.00233233	-1.85642	-1.52377	21_100%_unsorted
6134	RPL10	-5.22322	-0.0225321	-1.6642	-1.46123	30_100%_unsorted
4736	RPL10A	-8.30853	-0.00180992	-2.02628	-1.73366	21_100%_unsorted
4736	RPL10A	-8.79335	-0.00739021	-2.0714	-1.84705	30_100%_unsorted
6135	RPL11	-5.95917	-0.00842779	-1.90078	-1.25636	21_100%_unsorted
6135	RPL11	-5.4771	-0.00529298	-2.21805	-1.59278	30_100%_unsorted
9045	RPL14	-5.04786	-0.00972547	-1.90274	-1.43432	21_100%_unsorted
9045	RPL14	-5.48414	-0.0102212	-2.0056	-1.24995	30_100%_unsorted
6139	RPL17	-5.34157	-0.021428	-1.84008	-1.61147	21_100%_unsorted
6139	RPL17	-5.45245	-0.00419667	-1.90337	-1.51229	30_100%_unsorted
100526842	RPL17-C18orf32	-5.34157	-0.0221322	-1.73888	-1.40313	21_100%_unsorted
100526842	RPL17-C18orf32	-5.45245	-0.0338416	-1.61702	-1.51229	30_100%_unsorted
6141	RPL18	-5.95515	-0.00260959	-2.20201	-1.57791	21_100%_unsorted
6141	RPL18	-6.45083	-0.00317424	-2.48611	-1.04998	30_100%_unsorted
9349	RPL23	-6.32056	-0.0120396	-1.8582	-1.44915	21_100%_unsorted
9349	RPL23	-6.2639	-0.0245028	-1.84881	-1.29087	30_100%_unsorted
6154	RPL26	-6.03488	-0.00519558	-1.94283	-1.52688	21_100%_unsorted
6154	RPL26	-5.72418	-0.0150268	-1.64204	-1.50436	30_100%_unsorted
6155	RPL27	-6.207	-0.0110948	-1.85138	-1.70611	21_100%_unsorted
6155	RPL27	-5.19082	-0.0133867	-2.0983	-1.52346	30_100%_unsorted
6122	RPL3	-7.79018	-0.00305659	-2.19149	-1.85073	21_100%_unsorted
6122	RPL3	-8.26477	-0.00378611	-2.31551	-1.75404	30_100%_unsorted
6161	RPL32	-7.18746	-0.00141106	-1.71485	-1.52218	21_100%_unsorted
6161	RPL32	-7.21791	-0.0157285	-1.79212	-1.49621	30_100%_unsorted
6164	RPL34	-6.99605	-0.00319777	-1.98287	-1.44988	21_100%_unsorted
6164	RPL34	-6.40371	-0.00823911	-1.63824	-1.3265	30_100%_unsorted
6165	RPL35A	-7.15806	-0.00812118	-2.19569	-1.7388	21_100%_unsorted
6165	RPL35A	-5.47009	-0.00395087	-2.13279	-1.44371	30_100%_unsorted
25873	RPL36	-7.23954	-0.00152776	-2.18248	-1.90105	21_100%_unsorted
25873	RPL36	-5.55416	-0.00383318	-2.36658	-1.291	30_100%_unsorted
6167	RPL37	-7.44105	-0.00369196	-2.0515	-1.75443	21_100%_unsorted
6167	RPL37	-8.61985	-0.00609393	-2.04019	-1.79797	30_100%_unsorted
6169	RPL38	-6.16673	-0.0101739	-2.00232	-1.69508	21_100%_unsorted
6169	RPL38	-6.14128	-0.0163202	-2.02118	-1.71144	30_100%_unsorted
6128	RPL6	-5.24682	-0.00308012	-2.1238	-1.00769	21_100%_unsorted
6128	RPL6	-5.51508	-0.00729591	-2.23741	-1.60312	30_100%_unsorted
6129	RPL7	-5.34439	-0.0042937	-2.03195	-1.51498	21_100%_unsorted
6129	RPL7	-5.37291	-0.0041877	-2.12477	-1.56756	30_100%_unsorted
6130	RPL7A	-6.68089	-0.000916526	-1.97011	-1.80089	21_100%_unsorted
6130	RPL7A	-6.80284	-0.00348015	-2.11821	-1.67034	30_100%_unsorted
6132	RPL8	-5.24159	-0.00550497	-1.99743	-1.00397	21_100%_unsorted
6132	RPL8	-5.27051	-0.181408	-2.13202	-0.974445	30_100%_unsorted
6133	RPL9	-9.26748	-0.00256254	-1.90451	-1.84131	21_100%_unsorted
6133	RPL9	-5.04988	-0.0193287	-1.92072	-1.48695	30_100%_unsorted
6175	RPLP0	-6.41179	-0.00927709	-1.97691	-1.29433	21_100%_unsorted
6175	RPLP0	-5.36697	-0.00543703	-1.48983	-1.18966	30_100%_unsorted
6184	RPN1	-5.12127	-0.00213916	-2.34768	-1.14166	21_100%_unsorted
6184	RPN1	-5.55791	-0.00284484	-2.11973	-1.17301	30_100%_unsorted
10556	RPP30	-5.08262	-0.0225551	-1.66768	-1.44242	21_100%_unsorted
10556	RPP30	-5.67739	-0.0211549	-1.83736	-1.6408	30_100%_unsorted
6205	RPS11	-5.58564	-0.000493466	-2.02128	-1.56909	21_100%_unsorted
6205	RPS11	-5.16798	-0.00052731	-1.92058	-1.31349	30_100%_unsorted
6207	RPS13	-8.05675	-0.000958884	-2.47437	-2.04697	21_100%_unsorted
6207	RPS13	-8.13014	-0.000940077	-2.53863	-2.10213	30_100%_unsorted
6208	RPS14	-5.84318	-0.0109767	-1.74628	-1.32078	21_100%_unsorted
6208	RPS14	-6.39208	-0.0305945	-1.80073	-1.45466	30_100%_unsorted
6210	RPS15A	-7.63059	-0.00618818	-1.86422	-1.66362	21_100%_unsorted
6210	RPS15A	-7.02332	-0.00956027	-1.93953	-1.69639	30_100%_unsorted
6218	RPS17	-5.876	-0.00512811	-1.62271	-1.15555	21_100%_unsorted
6218	RPS17	-5.71211	-0.00338602	-1.75787	-1.21773	30_100%_unsorted
6223	RPS19	-6.49952	-0.00293895	-1.95554	-1.3412	21_100%_unsorted
6223	RPS19	-6.62146	-0.0213684	-1.90057	-1.37851	30_100%_unsorted
6224	RPS20	-6.87184	-0.0226501	-1.59209	-1.51457	21_100%_unsorted
6224	RPS20	-6.42806	-0.0571107	-1.60769	-1.52197	30_100%_unsorted
6230	RPS25	-5.56521	-0.0271896	-1.77937	-1.538	21_100%_unsorted
6230	RPS25	-6.64722	-0.0100795	-2.05091	-1.83703	30_100%_unsorted
6233	RPS27A	-5.42699	-0.00350368	-2.07426	-1.53653	21_100%_unsorted
6233	RPS27A	-5.69037	-0.00854573	-1.93515	-1.4331	30_100%_unsorted
6234	RPS28	-5.43881	-0.00625887	-2.04357	-1.33277	21_100%_unsorted
6234	RPS28	-5.99416	-0.0112837	-2.13768	-1.47976	30_100%_unsorted
6235	RPS29	-5.74299	-0.0158468	-1.92799	-1.27596	21_100%_unsorted
6235	RPS29	-5.96759	-0.00774388	-1.94216	-1.21209	30_100%_unsorted
6188	RPS3	-5.7193	-0.0367272	-1.74214	-1.3295	21_100%_unsorted
6188	RPS3	-5.3199	-0.0721908	-1.53242	-1.15347	30_100%_unsorted
6189	RPS3A	-8.02303	-0.00110458	-2.26171	-1.8161	21_100%_unsorted
6189	RPS3A	-7.06914	-0.00131616	-2.48935	-1.65637	30_100%_unsorted
6191	RPS4X	-7.65918	-0.000869515	-2.13996	-1.8418	21_100%_unsorted
6191	RPS4X	-6.60811	-0.00977267	-2.15772	-1.63451	30_100%_unsorted
6201	RPS7	-6.29567	-0.0119215	-1.70005	-1.5904	21_100%_unsorted
6201	RPS7	-5.25579	-0.0127958	-1.78804	-1.48911	30_100%_unsorted
6202	RPS8	-8.19818	-0.00056397	-2.75112	-1.69975	21_100%_unsorted
6202	RPS8	-8.93826	-0.00694232	-2.26897	-1.85966	30_100%_unsorted
6240	RRM1	-7.33039	-0.0152788	-1.93411	-1.68459	21_100%_unsorted
6240	RRM1	-8.50828	-0.012205	-2.04102	-1.9833	30_100%_unsorted
8607	RUVBL1	-5.21494	-0.00545786	-1.90715	-1.41465	21_100%_unsorted
8607	RUVBL1	-5.37781	-0.0324778	-1.69218	-1.56867	30_100%_unsorted
56681	SAR1A	-6.51504	-0.0381854	-1.55601	-1.35028	21_100%_unsorted
56681	SAR1A	-5.4119	-0.0422303	-1.74016	-1.57755	30_100%_unsorted
6301	SARS	-9.33215	-0.00517522	-2.29202	-2.05325	21_100%_unsorted
6301	SARS	-8.80959	-0.00199805	-2.32704	-1.84961	30_100%_unsorted
51119	SBDS	-5.36947	-0.0146637	-1.74791	-1.38038	21_100%_unsorted
51119	SBDS	-5.28614	-0.00136318	-1.9342	-1.33034	30_100%_unsorted
7536	SF1	-6.15512	-0.0025155	-2.40416	-1.69251	21_100%_unsorted
7536	SF1	-6.54786	-0.00101055	-2.04884	-1.45667	30_100%_unsorted
8175	SF3A2	-5.57836	-0.0207041	-1.68219	-1.40313	21_100%_unsorted
8175	SF3A2	-7.04611	-0.0119924	-1.80846	-1.45934	30_100%_unsorted
23450	SF3B3	-7.7126	-0.0286175	-1.71432	-1.59878	21_100%_unsorted
23450	SF3B3	-6.63239	-0.01767	-1.9105	-1.57927	30_100%_unsorted
10592	SMC2	-5.56552	-0.00637669	-1.82763	-1.1466	21_100%_unsorted
10592	SMC2	-6.25299	-0.0154445	-1.78843	-1.44925	30_100%_unsorted
79622	SNRNP25	-5.62345	-0.0334081	-1.71714	-1.57667	21_100%_unsorted
79622	SNRNP25	-5.36193	-0.00126914	-2.00397	-1.56444	30_100%_unsorted
11066	SNRNP35	-5.41279	-0.0314525	-1.51315	-1.2751	21_100%_unsorted
11066	SNRNP35	-5.14024	-0.0232912	-1.59516	-1.17211	30_100%_unsorted
6632	SNRPD1	-5.8902	-0.0176226	-1.90352	-1.63325	21_100%_unsorted
6632	SNRPD1	-5.89351	-0.0185229	-1.97159	-1.68747	30_100%_unsorted
6634	SNRPD3	-5.15962	-0.00296248	-1.97899	-1.42276	21_100%_unsorted
6634	SNRPD3	-5.44348	-0.00468068	-2.12474	-1.58688	30_100%_unsorted
6636	SNRPF	-7.29157	-0.0110239	-1.87391	-1.56648	21_100%_unsorted
6636	SNRPF	-6.77128	-0.00635312	-1.66002	-1.49524	30_100%_unsorted
6637	SNRPG	-5.42077	-0.0340524	-1.67074	-1.43805	21_100%_unsorted
6637	SNRPG	-5.31284	-0.0249543	-1.58147	-1.46708	30_100%_unsorted
6647	SOD1	-5.43335	-0.0916367	-1.26753	-1.05362	21_100%_unsorted
6647	SOD1	-5.58788	-0.0981903	-1.39234	-1.35024	30_100%_unsorted
79029	SPATA5L1	-7.02034	-0.0104336	-1.8393	-1.43862	21_100%_unsorted
79029	SPATA5L1	-6.35055	-0.00204509	-2.12881	-1.30132	30_100%_unsorted
147841	SPC24	-5.87702	-0.0291176	-1.71754	-1.63116	21_100%_unsorted
147841	SPC24	-6.63317	-0.00960747	-1.87426	-1.83518	30_100%_unsorted
57405	SPC25	-5.41706	-0.0499342	-1.56635	-1.40679	21_100%_unsorted
57405	SPC25	-5.37198	-0.00153125	-1.74819	-1.48976	30_100%_unsorted
6427	SRSF2	-5.77508	-0.0359149	-1.74039	-1.60626	21_100%_unsorted
6427	SRSF2	-6.1822	-0.0248592	-1.81605	-1.31143	30_100%_unsorted
29101	SSU72	-6.77553	-0.0043746	-1.58661	-1.42413	21_100%_unsorted
29101	SSU72	-5.87143	-0.00720161	-1.57745	-1.40886	30_100%_unsorted
729873	TBC1D3	-11.8807	-0.0872035	-1.42592	-0.872233	21_100%_unsorted
729873	TBC1D3	-11.631	-0.165865	-1.36735	-0.819132	30_100%_unsorted
414059	TBC1D3B	-6.7883	-0.0889093	-1.46099	-0.811022	21_100%_unsorted
414059	TBC1D3B	-6.64565	-0.102125	-1.27547	-0.730325	30_100%_unsorted
84218	TBC1D3F	-9.1324	-0.0685159	-1.51011	-0.998497	21_100%_unsorted
84218	TBC1D3F	-9.6911	-0.13032	-1.51305	-1.06719	30_100%_unsorted
729877	TBC1D3H	-9.94703	-0.212268	-1.3366	-0.86195	21_100%_unsorted
729877	TBC1D3H	-9.71794	-0.279638	-1.15205	-0.747112	30_100%_unsorted
6902	TBCA	-5.23789	-0.0080976	-1.54947	-1.37536	21_100%_unsorted
6902	TBCA	-5.16443	-0.00578765	-1.52614	-1.08307	30_100%_unsorted
7014	TERF2	-5.78036	-0.0380897	-1.61545	-1.24242	21_100%_unsorted
7014	TERF2	-5.55669	-0.0291176	-1.82356	-1.26607	30_100%_unsorted
11011	TLK2	-5.01272	-0.043884	-1.58788	-1.06872	21_100%_unsorted
11011	TLK2	-5.92077	-0.0304038	-1.78374	-1.19806	30_100%_unsorted
4796	TONSL	-5.4912	-0.0444835	-1.6068	-1.2003	21_100%_unsorted
4796	TONSL	-5.85709	-0.0460909	-1.57578	-1.2549	30_100%_unsorted
7153	TOP2A	-6.4883	-0.00366843	-1.76174	-1.49556	21_100%_unsorted
7153	TOP2A	-8.09218	-0.00300953	-1.94472	-1.73794	30_100%_unsorted
22974	TPX2	-5.64753	-0.024384	-1.8368	-1.40738	21_100%_unsorted
22974	TPX2	-5.53447	-0.045251	-1.69598	-1.60826	30_100%_unsorted
58485	TRAPPC1	-5.36326	-0.0128667	-1.93596	-1.56526	21_100%_unsorted
58485	TRAPPC1	-6.13537	-0.0141928	-1.82102	-1.69774	30_100%_unsorted
51499	TRIAP1	-5.35116	-0.00209212	-1.63662	-1.34947	21_100%_unsorted
51499	TRIAP1	-5.81975	-0.00222112	-1.67676	-1.37231	30_100%_unsorted
51504	TRMT112	-6.5141	-0.0037155	-2.40081	-1.71497	21_100%_unsorted
51504	TRMT112	-7.68879	-0.0102684	-2.13001	-2.03182	30_100%_unsorted
90121	TSR2	-5.94641	-0.00420981	-1.98585	-1.22223	21_100%_unsorted
90121	TSR2	-5.83834	-0.00329189	-1.75259	-1.34088	30_100%_unsorted
9675	TTI1	-5.85186	-0.035891	-1.32556	-1.14117	21_100%_unsorted
9675	TTI1	-5.59066	-0.0160125	-1.85798	-1.19292	30_100%_unsorted
10907	TXNL4A	-7.7365	-0.000940031	-1.93817	-1.59852	21_100%_unsorted
10907	TXNL4A	-7.24219	-0.00180992	-2.41501	-1.59852	30_100%_unsorted
7307	U2AF1	-6.72503	-0.0279034	-1.77876	-1.36454	21_100%_unsorted
7307	U2AF1	-6.70897	-0.00223324	-2.00824	-1.58322	30_100%_unsorted
7329	UBE2I	-5.27038	-0.0181438	-1.47521	-1.17529	21_100%_unsorted
7329	UBE2I	-5.56338	-0.0287842	-1.52274	-1.22918	30_100%_unsorted
59286	UBL5	-5.64563	-0.0105281	-1.66314	-1.22204	21_100%_unsorted
59286	UBL5	-6.0941	-0.036321	-1.79303	-1.43164	30_100%_unsorted
29128	UHRF1	-7.64023	-0.0416868	-1.92968	0.0171075	21_100%_unsorted
29128	UHRF1	-8.28238	-0.0301291	-1.84366	0.0488888	30_100%_unsorted
84294	UTP23	-7.4288	-0.0157285	-1.98781	-1.79676	21_100%_unsorted
84294	UTP23	-6.48318	-0.0244077	-1.7278	-1.38854	30_100%_unsorted
7407	VARS	-5.77464	-0.0409131	-1.68539	-1.58013	21_100%_unsorted
7407	VARS	-6.32843	-0.0225789	-1.93162	-1.77726	30_100%_unsorted
10885	WDR3	-5.48914	-0.0236475	-1.85464	-1.11584	21_100%_unsorted
10885	WDR3	-5.63805	-0.0413202	-1.74609	-1.11946	30_100%_unsorted
23160	WDR43	-5.96246	-0.00762598	-1.87971	-1.42248	21_100%_unsorted
23160	WDR43	-6.6961	-0.0070366	-1.63733	-1.60117	30_100%_unsorted
11091	WDR5	-6.75171	-0.0382571	-1.67746	-1.5818	21_100%_unsorted
11091	WDR5	-6.10072	-0.014711	-1.82007	-1.52752	30_100%_unsorted
7465	WEE1	-5.25872	-0.00642382	-2.15736	-1.49013	21_100%_unsorted
7465	WEE1	-5.11185	-0.0186177	-2.00137	-1.32605	30_100%_unsorted
7514	XPO1	-7.01137	-0.0070366	-2.1776	-1.8584	21_100%_unsorted
7514	XPO1	-7.84261	-0.0122995	-1.93474	-1.84792	30_100%_unsorted
8565	YARS	-7.32628	-0.0140724	-1.72166	-1.46658	21_100%_unsorted
8565	YARS	-6.6711	-0.0193525	-1.63889	-1.56253	30_100%_unsorted
51067	YARS2	-5.12525	-0.0724094	-1.15357	-1.00401	21_100%_unsorted
51067	YARS2	-5.46019	-0.0346014	-1.53201	-1.21648	30_100%_unsorted
51646	YPEL5	-5.69328	-0.0387593	-1.57352	-1.14322	21_100%_unsorted
51646	YPEL5	-5.80371	-0.0293795	-1.74488	-1.35112	30_100%_unsorted
64763	ZNF574	-5.45642	-0.0562907	-1.14165	-1.09766	21_100%_unsorted
64763	ZNF574	-5.09313	-0.0767865	-1.25812	-1.13338	30_100%_unsorted
