# Supplementary material for: Genome-wide CRISPR screen identifies protein pathways modulating tau protein levels in neurons
Source: Commun Biol. 2021 Jun 14;4:736. doi: 10.1038/s42003-021-02272-1 (PMC8203616; doi:10.1038/s42003-021-02272-1)
Supplement: Supplementary file 5 — Supplementary Data 2 [file 42003_2021_2272_MOESM5_ESM.xlsx]

## Sheet: Whole Genome 21Days
Symbol	RSA_Down	RSA_Up	Q1	Q3
A1BG	-0.647879	-0.628206	-0.57657	0.921587
A1CF	-0.352316	-1.10497	0.190758	1.05622
A2M	-1.3546	-0.258563	-1.15924	-0.258686
A2ML1	-0.882487	-0.750401	-1.21816	1.06547
A4GALT	-0.69125	-0.441011	-0.460633	0.314915
A4GNT	-0.372942	-1.22644	-0.0504777	0.365102
AAAS	-1.44967	-0.957293	-1.15883	1.29619
AACS	-0.415991	-2.10119	0.827115	0.907183
AADAC	-0.5246	-0.843107	-0.334704	0.185311
AADACL2	-0.442705	-1.41141	0.0441061	0.81979
AADACL3	-3.35744	-0.0367042	-2.73883	-0.678473
AADACL4	-0.335088	-0.704849	-0.305744	0.422025
AADAT	-0.995804	-0.445083	-0.279815	0.161908
AAED1	-0.641227	-0.530483	-0.184689	0.0726653
AAGAB	-0.0595318	-1.44464	0.25456	1.22176
AAK1	-0.322387	-0.708448	-0.186414	0.463
AAMDC	-1.33433	-0.581593	-0.696565	0.0559635
AAMP	-0.358327	-1.20753	-0.56655	1.56752
AANAT	-0.609301	-1.21251	0.0547929	0.100941
AAR2	-0.413836	-0.43162	-0.631546	0.489461
AARD	-0.358907	-1.33849	-0.567458	1.71597
AARS	-0.328046	-1.37268	0.061069	1.14274
AARS2	-1.35271	-0.259566	-1.20987	-0.427179
AARSD1	-0.719351	-0.441212	-0.556648	0.49
AASDH	-0.691314	-0.563423	-0.276856	0.400626
AASDHPPT	-0.167245	-1.1118	0.276365	0.9988
AASS	-0.479664	-1.21568	0.00333107	0.917921
AATF	-2.18653	-1.07332	-0.355915	1.42639
AATK	-1.10806	-1.34666	-0.00805444	0.20286
ABAT	-0.600448	-0.55624	-0.316593	0.109018
ABCA1	-0.516662	-1.00108	0.113756	0.748796
ABCA10	-0.698216	-0.585975	-0.259199	0.431588
ABCA12	-0.457921	-0.550746	-0.163478	0.258914
ABCA13	-0.475795	-1.10595	-0.730758	0.895696
ABCA2	-1.15858	-0.441511	-0.283871	0.154867
ABCA3	-0.21134	-1.00788	-0.0843487	0.646514
ABCA4	-0.535991	-0.937791	-0.166261	0.172899
ABCA5	-0.747158	-0.334129	-0.859585	0.0764107
ABCA6	-0.546338	-0.763271	0.0273827	0.246922
ABCA7	-0.542468	-0.49373	-0.224968	0.166538
ABCA8	-0.623867	-0.223231	-0.917389	0.335471
ABCA9	-1.60685	-0.168438	-0.953461	-0.569806
ABCB1	-0.345809	-0.490954	-0.548355	0.750723
ABCB10	-0.13342	-1.06375	0.243977	1.16381
ABCB11	-0.32497	-0.758648	-0.267429	0.467238
ABCB4	-0.655356	-0.655636	-0.786099	0.51432
ABCB5	-0.609051	-0.720914	-0.289288	0.101162
ABCB6	-0.581869	-0.639261	-0.225597	0.406889
ABCB7	-1.14503	-0.563272	-0.594581	-0.301933
ABCB8	-0.517018	-1.42293	0.0345064	0.737654
ABCB9	-0.411345	-0.688592	-0.103934	0.991477
ABCC1	-2.22099	-0.0918509	-1.25202	-0.888239
ABCC10	-0.498232	-1.21458	-0.596536	0.972274
ABCC11	-0.933719	-1.00713	-0.300194	-0.112556
ABCC12	-0.489116	-0.342304	-0.505771	0.264883
ABCC2	-0.29099	-1.16653	-0.388898	0.847815
ABCC3	-1.05498	-0.439833	-1.33563	0.682995
ABCC4	-0.720973	-0.5778	-0.529795	0.00453056
ABCC5	-0.287271	-1.2772	-0.133031	0.523353
ABCC6	-0.791513	-0.75089	-0.135385	0.108718
ABCC8	-0.674954	-1.07096	0.0747413	0.577853
ABCC9	-0.965927	-0.951142	-0.216842	0.10749
ABCD1	-0.446316	-0.476445	-0.243268	0.273235
ABCD2	-1.2764	-0.331972	-1.01077	-0.380844
ABCD3	-0.276724	-1.37242	0.0351344	0.517796
ABCD4	-1.09429	-0.210529	-1.32708	0.199916
ABCE1	-0.904573	-0.399507	-0.334085	0.167109
ABCF1	-0.218004	-0.858062	0.00429823	1.04055
ABCF2	-1.15351	-0.126155	-1.14252	-0.247395
ABCF3	-0.98794	-0.152274	-0.800314	-0.199452
ABCG1	-1.7172	-0.497493	-0.662878	-0.25206
ABCG2	-0.839423	-0.371861	-1.16898	0.105089
ABCG4	-0.418135	-0.650349	-0.652399	0.947927
ABCG5	-0.850077	-0.508654	-0.772259	-0.100074
ABCG8	-2.34519	-0.100222	-0.990624	-0.435142
ABHD1	-1.60843	-0.0979677	-1.94461	-0.389782
ABHD10	-1.36911	-0.363141	-1.06512	-0.436805
ABHD11	-0.783771	-0.418006	-0.838906	0.403469
ABHD12	-0.791095	-0.571472	-1.04667	0.560315
ABHD12B	-0.410815	-0.845505	-0.170958	0.975172
ABHD13	-0.818078	-0.726209	-0.197607	0.385969
ABHD14A	-2.04691	-0.34527	-2.111	0.546284
ABHD14B	-0.628365	-1.69278	-0.922541	1.52198
ABHD15	-0.874738	-0.637368	-0.700973	0.23222
ABHD16A	-1.09973	-0.196149	-0.681921	-0.273686
ABHD16B	-1.03532	-0.498731	-0.53916	0.18874
ABHD17A	-0.956293	-0.206945	-1.13174	0.126308
ABHD17B	-0.364211	-1.31951	0.103861	1.69138
ABHD17C	-1.79676	-0.933979	-0.485456	1.27189
ABHD2	-0.784745	-0.472603	-0.513575	0.39856
ABHD3	-0.238918	-1.41549	0.281321	1.26062
ABHD4	-0.743753	-0.664751	-0.221286	0.522775
ABHD5	-0.34893	-0.863246	0.103822	0.481718
ABHD6	-2.31539	-0.40284	-0.946524	-0.414328
ABHD8	-0.442562	-0.73354	-0.68574	0.8486
ABI1	-0.440208	-0.878127	-0.316724	0.330601
ABI2	-0.350506	-0.820985	-0.490975	1.14408
ABI3	-0.187541	-1.06668	0.212118	1.15624
ABI3BP	-1.04499	-0.306174	-0.932211	-0.237896
ABL1	-0.951024	-0.22199	-0.752526	-0.172962
ABL2	-0.330595	-0.740589	0.0101386	0.429045
ABLIM1	-1.27459	-1.32809	-1.15829	-0.245078
ABLIM2	-0.891368	-1.35895	-0.939798	1.73809
ABLIM3	-1.05098	-0.742828	-1.40953	0.794238
ABO	-0.214325	-1.84905	0.199508	0.845505
ABR	-0.242595	-1.06828	-0.258364	0.709977
ABRA	-0.213723	-2.03679	-0.319864	0.685302
ABRACL	-0.733584	-1.23138	-0.067618	0.343138
ABT1	-0.880344	-0.498318	-0.60704	-0.121547
ABTB1	-0.0892138	-1.6909	0.397425	2.13879
ABTB2	-0.960494	-0.323339	-0.774686	-0.179886
ACAA1	-0.771164	-0.351044	-0.399618	0.46559
ACAA2	-0.77232	-0.24372	-1.09082	0.238616
ACACA	-1.27322	-0.953339	-1.65725	0.670985
ACACB	-0.808606	-0.401093	-0.570607	0.0667293
ACAD10	-0.638607	-2.31728	0.935512	1.84653
ACAD11	-2.72227	-1.48374	-3.47333	1.886
ACAD8	-0.544635	-0.819538	-0.589191	1.1418
ACAD9	-0.218983	-0.993047	0.0759535	1.13409
ACADL	-0.309844	-1.38816	-0.0234888	0.577067
ACADM	-0.659757	-0.561967	-0.562997	0.0564255
ACADS	-0.951318	-0.343986	-1.29616	0.171937
ACADSB	-1.28714	-0.433964	-0.841118	-0.387604
ACADVL	-1.55854	-0.245333	-1.27738	-0.114007
ACAN	-0.784322	-0.352013	-1.10533	0.40716
ACAP1	-1.05317	-0.614718	-1.30123	0.174375
ACAP2	-0.459062	-0.468225	-0.269995	0.720979
ACAP3	-1.31296	-0.894366	-0.29466	-0.063648
ACAT1	-0.4049	-0.54417	-0.614899	0.322613
ACAT2	-0.259117	-1.2823	0.381799	0.926416
ACBD3	-0.314584	-0.793896	-0.0744572	1.11366
ACBD4	-0.470331	-1.57735	0.250611	0.455438
ACBD5	-3.26828	-0.370941	-2.18215	-0.00182217
ACBD6	-0.561997	-0.502831	-0.503739	0.429718
ACBD7	-1.53666	-0.168856	-1.96028	-0.22482
ACCS	-1.48824	-0.826408	-1.54713	0.647654
ACCSL	-2.01557	-0.659709	-2.55796	0.957526
ACD	-0.987764	-1.93294	0.741826	1.56909
ACE	-1.41518	-0.652286	-0.499872	-0.12256
ACE2	-1.12968	-0.422212	-0.383956	-0.293047
ACER1	-0.644553	-0.401367	-0.732555	0.162354
ACER2	-0.252741	-1.18604	0.177118	1.0084
ACER3	-1.43405	-0.445579	-0.829584	-0.474176
ACHE	-0.916541	-0.662045	-0.0578573	0.0783996
ACIN1	-0.760277	-0.298717	-1.06969	0.357943
ACKR1	-0.921241	-3.69812	1.61955	2.09603
ACKR2	-1.72656	-0.0539375	-1.27326	-0.353472
ACKR3	-1.0835	-1.01538	-0.305654	-0.161392
ACKR4	-0.552733	-1.00872	0.207032	0.669001
ACLY	-0.675595	-0.879577	-0.979234	0.67677
ACMSD	-0.984905	-0.255141	-1.33519	0.166067
ACO1	-0.103581	-1.57048	-0.0474366	1.6446
ACO2	-2.61205	-1.98862	-3.33575	2.49486
ACOT1	-0.654723	-0.650832	-0.63679	0.486192
ACOT11	-0.198383	-1.96077	0.756555	0.872226
ACOT12	-1.21772	-0.217907	-0.633064	0.0800474
ACOT13	-0.942069	-1.13608	-0.0281569	0.161241
ACOT2	-0.427224	-1.03775	0.226304	0.61115
ACOT4	-0.153121	-1.21241	-0.138728	1.45456
ACOT6	-0.520964	-0.75118	-0.789061	0.516485
ACOT7	-1.49682	-0.554113	-1.42693	-0.114416
ACOT8	-1.46048	-0.473126	-1.87083	0.0710586
ACOT9	-0.908128	-0.545103	-0.463944	0.137475
ACOX1	-1.03747	-1.2034	-0.175383	-0.0712479
ACOX2	-0.516127	-0.501859	-0.688537	0.76547
ACOX3	-0.827828	-0.32304	-0.892764	-0.0825231
ACOXL	-1.03035	-0.374438	-0.724382	-0.131244
ACP1	-1.37976	-0.181882	-0.717203	-0.442923
ACP2	-0.999373	-0.174379	-1.35171	-0.163902
ACP5	-1.09584	-0.401769	-0.752392	0.165462
ACP6	-0.758815	-0.562725	-0.740315	0.0188184
ACPP	-0.422895	-0.793874	-0.403611	0.384121
ACPT	-1.34214	-0.197569	-1.38576	0.0455022
ACR	-0.727256	-1.1743	0.314342	0.519482
ACRBP	-0.603655	-0.928093	0.15202	0.422584
ACRC	-0.285361	-0.875673	0.113053	0.881736
ACRV1	-0.756092	-0.762338	-0.176871	0.169886
ACSBG1	-0.534473	-1.11961	0.281252	0.509597
ACSBG2	-0.484181	-0.512968	-0.693114	0.446041
ACSF2	-0.765881	-1.08447	-0.559343	1.43902
ACSF3	-0.395859	-0.944789	0.163463	0.777553
ACSL1	-0.202426	-1.33854	-0.0452837	0.790112
ACSL3	-0.329778	-0.718619	-0.524021	0.814328
ACSL4	-0.613869	-1.7153	0.627377	0.699776
ACSL5	-0.2423	-0.798879	-0.00357247	0.678368
ACSL6	-1.08485	-0.666597	-0.203978	0.230647
ACSM1	-0.446304	-0.615582	-0.137371	0.379952
ACSM2A	-0.572764	-0.933107	-0.236538	0.258399
ACSM2B	-0.90227	-0.389041	-0.865418	-0.138129
ACSM3	-0.908982	-0.56838	-0.145568	0.254617
ACSM4	-0.110845	-2.23972	0.397472	1.05489
ACSM5	-0.329436	-1.03506	-0.103939	1.10527
ACSM6	-0.917566	-0.348793	-0.919545	0.170456
ACSS1	-0.548309	-0.441373	-0.284083	0.160972
ACSS2	-0.822315	-0.763852	0.027643	0.458287
ACSS3	-0.628413	-0.756657	0.000387123	0.449189
ACTA1	-0.741065	-0.592339	-0.394041	0.653991
ACTA2	-0.888915	-0.302862	-0.474475	-0.127908
ACTB	-0.037967	-1.86731	0.556041	2.34754
ACTBL2	-0.6204	-1.25838	0.183724	1.62231
ACTC1	-0.186228	-1.61319	0.493043	1.21198
ACTG1	-0.204841	-1.55379	-0.303567	1.51502
ACTG2	-0.208202	-1.13532	0.291172	0.653014
ACTL10	-1.15818	-0.308008	-0.926927	0.00210359
ACTL6A	-0.02156	-5.55213	2.69208	3.51731
ACTL6B	-0.922271	-0.354465	-0.85517	-0.124256
ACTL7A	-0.231555	-1.31069	0.0633236	0.602282
ACTL7B	-0.18804	-1.46524	0.313456	0.758794
ACTL8	-0.709636	-0.388836	-0.347181	0.0130727
ACTL9	-0.855991	-0.5467	-0.250525	0.254494
ACTN1	-1.20462	-0.110621	-0.962741	0.0477398
ACTN2	-0.599206	-0.557935	-0.511714	0.198855
ACTN4	-2.18901	-0.101965	-1.4006	-0.749063
ACTR10	-2.42117	-0.31246	-1.86943	0.073074
ACTR1A	-1.84856	-0.137158	-0.847291	-0.598018
ACTR1B	-0.514737	-0.883063	0.118236	0.942986
ACTR2	-1.18336	-0.553156	-0.681573	0.00498889
ACTR3	-0.597992	-0.963444	-0.0733075	0.111249
ACTR3B	-0.591728	-0.656242	-0.295043	0.117109
ACTR3C	-0.505839	-0.888152	-0.257041	0.709173
ACTR5	-0.422382	-0.556936	-0.405599	0.761739
ACTR6	-1.02884	-0.556165	-0.158081	0.133814
ACTR8	-0.639199	-0.328151	-0.87201	0.519971
ACTRT1	-0.982993	-0.654421	-0.95738	-0.196257
ACTRT2	-0.202994	-1.00077	0.0652351	1.34547
ACTRT3	-0.335725	-0.629045	-0.301588	0.922859
ACVR1	-0.00710809	-5.58081	2.71252	2.89809
ACVR1B	-1.19159	-0.629063	-1.17487	-0.329455
ACVR1C	-0.711631	-0.77825	0.0401298	0.318333
ACVR2A	-0.471614	-0.764071	-0.348458	0.639497
ACVR2B	-0.392097	-0.754274	-0.074813	0.674565
ACVRL1	-0.599638	-1.24924	0.36058	0.436182
ACY1	-0.49132	-1.01291	-0.0108781	0.221178
ACY3	-0.0415212	-4.37586	1.94368	2.42904
ACYP1	-0.252903	-1.07692	-0.181057	0.600358
ACYP2	-0.212449	-0.861451	0.102821	0.644072
ADA	-0.590551	-0.938224	-0.142193	0.611425
ADAD1	-0.576891	-0.350907	-0.707908	0.131948
ADAD2	-3.38071	-0.0486709	-2.04391	-1.12593
ADAL	-1.25509	-0.366732	-1.63712	0.576585
ADAM10	-0.718096	-0.510869	-0.833653	0.0960541
ADAM11	-0.627128	-2.12876	-0.9209	1.53404
ADAM12	-1.32957	-0.289351	-0.496725	0.094646
ADAM15	-1.63638	-0.491724	-0.666601	-0.585989
ADAM17	-1.51163	-0.426312	-0.723024	-0.518288
ADAM18	-1.32598	-0.336616	-0.506093	-0.410246
ADAM19	-0.568353	-0.35129	-0.399375	0.139634
ADAM2	-0.56853	-0.892493	-0.279023	0.598646
ADAM20	-0.734158	-1.07699	-0.0589732	-0.00611085
ADAM21	-1.16141	-0.3551	-0.584193	-0.311716
ADAM22	-0.790872	-0.706077	-0.0181781	0.356135
ADAM23	-0.905454	-0.31053	-1.24609	0.0622275
ADAM28	-1.65499	-0.701805	-0.311657	-0.0842504
ADAM29	-0.76367	-0.9219	0.146882	0.299445
ADAM30	-0.758682	-0.781218	-0.497548	0.285743
ADAM32	-1.00702	-0.516454	-0.801493	0.206642
ADAM33	-0.781804	-0.33201	-0.542891	0.00672688
ADAM7	-0.522553	-1.38459	0.444997	0.733108
ADAM8	-0.50725	-1.8408	-0.770672	1.29994
ADAM9	-2.12682	-0.214842	-1.16713	-0.53273
ADAMDEC1	-0.833652	-0.267133	-1.16296	0.417722
ADAMTS1	-0.499218	-0.695337	-0.760085	0.702344
ADAMTS10	-0.694505	-0.409872	-0.651104	0.587582
ADAMTS12	-1.12308	-0.213964	-1.49105	0.215397
ADAMTS13	-0.567921	-0.771775	-0.47414	0.600227
ADAMTS14	-0.982434	-0.574289	-0.481625	0.314855
ADAMTS15	-0.504691	-0.370234	-0.709962	0.582502
ADAMTS16	-0.304983	-0.719506	-0.0749184	0.73883
ADAMTS17	-0.593603	-0.714564	-0.354733	0.436168
ADAMTS18	-0.840643	-0.449536	-0.277377	-0.092916
ADAMTS19	-0.397545	-0.854883	-0.623822	1.18033
ADAMTS2	-0.443259	-0.880058	-0.297374	0.957392
ADAMTS20	-0.417608	-1.03819	-0.280556	0.593244
ADAMTS3	-0.192332	-1.03193	-0.145831	0.691691
ADAMTS4	-0.466447	-0.560761	-0.650164	0.840078
ADAMTS5	-1.58409	-0.112201	-2.01572	-0.0175818
ADAMTS6	-0.344589	-0.561786	-0.352056	0.598851
ADAMTS7	-0.227907	-1.11331	-0.347085	1.0304
ADAMTS8	-0.612521	-0.475846	-0.851255	0.17281
ADAMTS9	-0.484808	-0.598074	-0.116321	0.465206
ADAMTSL1	-0.215722	-1.00773	-0.037023	0.76578
ADAMTSL2	-0.778525	-1.20521	-1.09835	0.142886
ADAMTSL3	-0.920146	-0.526924	-1.26041	0.634019
ADAMTSL4	-0.880097	-1.1603	-0.251727	0.618635
ADAMTSL5	-1.3276	-1.86743	-1.46964	-0.411247
ADAP1	-0.470799	-1.04587	-0.206128	0.307176
ADAP2	-0.354521	-0.683423	-0.24101	0.831208
ADAR	-1.78316	-0.0791715	-2.02763	-0.42108
ADARB1	-1.95621	-0.259032	-2.483	0.00890758
ADARB2	-1.12979	-0.742298	0.0114255	0.466304
ADAT1	-1.23544	-0.143807	-1.61637	0.00448473
ADAT2	-0.181357	-1.46165	0.194374	0.719017
ADAT3	-1.6318	-0.875678	-0.125611	0.352057
ADCK1	-1.48185	-0.124745	-1.26933	-0.241324
ADCK2	-0.430091	-0.595459	-0.119028	0.292372
ADCK3	-0.50473	-0.428837	-0.298741	0.28534
ADCK4	-0.585191	-0.458274	-0.868804	0.283323
ADCK5	-0.745502	-0.747408	0.0151749	0.162003
ADCY1	-0.312779	-0.643921	-0.301403	0.529703
ADCY10	-1.20809	-0.222146	-1.35376	-0.339355
ADCY2	-0.625435	-0.481358	-0.276006	0.0873701
ADCY3	-0.525743	-0.468938	-0.506674	0.288658
ADCY4	-0.643155	-0.761715	-0.939795	1.07824
ADCY5	-0.680682	-0.498613	-0.822055	0.304304
ADCY6	-0.421641	-1.00446	-0.657777	1.34862
ADCY7	-1.04933	-0.257034	-0.616503	-0.240776
ADCY8	-0.16816	-0.833617	0.0831692	0.77992
ADCY9	-0.494881	-1.42062	-0.194713	1.81273
ADCYAP1	-0.541376	-0.612021	-0.613502	0.16783
ADCYAP1R1	-0.235131	-1.31839	0.403429	1.0834
ADD1	-0.991123	-0.665044	-0.686944	0.557867
ADD2	-0.399668	-2.15986	-0.626838	1.80396
ADD3	-0.320445	-1.22064	0.343835	0.445792
ADGB	-1.00732	-0.87148	0.109923	0.149185
ADGRA1	-0.72462	-1.49715	0.508347	0.539094
ADGRA2	-0.124617	-1.25063	0.321772	1.26832
ADGRA3	-1.06189	-0.403799	-0.98846	0.0461031
ADGRB1	-1.07842	-0.365785	-0.570571	0.0815442
ADGRB2	-0.351269	-0.844005	-0.418128	0.576996
ADGRB3	-0.644023	-1.42157	0.00738949	0.0700576
ADGRD1	-0.394483	-0.625455	-0.222974	0.918632
ADGRD2	-0.604181	-0.587663	-0.320585	0.138901
ADGRE1	-1.19311	-0.288715	-1.07915	-0.00116264
ADGRE2	-0.595352	-0.275517	-0.818098	0.286865
ADGRE3	-0.6739	-0.441211	-0.284797	0.214661
ADGRE5	-0.916506	-0.574868	-0.694814	0.387917
ADGRF1	-0.875686	-0.482684	-0.63954	0.739427
ADGRF2	-0.804325	-0.437112	-0.669415	-0.0646008
ADGRF3	-0.805043	-0.42674	-0.946344	0.235329
ADGRF4	-0.150305	-1.31495	-0.181207	1.58634
ADGRF5	-0.685076	-0.691636	-0.398357	0.567478
ADGRG1	-1.58254	-0.484122	-1.20879	0.741631
ADGRG2	-2.6971	-1.11492	-1.95908	-0.178162
ADGRG3	-0.154991	-1.42905	0.470615	0.833432
ADGRG4	-1.96315	-0.165277	-1.5103	-0.139327
ADGRG5	-0.148485	-1.31784	0.130222	1.50335
ADGRG6	-0.580153	-1.07763	0.25357	0.572246
ADGRG7	-0.341227	-0.619417	-0.0977631	0.411504
ADGRL1	-2.15355	-0.228066	-0.610277	-0.369919
ADGRL2	-0.640364	-0.318809	-0.547936	0.0735481
ADGRL3	-0.739862	-0.313088	-0.716327	-0.01092
ADGRL4	-0.840436	-0.219683	-1.0237	-0.0927187
ADGRV1	-0.627193	-0.785846	-0.46191	0.614638
ADH1A	-1.00252	-1.22944	-0.0135683	0.316276
ADH1B	-0.408931	-0.374403	-0.366101	0.317228
ADH4	-1.00728	-0.768628	-1.36012	1.08693
ADH5	-0.701546	-1.04409	-0.120691	0.495978
ADH6	-1.19522	-0.289491	-1.15247	-0.19123
ADH7	-0.876268	-0.494227	-0.758236	0.194698
ADHFE1	-0.231532	-2.02723	0.46227	1.46289
ADI1	-1.25201	-0.603031	-1.39164	0.892863
ADIG	-0.513276	-0.980319	-0.779154	0.92327
ADIPOQ	-1.17655	-0.446729	-0.561403	-0.320044
ADIPOR1	-0.627363	-0.293858	-0.51616	0.0854445
ADIPOR2	-0.498536	-0.539097	-0.759355	0.44366
ADIRF	-0.477894	-0.92854	-0.373026	0.234959
ADK	-0.408521	-0.600425	-0.63922	0.504219
ADM	-0.685976	-1.80559	0.181174	0.594773
ADM2	-0.28267	-1.13079	-0.185937	1.48807
ADM5	-0.256336	-1.342	-0.284914	1.10508
ADNP	-2.72028	-0.209161	-1.27561	-1.13008
ADNP2	-0.705187	-0.764145	-1.01276	1.0812
ADO	-1.26665	-0.331732	-0.515739	0.440584
ADORA1	-0.665326	-0.847809	-0.444469	0.387152
ADORA2A	-1.70075	-0.483462	-2.16398	0.740579
ADORA2B	-0.692064	-0.725485	-0.00155207	0.564485
ADORA3	-1.2535	-0.182811	-1.07741	-0.206912
ADPGK	-0.865431	-0.573221	-0.555089	-0.110336
ADPRH	-0.475138	-1.28284	-0.432833	1.64862
ADPRHL1	-0.684041	-0.427017	-0.300641	0.0343733
ADPRHL2	-0.370648	-0.89432	-0.58543	1.03116
ADPRM	-0.467616	-0.882251	-0.719308	0.847762
ADRA1A	-0.302509	-1.16939	0.289016	0.516765
ADRA1B	-0.994077	-0.688942	-0.0328675	0.0928767
ADRA1D	-0.397445	-0.679597	-0.278466	0.732144
ADRA2A	-1.08902	-0.167833	-1.15629	0.217802
ADRA2B	-0.794516	-0.85832	-0.378858	0.271221
ADRA2C	-0.514642	-0.627464	-0.634706	0.621721
ADRB1	-0.950017	-0.518249	-0.198234	0.116009
ADRB2	-0.895922	-0.69212	-0.398812	0.223257
ADRB3	-0.97562	-0.334618	-1.32388	0.530462
ADRBK1	-0.536061	-0.833528	-0.45427	0.42842
ADRBK2	-0.575812	-0.334829	-0.491342	0.132684
ADRM1	-1.24566	-2.71437	0.00946253	3.45559
ADSL	-1.07373	-0.879777	-0.420386	-0.085826
ADSS	-0.926033	-0.729609	0.00185919	0.909314
ADSSL1	-0.487204	-1.23212	0.0156397	0.225054
ADTRP	-0.0323357	-1.88226	0.536634	2.37112
AEBP1	-1.62053	-0.237201	-0.59289	-0.188855
AEBP2	-1.37035	-0.325895	-0.64064	-0.390284
AEN	-0.430763	-0.874586	-0.407389	0.66515
AES	-3.61754	-0.134572	-3.14994	-1.31445
AFAP1	-0.87725	-1.06214	0.242975	0.884846
AFAP1L1	-0.748905	-0.531001	-0.28539	0.465721
AFAP1L2	-1.4232	-0.119135	-1.1904	-0.468098
AFF1	-0.490193	-1.00504	-0.748973	0.38198
AFF2	-0.604129	-0.558252	-0.156421	0.105488
AFF3	-0.798659	-0.58635	-1.12291	0.733244
AFF4	-1.84803	-0.429866	-2.34905	-0.302335
AFG3L2	-1.53713	-2.09587	-1.96138	1.6214
AFM	-0.943358	-0.753586	-0.319388	-0.167448
AFMID	-0.734787	-0.233604	-0.599623	-0.00690093
AFP	-0.172062	-0.936895	0.157367	0.742806
AFTPH	-1.15918	-0.824893	-0.940308	-0.310028
AGA	-0.180415	-1.12639	0.11462	0.721338
AGAP1	-0.731483	-1.22825	0.131947	0.455494
AGAP2	-0.440925	-0.547104	-0.513441	0.822598
AGAP3	-0.292008	-0.932603	-0.20885	0.52834
AGAP4	-0.743912	-0.577495	-0.548921	0.342093
AGAP5	-0.897098	-0.355135	-1.23621	-0.113832
AGAP6	-0.563818	-0.843453	-0.169386	0.453243
AGAP7P	-0.593702	-0.835902	-0.297291	0.115529
AGAP9	-0.191756	-1.61844	0.573731	0.714556
AGBL1	-0.540292	-0.470792	-0.249337	0.511166
AGBL2	-0.419085	-1.86182	0.315054	0.725986
AGBL3	-0.80725	-0.3451	-0.40813	0.329426
AGBL4	-1.19958	-0.730463	-0.893599	1.0414
AGBL5	-0.886707	-0.422534	-0.655193	0.378172
AGER	-0.813258	-0.48781	-1.08688	0.431108
AGFG1	-0.534778	-0.368446	-0.403684	0.174455
AGFG2	-0.947588	-0.333607	-0.426433	0.185751
AGGF1	-3.17552	-1.29668	-3.232	-0.829413
AGK	-0.615999	-0.928279	0.15218	0.639873
AGL	-0.516365	-0.66456	-0.147057	0.468757
AGMAT	-1.476	-1.24082	-1.88933	1.60431
AGMO	-1.43026	-1.00313	-0.131158	1.34785
AGO1	-0.171827	-1.86286	-0.0876289	2.34336
AGO2	-3.6166	-0.345555	-3.86885	-0.820418
AGO3	-0.308818	-1.33758	0.415478	1.00967
AGO4	-0.0975204	-1.93978	0.515952	2.39498
AGPAT1	-0.522538	-0.575754	-0.55557	0.187263
AGPAT2	-0.639553	-0.405932	-0.93567	0.422873
AGPAT3	-0.426996	-0.869548	-0.395375	0.60643
AGPAT4	-0.610252	-0.499526	-0.403806	0.284659
AGPAT5	-0.942938	-0.6198	-0.818022	0.912782
AGPAT6	-0.46451	-0.747345	0.0151579	0.250468
AGPAT9	-0.592495	-0.688145	-0.106503	0.116426
AGPS	-1.85491	-0.156609	-1.63662	-0.701174
AGR2	-0.485247	-1.10074	-0.248737	0.344656
AGR3	-0.174927	-1.16097	-0.173722	1.4742
AGRN	-0.787403	-0.542727	-0.195906	0.306196
AGRP	-0.175839	-1.42839	0.104178	0.732595
AGT	-1.30261	-0.416643	-0.586445	-0.168401
AGTPBP1	-1.00619	-0.362283	-1.07783	-0.0769774
AGTR1	-0.594623	-0.550772	-0.616307	0.21396
AGTR2	-0.805281	-0.69527	-0.439085	0.473491
AGTRAP	-1.08967	-0.329859	-0.432518	0.0548413
AGXT	-0.539268	-1.06931	-0.813039	1.42147
AGXT2	-0.240854	-1.05332	0.105816	0.940155
AHCTF1	-0.993481	-0.377529	-0.875154	0.395873
AHCY	-1.11585	-0.259643	-0.549697	-0.28407
AHCYL1	-0.217509	-1.56033	-0.128608	1.97934
AHCYL2	-0.0738444	-3.12989	0.0616885	3.76277
AHDC1	-1.62678	-0.81086	-2.07087	0.159701
AHI1	-0.454049	-1.038	0.0861717	0.892912
AHNAK	-1.47905	-0.46525	-0.750424	-0.499517
AHNAK2	-0.523626	-0.973659	0.183829	0.634417
AHR	-0.431786	-0.570448	-0.46155	0.79717
AHRR	-2.17269	-0.212749	-1.07019	-0.863083
AHSA1	-1.4223	-0.230829	-0.623931	-0.0994684
AHSA2	-0.795416	-1.60304	-0.995214	2.03126
AHSG	-0.908912	-0.437909	-0.288508	-0.142632
AHSP	-1.10196	-1.69613	-0.848982	1.31821
AICDA	-1.4336	-1.33731	-1.58661	0.0813675
AIDA	-3.25956	-0.0161499	-2.4731	-1.41218
AIF1	-0.434048	-0.87182	-0.330864	0.287628
AIF1L	-0.601056	-0.316714	-0.451788	0.108561
AIFM1	-2.49469	-0.880255	-3.17051	0.501766
AIFM2	-2.15546	-0.202229	-0.667919	-0.233542
AIFM3	-0.885853	-0.786866	-0.629526	0.860145
AIG1	-0.908546	-1.36571	-0.656265	-0.142483
AIM1	-0.504859	-0.529147	-0.534355	0.751263
AIM1L	-0.457429	-1.00137	-0.11848	0.610787
AIM2	-0.479602	-0.775387	-0.262566	0.387773
AIMP1	-0.451913	-0.615551	-0.669587	0.752793
AIMP2	-0.331584	-1.71035	0.624258	1.46475
AIP	-0.81116	-0.746009	0.0140374	0.208144
AIPL1	-0.352536	-1.24671	0.359048	0.461826
AIRE	-0.875433	-0.228616	-0.904225	0.254604
AJAP1	-0.236358	-0.838434	0.0867101	0.828832
AJUBA	-1.31989	-0.863782	-0.832507	-0.406705
AK1	-0.259257	-1.09525	0.083793	0.944939
AK2	-0.435502	-0.892344	-0.676232	0.844148
AK3	-0.21466	-0.979189	0.187332	0.638882
AK4	-0.481321	-0.786425	-0.348822	1.10661
AK5	-1.04122	-0.51977	-1.39996	0.312177
AK6	-0.397378	-0.482774	-0.324532	0.739616
AK7	-0.130304	-1.49136	0.504696	1.31215
AK8	-0.258669	-1.07204	-0.00587487	0.596083
AK9	-0.516875	-0.533104	-0.780255	0.314683
AKAP1	-0.620794	-0.656401	-0.111294	0.61462
AKAP10	-0.157787	-0.723242	-0.00346694	0.783386
AKAP11	-0.977911	-0.186967	-0.704281	-0.192697
AKAP12	-0.4619	-1.32672	-0.429105	1.70095
AKAP13	-0.411259	-0.926644	0.150668	0.397893
AKAP14	-0.797018	-0.805417	-0.228357	-0.0585925
AKAP17A	-0.696118	-1.38736	0.407062	0.535998
AKAP2	-0.290573	-1.00483	-0.500012	0.835997
AKAP3	-0.0851667	-2.16318	0.860691	2.29664
AKAP4	-1.29931	-0.084363	-1.68769	-0.269956
AKAP5	-1.06036	-0.457794	-0.73279	0.707964
AKAP6	-0.548611	-1.34673	-0.824735	1.72555
AKAP7	-0.942288	-0.284981	-1.28454	0.369535
AKAP8	-1.22048	-0.639757	-0.0999228	0.93516
AKAP8L	-0.505765	-2.00574	-0.540767	2.51725
AKAP9	-0.486728	-0.488441	-0.269799	0.586453
AKIP1	-0.463219	-0.492693	-0.315563	0.753126
AKIRIN1	-1.30251	-1.63874	-0.785568	1.71892
AKIRIN2	-0.415376	-2.19013	-0.112643	0.309978
AKNA	-1.51567	-0.244375	-1.08549	-0.0694668
AKNAD1	-0.68517	-0.898603	-0.9899	0.974597
AKR1A1	-0.106413	-1.41716	0.106248	1.24675
AKR1B1	-0.677646	-0.51606	-0.981388	0.783167
AKR1B10	-0.686961	-0.283078	-0.760061	0.0821208
AKR1B15	-0.780111	-0.631199	-0.0986249	0.295297
AKR1C1	-0.276152	-1.42704	0.0226325	0.737807
AKR1C2	-0.203238	-1.84306	0.695965	1.13288
AKR1C3	-0.758117	-0.578228	-0.386044	0.431822
AKR1C4	-0.562613	-0.347231	-0.674108	0.395862
AKR1D1	-0.159991	-1.69651	0.178649	1.21311
AKR1E2	-1.45844	-0.444141	-0.919019	-0.122997
AKR7A2	-0.753214	-0.579971	-0.285808	-0.0221364
AKR7A3	-0.431163	-1.26933	0.0659192	0.756088
AKT1	-1.06082	-0.458297	-0.431023	0.203632
AKT1S1	-0.270627	-1.11503	0.278363	0.539554
AKT2	-0.400135	-1.69204	0.417108	0.604965
AKT3	-1.30718	-0.325007	-0.439443	-0.105772
AKTIP	-0.510224	-0.971452	0.0059108	0.805596
ALAD	-0.413319	-0.944076	-0.230391	0.312212
ALAS1	-0.779425	-0.242653	-0.809353	0.371631
ALAS2	-1.36512	-0.178083	-1.10283	-0.195146
ALB	-0.690059	-0.272007	-0.881369	0.362662
ALCAM	-0.968999	-0.286977	-1.2611	-0.14655
ALDH16A1	-0.352095	-0.691491	-0.164719	0.629156
ALDH18A1	-0.549986	-0.400906	-0.809466	0.222575
ALDH1A1	-0.252249	-1.11791	-0.227797	1.47396
ALDH1A2	-0.748145	-0.464408	-0.301706	-0.000991752
ALDH1A3	-0.949183	-1.07942	-0.11165	0.263606
ALDH1B1	-0.466962	-1.22973	0.348895	0.781818
ALDH1L1	-0.958282	-0.479249	-0.240338	-0.178383
ALDH1L2	-1.4204	-0.23803	-0.994247	-0.380836
ALDH2	-0.205799	-0.522556	-0.305191	0.724561
ALDH3A1	-0.954401	-0.410775	-0.656155	-0.17546
ALDH3A2	-0.488389	-1.35979	-0.597935	1.12588
ALDH3B1	-1.15363	-0.751959	-0.358169	0.282851
ALDH3B2	-0.723412	-0.318973	-1.03366	0.262374
ALDH4A1	-0.566804	-0.513882	-0.846863	0.780394
ALDH5A1	-0.879566	-0.462205	-0.78956	0.00488351
ALDH6A1	-0.529073	-0.694118	-0.165445	0.180349
ALDH7A1	-0.86462	-0.213085	-0.649824	-0.109942
ALDH8A1	-0.620366	-0.431791	-0.726234	0.308576
ALDH9A1	-0.55503	-0.76144	-0.437737	0.561114
ALDOA	-1.51299	-0.624194	-0.393914	-0.255684
ALDOB	-0.603984	-0.717148	-0.455346	1.02486
ALDOC	-1.02756	-0.355486	-1.00442	0.0640272
ALG1	-1.53343	-1.75276	-1.95596	0.342662
ALG10	-0.539773	-0.68408	-0.108133	0.639556
ALG10B	-1.10802	-0.312358	-0.919019	-0.279179
ALG11	-0.228732	-1.59834	0.563191	0.608761
ALG12	-1.13355	-1.3202	-1.50318	1.69183
ALG13	-2.78007	-0.842762	-2.03705	1.1688
ALG14	-2.68876	-0.796817	-0.243262	-0.129037
ALG1L	-0.578455	-2.48358	-0.860674	2.29919
ALG2	-2.1297	-0.48676	-2.68711	-0.325369
ALG3	-1.19015	-0.760604	-0.593874	1.07719
ALG5	-2.06828	-1.05514	-0.931534	0.841713
ALG6	-0.111228	-1.16971	-0.00941747	0.942653
ALG8	-0.0605521	-1.98535	0.640755	2.48972
ALG9	-0.980103	-1.50566	-1.329	1.91263
ALK	-1.11869	-0.161338	-1.21692	0.165455
ALKBH1	-0.267138	-1.57127	-0.16088	1.62709
ALKBH2	-0.714591	-0.324819	-0.477987	0.514929
ALKBH3	-0.326103	-1.335	-0.518088	1.64939
ALKBH4	-0.307797	-1.12631	-0.197179	0.465585
ALKBH5	-2.73695	-0.301597	-3.07462	-1.01456
ALKBH6	-0.337617	-0.853531	-0.290805	1.17888
ALKBH7	-1.15887	-1.37046	-0.820604	0.476315
ALKBH8	-1.09204	-0.406057	-0.389873	-0.268492
ALLC	-1.1348	-0.393674	-1.50514	0.483337
ALMS1	-1.73736	-2.00212	0.0509937	2.51359
ALOX12	-2.03457	-0.601612	-1.43921	0.0766672
ALOX12B	-0.23161	-1.93768	0.743941	1.08454
ALOX15	-0.720229	-0.314514	-0.884658	0.0282402
ALOX15B	-0.726623	-0.701586	-1.0299	0.875445
ALOX5	-1.37635	-0.459888	-0.890673	-0.0235591
ALOX5AP	-0.584718	-0.772865	0.0354317	0.58738
ALOXE3	-0.797955	-0.317801	-0.948756	0.0863843
ALPI	-0.498613	-1.56173	0.544991	0.767894
ALPK1	-0.776023	-0.744677	-0.167002	0.226736
ALPK2	-0.719511	-0.839002	0.0618306	0.175439
ALPK3	-0.474836	-0.910775	-0.39347	0.693094
ALPL	-0.243705	-0.836051	-0.318618	0.578196
ALPP	-0.686875	-0.465796	-0.255218	0.192855
ALPPL2	-0.685871	-0.761108	-0.790587	1.07788
ALS2	-0.303721	-0.828216	-0.448607	1.15208
ALS2CL	-0.103548	-1.75208	0.183899	1.59426
ALS2CR11	-0.459906	-0.585576	-0.411009	0.256556
ALS2CR12	-1.0723	-1.0425	-0.450177	0.753281
ALX1	-1.7492	-0.201721	-1.46641	-0.529216
ALX3	-0.194511	-1.07726	0.0344659	1.43133
ALX4	-0.848036	-0.243865	-1.17865	-0.024212
ALYREF	-0.446012	-0.671387	-0.633934	0.970545
AMACR	-0.798352	-1.72219	0.631161	1.08916
AMBN	-0.865459	-1.16571	0.309854	0.610445
AMBP	-0.595624	-1.22355	0.0329126	0.113701
AMBRA1	-4.97281	-0.00264815	-5.20134	-2.368
AMD1	-3.04686	-0.0720049	-1.18767	-0.759754
AMDHD1	-1.92547	-0.0614989	-1.63268	-0.738043
AMDHD2	-1.55294	-0.566209	-1.35062	0.808802
AMELX	-0.115244	-2.1447	0.765695	1.58964
AMELY	-0.236493	-1.06731	-0.326389	1.08953
AMER1	-2.31123	-1.73736	-2.02948	0.331731
AMER2	-1.98846	-1.65269	-1.81401	2.09121
AMER3	-0.556215	-1.16667	-0.603083	1.52457
AMFR	-0.1236	-1.27145	0.374779	1.10669
AMH	-1.67802	-0.909769	-2.13272	0.712158
AMHR2	-0.39991	-0.81803	0.0710752	0.956661
AMICA1	-0.372046	-0.493917	-0.297236	0.754982
AMIGO1	-0.0540187	-2.12638	0.477591	1.51276
AMIGO2	-0.451308	-0.953611	-0.000116621	0.897932
AMIGO3	-0.645749	-0.391508	-0.641861	0.584878
AMMECR1	-0.687329	-0.322385	-0.918526	0.510715
AMMECR1L	-1.6376	-0.712119	-2.08266	0.00310131
AMN	-2.06336	-0.308807	-2.0053	0.488767
AMN1	-1.42418	-0.44095	-1.71191	0.684274
AMOT	-1.01386	-1.27787	-0.379716	1.60206
AMOTL1	-0.66044	-0.554215	-0.160213	0.196636
AMOTL2	-1.37366	-1.82865	-0.678452	2.29308
AMPD1	-0.753699	-0.459055	-0.262921	0.0110843
AMPD2	-0.568499	-0.950759	0.167566	0.388596
AMPD3	-1.56018	-0.654121	-0.530913	-0.308005
AMPH	-0.491494	-0.458558	-0.263463	0.244783
AMT	-0.724541	-0.66008	-0.414651	0.330315
AMTN	-0.0904183	-3.17812	-0.00117358	4.0663
AMY1A	-0.539932	-1.2036	-0.0789011	0.773413
AMY1B	-0.539932	-1.2036	-0.0789011	0.773413
AMY1C	-0.539932	-1.2036	-0.0789011	0.773413
AMY2A	-1.10786	-0.533305	-0.263847	-0.115535
AMY2B	-0.607933	-0.505802	-0.897646	0.770815
AMZ1	-0.56164	-0.600028	-0.840813	0.889241
AMZ2	-0.494285	-0.447487	-0.753571	0.597102
ANAPC1	-0.210761	-1.13699	0.292125	1.13463
ANAPC10	-0.776419	-0.142589	-0.844706	-0.0408962
ANAPC11	-0.366327	-0.934579	0.156317	0.949164
ANAPC13	-0.343883	-0.924073	-0.31934	0.824386
ANAPC15	-2.53342	-0.38757	-3.21285	0.459103
ANAPC16	-0.0955189	-3.00892	0.557954	2.22299
ANAPC2	-1.6971	-0.110672	-1.8182	-0.226054
ANAPC4	-1.48648	-0.148431	-1.89982	-0.0197734
ANAPC5	-0.879487	-0.482355	-0.236786	-0.120865
ANAPC7	-0.59874	-0.559287	-0.886092	0.838406
ANG	-0.905923	-0.5439	-0.354254	-0.0076833
ANGEL1	-0.42503	-0.839415	-0.178603	0.662627
ANGEL2	-0.751354	-0.265089	-0.85433	0.18409
ANGPT1	-0.640048	-0.799553	-0.157536	0.0738524
ANGPT2	-0.887376	-0.888483	0.122521	0.371981
ANGPT4	-0.614164	-0.653874	-0.905446	0.470218
ANGPTL1	-0.557966	-1.41806	0.0338918	0.718485
ANGPTL2	-0.518084	-0.660715	-0.288951	0.90849
ANGPTL3	-0.576975	-0.276414	-0.519481	0.168262
ANGPTL4	-0.350015	-0.72991	-0.5542	0.724892
ANGPTL5	-0.89755	-0.551927	-0.162205	-0.0694407
ANGPTL6	-1.10269	-0.333741	-1.17392	0.528657
ANGPTL7	-0.28978	-1.21034	-0.138718	0.494527
ANHX	-2.08745	-0.429507	-0.690354	-0.522769
ANK1	-0.627079	-0.57316	-0.21225	0.0856182
ANK2	-0.577769	-0.425315	-0.586204	0.613
ANK3	-0.569778	-0.983391	0.079246	0.427286
ANKAR	-0.369157	-0.838848	0.0871397	0.623308
ANKDD1A	-0.923872	-0.806854	-1.26486	0.582812
ANKDD1B	-1.32776	-0.600811	-0.699311	0.070718
ANKEF1	-0.362439	-0.616689	-0.099936	0.380854
ANKFN1	-0.662748	-0.700673	-0.317258	0.406625
ANKFY1	-0.801246	-1.27101	-0.0616605	0.239875
ANKH	-0.461031	-1.44925	-0.487257	1.84382
ANKHD1	-1.54876	-0.448768	-0.537272	-0.185977
ANKHD1-EIF4EBP3	-1.619	-0.239326	-0.954369	-0.253302
ANKIB1	-0.633466	-0.680934	-0.929089	0.982703
ANKK1	-1.16822	-1.64253	0.0826126	0.17257
ANKLE1	-0.789608	-0.799681	-0.632391	1.11974
ANKLE2	-0.781621	-0.302261	-0.764821	0.184652
ANKMY1	-0.344906	-0.7347	-0.299363	0.534121
ANKMY2	-0.143523	-1.44	0.476465	0.916998
ANKRA2	-0.344754	-0.828995	-0.335568	0.580036
ANKRD1	-0.695229	-0.41208	-0.378143	0.0243033
ANKRD10	-0.449582	-0.636055	-0.337222	0.93141
ANKRD11	-1.99963	-0.160083	-2.53776	-0.586609
ANKRD12	-0.487826	-0.328584	-0.4725	0.266257
ANKRD13A	-0.241438	-0.889563	0.123387	0.582362
ANKRD13B	-1.24698	-0.262313	-1.09563	0.0608108
ANKRD13C	-0.943576	-0.411998	-0.966194	0.155032
ANKRD13D	-1.08646	-0.611407	-0.779192	0.903275
ANKRD16	-0.717121	-0.569108	-0.578243	0.0356805
ANKRD17	-0.135259	-2.23519	0.609553	1.66324
ANKRD18A	-1.08431	-0.419227	-0.959093	-0.199995
ANKRD2	-0.415242	-0.749287	0.0164982	0.310134
ANKRD20A1	-0.803455	-0.55222	-0.463476	-0.064046
ANKRD20A2	-0.847225	-0.55222	-0.463476	-0.0982149
ANKRD20A3	-0.652562	-0.55222	-0.463476	0.505613
ANKRD20A4	-0.37007	-0.757886	-0.398051	1.07359
ANKRD22	-0.528212	-0.962422	-0.281242	0.357193
ANKRD23	-0.527395	-0.555574	-0.797895	0.752007
ANKRD24	-0.202049	-1.0307	0.0417092	1.09943
ANKRD26	-0.70003	-0.898577	-0.148036	0.0202617
ANKRD27	-0.786846	-0.200719	-1.10851	-0.0108111
ANKRD28	-1.3062	-0.480274	-0.311298	-0.229407
ANKRD29	-0.182276	-0.843105	-0.256191	0.960907
ANKRD30A	-1.50429	-0.254557	-0.638725	-0.513749
ANKRD30B	-1.11447	-0.507204	-0.209784	0.165894
ANKRD31	-0.202467	-1.09856	0.00337056	0.948596
ANKRD32	-1.07645	-0.356065	-0.449309	0.164518
ANKRD33	-0.61742	-0.966987	-0.186976	0.0941275
ANKRD33B	-0.587694	-1.2032	0.20075	0.531458
ANKRD34A	-0.992282	-0.799611	-1.34473	0.914572
ANKRD34B	-0.642472	-0.957212	0.015226	0.614016
ANKRD34C	-0.562634	-1.03713	0.00597818	0.721758
ANKRD35	-0.519084	-0.719609	-0.44455	0.258319
ANKRD36	-1.5097	-0.342778	-0.731472	-0.211123
ANKRD36C	-0.964345	-0.45999	-0.39348	-0.0945897
ANKRD37	-0.441097	-0.482743	-0.236484	0.647973
ANKRD39	-1.02096	-0.40843	-0.617683	-0.222257
ANKRD40	-0.452948	-0.669237	-0.700015	0.769844
ANKRD42	-0.16543	-1.50572	-0.218255	1.07611
ANKRD44	-0.640163	-0.306838	-0.468222	0.0737732
ANKRD45	-0.472114	-1.03283	-0.278454	0.879462
ANKRD46	-0.891221	-0.520353	-0.19605	0.0013619
ANKRD49	-0.687006	-0.483492	-0.717741	0.740627
ANKRD50	-1.01925	-0.257613	-0.829731	0.277313
ANKRD52	-1.00356	-0.232366	-0.850832	0.296365
ANKRD53	-0.423179	-1.80987	0.67751	0.88692
ANKRD54	-0.410693	-0.706547	-0.467152	0.664566
ANKRD55	-0.619423	-0.761474	-0.0738224	0.251068
ANKRD6	-0.512033	-0.627697	-0.777533	0.608143
ANKRD60	-0.902052	-0.668221	-0.179231	0.392236
ANKRD62	-0.445464	-0.709422	-0.56372	0.344406
ANKRD63	-1.30112	-0.845249	-0.439789	-0.255998
ANKRD65	-0.356866	-1.07292	-0.115976	0.934211
ANKRD66	-0.790535	-0.841968	-0.447126	0.304983
ANKRD7	-0.352151	-0.594185	-0.151358	0.88223
ANKRD9	-1.40599	-0.330308	-0.95682	-0.260179
ANKS1A	-0.46554	-1.5701	0.0942865	0.262815
ANKS1B	-0.567484	-1.30847	0.209105	1.55052
ANKS3	-0.648928	-0.460872	-0.793628	0.331408
ANKS4B	-0.61519	-1.23179	0.161007	0.426514
ANKS6	-0.705399	-0.922048	0.146997	0.481021
ANKUB1	-0.458875	-1.34023	-0.0380333	0.391411
ANKZF1	-0.144115	-1.46505	0.478779	1.2177
ANLN	-1.32056	-0.211127	-1.14964	0.0742847
ANO1	-0.414973	-0.605356	-0.489179	0.310269
ANO10	-0.52029	-0.840388	0.0851087	0.805727
ANO2	-0.189526	-1.02928	-0.041805	1.37632
ANO3	-1.8245	-0.342477	-0.993247	-0.355808
ANO4	-0.956848	-0.501953	-0.992873	0.765606
ANO5	-0.594163	-0.79185	-0.348513	0.991526
ANO6	-0.612869	-0.730367	-0.341202	1.04129
ANO7	-0.151471	-2.35964	0.475306	1.75843
ANO8	-1.94783	-0.0548488	-2.09256	-0.155511
ANO9	-0.50843	-0.702694	-0.304757	0.202175
ANOS1	-0.286336	-1.50384	0.333901	0.582624
ANP32A	-0.129509	-1.55733	0.542193	1.36444
ANP32B	-0.117524	-1.57707	-0.0919739	1.99878
ANP32D	-0.648684	-0.894189	-0.177631	0.108427
ANP32E	-0.146329	-1.74941	0.645538	1.05438
ANPEP	-0.961161	-0.501591	-0.704662	0.418512
ANTXR1	-0.564699	-0.507293	-0.672601	0.706928
ANTXR2	-1.05491	-0.713289	-0.484158	0.26984
ANXA1	-1.08968	-0.236234	-1.14971	0.0934513
ANXA10	-0.451568	-0.856538	0.0994162	0.462522
ANXA11	-0.630666	-0.690027	-0.413845	0.667378
ANXA13	-1.02012	-0.718863	-1.37545	0.497026
ANXA2	-0.299819	-1.44571	0.0911644	1.06989
ANXA2R	-0.719446	-1.05257	0.236035	0.33383
ANXA3	-0.820503	-0.850648	-0.313132	0.33895
ANXA4	-0.658863	-0.564428	-0.958681	0.844814
ANXA5	-0.49682	-0.977138	-0.291865	0.314861
ANXA6	-0.362283	-0.709608	-0.536682	0.798489
ANXA7	-0.568434	-0.638258	-0.323354	0.139559
ANXA8	-0.858514	-0.293637	-0.990681	-0.0916609
ANXA8L1	-0.662723	-0.367048	-0.962924	0.242899
ANXA9	-0.253383	-0.701245	-0.214676	0.559454
AOAH	-0.439835	-0.965526	-0.286237	0.533748
AOC1	-0.485088	-0.730942	-0.600122	1.042
AOC2	-0.457749	-0.536661	-0.350815	0.564834
AOC3	-0.977175	-0.354969	-0.829259	-0.192197
AOX1	-0.330226	-0.610788	-0.443395	0.902281
AP1AR	-0.6501	-0.480355	-0.948302	0.490627
AP1B1	-0.672337	-0.780411	0.0415868	0.399995
AP1G1	-0.595377	-0.719763	-0.00633308	0.113869
AP1G2	-0.13377	-0.945736	-0.137624	1.28405
AP1M1	-0.942847	-0.404081	-0.976585	-0.151976
AP1M2	-0.879202	-0.676454	-0.734131	-0.120656
AP1S1	-1.17916	-2.14148	-0.889036	2.6883
AP1S2	-1.28011	-0.602938	-0.111428	0.544377
AP1S3	-0.628784	-1.17132	-0.171898	0.0842273
AP2A1	-0.332285	-0.762321	-0.364629	1.07912
AP2A2	-0.347812	-0.837504	0.0859182	1.0243
AP2B1	-0.633392	-1.23251	0.350557	0.539499
AP2M1	-0.281872	-2.3513	-0.445644	2.96724
AP2S1	-2.4669	-0.208819	-3.13619	0.306274
AP3B1	-1.21034	-0.279759	-0.513569	-0.332585
AP3B2	-0.656291	-0.832048	-0.955383	0.624913
AP3D1	-0.247273	-1.45524	0.484715	0.893249
AP3M1	-1.06112	-0.313741	-0.993164	0.496486
AP3M2	-0.664598	-1.65316	-0.96537	1.35965
AP3S1	-0.435251	-0.507943	-0.331893	0.77329
AP3S2	-1.94327	-0.198639	-1.3935	-0.694833
AP4B1	-0.90731	-0.57991	-0.35919	-0.114588
AP4E1	-1.13525	-0.204599	-1.50556	-0.2313
AP4M1	-1.1126	-0.879779	-1.4805	0.332766
AP4S1	-1.12741	-0.850161	-1.49579	0.82103
AP5B1	-0.0745344	-1.97995	0.766527	1.12248
AP5M1	-1.12676	-1.19222	-0.850229	0.525418
AP5S1	-0.310114	-0.812522	0.0664751	0.818523
AP5Z1	-1.25244	-0.578201	-1.63532	0.863416
APAF1	-0.222923	-0.63211	-0.337785	0.656161
APBA1	-0.67166	-0.419366	-0.786358	0.110859
APBA2	-0.892881	-0.540079	-0.174237	0.172407
APBA3	-0.651002	-0.611031	-0.105007	0.0638558
APBB1	-0.626318	-0.260457	-0.548292	0.11277
APBB1IP	-0.847566	-0.497994	-0.543831	0.264971
APBB2	-0.482841	-0.61464	-0.187092	0.229382
APBB3	-0.459338	-0.95292	0.168996	0.443103
APC	-0.436419	-0.586963	-0.677645	0.873841
APC2	-0.847571	-1.22632	-1.17799	1.58878
APCDD1	-0.135235	-1.265	0.0184346	0.855015
APCDD1L	-1.03233	-0.573177	-0.482465	-0.124922
APCS	-0.830153	-0.434277	-0.292798	0.35139
APEH	-0.662204	-0.65886	-0.560669	0.889009
APEX1	-0.385626	-0.991928	0.196165	0.463805
APEX2	-0.457913	-0.35853	-0.389243	0.354399
APH1A	-0.553433	-0.488373	-0.596355	0.74666
APH1B	-0.569335	-0.627155	-0.849687	0.638726
API5	-0.149513	-2.61836	0.636877	1.16973
APIP	-0.825994	-1.48173	-0.342532	1.884
APITD1	-0.277107	-1.41506	0.462226	0.517098
APITD1-CORT	-0.241907	-1.44664	0.479952	0.773581
APLF	-0.808615	-0.271174	-0.541421	-0.0164984
APLN	-0.367297	-1.18235	-0.175718	0.456945
APLNR	-1.27093	-0.654311	-0.481011	-0.0349506
APLP1	-0.568015	-0.858392	-0.84843	0.69994
APLP2	-0.449271	-0.503008	-0.426536	0.523671
APMAP	-2.31494	-0.210395	-1.63253	-0.935418
APOA1	-0.161943	-1.5514	0.25734	1.33914
APOA1BP	-0.215308	-2.05064	0.802873	1.04973
APOA2	-0.304789	-0.776023	-0.0527229	0.470662
APOA4	-0.507175	-0.81859	-0.300031	0.568017
APOA5	-0.453212	-1.39225	0.00264071	0.2648
APOB	-1.01101	-0.171433	-0.744463	-0.0196746
APOBEC1	-0.404138	-1.75098	0.187836	0.366195
APOBEC2	-0.381671	-0.71713	-0.234678	0.671252
APOBEC3A	-0.270683	-0.90113	-0.132277	0.528498
APOBEC3B	-0.373746	-0.731221	-0.107627	0.363954
APOBEC3C	-0.3165	-0.812513	-0.189435	0.720531
APOBEC3D	-1.04349	-0.891368	-1.40179	0.545971
APOBEC3F	-0.236828	-1.44702	0.479986	0.591488
APOBEC3G	-0.261392	-0.689676	-0.408629	0.797681
APOBEC3H	-0.400816	-0.393215	-0.375529	0.549741
APOBEC4	-1.17024	-1.09057	-1.54592	1.44568
APOBR	-1.39347	-2.82186	-1.48966	3.61768
APOC1	-0.912692	-0.876064	0.113392	0.627611
APOC2	-1.51565	-0.120942	-1.93542	-0.315133
APOC3	-0.840795	-0.302347	-0.475311	0.327541
APOC4	-0.475053	-1.21883	-0.241891	1.5798
APOD	-0.436735	-0.656567	-0.0633245	0.284713
APOE	-0.785688	-0.63688	-1.1068	0.486799
APOF	-0.543816	-1.84027	-0.45206	2.31898
APOH	-1.09692	-0.298502	-0.840088	0.309297
APOL1	-0.103192	-1.30258	0.394197	1.60193
APOL2	-1.89603	-0.266743	-2.40773	-0.407942
APOL3	-1.17819	-0.565003	-0.562028	0.0112916
APOL4	-0.218595	-0.870638	0.0418378	0.83969
APOL5	-0.0739439	-2.63321	0.0613997	3.34963
APOL6	-0.47038	-1.20781	-0.0869453	1.01753
APOLD1	-1.44842	-0.0887746	-1.85773	-0.218771
APOM	-0.337492	-1.81313	0.243483	0.92725
APOO	-0.613892	-0.930161	-0.905071	0.340848
APOOL	-0.641228	-1.54536	-0.93771	1.96167
APOPT1	-0.505613	-1.17309	-0.768309	1.13321
APP	-0.459512	-0.513445	-0.220122	0.347879
APPBP2	-1.39291	-0.137104	-1.79484	-0.00323134
APPL1	-0.934007	-0.411514	-0.378443	0.371348
APPL2	-0.918317	-0.363196	-0.712976	-0.149614
APRT	-1.26183	-0.236776	-1.10043	0.092209
APTX	-0.132569	-2.04866	0.483218	1.06684
AQP1	-0.678392	-0.245964	-0.699235	0.0877884
AQP10	-0.337275	-0.611618	-0.155039	0.418698
AQP11	-0.469897	-0.511884	-0.667795	0.327853
AQP12B	-1.03084	-0.454684	-0.784732	0.533129
AQP2	-0.532393	-1.03105	-0.513971	1.37819
AQP3	-0.675073	-0.415253	-0.978373	0.174878
AQP4	-1.85956	-0.282545	-0.986825	-0.40815
AQP5	-0.575784	-0.660595	-0.661958	0.484708
AQP6	-0.422686	-0.587018	-0.659266	0.718543
AQP7	-0.959999	-0.245119	-0.900895	0.138325
AQP8	-0.36723	-0.619538	-0.143125	0.373422
AQP9	-1.02151	-0.341132	-0.727284	0.481714
AQR	-1.92099	-0.209909	-1.46374	-0.735697
AR	-0.662633	-0.451352	-0.843824	0.0539215
ARAF	-0.715991	-0.603894	-0.345261	0.443121
ARAP1	-0.795391	-0.666384	-1.11886	0.31658
ARAP2	-1.17989	-0.291068	-0.493751	-0.0790026
ARAP3	-0.538671	-0.87928	-0.443708	0.713619
ARC	-0.0671682	-1.62761	0.207733	1.26108
ARCN1	-1.83287	-0.244657	-1.72399	0.187531
AREG	-0.409798	-0.412814	-0.4096	0.316256
AREL1	-0.382411	-0.767669	0.0306476	0.801106
ARF1	-0.674059	-0.773279	-0.361507	0.454499
ARF3	-0.397518	-0.706631	-0.408526	0.489009
ARF4	-0.226015	-1.2334	0.347589	0.872525
ARF5	-0.318294	-0.96861	-0.394829	0.448869
ARF6	-0.994986	-0.316473	-1.05893	-0.204343
ARFGAP1	-0.299422	-1.11104	-0.22219	1.46721
ARFGAP2	-1.55261	-0.581227	-1.13358	0.866792
ARFGAP3	-1.54772	-0.279337	-0.514178	-0.0967271
ARFGEF1	-0.384445	-0.808245	-0.289994	1.12924
ARFGEF2	-0.630247	-0.343941	-0.92426	0.136545
ARFGEF3	-0.903614	-0.146477	-0.939378	0.16593
ARFIP1	-0.744156	-0.580021	-1.04115	0.865336
ARFIP2	-0.144331	-1.48984	0.267155	1.72785
ARFRP1	-1.27671	-0.357501	-0.957009	-0.0389036
ARG1	-0.792967	-0.257587	-0.64273	-0.0548617
ARG2	-1.46781	-0.360004	-0.387129	0.0149254
ARGFX	-0.332637	-0.643165	-0.528338	0.591615
ARGLU1	-3.22081	-0.651921	-2.60616	0.88969
ARHGAP1	-0.0879208	-3.03129	0.836925	2.03043
ARHGAP10	-0.700032	-0.457425	-0.264618	0.423267
ARHGAP11A	-1.04872	-1.03989	-0.273628	0.111967
ARHGAP11B	-0.788931	-0.246907	-0.887872	-0.051638
ARHGAP12	-0.571164	-0.625831	-0.0915344	0.137236
ARHGAP15	-0.23357	-0.757486	-0.261215	0.598494
ARHGAP17	-2.07953	-0.327147	-1.05343	-0.816967
ARHGAP18	-1.00878	-0.800543	-1.17646	1.12021
ARHGAP19	-1.97863	-0.140325	-0.98848	-0.471094
ARHGAP20	-0.914242	-0.79965	-1.25408	0.825551
ARHGAP21	-0.524003	-0.698463	-0.541985	0.300093
ARHGAP22	-0.919937	-0.259846	-0.741517	0.381954
ARHGAP23	-0.42092	-1.03479	-0.189703	0.511031
ARHGAP24	-0.846148	-1.15451	-0.180836	0.0318812
ARHGAP25	-0.888575	-1.03211	0.222841	0.342216
ARHGAP26	-1.29639	-0.225443	-0.725914	-0.0866887
ARHGAP27	-1.13141	-0.479702	-1.50037	0.735262
ARHGAP28	-1.3963	-0.155896	-1.19349	0.07847
ARHGAP29	-0.598284	-1.19539	0.328235	0.712964
ARHGAP30	-0.528055	-1.21752	0.342138	1.00396
ARHGAP31	-1.15614	-0.165125	-0.929383	0.111443
ARHGAP32	-0.777999	-1.24551	-0.134568	0.119047
ARHGAP33	-0.406603	-0.864543	-0.444661	0.320205
ARHGAP35	-0.0931707	-2.21869	0.88852	1.90953
ARHGAP36	-0.331531	-0.93808	-0.0251995	0.427565
ARHGAP39	-0.796455	-0.436568	-0.744248	0.310421
ARHGAP4	-0.630007	-0.903228	-0.923949	1.23595
ARHGAP40	-1.24318	-0.277837	-0.517306	0.104504
ARHGAP44	-0.693473	-0.833769	-0.295023	0.479644
ARHGAP5	-0.609694	-1.59769	0.218111	0.571317
ARHGAP6	-0.344973	-1.69889	0.149598	0.988479
ARHGAP8	-0.597743	-1.74666	-0.304947	0.384514
ARHGAP9	-0.216868	-0.860617	-0.177626	1.18594
ARHGDIA	-1.23307	-0.126164	-1.61441	0.110954
ARHGDIB	-1.05332	-0.231371	-0.603985	0.00407125
ARHGDIG	-0.830711	-0.558693	-0.513204	0.2672
ARHGEF1	-0.535791	-0.658144	-0.449009	0.671209
ARHGEF10	-1.17505	-0.987226	-0.0233227	0.0992613
ARHGEF10L	-0.457803	-0.868257	0.107665	0.259054
ARHGEF11	-0.657764	-0.312324	-0.723036	0.49413
ARHGEF12	-0.515696	-0.765335	-0.173101	0.194672
ARHGEF15	-0.360092	-2.14102	-0.569029	1.70503
ARHGEF16	-0.59579	-0.499446	-0.445337	0.408492
ARHGEF17	-0.675407	-0.506406	-0.490778	0.0420131
ARHGEF18	-0.415712	-0.594717	-0.119654	0.309716
ARHGEF19	-0.36072	-1.39113	0.448539	0.986261
ARHGEF2	-0.73008	-0.37221	-1.04134	0.103188
ARHGEF25	-0.891355	-0.356121	-0.75456	-0.114286
ARHGEF26	-1.07564	-0.406678	-0.769017	-0.0434285
ARHGEF28	-0.654976	-0.638792	-0.567961	0.207042
ARHGEF3	-0.539662	-1.23779	0.163731	0.427994
ARHGEF33	-0.56641	-1.82007	-0.688821	2.29586
ARHGEF35	-0.535142	-3.18951	-0.361145	4.07795
ARHGEF37	-0.132544	-1.52266	0.523041	1.65264
ARHGEF38	-1.40673	-0.823777	-1.42849	1.14708
ARHGEF39	-0.158867	-0.891962	-0.141257	1.22093
ARHGEF4	-0.575723	-0.759845	-0.497538	0.679541
ARHGEF40	-0.439733	-0.422552	-0.305616	0.546059
ARHGEF5	-0.859308	-0.572153	-0.193009	-0.106335
ARHGEF6	-0.568224	-0.599902	-0.685174	0.693846
ARHGEF7	-0.885157	-0.391592	-0.745681	0.367222
ARHGEF9	-0.82105	-0.54278	-0.171451	0.209169
ARID1A	-2.35826	-0.217766	-0.756401	-0.48179
ARID1B	-0.30943	-1.35315	-0.491322	0.975949
ARID2	-0.0615089	-2.22721	0.579154	2.80458
ARID3A	-2.48267	-0.0157724	-3.15223	-0.886629
ARID3B	-0.739203	-1.83574	-1.05349	2.3131
ARID3C	-0.964061	-1.53601	-0.0447992	1.13765
ARID4A	-0.193717	-1.40731	0.307663	1.1689
ARID4B	-3.40307	-0.0562288	-2.76199	-1.4868
ARID5A	-1.45574	-0.620886	-1.86555	0.488965
ARID5B	-1.70683	-0.198177	-1.53404	-0.159397
ARIH1	-0.852047	-0.519087	-0.634097	0.787631
ARIH2	-1.339	-0.538539	-1.27817	-0.418713
ARIH2OS	-1.43262	-0.219418	-0.933169	-0.157079
ARL1	-0.385515	-0.632141	-0.217402	0.376113
ARL10	-0.513027	-1.22719	-0.772963	0.669643
ARL11	-0.92527	-0.391339	-0.970333	-0.155009
ARL13A	-0.677221	-0.467601	-0.518648	0.152797
ARL13B	-1.18775	-0.858424	-1.55647	1.18388
ARL14	-0.496439	-0.245866	-0.57548	0.228591
ARL14EP	-2.51442	-0.0166219	-2.60109	-1.03391
ARL14EPL	-1.36077	-0.269619	-0.956133	-0.0335919
ARL15	-1.14527	-0.68402	-1.51541	0.986555
ARL16	-0.975194	-2.21163	-1.32359	2.78275
ARL17A	-0.932782	-0.558859	-1.27346	0.459637
ARL17B	-0.932782	-0.558859	-1.27346	0.459637
ARL2	-1.15455	-0.597108	-0.518565	0.0379475
ARL2BP	-0.18837	-2.17135	0.295492	2.73053
ARL3	-0.560086	-0.821083	0.0735088	0.568791
ARL4A	-0.460167	-0.588953	-0.693176	0.256256
ARL4C	-0.660088	-0.406382	-0.325142	0.618346
ARL4D	-1.00989	-0.196946	-0.808487	-0.0602018
ARL5A	-0.418488	-0.455089	-0.446903	0.458951
ARL5B	-0.0896222	-1.36297	0.171941	1.0401
ARL5C	-0.805688	-0.251129	-0.927061	0.183816
ARL6	-0.905319	-1.33602	0.205931	0.390468
ARL6IP1	-0.388096	-0.955886	-0.270865	0.869519
ARL6IP4	-1.23594	-1.22686	-0.959649	1.10992
ARL6IP5	-0.155792	-1.25277	-0.195659	1.19576
ARL6IP6	-0.669336	-0.655103	-0.364206	0.253133
ARL8A	-0.959712	-0.552518	-1.30581	0.525547
ARL8B	-0.768628	-1.10693	-1.0868	0.868781
ARL9	-0.513594	-0.554662	-0.159723	0.475047
ARMC1	-0.511605	-0.572076	-0.141947	0.563918
ARMC10	-0.951142	-0.464524	-0.727215	-0.166768
ARMC12	-0.462727	-0.848477	0.0937489	0.823209
ARMC2	-0.413185	-0.534621	-0.233736	0.312338
ARMC3	-0.751233	-0.390698	-0.345191	-0.0205877
ARMC4	-1.18539	-0.426654	-0.608445	-0.325779
ARMC5	-0.112528	-1.10432	-0.0767107	1.352
ARMC6	-0.0869757	-1.51307	0.200761	1.53303
ARMC7	-0.64732	-0.289194	-0.945175	0.456882
ARMC8	-0.3055	-0.684108	-0.48513	0.986605
ARMC9	-0.316075	-1.34962	-0.101041	1.72754
ARMCX1	-0.500503	-0.784174	-0.477084	0.210661
ARMCX2	-0.902124	-0.227234	-0.612645	-0.138004
ARMCX3	-1.39012	-0.182735	-1.04354	-0.448557
ARMCX4	-1.12011	-0.577835	-0.136379	0.170555
ARMCX5	-0.424759	-0.486008	-0.549279	0.679908
ARMCX5-GPRASP2	-0.590459	-1.39208	0.448991	0.672903
ARMCX6	-3.08259	-0.377625	-2.18867	-1.32212
ARMS2	-0.970814	-0.27342	-1.31831	0.429278
ARNT	-2.12136	-0.150859	-1.62698	0.176786
ARNT2	-0.950961	-0.714916	-0.502609	0.192685
ARNTL	-1.40264	-0.762871	-0.360654	-0.0528044
ARNTL2	-0.217818	-1.26068	0.367957	1.06381
ARPC1A	-0.719142	-0.637692	-0.475639	0.00579639
ARPC1B	-0.290723	-0.806338	-0.10762	1.12688
ARPC2	-0.766586	-2.11521	-1.08422	2.66107
ARPC3	-1.07982	-0.769701	-1.44296	0.835014
ARPC4	-0.0930133	-3.10141	1.03978	2.91848
ARPC4-TTLL3	-0.981119	-0.820752	-0.319397	0.636357
ARPC5	-1.12026	-0.384958	-0.583379	-0.287348
ARPC5L	-0.996586	-1.10983	-1.34933	1.46599
ARPP19	-1.45687	-0.501839	-1.034	0.531805
ARPP21	-2.15411	-0.883764	-2.72051	0.801987
ARR3	-0.252793	-2.35265	0.497065	1.22613
ARRB1	-0.340944	-0.691669	-0.0616912	0.411922
ARRB2	-0.360381	-1.56108	0.544487	0.710438
ARRDC1	-1.04413	-0.964257	-0.807394	0.400579
ARRDC1-AS1	-0.89908	-1.41287	-0.953382	0.334007
ARRDC2	-1.1115	-0.190134	-0.912791	-0.281309
ARRDC3	-1.60388	-0.212904	-2.04196	0.21624
ARRDC4	-0.198768	-1.03174	0.0619356	1.37922
ARRDC5	-0.518136	-0.586926	-0.742159	0.873824
ARSA	-0.326274	-0.87038	-0.422021	0.773816
ARSB	-0.500942	-0.838204	-0.179094	0.627608
ARSD	-0.180697	-1.36164	0.431033	1.4814
ARSE	-0.462408	-0.577619	-0.24831	0.862448
ARSF	-0.333867	-0.609684	-0.265693	0.423945
ARSG	-0.641087	-0.815492	0.0690025	0.524551
ARSH	-1.14469	-0.488647	-0.230224	-0.026033
ARSI	-1.09971	-0.219372	-1.46546	0.124554
ARSJ	-0.900278	-1.14894	-0.152465	0.185035
ARSK	-0.459038	-0.645791	-0.57763	0.38781
ART1	-0.574228	-1.51699	0.310146	0.595019
ART3	-0.470392	-0.807905	-0.512452	0.807638
ART4	-0.318106	-0.756258	-0.504598	0.560632
ART5	-0.464201	-0.503764	-0.481925	0.767906
ARTN	-0.76024	-0.602804	-0.581779	0.880435
ARV1	-1.6655	-1.78392	-1.56555	-0.60121
ARVCF	-2.09094	-0.242608	-0.82012	-0.386049
ARX	-0.640867	-0.604583	-0.679929	0.329421
AS3MT	-1.26831	-0.0587817	-1.23683	-0.269669
ASAH1	-1.13926	-0.522195	-0.417461	0.175069
ASAH2	-0.853353	-0.699153	-0.413112	0.245105
ASAH2B	-1.04051	-0.615413	-1.39961	0.450464
ASAP1	-0.29091	-1.17332	0.149095	1.09128
ASAP2	-0.900164	-0.323529	-0.922912	0.405644
ASAP3	-0.375774	-0.904288	-0.146915	0.797133
ASB1	-1.2692	-0.554373	-0.16009	0.12433
ASB10	-0.577036	-0.66803	-0.154875	0.202314
ASB11	-0.929023	-0.600719	-0.298137	-0.15756
ASB12	-0.714689	-0.797683	0.0558969	0.544657
ASB13	-0.435703	-0.844033	0.0910898	0.695374
ASB14	-1.49184	-0.516692	-0.530688	-0.0816718
ASB15	-0.285462	-1.33246	-0.17312	1.70795
ASB16	-0.860338	-1.23142	0.0495222	0.396266
ASB17	-0.252358	-0.903436	-0.206434	0.866629
ASB18	-0.770973	-0.597471	-0.6952	0.405572
ASB2	-1.04326	-0.425856	-0.353115	0.0202119
ASB3	-0.216853	-1.12203	-0.0400444	1.27047
ASB4	-1.04356	-0.39749	-0.416285	0.0141884
ASB5	-1.43383	-0.200745	-0.771465	-0.474062
ASB6	-0.786984	-0.399657	-0.633258	0.0699367
ASB7	-3.43277	-0.0860437	-2.09394	-0.848701
ASB8	-0.574583	-0.573793	-0.744827	0.287052
ASB9	-0.427995	-0.442963	-0.619349	0.294937
ASCC1	-0.993956	-0.822491	-1.34667	1.14563
ASCC2	-1.56447	-0.688716	-1.32823	-0.547554
ASCC3	-0.571519	-1.43353	-0.851854	1.43011
ASCL1	-0.180556	-1.39971	0.135998	1.26665
ASCL2	-0.443061	-1.33309	0.338408	1.01566
ASCL3	-0.0407976	-2.41853	0.374355	3.06308
ASCL4	-0.395925	-0.779481	-0.548345	1.08511
ASCL5	-1.31892	-0.794273	-1.03789	-0.235525
ASF1A	-0.110885	-3.24901	-0.0712956	2.63086
ASF1B	-1.13445	-0.481326	-0.856348	0.353211
ASGR1	-0.276876	-0.654863	-0.437085	0.953152
ASGR2	-1.02635	-0.708091	-0.444061	-0.226035
ASH1L	-1.96151	-0.157582	-1.10084	-0.68677
ASH2L	-1.43258	-0.43591	-0.684132	-0.473278
ASIC1	-0.607617	-0.751651	-0.403746	0.296125
ASIC2	-0.37774	-1.36152	0.0593767	0.358693
ASIC3	-0.490349	-1.14798	-0.214481	0.587233
ASIC4	-0.289465	-0.688804	-0.101286	0.75559
ASIC5	-0.722106	-0.710642	-0.82822	0.456492
ASIP	-0.438975	-0.870092	0.00800619	0.678473
ASL	-1.30553	-0.149037	-1.6938	-0.251498
ASMT	-0.278653	-0.851714	-0.400115	1.17746
ASMTL	-0.451212	-1.8553	0.423273	2.26883
ASNA1	-0.0439025	-2.24908	0.43441	1.60154
ASNS	-0.563236	-0.648883	-0.0697399	0.145367
ASNSD1	-0.754952	-0.655691	-0.0639589	0.29456
ASPA	-0.699162	-0.935429	-1.00566	0.484667
ASPDH	-0.314245	-0.599538	-0.358395	0.455172
ASPG	-0.280865	-0.700058	-0.338338	0.849346
ASPH	-0.784611	-0.627449	-0.0895458	0.0181504
ASPHD1	-1.58453	-0.114619	-1.28769	-0.338996
ASPHD2	-1.80424	-0.0584652	-2.28132	-0.532255
ASPM	-1.86496	-0.0679414	-2.36998	-0.671182
ASPRV1	-0.160057	-1.91373	0.731262	2.03463
ASPSCR1	-0.743159	-0.839469	0.0876227	1.07091
ASRGL1	-1.60787	-3.80766	0.594349	3.70406
ASS1	-0.319897	-0.439359	-0.299982	0.446331
ASTE1	-0.259936	-1.03883	-0.265342	0.932658
ASTL	-0.724692	-0.4767	-1.03537	0.292013
ASTN1	-0.710251	-0.160556	-0.888698	0.0125399
ASTN2	-2.11103	-0.0257035	-1.98867	-0.83294
ASUN	-4.26819	-0.507606	-3.65266	-0.0195293
ASXL1	-1.6404	-0.86699	-1.58289	-0.588779
ASXL2	-4.28417	-0.0226957	-3.24477	-1.24067
ASXL3	-0.641924	-0.527877	-0.938721	0.742361
ASZ1	-1.1923	-0.234025	-0.598809	-0.19964
ATAD1	-1.65384	-0.597077	-0.265223	-0.130677
ATAD2	-0.534443	-0.801348	-0.695948	0.627805
ATAD2B	-1.85438	-0.512981	-0.804108	-0.363569
ATAD3A	-0.935916	-0.299953	-0.479035	0.00780017
ATAD3B	-1.27978	-0.706812	-0.0175231	0.0674429
ATAD3C	-0.370477	-0.809595	-0.43862	0.38923
ATAD5	-1.35755	-0.268029	-1.23784	-0.430191
ATAT1	-0.184315	-1.51172	0.301716	0.758109
ATCAY	-0.473331	-1.56711	0.449989	0.552807
ATE1	-0.951469	-1.27619	-0.0425007	0.294563
ATF1	-0.403144	-1.28661	0.384506	0.618421
ATF2	-0.248607	-1.13432	-0.0507469	1.19418
ATF3	-0.257271	-0.954127	-0.0316623	1.29295
ATF4	-1.72942	-0.0309949	-1.79568	-0.623903
ATF5	-0.310566	-0.581869	-0.25326	0.737553
ATF6	-1.00498	-0.443329	-1.35723	0.688046
ATF6B	-2.17307	-0.362942	-2.74531	0.315171
ATF7	-1.06564	-0.353859	-1.0002	0.221669
ATF7IP	-4.72307	-0.0204958	-2.85608	-2.21558
ATF7IP2	-2.67749	-0.714898	-1.12713	0.761829
ATG10	-1.38914	-0.155267	-1.74447	0.187676
ATG12	-0.891042	-0.914421	-0.460037	0.497926
ATG13	-0.718663	-0.298787	-0.554687	0.412663
ATG14	-2.08493	-0.581761	-1.98023	0.455965
ATG16L1	-0.327556	-0.683441	-0.037543	0.97591
ATG16L2	-0.819949	-0.464814	-0.565585	0.145644
ATG2A	-0.148893	-1.56496	-0.17746	1.31854
ATG2B	-0.52297	-1.20275	-0.16314	0.199432
ATG3	-0.974789	-0.165085	-0.861175	0.211169
ATG4A	-0.768703	-0.294385	-0.709619	0.465695
ATG4B	-1.1872	-0.754401	-0.162373	0.0137755
ATG4C	-1.29471	-0.205881	-1.68214	0.222287
ATG4D	-0.619303	-0.400973	-0.422342	0.300622
ATG5	-0.313465	-0.875397	-0.497532	1.20211
ATG7	-1.44394	-2.00938	0.781267	2.22879
ATG9A	-0.43004	-2.37682	-0.163429	0.399551
ATG9B	-0.434708	-1.10221	0.244566	0.894104
ATHL1	-2.8882	-0.277098	-1.83388	-1.13443
ATIC	-0.663225	-0.43866	-0.746554	0.40921
ATL1	-0.379185	-0.967418	-0.0834513	0.966836
ATL2	-0.406848	-0.651308	-0.173243	0.948648
ATL3	-1.13911	-0.193556	-1.51002	-0.0602032
ATM	-1.20162	-0.340458	-1.08633	0.538991
ATMIN	-0.153104	-1.90327	0.166436	1.51367
ATN1	-0.825719	-1.2835	-1.05571	1.64919
ATOH1	-0.258853	-0.841692	-0.0891897	0.688856
ATOH7	-0.365797	-0.655997	-0.274849	0.95443
ATOH8	-1.72548	-0.087555	-1.60131	-0.521529
ATOX1	-1.57218	-0.399463	-0.733606	0.434529
ATP10A	-1.55562	-0.293563	-0.754029	-0.0998736
ATP10B	-0.854324	-0.433727	-0.293467	-0.0770077
ATP10D	-0.391956	-0.72703	-0.34448	0.740827
ATP11A	-0.287512	-0.94174	0.161518	1.08366
ATP11B	-0.740908	-0.712611	-1.05508	0.488895
ATP11C	-0.543599	-1.96886	0.23332	0.444273
ATP12A	-0.816377	-0.684422	-1.14244	0.986808
ATP13A1	-0.177366	-2.08773	0.164746	1.54701
ATP13A2	-0.502366	-0.842106	-0.229946	0.208214
ATP13A3	-1.45028	-0.226067	-1.13944	0.178035
ATP13A4	-0.19298	-0.73516	-0.277544	0.904245
ATP13A5	-0.257736	-0.906027	-0.228243	1.2386
ATP1A1	-0.189803	-1.81302	0.671354	1.25362
ATP1A2	-0.576889	-0.357779	-0.455512	0.214836
ATP1A3	-0.886075	-0.384566	-0.352189	-0.125768
ATP1A4	-0.360108	-0.681734	-0.0393221	0.384207
ATP1B1	-0.812759	-0.482762	-0.302102	0.341389
ATP1B2	-0.862253	-0.717457	-0.569534	0.0156121
ATP1B3	-0.517672	-0.601886	-0.112361	0.373397
ATP1B4	-0.852886	-0.589933	-1.18464	0.627769
ATP2A1	-0.720457	-0.857624	-0.285651	0.0984551
ATP2A2	-1.46203	-0.309034	-1.11143	0.0964549
ATP2A3	-0.741494	-1.33199	-1.05594	1.70732
ATP2B1	-0.107506	-1.29282	-0.0609667	1.56786
ATP2B2	-0.146655	-1.95021	0.396193	1.61519
ATP2B3	-0.330476	-0.830162	0.0414477	0.429457
ATP2B4	-0.977756	-0.531171	-0.738792	-0.192623
ATP2C1	-1.99436	-0.254899	-1.20418	-0.7724
ATP2C2	-0.361259	-1.14279	0.295819	0.657494
ATP4A	-0.535641	-0.489555	-0.290297	0.74862
ATP4B	-1.37489	-0.340366	-0.501367	-0.0129902
ATP5A1	-0.372855	-0.606017	-0.108779	0.858594
ATP5B	-0.883257	-0.176857	-0.803009	0.172751
ATP5C1	-0.251715	-1.55011	0.212263	0.928614
ATP5D	-2.19756	-0.223366	-1.39087	-0.481355
ATP5E	-0.498996	-0.739173	-0.139252	0.481186
ATP5F1	-0.476083	-1.0305	0.222231	0.236772
ATP5G1	-0.960112	-0.193973	-1.10563	-0.179644
ATP5G2	-0.509873	-0.596406	-0.774136	0.801931
ATP5G3	-0.456553	-0.878548	-0.26432	0.260365
ATP5H	-0.254952	-1.18612	0.321841	0.93535
ATP5I	-1.02561	-0.192821	-0.959758	-0.0577867
ATP5J	-0.32682	-1.1628	0.30773	0.532519
ATP5J2	-0.321622	-0.941853	0.161587	0.443808
ATP5J2-PTCD1	-0.0374904	-1.88591	0.688364	1.57148
ATP5L	-0.21655	-0.681361	-0.126484	0.746542
ATP5L2	-0.928477	-0.63387	-1.26962	0.929114
ATP5O	-1.12525	-0.283612	-0.703388	0.0414445
ATP5S	-0.613325	-0.907778	0.136061	0.262509
ATP5SL	-0.837922	-0.357666	-0.581666	0.481703
ATP6AP1	-0.255848	-0.989307	0.0469059	1.33329
ATP6AP1L	-0.386149	-3.54776	0.65259	3.46528
ATP6AP2	-0.324456	-0.56312	-0.418799	0.703038
ATP6V0A1	-0.277536	-1.51867	0.52092	0.946716
ATP6V0A2	-3.18351	-0.304936	-1.80784	-1.37439
ATP6V0A4	-0.748244	-0.424827	-0.72019	0.462039
ATP6V0B	-2.95023	-0.121869	-2.25343	-0.755254
ATP6V0C	-1.92153	-0.535902	-2.43833	0.703631
ATP6V0D1	-0.944625	-0.171218	-0.788119	-0.0179482
ATP6V0D2	-0.467863	-0.602432	-0.349122	0.362035
ATP6V0E1	-0.194736	-1.11347	-0.163208	1.03911
ATP6V0E2	-2.28795	-0.0612338	-1.89938	-0.487356
ATP6V1A	-0.305305	-1.55437	0.141342	0.469707
ATP6V1B1	-0.201361	-1.71586	0.443719	1.30039
ATP6V1B2	-0.86312	-0.214431	-1.05478	0.316853
ATP6V1C1	-0.578726	-0.386646	-0.743401	0.130122
ATP6V1C2	-1.6979	-0.120126	-2.15958	-0.223803
ATP6V1D	-1.34975	-0.855057	-0.751063	-0.136991
ATP6V1E1	-0.381797	-0.916916	0.142552	0.579423
ATP6V1E2	-0.0490781	-3.50387	0.94118	2.67752
ATP6V1F	-1.06237	-2.16882	0.361675	2.08453
ATP6V1G1	-0.764886	-0.710916	-0.336885	-0.0316301
ATP6V1G2	-1.39225	-2.00982	-0.837868	0.657794
ATP6V1G3	-0.10207	-2.80491	-0.041647	3.59442
ATP6V1H	-0.242037	-1.33754	0.0454999	0.581068
ATP7A	-0.280476	-0.494022	-0.269789	0.591015
ATP7B	-0.717156	-0.340777	-0.948299	0.462676
ATP8A1	-0.359018	-0.640081	-0.567496	0.394491
ATP8A2	-0.267737	-0.876029	0.113356	0.695598
ATP8B1	-0.514435	-1.03035	-0.0607598	0.799716
ATP8B2	-0.602078	-0.718272	-0.00989468	0.424659
ATP8B3	-0.614506	-0.525226	-0.901161	0.606739
ATP8B4	-0.188814	-1.14797	-0.270302	1.27039
ATP9A	-0.176652	-0.890716	0.124246	0.729934
ATP9B	-0.363483	-0.811474	-0.50232	1.13286
ATPAF1	-0.431048	-1.28016	-0.0750577	0.883006
ATPAF2	-1.16222	-0.622831	-0.0941192	0.704228
ATPIF1	-1.01273	-0.956079	-1.36697	0.610847
ATR	-1.98668	-0.611804	-0.683524	-0.438372
ATRAID	-0.836763	-0.779592	0.0409832	0.375897
ATRIP	-0.35029	-0.63943	-0.472509	0.934952
ATRN	-0.412126	-0.724028	-0.644018	1.03296
ATRNL1	-0.656655	-0.587886	-0.18857	0.480866
ATRX	-0.977257	-0.62173	-0.0953218	0.343749
ATXN1	-1.427	-1.14646	-1.83342	0.956508
ATXN10	-1.44818	-0.532377	-0.54368	-0.481932
ATXN1L	-1.15458	-0.974421	-0.826283	0.602156
ATXN2	-0.321355	-0.581702	-0.403273	0.867387
ATXN2L	-0.952243	-3.06079	1.15192	2.47845
ATXN3	-0.9469	-1.28481	-0.00714239	0.228111
ATXN3L	-0.389912	-0.705141	-0.612565	0.536342
ATXN7	-0.808996	-0.67904	-0.544145	0.480203
ATXN7L1	-2.23125	-0.639517	-2.82649	-0.45151
ATXN7L2	-0.646096	-0.418403	-0.800367	0.443688
ATXN7L3	-1.93814	-1.37688	-1.90766	-0.744113
ATXN7L3B	-1.01389	-0.37074	-0.82992	-0.217224
AUH	-0.498598	-0.990277	-0.759612	0.975004
AUNIP	-0.452709	-1.78252	-0.395255	1.33916
AUP1	-1.85898	-0.814186	-1.20735	0.496851
AURKA	-0.556119	-0.432734	-0.591348	0.447661
AURKAIP1	-0.406493	-0.571133	-0.418414	0.320317
AURKB	-0.591904	-0.735996	-0.492657	0.638458
AURKC	-0.267509	-1.5642	-0.42041	1.13345
AUTS2	-1.12861	-2.1546	0.855786	2.13263
AVEN	-1.18946	-2.40744	0.701045	2.17213
AVIL	-0.513993	-0.59806	-0.751343	0.886696
AVL9	-0.333333	-0.867303	-0.134226	1.19268
AVP	-1.56152	-0.780749	-0.491428	-0.208204
AVPI1	-1.56649	-1.12723	-1.24603	1.48419
AVPR1A	-0.885721	-0.422601	-0.699821	0.247082
AVPR1B	-1.40996	-0.311493	-0.91926	-0.460389
AVPR2	-1.13585	-0.268612	-0.830414	0.0884988
AWAT1	-1.57874	-2.15546	-1.73126	-0.363868
AWAT2	-1.00306	-2.08976	-1.35552	2.62459
AXDND1	-0.557944	-1.632	-0.62677	2.06511
AXIN1	-1.97965	-0.376444	-2.51231	0.591577
AXIN2	-0.805066	-0.139334	-0.840786	0.000462237
AXL	-0.791142	-0.227419	-0.987457	0.254492
AZGP1	-0.250952	-0.849097	-0.351983	1.14929
AZI2	-1.17995	-1.29138	-1.11519	0.6556
AZIN1	-0.609329	-0.348234	-0.80452	0.100869
AZIN2	-0.821083	-0.619578	-0.667219	-0.0774183
AZU1	-0.57609	-1.02659	-0.230635	0.359554
B2M	-1.29872	-0.587632	-1.13187	-0.394522
B3GALNT1	-0.575785	-0.768364	-0.249147	0.85436
B3GALNT2	-0.887467	-0.555479	-0.158916	0.230704
B3GALT1	-2.04404	-0.872553	-1.62944	0.192685
B3GALT2	-2.51775	-0.680433	-1.22487	-1.03605
B3GALT4	-0.481616	-2.39158	0.915012	1.90871
B3GALT5	-1.97844	-0.417195	-1.53436	-0.66069
B3GALT6	-0.150373	-1.55494	-0.0870488	1.97378
B3GALTL	-0.464272	-0.887952	-0.403774	0.251027
B3GAT1	-1.37595	-0.57939	-0.468918	-0.159036
B3GAT2	-0.732022	-0.657384	-0.23486	-0.00462231
B3GAT3	-0.0564211	-2.36834	0.64258	1.59975
B3GNT2	-1.00513	-1.06379	-1.35734	1.41469
B3GNT3	-1.17868	-1.58434	-0.613182	-0.321131
B3GNT4	-0.188398	-2.51155	1.03094	1.56502
B3GNT5	-0.591934	-0.841956	0.0896281	0.475387
B3GNT6	-2.23228	-0.931607	-1.69784	1.04549
B3GNT7	-3.30481	-0.263952	-2.97543	0.0123559
B3GNT8	-0.699737	-0.858306	-0.708118	1.18385
B3GNT9	-0.405692	-2.94305	0.639053	2.38237
B3GNTL1	-1.3219	-0.535061	-0.75018	0.557455
B4GALNT1	-0.646906	-1.13026	-0.94471	0.794796
B4GALNT2	-0.173367	-1.56877	-0.236557	1.84756
B4GALNT3	-2.4782	-0.301276	-3.14635	0.400407
B4GALNT4	-0.574075	-0.73562	-0.265503	0.179521
B4GALT1	-2.60497	-0.253925	-1.29317	-1.08019
B4GALT2	-0.24382	-1.33357	0.231933	1.6642
B4GALT3	-0.671519	-1.15109	0.300742	1.0978
B4GALT4	-1.3895	-0.102824	-1.16261	-0.036478
B4GALT5	-0.431106	-1.14917	-0.130445	0.550125
B4GALT6	-0.415175	-0.83157	-0.373025	0.310166
B4GALT7	-0.276578	-1.8404	0.213813	1.14762
B4GAT1	-1.16935	-0.532232	-1.11958	0.642691
B9D1	-0.23963	-1.32893	0.278196	0.586406
B9D2	-0.988799	-0.986722	-0.716132	-0.200274
BAALC	-1.4082	-0.801569	0.0183594	0.854338
BAAT	-0.772358	-2.63142	-0.653181	3.34471
BABAM1	-0.342093	-1.2679	0.0410327	1.0809
BACE1	-0.452334	-0.523207	-0.255065	0.793193
BACE2	-0.363612	-1.58822	0.526733	1.04416
BACH1	-0.448802	-0.711954	-0.549857	0.630828
BACH2	-2.18049	-0.0978942	-1.15068	-0.419024
BAD	-0.780542	-0.347004	-0.680947	-0.0447011
BAG1	-0.326412	-0.847468	0.0930251	0.547186
BAG2	-1.26748	-1.42179	0.0697644	1.64083
BAG3	-0.713127	-1.0672	0.24633	0.524065
BAG4	-1.4706	-1.9281	-1.88209	2.01782
BAG5	-0.559117	-0.45275	-0.368172	0.643402
BAG6	-0.356838	-0.776525	-0.312111	0.432576
BAHCC1	-0.936674	-0.452606	-0.549448	-0.162738
BAHD1	-2.78973	-1.63675	-3.56553	2.06971
BAIAP2	-0.283132	-0.825221	-0.370763	0.785321
BAIAP2L1	-0.849875	-0.46026	-0.835778	-0.0934431
BAIAP2L2	-1.03722	-0.467921	-0.803532	-0.232985
BAIAP3	-0.619633	-0.77763	-0.473687	0.183492
BAK1	-1.05812	-0.324616	-0.950739	-0.162553
BAMBI	-1.20577	-0.444735	-0.280282	-0.0776675
BANF1	-0.0962925	-1.55336	0.539939	1.44594
BANF2	-1.00508	-0.341635	-0.892642	-0.211097
BANK1	-1.38013	-0.404477	-1.0646	0.480764
BANP	-1.77778	-0.990487	-2.25633	0.608746
BAP1	-1.35871	-0.801838	-1.75273	1.12216
BARD1	-0.92107	-0.341654	-0.956666	-0.113095
BARHL1	-0.550046	-1.33871	0.217648	0.553031
BARHL2	-0.407695	-0.708196	-0.615995	0.781096
BARX1	-0.356424	-0.903081	-0.261059	0.724643
BARX2	-0.530253	-0.722918	-0.353974	0.561089
BASP1	-1.6894	-2.03176	-2.14889	0.274719
BATF	-0.552294	-1.23338	-0.829617	1.59685
BATF2	-0.0634817	-1.54708	0.106201	1.71557
BATF3	-1.30659	-0.562556	-0.565059	0.842216
BAX	-0.658843	-0.325324	-0.811513	0.219437
BAZ1A	-4.06662	-0.125014	-1.93605	-1.83503
BAZ1B	-1.83315	-0.299636	-1.25555	-0.689442
BAZ2A	-1.35543	-0.639138	-0.49423	0.0585787
BAZ2B	-0.654408	-0.810581	-0.476111	0.0611522
BBC3	-0.814088	-0.232969	-0.868878	0.353174
BBIP1	-0.797016	-0.228332	-0.609908	0.313906
BBOX1	-0.186081	-2.81982	1.18185	2.21113
BBS1	-0.376074	-1.98047	0.654663	2.48267
BBS10	-0.1072	-1.59962	0.271294	1.77799
BBS12	-1.29875	-1.46005	-1.68709	0.390419
BBS2	-0.446844	-0.551555	-0.199702	0.334482
BBS4	-0.459136	-0.991067	0.195613	0.677348
BBS5	-0.430363	-1.09689	-0.182901	0.575774
BBS7	-0.529087	-0.719315	-0.495767	0.485115
BBS9	-1.65168	-1.97803	-1.46492	2.47955
BBX	-0.163259	-1.95984	0.756177	0.768133
BCAM	-0.203616	-0.942801	0.0293004	0.663866
BCAN	-0.959105	-0.64474	-0.317797	0.321182
BCAP29	-0.117584	-1.90246	0.725303	1.83341
BCAP31	-1.18389	-0.484724	-0.740009	-0.324758
BCAR1	-1.48279	-0.2554	-1.15651	0.293469
BCAR3	-1.21915	-0.564668	-0.282764	0.111192
BCAS1	-1.32681	-0.0946272	-1.01664	-0.406032
BCAS2	-2.04045	-0.0617532	-2.47621	-0.797447
BCAS3	-0.176273	-1.86855	0.709813	1.38072
BCAS4	-0.766073	-0.876463	-0.707315	0.185972
BCAT1	-0.600503	-0.746295	-0.492917	0.108991
BCAT2	-0.230073	-1.06736	-0.0618596	1.41942
BCCIP	-1.44269	-0.320595	-0.834836	-0.478958
BCDIN3D	-0.84609	-1.68633	0.136058	0.794753
BCHE	-0.759243	-0.363861	-1.07666	0.0466355
BCKDHA	-1.31441	-0.579325	-0.548597	0.520608
BCKDHB	-1.02539	-1.05704	-0.707523	1.40727
BCKDK	-0.756225	-0.469451	-0.250974	0.292435
BCL10	-0.55376	-0.388393	-0.702432	0.609563
BCL11A	-0.608516	-0.586681	-0.683438	0.272873
BCL11B	-0.83405	-0.999231	-1.16382	0.773068
BCL2	-0.36508	-1.48231	0.499601	1.0465
BCL2A1	-0.258618	-0.595136	-0.204619	0.55024
BCL2L1	-0.607825	-0.400023	-0.529263	0.102503
BCL2L10	-1.75408	-0.631888	-0.526345	-0.249078
BCL2L11	-0.377155	-0.770816	0.0336428	0.373682
BCL2L12	-0.817556	-0.458499	-0.437553	-0.0748318
BCL2L13	-1.10647	-0.894024	-1.47345	1.22423
BCL2L14	-0.411591	-1.27039	-0.643238	0.434548
BCL2L15	-0.115162	-1.77747	0.0824684	1.26887
BCL2L2	-0.157547	-1.64403	0.15399	1.28821
BCL2L2-PABPN1	-1.47704	-0.0771339	-1.21172	-0.0514554
BCL3	-0.651622	-0.682606	-0.602799	0.497702
BCL6	-0.771115	-0.476302	-0.653567	0.0574617
BCL6B	-0.707994	-1.16952	0.311915	0.495915
BCL7A	-0.00322308	-4.06492	1.81969	3.31265
BCL7B	-0.405452	-0.914888	-0.547033	1.24922
BCL7C	-1.42009	-1.70343	-1.82634	2.15369
BCL9	-0.908711	-1.20618	-1.24944	1.46221
BCL9L	-0.267887	-1.24541	-0.0181798	1.60967
BCLAF1	-0.763233	-1.90264	-1.08084	2.39441
BCO1	-0.414379	-1.93471	-0.38895	2.43176
BCO2	-0.358862	-0.601538	-0.340588	0.386289
BCOR	-0.288717	-1.80071	-0.45649	1.49802
BCORL1	-0.462287	-1.82584	-0.601308	1.36579
BCR	-0.400023	-1.06741	-0.109934	0.919062
BCS1L	-0.142499	-2.1204	0.772452	1.01643
BDH1	-1.22899	-1.12596	-0.136776	0.0957648
BDH2	-0.483139	-0.690703	-0.423872	0.473079
BDKRB1	-0.802025	-0.468705	-0.360541	0.143925
BDKRB2	-0.366766	-1.17031	-0.178256	0.470699
BDNF	-0.808463	-1.18604	-1.13369	0.720804
BDP1	-0.657114	-0.377975	-0.515975	0.423274
BEAN1	-0.692474	-0.302402	-0.583627	0.064405
BECN1	-0.192766	-2.86955	1.20493	3.35632
BEGAIN	-2.08175	-3.08802	-2.6361	3.96908
BEND2	-0.58022	-1.0328	-0.483825	0.303143
BEND3	-0.374742	-0.393367	-0.503118	0.362611
BEND4	-0.706059	-2.36242	-1.01419	2.98825
BEND5	-0.437446	-1.15206	-0.679276	0.485618
BEND6	-1.43967	-1.66462	-1.84852	2.10436
BEND7	-1.14093	-1.55763	-0.464064	1.97666
BEST1	-1.29426	-0.562878	-1.68121	0.553073
BEST2	-2.84985	-0.0536453	-3.64225	-0.165642
BEST3	-0.424467	-0.531131	-0.661353	0.389957
BEST4	-1.82058	-0.745677	-0.264846	0.9304
BET1	-0.708782	-0.216329	-0.636394	0.236426
BET1L	-0.288308	-0.606823	-0.107919	0.497051
BEX1	-0.216914	-1.37202	0.104154	0.634296
BEX2	-0.24311	-1.36067	-0.37589	1.73991
BEX4	-3.01025	-0.613331	-3.87616	0.647368
BEX5	-0.954439	-0.472953	-0.802005	-0.175484
BFAR	-0.174572	-1.07912	0.0515148	0.803408
BFSP1	-1.16414	-0.475471	-1.53848	0.729407
BFSP2	-0.775487	-0.389485	-0.346493	0.32074
BGLAP	-0.564725	-0.328169	-0.72906	0.478333
BGN	-0.326603	-1.90994	0.222523	0.500098
BHLHA15	-0.188909	-1.10982	0.274959	1.0316
BHLHA9	-0.896136	-1.14615	0.130696	1.45985
BHLHB9	-0.857239	-0.54541	-0.168517	-0.105165
BHLHE22	-0.362856	-1.06907	-0.573304	1.42082
BHLHE23	-0.407844	-0.633543	-0.0838654	0.318416
BHLHE40	-1.09241	-0.394988	-0.90406	0.0700184
BHLHE41	-0.962295	-0.411362	-0.587878	0.64255
BHMT	-0.769712	-0.753274	-0.28526	-0.0353001
BHMT2	-0.553504	-0.210891	-0.706104	0.155631
BICC1	-0.0717301	-1.94018	0.0706793	1.38342
BICD1	-0.369823	-0.464344	-0.256745	0.459767
BICD2	-1.47886	-0.953773	-1.89137	0.0391502
BID	-0.533104	-0.303319	-0.473728	0.175959
BIK	-1.16353	-0.695601	-0.566974	-0.240844
BIN1	-1.26345	-1.10373	-0.164909	0.0492455
BIN2	-1.78958	-0.395973	-0.826954	0.620177
BIN3	-0.651729	-0.436413	-0.846423	0.0633659
BIRC2	-0.305365	-1.93225	0.741295	1.1665
BIRC3	-0.712438	-0.315606	-0.514465	0.0614715
BIRC5	-2.41748	-0.208362	-0.880009	-0.711036
BIRC6	-1.79494	-0.122658	-1.48698	-0.205655
BIRC7	-0.221913	-0.563685	-0.325176	0.843699
BIRC8	-0.707715	-0.437879	-0.635222	0.679857
BIVM	-0.558598	-0.218204	-0.657893	0.324584
BIVM-ERCC5	-0.402079	-1.43605	0.146735	0.396654
BLCAP	-0.929555	-0.970604	-1.1408	0.576958
BLID	-0.189902	-1.0232	-0.272856	0.98463
BLK	-0.50227	-1.33719	0.0128008	0.280722
BLM	-0.426569	-0.371292	-0.552439	0.372017
BLMH	-0.628445	-0.460293	-0.922594	0.710904
BLNK	-1.26128	-0.41872	-0.310282	0.0591765
BLOC1S1	-0.911314	-0.378144	-0.360791	0.129704
BLOC1S2	-1.06377	-0.228415	-0.960329	0.344864
BLOC1S3	-1.05588	-1.7742	-0.380756	1.86179
BLOC1S4	-0.432616	-1.98153	0.767346	1.42763
BLOC1S5	-0.532528	-0.487254	-0.54774	0.745387
BLOC1S6	-1.02051	-0.281705	-0.510116	0.124262
BLVRA	-1.02083	-1.28075	-0.605462	1.64543
BLVRB	-1.05179	-0.32633	-1.15234	-0.0596228
BLZF1	-0.149653	-1.3834	0.0774438	0.808019
BMF	-0.746842	-0.394797	-1.06227	0.618763
BMI1	-1.53561	-0.297375	-0.740992	-0.175847
BMP1	-0.561464	-0.452217	-0.840769	0.455646
BMP10	-2.42705	-0.258959	-1.33521	-0.991342
BMP15	-0.700578	-0.813652	-0.472597	0.0199502
BMP2	-0.251626	-1.09572	-0.265878	1.45077
BMP2K	-0.88558	-0.686714	-0.0346479	0.302807
BMP3	-0.934943	-0.159645	-1.26213	0.0628309
BMP4	-0.476035	-0.341764	-0.455362	0.236822
BMP5	-1.72652	-0.144902	-1.12596	-0.634557
BMP6	-1.0538	-0.28206	-0.623092	-0.24359
BMP7	-0.934505	-0.912519	-1.07237	-0.161272
BMP8A	-0.198311	-0.982579	-0.0385751	0.676362
BMP8B	-0.609533	-1.01186	-0.419764	0.153871
BMPER	-1.3758	-0.911406	-0.232915	1.24588
BMPR1A	-0.0183927	-5.08762	2.41319	2.79793
BMPR1B	-0.129061	-2.30161	0.81377	1.82348
BMPR2	-0.300467	-1.45352	0.0906817	1.84962
BMS1	-1.9418	-1.23517	-0.820308	0.745075
BMX	-0.834256	-0.429364	-0.606675	-0.0339398
BNC1	-0.87161	-0.592396	-0.510059	0.117345
BNC2	-0.621168	-1.412	0.434834	0.658861
BNIP1	-1.32345	-0.776812	-1.71417	1.09606
BNIP2	-0.460838	-1.87148	0.710893	1.18133
BNIP3	-1.79306	-0.121835	-2.2756	0.0992772
BNIP3L	-0.788615	-1.19575	-0.10914	0.0953853
BNIPL	-0.164519	-1.89643	0.634319	1.49511
BOC	-0.817936	-0.259777	-0.996231	0.175241
BOD1	-0.346953	-0.495144	-0.549996	0.739835
BOD1L1	-0.0223881	-3.40173	1.47445	2.29632
BOD1L2	-2.13885	-0.139896	-2.69784	0.149137
BOK	-0.607459	-0.900126	0.0103654	1.07224
BOLA1	-0.582112	-1.98209	0.218111	2.48577
BOLA2	-2.3267	-0.188934	-1.50244	-0.940832
BOLA2B	-2.3267	-0.188934	-1.50244	-0.940832
BOLA3	-0.0469869	-1.85034	0.643046	1.33291
BOLL	-0.306129	-1.24885	0.360285	0.468213
BOP1	-0.272586	-0.930301	-0.293806	1.02419
BORA	-0.918452	-0.321124	-0.666552	0.269178
BPGM	-0.95454	-1.09403	-1.27866	1.44933
BPHL	-0.955831	-0.411259	-0.771501	0.466354
BPI	-2.27425	-0.114876	-2.88391	0.0764961
BPIFA1	-0.482534	-0.500801	-0.739816	0.764001
BPIFA2	-0.563514	-0.43206	-0.64736	0.578737
BPIFA3	-1.31412	-0.521659	-0.539066	-0.0565592
BPIFB1	-0.428868	-2.34143	0.947941	1.27151
BPIFB2	-2.43631	-1.48717	-0.28882	1.40451
BPIFB3	-2.26481	-2.53766	-0.558685	3.21532
BPIFB4	-0.706275	-1.02516	-0.0906101	0.20044
BPIFB6	-0.271078	-1.01182	-0.0377434	1.01924
BPIFC	-0.814389	-0.248587	-1.14013	0.217024
BPNT1	-0.616114	-0.476355	-0.907827	0.730424
BPTF	-0.0902878	-1.57748	0.552623	1.39687
BPY2	-1.28913	-0.481677	-0.298764	-0.0401151
BPY2B	-1.28913	-0.481677	-0.298764	-0.0401151
BPY2C	-1.28913	-0.481677	-0.298764	-0.0401151
BRAF	-0.559844	-1.59018	0.559256	0.685135
BRAP	-1.21061	-0.256615	-1.59004	0.397501
BRAT1	-0.179247	-2.37365	0.748842	0.918723
BRCA1	-0.258299	-0.818685	-0.278463	0.555731
BRCA2	-0.841897	-0.400956	-1.17168	0.627795
BRCC3	-1.0279	-0.626928	-1.38493	0.920295
BRD1	-0.639703	-1.66282	0.598641	0.636045
BRD2	-3.00609	-0.0371568	-2.18696	-1.1412
BRD3	-0.355399	-0.882804	-0.262585	0.540646
BRD4	-1.28319	-0.20185	-1.12972	-0.328676
BRD7	-0.150793	-1.60812	0.424097	1.49903
BRD8	-0.618955	-0.523536	-0.434326	0.599022
BRD9	-0.487767	-0.49508	-0.517642	0.410651
BRDT	-0.957648	-0.35182	-0.483575	0.177689
BRE	-0.179481	-1.8531	-0.00681858	2.3343
BRF1	-1.37411	-0.256928	-1.27315	0.155401
BRF2	-2.3979	-0.0733853	-2.43221	-0.224665
BRI3	-1.29727	-1.37742	-1.24805	-0.169271
BRI3BP	-0.325995	-1.56113	-0.257473	1.98039
BRICD5	-2.29135	-0.669799	-1.16372	0.177707
BRINP1	-1.53167	-0.0877165	-1.36445	-0.529716
BRINP2	-0.583584	-1.03419	-0.144232	0.68216
BRINP3	-0.822555	-0.336331	-0.422069	0.34966
BRIP1	-1.16545	-0.889782	-1.08951	1.21836
BRIX1	-1.03336	-0.533181	-0.181757	-0.153705
BRK1	-1.43655	-0.405649	-1.84437	0.634629
BRMS1	-1.54968	-0.682213	-0.0389292	0.504996
BRMS1L	-1.49738	-0.509619	-1.77981	0.77565
BROX	-0.395713	-0.800058	-0.606331	1.11997
BRPF1	-0.577165	-0.947161	0.076073	1.28533
BRPF3	-0.703385	-0.307495	-0.884462	0.0181373
BRS3	-0.87203	-0.825293	-0.0546276	0.248312
BRSK1	-0.236796	-1.26787	0.372381	1.4764
BRSK2	-0.468328	-0.487229	-0.373372	0.287871
BRWD1	-2.442	-0.369934	-0.875136	-0.51709
BRWD3	-0.218463	-1.45526	-0.32908	1.31681
BSCL2	-0.918186	-0.363759	-0.633587	0.572653
BSDC1	-2.48343	-2.24387	-1.30573	-0.100113
BSG	-1.19296	-0.518564	-0.580014	-0.330357
BSN	-0.629637	-0.653741	-0.411411	0.083359
BSND	-0.24687	-1.05998	0.00491609	0.761261
BSPH1	-0.208618	-2.58051	0.667649	1.99953
BSPRY	-0.81133	-0.47276	-0.247219	0.301773
BST1	-0.637818	-0.383054	-0.521156	0.339372
BST2	-0.679689	-2.01763	-0.502636	2.03483
BSX	-0.68267	-1.18799	0.323017	0.555516
BTAF1	-0.188605	-0.870432	-0.139521	1.19627
BTBD1	-0.276019	-1.01396	0.10386	1.12247
BTBD10	-1.23225	-0.669783	-0.310013	-0.0433036
BTBD11	-0.448859	-0.981403	0.165554	0.890128
BTBD16	-0.461079	-1.4538	-0.520645	1.24903
BTBD17	-0.12679	-1.45242	0.483125	0.884848
BTBD18	-0.576749	-0.405412	-0.858326	0.585011
BTBD19	-0.969938	-0.656492	-0.781662	0.608865
BTBD2	-0.374632	-1.01652	0.21254	0.696713
BTBD3	-1.27602	-0.649347	-0.448236	-0.140519
BTBD6	-0.573069	-0.543456	-0.17075	0.285817
BTBD7	-1.04602	-0.538761	-0.50174	0.211471
BTBD8	-0.972224	-0.633435	-1.32053	0.270986
BTBD9	-0.264332	-1.17811	0.0292454	0.539897
BTC	-0.340921	-0.676554	-0.360126	0.977149
BTD	-0.260336	-0.839193	0.0874517	0.913387
BTF3	-2.22002	-0.837761	-2.04713	1.16322
BTF3L4	-3.54115	-0.0349423	-2.74064	-1.07201
BTG1	-0.214885	-2.14975	0.853437	2.2216
BTG2	-2.15111	-0.0930055	-2.29396	-0.573496
BTG3	-0.70384	-1.01767	-0.605511	0.991643
BTG4	-0.407556	-1.43271	-0.392908	0.319049
BTK	-0.31664	-1.27217	0.375283	0.77023
BTLA	-0.300626	-1.1577	0.286582	0.56128
BTN1A1	-0.250321	-1.86276	0.416082	1.22038
BTN2A1	-0.392869	-0.385374	-0.419229	0.339017
BTN2A2	-2.01872	-0.096171	-1.00899	-0.589112
BTN3A1	-0.438439	-0.449698	-0.274242	0.282631
BTN3A2	-0.647927	-0.813509	-0.400816	0.0662952
BTN3A3	-0.272527	-1.31043	-0.401032	1.68094
BTNL10	-1.06935	-0.241701	-0.689481	-0.0313641
BTNL2	-0.45348	-0.958674	-0.700543	1.29772
BTNL3	-1.17473	-0.525594	-0.566089	-0.236356
BTNL8	-0.206198	-0.817793	0.0708554	0.673693
BTNL9	-1.37328	-0.310141	-1.07034	-0.43928
BTRC	-0.444238	-0.934187	-0.344547	0.43001
BUB1	-0.186891	-1.29876	0.39184	0.705864
BUB1B	-0.245367	-1.31751	-0.0665687	0.683745
BUB3	-0.428047	-0.723211	-0.0034944	0.364671
BUD13	-1.89263	-0.635724	-2.40246	0.51985
BUD31	-0.113751	-2.41795	-0.0796601	2.61621
BVES	-0.318177	-1.0357	-0.177275	0.448967
BYSL	-0.259513	-0.692299	-0.136015	0.778251
BZRAP1	-0.776983	-0.559708	-0.552713	0.83887
BZW1	-0.575082	-1.42311	0.229722	0.43993
BZW2	-0.537111	-1.18049	0.317996	0.727024
C10orf10	-0.335644	-0.569839	-0.533526	0.546818
C10orf105	-0.693026	-0.445217	-0.603639	0.254537
C10orf11	-1.21174	-0.305365	-1.00751	0.211465
C10orf111	-1.27561	-2.07376	-1.65964	0.538349
C10orf128	-0.447252	-0.347974	-0.422908	0.459781
C10orf2	-0.913902	-0.571089	-0.754909	0.853427
C10orf25	-0.698733	-0.670775	-0.976909	0.554504
C10orf35	-0.398904	-1.15332	-0.150334	0.432769
C10orf54	-0.611601	-0.575815	-0.901698	0.482551
C10orf76	-0.340037	-1.17887	-0.286677	0.951689
C10orf99	-1.33329	-0.570861	-1.33459	-0.00156764
C11orf24	-0.581161	-0.552181	-0.242505	0.127217
C11orf31	-0.782674	-0.603964	-0.30548	-0.046499
C11orf45	-0.982986	-0.143897	-1.18323	0.159568
C11orf68	-1.37151	-2.27482	-1.77015	1.68209
C11orf73	-0.901297	-1.07397	0.0769711	1.42693
C11orf80	-2.09007	-0.183792	-2.64331	0.159312
C11orf87	-0.118126	-1.91228	0.482333	2.40575
C11orf94	-1.01676	-0.190033	-1.32552	0.117862
C11orf95	-0.500499	-1.26097	0.368044	0.72871
C11orf96	-0.965233	-0.464611	-0.25689	0.304583
C11orf97	-0.307313	-0.428358	-0.331077	0.616353
C12orf10	-0.368768	-0.811262	-0.10143	0.988555
C12orf49	-0.297625	-0.832073	0.0818753	0.481595
C12orf65	-0.474881	-1.53528	-0.533422	1.94999
C12orf73	-1.33423	-1.26008	-1.726	0.476763
C14orf1	-1.22734	-0.127408	-1.60775	-0.100239
C14orf132	-0.919365	-0.347748	-0.687847	-0.00973918
C14orf169	-0.291151	-2.87084	0.164476	0.967702
C14orf178	-0.565978	-0.313575	-0.788914	0.141897
C14orf180	-0.318026	-1.11809	-0.504512	0.473013
C14orf2	-0.206967	-1.90301	-0.30714	0.692909
C14orf37	-0.616434	-0.575235	-0.715003	0.427644
C14orf80	-1.75935	-1.03585	-1.48563	1.17721
C14orf93	-0.640647	-0.593504	-0.177669	0.498631
C15orf27	-0.169783	-1.5505	-0.228965	1.1171
C15orf32	-0.385702	-0.644687	-0.0735567	0.648901
C15orf48	-0.133316	-0.884497	0.119388	1.14744
C15orf54	-1.01812	-2.50569	1.00193	2.93451
C15orf61	-0.490821	-1.81193	0.572662	1.32517
C16orf52	-1.17099	-1.82407	-0.635761	2.29955
C16orf54	-1.08731	-1.54692	-1.45182	1.96463
C16orf58	-0.52949	-0.617026	-0.0997789	0.763775
C16orf62	-0.660704	-2.40319	0.280448	1.97754
C16orf82	-1.53711	-0.193615	-0.951401	-0.532767
C16orf89	-2.25059	-0.0788745	-2.84946	-0.121858
C16orf91	-0.924455	-1.06011	-0.777567	-0.154431
C16orf92	-0.605476	-0.642564	-0.894617	0.775819
C17orf100	-0.287662	-1.15295	-0.0926059	0.817211
C17orf49	-0.591126	-0.477435	-0.242367	0.117604
C17orf62	-0.0435752	-2.74677	0.338483	2.07186
C17orf67	-1.12423	-1.12214	-1.49284	0.915162
C17orf70	-1.79101	-1.67185	0.511009	1.49683
C17orf74	-0.492551	-0.721625	-0.00491616	0.455108
C17orf77	-0.582265	-0.975171	-0.623538	0.908563
C17orf78	-0.357409	-1.29925	-0.547059	0.978492
C17orf80	-0.350976	-0.613947	-0.555709	0.585659
C17orf85	-0.198105	-1.31468	-0.0108899	0.772124
C17orf89	-0.291068	-0.796881	-0.23574	0.49252
C17orf96	-2.09659	-2.71176	-2.65139	3.45027
C17orf99	-1.47001	-0.985901	-0.503174	1.17275
C18orf32	-0.122113	-1.40323	0.455372	1.34746
C18orf54	-0.72044	-0.450657	-0.273015	0.225176
C18orf8	-0.414824	-0.783431	-0.207994	1.10338
C19orf12	-0.0826107	-1.84814	0.45556	1.47887
C19orf18	-0.471177	-1.57668	-0.497132	1.32146
C19orf24	-0.717841	-0.34761	-0.446244	0.00690326
C19orf26	-0.491394	-1.04322	-0.347306	0.221151
C19orf38	-0.228493	-0.978865	0.00616328	0.952207
C19orf68	-0.875988	-0.734158	0.00512977	0.352492
C19orf70	-1.42741	-1.23212	-1.83393	-0.157501
C19orf80	-2.82713	-0.0352669	-1.47489	-1.03787
C19orf84	-1.91619	-1.49093	-1.52535	1.78315
C1D	-0.447932	-0.47173	-0.411786	0.56215
C1GALT1	-0.582328	-0.641052	-0.301031	0.553142
C1GALT1C1	-2.41941	-0.742386	-2.17893	-0.98732
C1GALT1C1L	-1.45029	-0.362144	-1.00106	-0.0550368
C1orf101	-0.466392	-0.438301	-0.53991	0.248368
C1orf111	-2.38027	-1.02425	-3.02713	0.769279
C1orf115	-1.86485	-0.567215	-1.33803	0.537846
C1orf127	-3.04524	-0.039803	-2.02353	-0.725219
C1orf159	-2.75643	-0.373104	-2.38461	0.357398
C1orf162	-1.6195	-0.0899734	-1.03877	-0.57703
C1orf167	-0.482855	-0.562485	-0.552909	0.842087
C1orf168	-1.191	-0.707507	-0.277538	-0.0612613
C1orf174	-0.579402	-0.627023	-0.0898918	0.129433
C1orf185	-1.26713	-0.123262	-1.62224	0.103012
C1orf186	-1.39935	-1.51465	-1.2968	0.668074
C1orf198	-1.71168	-1.99121	-1.57231	0.609297
C1orf204	-1.52517	-0.103548	-1.94633	-0.230655
C1orf210	-0.527296	-0.490525	-0.797747	0.281731
C1orf226	-1.73623	-0.769241	-2.21044	1.08761
C1orf228	-0.311547	-0.919756	0.145166	1.0662
C1orf233	-1.68453	-1.89749	-2.14341	2.38799
C1orf27	-0.322822	-1.6618	0.597986	0.848698
C1orf43	-0.546455	-1.4019	-0.821992	1.78884
C1orf53	-0.0790373	-2.06508	0.566818	1.65229
C1orf54	-0.545573	-1.4309	0.220957	1.72882
C1orf56	-0.788694	-0.480148	-1.11053	0.735886
C1orf61	-0.654066	-0.392069	-0.934317	0.283379
C1orf87	-1.05035	-0.522791	-0.661711	-0.241439
C1orf95	-1.41603	-0.644107	-1.34269	-0.464188
C1QA	-0.841243	-0.669148	-0.0509242	0.377755
C1QB	-1.30974	-0.21269	-1.08114	-0.400779
C1QBP	-0.713738	-1.99935	-1.02214	2.50885
C1QC	-0.356728	-1.3602	-0.0747949	0.389091
C1QL1	-0.49611	-0.74613	-0.0551606	0.231859
C1QL2	-1.9276	-0.311588	-1.14663	-0.739249
C1QL3	-1.3134	-0.137603	-1.70214	0.110032
C1QL4	-0.921619	-0.3992	-0.334594	0.377453
C1QTNF1	-0.623445	-1.49012	0.194426	0.427722
C1QTNF2	-0.36702	-1.59498	0.561493	0.67729
C1QTNF3	-0.299517	-0.569168	-0.283789	0.478857
C1QTNF4	-0.809595	-0.851925	0.0962766	0.448729
C1QTNF5	-0.628613	-0.388032	-0.895141	0.0844083
C1QTNF6	-0.522205	-0.874425	-0.70621	0.371923
C1QTNF7	-0.214868	-0.76217	0.0254628	1.0788
C1QTNF8	-0.536575	-0.715665	-0.487766	0.316416
C1QTNF9	-0.477529	-1.13578	-0.211872	0.389139
C1QTNF9B	-0.622141	-0.418119	-0.641075	0.148452
C1R	-0.180137	-1.59139	0.0113961	1.43121
C1RL	-0.553186	-0.679868	-0.140068	0.432106
C1S	-0.720719	-0.283265	-1.0307	0.119525
C2	-0.0617398	-3.51466	1.52805	2.14025
C20orf141	-1.28571	-0.507344	-0.774801	0.77268
C20orf173	-0.0945935	-1.25967	0.0479245	1.01443
C20orf194	-0.841205	-1.8145	-1.17094	1.63275
C20orf195	-0.780849	-0.642378	-0.500172	0.500563
C20orf203	-0.753738	-0.706502	-0.345672	0.0535918
C20orf24	-0.108061	-1.31986	0.239135	1.69155
C20orf27	-0.520439	-0.775922	-0.0416445	0.475455
C21orf2	-0.16746	-1.10151	0.194737	1.16394
C21orf33	-0.580093	-0.927721	0.151558	0.706402
C21orf62	-0.492728	-1.36907	0.130038	0.699375
C22orf15	-3.06994	-0.067599	-1.17093	-0.830204
C22orf24	-0.486712	-1.22687	0.347347	0.589551
C22orf46	-0.435012	-0.411185	-0.59193	0.286497
C2CD2	-1.31245	-0.571666	-0.548434	-0.0212056
C2CD2L	-0.784275	-0.459541	-0.515837	0.255789
C2CD3	-1.01082	-0.310665	-0.461991	-0.133442
C2CD4A	-0.431216	-0.690243	-0.295028	0.993009
C2CD4B	-0.141352	-1.34552	-0.158029	1.40329
C2CD4C	-0.451202	-0.638289	-0.605793	0.532259
C2CD4D	-1.68781	-0.209864	-0.650089	-0.327301
C2CD5	-0.243116	-1.0648	0.0157788	0.578407
C2orf40	-1.20773	-0.127292	-0.978591	-0.0998926
C2orf47	-0.906665	-2.34205	-1.24724	1.86339
C2orf66	-0.829819	-0.233174	-0.636793	0.292573
C2orf69	-1.57201	-0.223989	-0.821701	-0.550975
C2orf73	-0.661731	-0.947922	0.165573	0.461555
C2orf74	-0.23148	-1.76894	0.249399	0.648643
C2orf78	-1.53526	-1.6499	-1.74048	0.289288
C2orf81	-0.830394	-0.420165	-0.960737	-0.0847419
C2orf82	-0.0728732	-1.64817	0.322984	1.3955
C3	-0.673248	-0.796951	0.0552664	0.971582
C3AR1	-0.45601	-0.573404	-0.247568	0.352005
C3orf17	-1.07644	-1.77428	-0.0226521	2.00745
C3orf18	-1.00372	-0.354402	-1.35598	0.559168
C3orf20	-0.268665	-2.69024	0.890558	1.02245
C3orf30	-2.33198	-0.0457046	-2.9626	-0.300763
C3orf33	-0.443279	-1.3522	0.189172	0.673952
C3orf35	-0.423037	-0.880414	-0.562592	0.984388
C3orf52	-1.02197	-2.9092	1.22616	1.93631
C3orf58	-0.698663	-0.641273	-1.00491	0.491511
C3orf80	-1.38669	-0.386329	-1.01288	0.6066
C4A	-0.298376	-0.597916	-0.473052	0.65588
C4B	-0.675529	-0.913115	-0.249217	0.450778
C4BPA	-0.596552	-0.534135	-0.883149	0.754759
C4BPB	-0.704978	-0.443538	-0.638708	0.191236
C4orf26	-0.60771	-0.524341	-0.272153	0.103889
C4orf29	-0.653615	-0.439108	-0.287229	0.43632
C4orf3	-0.781069	-1.21679	-0.859589	1.15531
C4orf32	-2.43514	-0.410165	-1.8589	-0.994514
C4orf48	-0.298755	-2.95411	-0.144398	2.10241
C4orf50	-1.10101	-0.709812	-0.29519	0.0423149
C5	-0.212852	-2.143	0.850264	1.05274
C5AR1	-0.490701	-0.33875	-0.423841	0.266478
C5AR2	-1.90227	-0.1445	-0.824107	-0.559752
C5orf15	-0.853074	-0.24687	-0.85943	-0.0811848
C5orf28	-0.26232	-0.962481	0.175555	0.543755
C5orf38	-0.862566	-2.14379	0.291845	2.69137
C5orf42	-1.64342	-0.953007	-1.52315	-0.590477
C5orf46	-1.41982	-0.554628	-1.8262	0.410747
C5orf60	-0.351498	-1.22822	-0.486136	1.39393
C5orf63	-0.68437	-1.15108	-0.0325191	0.367328
C5orf64	-0.672685	-0.948657	-0.975504	1.28721
C5orf66	-0.814735	-0.554425	-0.380932	0.227067
C6	-0.316329	-0.793604	-0.0508231	0.675371
C6orf1	-0.711436	-0.615781	-0.453565	0.5033
C6orf10	-0.399173	-1.68858	-0.626136	1.64732
C6orf120	-0.366807	-4.05445	1.72606	4.29258
C6orf136	-0.533649	-0.918194	-0.530046	1.25319
C6orf15	-0.968284	-0.430522	-1.3154	0.669741
C6orf183	-1.92711	-0.597262	-0.674958	-0.422933
C6orf203	-0.303691	-1.65377	-0.230702	2.09239
C6orf226	-1.27968	-0.178235	-0.800587	0.122524
C6orf25	-0.681554	-0.521269	-0.770078	0.0367512
C6orf47	-0.406026	-1.74889	-0.636002	2.20939
C6orf58	-1.24764	-0.594841	-1.5599	0.671826
C6orf89	-0.402938	-1.51027	-0.414761	1.91812
C7	-0.11104	-1.32229	0.219924	1.10566
C7orf25	-0.576567	-0.543869	-0.858224	0.772651
C7orf33	-0.799507	-0.779969	-1.00043	0.503972
C7orf34	-0.553081	-1.96333	-0.283469	2.46198
C7orf43	-1.47252	-1.48368	-1.78802	1.55493
C7orf49	-0.714898	-1.58965	-0.533885	1.24335
C7orf50	-3.10298	-1.64254	-2.35176	2.08226
C7orf55	-1.77631	-0.489437	-2.25527	0.680798
C7orf55-LUC7L2	-0.930161	-1.71821	-0.0891555	1.2177
C7orf57	-2.40302	-1.04663	-3.05549	1.39556
C7orf60	-0.54696	-3.94051	1.37509	3.38357
C7orf61	-3.08599	-0.130425	-3.97037	-0.815186
C7orf62	-2.38808	-1.5818	0.49644	2.00507
C7orf65	-0.453601	-1.01408	-0.429423	0.873162
C7orf66	-0.265301	-0.928985	0.15259	1.04247
C7orf69	-0.968411	-0.653475	-0.0657603	0.467905
C7orf71	-0.275211	-3.1656	0.250552	3.39902
C7orf72	-1.72007	-0.996231	-0.400977	0.726114
C7orf73	-0.396463	-2.02422	-0.294677	1.94399
C7orf76	-1.98644	-3.05656	-2.52104	2.80208
C8A	-0.842545	-0.622852	-0.25592	-0.0943135
C8B	-0.247766	-1.57237	0.0856975	0.569968
C8G	-0.614437	-0.669014	-0.905755	0.968291
C8orf22	-0.8236	-0.202238	-0.688196	-0.0790867
C8orf31	-0.66927	-0.406957	-0.458457	0.636297
C8orf33	-0.731089	-2.0122	0.0757828	0.465872
C8orf34	-0.176164	-1.63549	0.101901	2.07065
C8orf37	-0.227003	-1.10703	0.273343	0.653878
C8orf4	-1.62825	-0.0916555	-1.86403	-0.0842158
C8orf44	-1.01236	-1.0707	-1.36655	1.42362
C8orf44-SGK3	-0.473406	-0.4462	-0.421851	0.207824
C8orf46	-1.01906	-0.552296	-1.37443	0.665277
C8orf48	-0.375591	-0.701903	-0.452672	0.361203
C8orf58	-2.02108	-0.481049	-2.18997	0.470745
C8orf59	-0.140125	-1.38554	0.0212281	1.77129
C8orf74	-0.948748	-0.506909	-0.643742	0.26855
C8orf76	-0.290509	-0.616189	-0.177736	0.58652
C8orf82	-1.30829	-0.145448	-0.820663	-0.400002
C8orf86	-0.805859	-1.704	-0.855799	2.15442
C8orf87	-0.725785	-0.227281	-1.03667	0.342943
C9	-0.557239	-1.64483	0.0970985	0.502836
C9orf106	-1.01755	-0.559208	-0.192739	0.140658
C9orf114	-0.919608	-0.730447	-0.93371	-0.150525
C9orf116	-1.54165	-1.03916	-1.05719	0.415514
C9orf117	-3.05363	-0.114989	-1.78625	-1.3065
C9orf129	-2.01783	-0.129023	-2.56091	0.118745
C9orf131	-1.25834	-0.280758	-1.20872	0.186436
C9orf135	-0.381487	-1.44691	-0.319288	1.84133
C9orf139	-0.0978207	-2.40575	0.561121	1.41001
C9orf142	-1.87322	-0.0870187	-1.9461	-0.300426
C9orf152	-1.02516	-1.39971	-1.02724	1.78579
C9orf153	-1.00282	-0.202055	-1.29226	-0.209666
C9orf156	-0.267955	-1.41053	-0.421448	1.51018
C9orf16	-1.6416	-0.0806652	-1.73224	-0.241509
C9orf163	-2.14558	-1.16772	-1.89509	0.846722
C9orf170	-0.68843	-0.370573	-0.690602	0.030066
C9orf171	-1.12185	-1.51852	-0.434991	1.18866
C9orf172	-0.60801	-2.18768	-0.897775	2.49865
C9orf173	-0.0549313	-2.18234	0.616872	1.43025
C9orf24	-1.38891	-1.57218	-0.324624	1.27889
C9orf3	-0.175486	-2.17697	0.387035	1.64405
C9orf40	-1.37397	-0.247146	-1.71491	0.159629
C9orf41	-1.80601	-0.0839782	-2.29033	-0.0684953
C9orf43	-0.450732	-0.76803	-0.391365	0.858861
C9orf47	-1.59052	-0.981345	-2.02382	1.00379
C9orf50	-1.69638	-0.249858	-2.15837	0.109455
C9orf57	-0.124907	-1.5448	0.535748	0.891612
C9orf62	-0.531664	-0.819028	-0.223058	0.177395
C9orf64	-0.111461	-1.61296	0.105238	1.17881
C9orf66	-2.59368	-1.34974	-3.31	1.72783
C9orf69	-0.604821	-0.337546	-0.651477	0.377883
C9orf72	-1.14553	-0.902468	-0.0815433	0.654632
C9orf78	-2.47959	-1.42599	-1.53509	-1.01733
C9orf84	-3.45522	-1.01386	-2.74023	0.134411
C9orf85	-0.980469	-1.52295	-0.530481	-0.194913
C9orf89	-0.44319	-0.499379	-0.234007	0.540397
C9orf9	-1.53191	-0.32206	-1.74307	-0.529834
C9orf91	-0.980114	-0.767606	-0.380116	1.08573
CA1	-0.43149	-1.05305	-0.250907	0.408905
CA10	-1.64898	-0.237403	-0.79088	-0.297541
CA11	-0.498094	-0.715958	-0.35614	0.558411
CA12	-1.18239	-0.294984	-1.02117	0.127055
CA13	-0.553263	-0.338203	-0.83063	0.488738
CA14	-0.676808	-0.702225	-0.0214383	0.317795
CA2	-0.437599	-0.758215	0.0230645	0.74889
CA3	-1.61215	-0.888293	-0.400053	-0.0688171
CA4	-0.333968	-0.802354	-0.284926	1.04331
CA5A	-0.326594	-0.738571	-0.518672	1.0506
CA5B	-0.42372	-1.21671	-0.6481	0.935944
CA6	-0.761167	-1.43372	0.473013	0.675968
CA7	-0.186891	-1.28341	0.273279	1.44805
CA8	-2.47602	-0.0633444	-1.2004	-0.704808
CA9	-0.525919	-1.11608	-0.795708	1.47206
CAAP1	-0.74852	-0.667166	-1.06459	0.965943
CAB39	-0.0421282	-2.47873	0.64592	1.60202
CAB39L	-1.76746	-0.278281	-1.08982	-0.220194
CABIN1	-1.8194	-0.128142	-1.27958	-0.148681
CABLES1	-1.07853	-0.272909	-0.850131	0.423894
CABLES2	-1.05235	-0.233133	-0.728318	0.0438447
CABP1	-0.509239	-0.668747	-0.773346	0.660723
CABP2	-0.986098	-0.301872	-0.475932	0.0418029
CABP4	-0.952692	-0.498322	-0.219342	-0.174027
CABP5	-1.04193	-0.332805	-0.688046	0.289178
CABP7	-0.327229	-1.30884	0.397365	0.871812
CABS1	-2.92177	-0.0718449	-2.46682	-0.752814
[truncated: 16,470 more rows]

## Sheet: Whole Genome 30Days
Symbol	RSA_Down	RSA_Up	Q1	Q3
A1BG	-0.90771	-0.474861	-1.178	0.233597
A1CF	-0.614709	-0.724831	-0.00264661	0.307062
A2M	-0.612968	-1.12387	-0.126975	0.358085
A2ML1	-0.909698	-0.247436	-0.647739	0.217856
A4GALT	-0.281878	-1.13775	-0.449807	1.43731
A4GNT	-0.504585	-0.871108	-0.289689	0.617428
AAAS	-0.501172	-1.04159	-0.306798	1.34616
AACS	-0.320602	-1.24545	0.081314	0.990169
AADAC	-0.819388	-0.427392	-0.525015	-0.0727623
AADACL2	-0.549848	-0.863774	-0.161024	0.446732
AADACL3	-0.790522	-0.798217	0.056838	0.491818
AADACL4	-0.420516	-1.48109	0.495717	0.694811
AADAT	-1.09089	-0.353799	-1.49559	0.392679
AAED1	-0.783393	-0.532226	-0.183707	0.588886
AAGAB	-0.669472	-0.687195	-0.0339145	0.0485097
AAK1	-0.0679429	-2.24642	0.165148	1.58613
AAMDC	-0.297541	-0.72574	-0.323102	0.499562
AAMP	-0.494335	-0.837253	-0.520619	0.915005
AANAT	-1.31719	-2.57014	-0.398097	2.7159
AAR2	-0.430059	-0.797375	-0.255327	0.764548
AARD	-0.654848	-0.321928	-0.984812	0.212598
AARS	-0.516702	-1.36256	-0.40545	0.195612
AARS2	-1.51613	-0.67358	-1.4342	0.960119
AARSD1	-0.439903	-0.502134	-0.396771	0.605677
AASDH	-1.13496	-0.703677	-1.54568	0.353025
AASDHPPT	-1.03505	-0.107689	-1.43131	-0.0239195
AASS	-0.628835	-0.778321	-0.185577	0.430203
AATF	-0.360373	-0.429554	-0.432521	0.471132
AATK	-0.224315	-1.17827	-0.294726	0.616376
ABAT	-0.0670489	-1.36829	0.431501	1.24918
ABCA1	-0.958583	-0.854092	0.100376	0.552745
ABCA10	-0.356557	-1.94541	-0.57174	1.47906
ABCA12	-0.25445	-1.19961	-0.124734	0.99662
ABCA13	-0.774056	-2.85897	-1.12882	2.19047
ABCA2	-1.61113	-0.582315	-2.05972	0.75929
ABCA3	-1.28017	-0.502326	-1.0429	-0.387244
ABCA4	-0.549547	-1.41798	0.460233	0.619166
ABCA5	-0.799416	-0.27393	-0.817066	-0.0588716
ABCA6	-1.49995	-0.37413	-0.925821	0.534848
ABCA7	-0.969996	-0.21264	-1.08636	0.316869
ABCA8	-0.549352	-1.10955	-0.848303	1.41191
ABCA9	-0.572187	-0.878366	-0.880121	1.18109
ABCB1	-1.70072	-0.546951	-0.704265	-0.630196
ABCB10	-0.479815	-0.411016	-0.323383	0.533898
ABCB11	-1.85295	-0.119514	-1.3998	-0.0323722
ABCB4	-1.02976	-0.41285	-0.585637	0.429879
ABCB5	-0.599104	-0.38524	-0.913596	0.600915
ABCB6	-1.52159	-0.636044	-1.81841	0.3787
ABCB7	-1.52414	-0.486648	-0.955036	-0.529394
ABCB8	-0.393198	-0.657369	-0.627619	0.348337
ABCB9	-0.755715	-0.643047	-1.10821	0.677794
ABCC1	-1.2714	-0.393247	-1.52308	0.612537
ABCC10	-2.00824	-0.330716	-2.44866	0.519129
ABCC11	-0.325119	-0.613322	-0.405652	0.638834
ABCC12	-1.10057	-0.542891	-0.718183	0.608093
ABCC2	-0.839026	-0.831365	-0.766896	1.13179
ABCC3	-0.518007	-2.83232	0.60623	2.92716
ABCC4	-0.479584	-0.848851	-0.406112	0.237139
ABCC5	-0.246965	-0.89949	0.0962256	0.767963
ABCC6	-2.49037	-0.181511	-1.82444	-0.871175
ABCC8	-1.56492	-0.153409	-1.3671	-0.554032
ABCC9	-0.443336	-0.636537	-0.493249	0.279569
ABCD1	-0.523281	-0.32272	-0.473281	0.483402
ABCD2	-1.0233	-0.230016	-0.830125	-0.223175
ABCD3	-0.477819	-0.844052	-0.750284	0.713498
ABCD4	-1.887	-0.290703	-1.28581	-0.733826
ABCE1	-0.411212	-1.11482	0.281094	0.744671
ABCF1	-0.644086	-1.41203	-0.971125	1.68971
ABCF2	-0.2886	-0.934689	0.0906857	0.679938
ABCF3	-1.24801	-0.224258	-1.59325	-0.367883
ABCG1	-0.801652	-0.365897	-0.965656	-0.060267
ABCG2	-1.04465	-0.132155	-1.01203	0.129988
ABCG4	-1.50212	-0.88549	-0.852601	1.18916
ABCG5	-0.140835	-1.83957	0.0555905	2.08053
ABCG8	-2.10694	-0.0360143	-2.53864	-0.466117
ABHD1	-0.556082	-0.597173	-0.333959	0.155516
ABHD10	-0.556163	-0.974155	-0.00371078	0.211073
ABHD11	-0.0995592	-1.536	0.443816	0.976637
ABHD12	-1.46846	-0.65398	-1.9027	0.329978
ABHD12B	-1.27025	-0.26179	-0.593591	-0.134175
ABHD13	-1.94148	-0.413081	-1.00766	-0.765529
ABHD14A	-0.478504	-1.29358	0.106681	0.299362
ABHD14B	-0.348691	-1.06574	-0.16757	0.733893
ABHD15	-1.22437	-0.442085	-0.28327	0.0619303
ABHD16A	-1.54514	-0.0996678	-1.35654	-0.321036
ABHD16B	-0.794131	-0.561374	-0.151987	0.0972676
ABHD17A	-0.635039	-0.363309	-0.386303	0.302291
ABHD17B	-1.35278	-0.215219	-0.649763	-0.430746
ABHD17C	-0.786481	-0.412429	-0.44903	0.123763
ABHD2	-1.09919	-1.29034	-0.183058	1.58238
ABHD3	-0.859108	-0.590822	-0.123276	0.339112
ABHD4	-0.665627	-0.488248	-0.609485	0.544699
ABHD5	-0.702654	-0.632685	-1.04288	0.913894
ABHD6	-0.111189	-2.63535	-0.0689892	2.19741
ABHD8	-0.44194	-0.640411	-0.378816	0.378343
ABI1	-0.317157	-0.567183	-0.50707	0.468634
ABI2	-0.903913	-0.454291	-0.907616	-0.138344
ABI3	-0.640339	-0.577157	-0.910267	0.762947
ABI3BP	-1.08754	-1.71286	-1.49059	-0.0966088
ABL1	-1.37779	-0.291633	-1.35011	0.198092
ABL2	-0.663623	-0.159727	-0.8617	0.0640157
ABLIM1	-0.0905083	-2.34424	0.412808	1.04729
ABLIM2	-0.330287	-0.825863	-0.461034	1.04348
ABLIM3	-0.234849	-1.08982	0.100535	0.821877
ABO	-0.599159	-1.27842	0.161471	0.602211
ABR	-1.03718	-0.49724	-0.768231	-0.231634
ABRA	-0.909825	-0.435519	-0.432329	0.247123
ABRACL	-0.792984	-0.691429	-0.453521	-0.0103195
ABT1	-0.150876	-1.98915	0.123313	2.21333
ABTB1	-1.26608	-0.994068	-1.19746	-0.251731
ABTB2	-0.0972805	-2.60775	1.05884	1.67901
ACAA1	-1.63969	-0.134267	-1.20688	-0.242009
ACAA2	-2.82573	-0.0142163	-2.60657	-0.743004
ACACA	-1.18698	-0.0803024	-1.60089	-0.2798
ACACB	-1.02241	-1.48908	0.0597114	1.08111
ACAD10	-0.146583	-1.71365	0.199204	0.810239
ACAD11	-0.620392	-0.415646	-0.452848	0.643001
ACAD8	-0.695978	-1.13306	-1.03499	0.959199
ACAD9	-0.529242	-1.1011	-0.798157	1.38987
ACADL	-0.170088	-1.18309	0.323473	1.14452
ACADM	-0.566428	-0.644694	-0.485766	0.145012
ACADS	-0.568403	-0.489597	-0.595087	0.707755
ACADSB	-0.4472	-1.34832	0.18616	0.794423
ACADVL	-3.74489	-0.0237142	-3.04486	-1.31901
ACAN	-0.267317	-2.22132	0.875652	1.29891
ACAP1	-0.887003	-0.347481	-0.672205	0.00915722
ACAP2	-2.08776	-1.09876	-0.739257	1.40184
ACAP3	-1.14986	-0.480045	-1.1112	0.728457
ACAT1	-0.0230749	-3.55166	0.928435	2.75214
ACAT2	-0.958796	-1.34996	-1.3427	1.63777
ACBD3	-0.730092	-0.604351	-0.420091	0.532337
ACBD4	-0.979554	-0.952656	0.0929195	0.134713
ACBD5	-0.342156	-1.10913	0.23304	1.09991
ACBD6	-1.92772	-0.196084	-1.46578	0.0840689
ACBD7	-1.72	-0.468513	-0.705599	-0.205891
ACCS	-0.703568	-0.836991	-0.25875	0.0186515
ACCSL	-1.2565	-0.274537	-0.862026	0.083994
ACD	-0.353901	-0.526954	-0.448055	0.785909
ACE	-0.131204	-1.15698	-0.130488	1.45788
ACE2	-0.57068	-0.407834	-0.877887	0.253941
ACER1	-0.45305	-0.579563	-0.43572	0.467676
ACER2	-1.31794	-0.411806	-0.86239	-0.0431076
ACER3	-1.04173	-0.395616	-0.481974	-0.193963
ACHE	-0.232651	-1.74431	-0.214394	1.56025
ACIN1	-0.21809	-1.40303	0.451813	1.17869
ACKR1	-0.593211	-0.305084	-0.53522	0.479413
ACKR2	-0.914459	-0.714996	-0.0105306	0.173865
ACKR3	-2.08987	-0.189424	-1.51092	0.252156
ACKR4	-0.707768	-0.805548	-0.675145	0.877598
ACLY	-0.905378	-0.473401	-0.83854	0.277666
ACMSD	-0.449302	-0.884582	-0.359268	0.849167
ACO1	-0.607906	-0.675802	-0.239173	0.104836
ACO2	-0.385635	-1.29379	-0.125627	0.450684
ACOT1	-0.546653	-0.735688	-0.393837	0.566786
ACOT11	-0.756033	-0.423474	-0.498144	-0.0241068
ACOT12	-0.677817	-1.0845	0.146463	0.425868
ACOT13	-0.59899	-0.555921	-0.450138	0.395716
ACOT2	-0.20963	-0.703636	-0.0569767	0.654269
ACOT4	-0.138655	-1.50151	0.506742	0.97011
ACOT6	-0.857382	-0.387734	-0.844235	-0.103118
ACOT7	-0.897008	-0.521034	-0.195151	0.346266
ACOT8	-0.645103	-0.967306	-0.0119884	0.418128
ACOT9	-0.737119	-0.526996	-0.189292	0.133374
ACOX1	-1.29685	-1.39892	-1.48638	1.67711
ACOX2	-0.498985	-0.737924	0.00205323	1.02896
ACOX3	-1.42199	-0.343533	-1.27813	-0.150732
ACOXL	-0.214549	-1.88129	-0.325498	2.11599
ACP1	-0.454772	-0.88019	-0.194675	0.898638
ACP2	-2.36802	-0.569596	-2.81129	0.502824
ACP5	-1.5197	-1.20814	-1.96038	0.923
ACP6	-1.43948	-0.243143	-0.589065	-0.481066
ACPP	-0.465218	-0.594883	-0.294989	0.869927
ACPT	-0.168154	-2.55862	1.03491	1.27326
ACR	-0.685957	-1.59415	-0.514885	1.85905
ACRBP	-0.547316	-2.01856	0.29958	0.687718
ACRC	-0.453425	-0.884125	-0.271773	0.806175
ACRV1	-0.454435	-0.595644	-0.387049	0.374192
ACSBG1	-1.24213	-0.899449	-1.33846	0.148105
ACSBG2	-1.97802	-0.945991	-2.4206	1.2504
ACSF2	-0.466619	-1.76544	-0.734276	1.23422
ACSF3	-0.345064	-0.727293	-0.553563	1.01729
ACSL1	-0.542184	-1.56154	-0.634999	1.31878
ACSL3	-0.329498	-1.82331	0.218446	0.996024
ACSL4	-0.569113	-1.23979	-0.342311	0.653707
ACSL5	-0.60504	-1.59198	0.0618037	1.75986
ACSL6	-0.595709	-0.67767	-0.0419676	0.583089
ACSM1	-2.14255	-0.080246	-1.71657	-0.0373481
ACSM2A	-0.273824	-0.877778	0.117034	0.51817
ACSM2B	-0.247118	-1.03335	0.215384	0.568702
ACSM3	-1.66697	-0.373667	-0.895352	-0.606535
ACSM4	-0.356706	-0.740844	-0.139242	1.03256
ACSM5	-0.179175	-1.5101	0.51206	0.76372
ACSM6	-1.83615	-0.142933	-0.874412	0.160045
ACSS1	-1.34647	-1.55872	-1.77721	1.82754
ACSS2	-0.416511	-0.699688	-0.194444	0.452549
ACSS3	-0.33858	-1.10251	-0.542208	1.05356
ACTA1	-1.57768	-0.22184	-1.46057	-0.561756
ACTA2	-0.110114	-2.45568	0.987496	1.20403
ACTB	-0.0935468	-1.94034	0.326732	2.16798
ACTBL2	-0.434556	-0.925496	-0.229252	1.23071
ACTC1	-1.11684	-1.8856	-1.52464	2.12028
ACTG1	-2.82974	-1.96686	-2.02931	0.530179
ACTG2	-0.0880163	-1.28746	0.007325	1.58039
ACTL10	-0.61087	-2.04548	-0.286908	2.26171
ACTL6A	-0.000234225	-11.9947	4.25759	5.67022
ACTL6B	-2.4181	-0.342198	-2.18117	-0.0537692
ACTL7A	-0.132148	-2.26698	0.699438	1.33978
ACTL7B	-0.335129	-0.6697	-0.227165	0.48834
ACTL8	-1.06594	-0.168043	-0.984525	0.133913
ACTL9	-0.0711835	-2.63116	1.07112	1.86142
ACTN1	-1.96199	-0.126347	-2.40658	-0.242401
ACTN2	-1.35979	-0.805458	-1.79275	0.851904
ACTN4	-3.01504	-0.0601962	-1.26466	-0.985614
ACTR10	-0.3144	-1.08811	-0.502224	0.766813
ACTR1A	-1.99129	-0.175794	-1.68098	-0.510325
ACTR1B	-2.67696	-0.8727	-1.93362	0.231253
ACTR2	-1.36518	-0.747221	-0.475534	1.04028
ACTR3	-0.145101	-1.93807	0.362839	0.809568
ACTR3B	-1.30858	-2.00517	-1.14967	2.22352
ACTR3C	-0.232111	-2.21233	0.871874	1.15897
ACTR5	-0.642838	-0.472167	-0.641389	0.073449
ACTR6	-1.07584	-0.419317	-1.47792	-0.159436
ACTR8	-1.86348	-0.321351	-1.37269	0.102176
ACTRT1	-1.22236	-0.61837	-1.09362	0.897613
ACTRT2	-1.97085	-0.298724	-0.82671	-0.376526
ACTRT3	-1.46866	-3.09222	-0.529082	0.115077
ACVR1	-0.00903593	-4.95595	2.0936	3.05926
ACVR1B	-2.75474	-0.283171	-3.13118	0.443463
ACVR1C	-0.296441	-0.580516	-0.139521	0.693347
ACVR2A	-0.516793	-0.791478	0.051575	0.358902
ACVR2B	-0.611405	-2.76333	-0.404116	0.677106
ACVRL1	-1.08342	-0.328264	-0.438656	0.142448
ACY1	-0.0448669	-2.62256	0.462935	2.22949
ACY3	-1.17925	-0.619627	-0.958124	0.89872
ACYP1	-0.197258	-1.43514	0.335285	1.35454
ACYP2	-0.790252	-0.938502	-0.265795	0.249114
ADA	-1.22359	-0.76266	-1.01822	1.05787
ADAD1	-0.526137	-0.536869	-0.297375	0.798059
ADAD2	-0.951059	-0.610917	-0.102896	0.0130145
ADAL	-0.212377	-1.20658	0.337437	0.638393
ADAM10	-1.28702	-0.356764	-1.71315	0.428005
ADAM11	-0.369848	-1.10838	-0.158246	0.371707
ADAM12	-1.2169	-0.893257	-1.63648	1.19728
ADAM15	-0.533702	-0.637204	-0.0775749	0.631783
ADAM17	-1.0606	-0.487451	-0.615211	0.738251
ADAM18	-0.191444	-2.10307	0.49294	1.41649
ADAM19	-0.514188	-0.565405	-0.804048	0.83267
ADAM2	-1.62979	-0.528198	-0.187912	-0.13386
ADAM20	-0.257217	-1.50047	0.0376542	1.77193
ADAM21	-0.487723	-0.813877	-0.765833	1.11317
ADAM22	-0.739849	-1.38613	-0.230578	1.6319
ADAM23	-0.225095	-1.0046	-0.279104	1.31021
ADAM28	-0.88112	-0.359593	-1.25732	0.1836
ADAM29	-1.39004	-0.138754	-0.867197	-0.452456
ADAM30	-0.529182	-0.772704	0.0369149	1.00256
ADAM32	-0.104069	-1.62935	0.162971	0.958088
ADAM33	-1.58765	-0.231585	-1.42302	-0.567609
ADAM7	-0.173441	-1.10923	-0.235784	0.973725
ADAM8	-0.30309	-1.32181	-0.0865684	1.60968
ADAM9	-1.41878	-0.10649	-1.24988	0.0546892
ADAMDEC1	-0.248173	-1.50088	0.316855	1.21287
ADAMTS1	-2.10474	-0.591859	-1.69937	-0.603912
ADAMTS10	-1.69693	-0.0992601	-2.14344	0.0306445
ADAMTS12	-0.185773	-1.25561	0.366125	0.784014
ADAMTS13	-1.72456	-0.569363	-1.88603	0.0342261
ADAMTS14	-1.01905	-0.924954	-1.4134	1.03453
ADAMTS15	-1.71765	-0.729479	-0.269288	0.484953
ADAMTS16	-1.34468	-0.812045	-1.77578	-0.0813992
ADAMTS17	-2.15946	-0.516817	-2.59162	0.774515
ADAMTS18	-0.41985	-0.899729	-0.460014	1.20386
ADAMTS19	-0.332095	-0.537015	-0.491947	0.646015
ADAMTS2	-0.903811	-1.43993	-0.0546416	1.71412
ADAMTS20	-1.1165	-0.368083	-1.52419	0.185961
ADAMTS3	-1.15647	-2.04226	0.255038	2.25868
ADAMTS4	-1.12054	-1.3186	-0.913711	0.821696
ADAMTS5	-2.03932	-2.67748	0.454659	1.16919
ADAMTS6	-1.18536	-0.426243	-1.19743	0.657503
ADAMTS7	-0.643633	-1.44204	-0.970548	0.897629
ADAMTS8	-0.809705	-0.890055	-1.17068	0.704379
ADAMTS9	-0.453735	-1.31949	-0.540528	1.60749
ADAMTSL1	-0.467747	-1.82673	-0.735881	0.324816
ADAMTSL2	-0.346712	-1.04375	-0.374905	1.03899
ADAMTSL3	-1.22977	-1.10542	-1.65103	1.40883
ADAMTSL4	-0.352021	-1.45569	-0.00650257	1.02694
ADAMTSL5	-0.638581	-0.589858	-0.602468	0.459684
ADAP1	-0.58337	-1.91027	0.568772	2.13845
ADAP2	-1.87937	-1.87842	-2.32592	2.11494
ADAR	-2.07138	-0.344522	-2.50882	-0.00179954
ADARB1	-0.327073	-0.521136	-0.52466	0.719197
ADARB2	-0.417703	-1.35804	0.426075	0.574168
ADAT1	-0.871321	-0.243719	-1.24593	0.312657
ADAT2	-0.338671	-1.75944	-0.0552967	1.30752
ADAT3	-0.774593	-0.663019	-0.531973	-0.0389258
ADCK1	-1.34276	-0.385787	-1.77457	0.468636
ADCK2	-2.03805	-0.156075	-1.26452	-0.355403
ADCK3	-0.426351	-1.36964	0.000854212	0.613785
ADCK4	-0.274058	-1.20039	-0.321995	0.953422
ADCK5	-1.03023	-0.342229	-0.627234	0.0332753
ADCY1	-0.292956	-1.92513	0.330233	1.37259
ADCY10	-1.62698	-0.513529	-1.46415	-0.233411
ADCY2	-1.03532	-0.194779	-0.802355	-0.230487
ADCY3	-1.82249	-0.241445	-2.27011	0.17386
ADCY4	-0.871213	-0.29387	-0.493082	0.0295523
ADCY5	-1.22824	-0.725454	-1.64985	0.461897
ADCY6	-0.0199762	-4.29041	1.80515	2.08433
ADCY7	-1.04647	-0.216936	-0.808204	0.0213217
ADCY8	-0.347578	-1.85586	-0.0486594	2.0943
ADCY9	-3.51133	-0.715963	-3.93206	1.00711
ADCYAP1	-1.55666	-0.107046	-2.00198	-0.429579
ADCYAP1R1	-0.592365	-0.962869	0.178394	0.299626
ADD1	-0.197848	-1.14028	-0.0764725	1.25611
ADD2	-0.389132	-1.00809	-0.266037	0.344983
ADD3	-0.368777	-0.802524	-0.36322	0.893066
ADGB	-1.21121	-0.385719	-0.572818	-0.345099
ADGRA1	-0.312771	-0.758408	0.0248885	0.784831
ADGRA2	-1.74363	-0.44742	-2.19134	0.375464
ADGRA3	-0.132753	-1.87296	-0.134578	2.10928
ADGRB1	-0.755473	-1.87632	-0.597406	0.519367
ADGRB2	-0.682197	-1.33632	0.214812	0.716328
ADGRB3	-1.12654	-0.36496	-0.38458	0.214613
ADGRD1	-0.647802	-0.321364	-0.976371	0.504929
ADGRD2	-0.525821	-0.643906	-0.336178	0.186945
ADGRE1	-1.64761	-0.326393	-0.888574	-0.601519
ADGRE2	-0.322802	-1.33637	0.414117	1.00378
ADGRE3	-0.666765	-0.83958	-0.997857	1.14009
ADGRE5	-0.819696	-0.282919	-0.998422	0.443169
ADGRF1	-0.532121	-0.654902	-0.0619861	0.586668
ADGRF2	-1.21189	-1.27328	-0.0427023	0.104861
ADGRF3	-1.18666	-0.707525	-0.519535	-0.247149
ADGRF4	-0.724799	-0.485735	-0.231868	0.00108856
ADGRF5	-0.809684	-0.492945	-0.522766	0.0886632
ADGRG1	-0.0689252	-1.80522	0.083861	1.37423
ADGRG2	-0.313499	-0.766989	0.0318848	0.720363
ADGRG3	-0.144695	-1.29537	-0.0874182	0.811001
ADGRG4	-0.639499	-0.787558	-0.112956	0.170443
ADGRG5	-0.560154	-1.04242	-0.243039	0.150762
ADGRG6	-0.582434	-0.979223	-0.288237	0.408377
ADGRG7	-0.461839	-0.788063	-0.297505	0.754669
ADGRL1	-0.260602	-1.02233	0.220269	1.09494
ADGRL2	-1.29986	-0.348328	-1.72643	0.546482
ADGRL3	-0.15452	-1.04367	-0.112605	0.93149
ADGRL4	-1.6559	-0.105776	-1.24665	-0.491915
ADGRV1	-0.724756	-1.60369	-0.965412	1.86577
ADH1A	-0.69775	-0.714674	-0.477017	0.408063
ADH1B	-1.48286	-0.156057	-1.91646	0.1923
ADH4	-0.458541	-1.71405	-0.23004	1.34966
ADH5	-0.40426	-1.55267	0.534546	0.833461
ADH6	-0.192952	-1.65771	-0.223741	1.91244
ADH7	-0.448139	-2.12904	0.0107567	2.33135
ADHFE1	-0.787411	-0.329333	-1.14521	0.517323
ADI1	-1.57643	-0.191035	-1.0841	-0.0607349
ADIG	-0.747272	-0.626553	-0.276258	0.0323369
ADIPOQ	-1.14361	-0.675619	-1.55545	0.443302
ADIPOR1	-1.82581	-0.0977983	-1.45324	-0.24847
ADIPOR2	-0.737306	-0.316844	-0.455594	-0.00947745
ADIRF	-0.461583	-0.557006	-0.156964	0.258078
ADK	-0.72924	-0.903283	-0.26027	0.41867
ADM	-0.4543	-0.600862	-0.395595	0.653347
ADM2	-0.937805	-1.83774	-0.626599	1.12018
ADM5	-0.69101	-0.521413	-0.705391	0.444823
ADNP	-1.78062	-0.16517	-0.78227	-0.229399
ADNP2	-0.887222	-1.33882	-1.26391	1.24561
ADO	-0.873649	-0.779293	-0.509725	-0.1157
ADORA1	-1.04796	-0.902704	-1.44464	1.20794
ADORA2A	-1.92431	-0.356846	-1.77185	0.559613
ADORA2B	-0.303376	-1.20077	0.334056	1.2811
ADORA3	-0.48167	-0.527994	-0.188112	0.234834
ADPGK	-0.826192	-0.419703	-1.04268	0.648598
ADPRH	-0.26076	-1.39822	0.259719	0.84723
ADPRHL1	-0.520736	-0.665077	-0.425926	0.918252
ADPRHL2	-0.494474	-0.875579	-0.765357	0.824687
ADPRM	-0.816591	-1.83457	-0.528442	1.56859
ADRA1A	-0.684542	-0.46083	-0.505265	0.248495
ADRA1B	-0.73263	-0.271025	-0.703827	0.399056
ADRA1D	-2.21234	-0.314009	-1.66798	0.0573311
ADRA2A	-1.28569	-0.384646	-0.357217	0.0118768
ADRA2B	-0.449957	-0.587836	-0.476241	0.861221
ADRA2C	-0.39795	-0.675614	-0.043939	0.691304
ADRB1	-1.67637	-0.260733	-0.55422	0.169583
ADRB2	-0.61553	-1.37897	-0.483639	1.66003
ADRB3	-1.26424	-0.285228	-1.68798	0.446156
ADRBK1	-0.605836	-0.510142	-0.466389	0.549653
ADRBK2	-1.05604	-0.440046	-0.803684	-0.24438
ADRM1	-0.109196	-1.15147	-0.0456617	1.21164
ADSL	-1.78085	-0.0342546	-1.52772	-0.449286
ADSS	-0.118081	-2.65866	0.725989	1.03585
ADSSL1	-1.20609	-0.236964	-0.948234	-0.0838772
ADTRP	-0.406151	-0.994424	-0.122823	0.820909
AEBP1	-0.876841	-0.468211	-1.25273	0.713955
AEBP2	-0.528203	-1.99578	-0.821825	1.53312
AEN	-0.857347	-0.416312	-0.316715	-0.103106
AES	-0.595634	-0.586342	-0.909861	0.689926
AFAP1	-0.254741	-1.65223	0.0924966	0.553246
AFAP1L1	-1.0095	-1.10642	-1.40168	0.727487
AFAP1L2	-0.825486	-1.59539	0.197387	0.426964
AFF1	-1.12142	-0.343335	-1.08363	-0.00342845
AFF2	-0.566612	-0.543057	-0.872387	0.50286
AFF3	-1.63929	-0.39795	-0.862051	-0.484599
AFF4	-2.69919	-0.259572	-1.38664	-0.585907
AFG3L2	-0.766288	-0.947759	-0.31811	0.475666
AFM	-0.281804	-0.998352	-0.298462	0.819946
AFMID	-0.520094	-0.583169	-0.455258	0.451318
AFP	-0.540996	-0.925622	-0.295059	0.696944
AFTPH	-0.346902	-1.30838	-0.0925741	0.838503
AGA	-0.379685	-1.16321	0.311584	0.582887
AGAP1	-1.24106	-0.132531	-1.43918	0.131161
AGAP2	-0.482021	-1.00547	-0.200532	0.750214
AGAP3	-0.272116	-0.906832	0.138618	1.01558
AGAP4	-0.906859	-2.28163	-0.52644	2.04415
AGAP5	-1.94421	-0.27157	-1.99223	0.352629
AGAP6	-2.39043	-0.665749	-2.82985	-0.0351667
AGAP7P	-0.0890041	-2.18756	0.00335124	2.3811
AGAP9	-0.840844	-0.252271	-1.20836	-0.0231902
AGBL1	-1.38945	-0.709479	-1.82171	-0.298637
AGBL2	-0.367107	-0.59997	-0.587921	0.391626
AGBL3	-0.266285	-1.78251	0.0344043	1.39069
AGBL4	-0.379294	-0.901314	-0.08841	0.772141
AGBL5	-0.43792	-0.792524	-0.693603	0.990106
AGER	-0.981908	-0.358524	-0.393341	-0.0129726
AGFG1	-0.68861	-0.478123	-0.96499	0.0316525
AGFG2	-0.979701	-0.309136	-0.468239	-0.112438
AGGF1	-0.444474	-0.444755	-0.376262	0.278038
AGK	-0.336027	-2.09462	0.563987	1.69156
AGL	-0.436664	-0.669895	-0.327534	0.612207
AGMAT	-0.617601	-0.902749	-0.352878	0.640958
AGMO	-0.657115	-0.380447	-0.608226	0.49753
AGO1	-0.40073	-0.834822	0.0851281	0.618117
AGO2	-1.57546	-0.487544	-0.493489	-0.413638
AGO3	-0.747172	-0.550246	-1.09838	0.814227
AGO4	-0.203011	-1.90925	0.722184	1.21246
AGPAT1	-1.83613	-0.0405859	-1.77427	-0.706915
AGPAT2	-2.0916	-0.325179	-2.52669	0.220676
AGPAT3	-1.17447	-0.850002	-1.58929	1.15168
AGPAT4	-2.5718	-0.649511	-3.02231	0.788699
AGPAT5	-1.36021	-0.106351	-0.992993	-0.435136
AGPAT6	-0.265879	-1.07565	-0.029837	0.85228
AGPAT9	-1.07404	-0.298138	-1.47557	0.468381
AGPS	-0.307719	-1.04658	-0.0534262	0.488568
AGR2	-0.465442	-1.44992	-0.405887	1.72313
AGR3	-1.31997	-0.629941	-0.982441	0.741303
AGRN	-0.726686	-0.81249	0.068366	0.544668
AGRP	-0.269772	-0.720562	-0.150244	1.01145
AGT	-0.559359	-0.223751	-0.630053	0.151712
AGTPBP1	-0.401838	-1.08115	-0.640013	0.599952
AGTR1	-1.51556	-0.521495	-1.15662	-0.317102
AGTR2	-0.699816	-0.417062	-0.703136	0.021905
AGTRAP	-1.07049	-1.08268	-0.0682813	0.223304
AGXT	-2.32087	-0.709378	-1.80166	-0.968376
AGXT2	-0.0304968	-3.87108	1.19365	2.48259
AHCTF1	-1.76153	-0.192365	-1.33325	-0.664501
AHCY	-0.382392	-0.491535	-0.325634	0.353485
AHCYL1	-0.091853	-2.7941	0.600746	1.23219
AHCYL2	-0.437495	-0.616881	-0.350511	0.895994
AHDC1	-0.449792	-0.616238	-0.0974341	0.845624
AHI1	-0.259543	-0.853653	-0.329577	0.987097
AHNAK	-0.687568	-0.371787	-0.823865	0.582179
AHNAK2	-0.313745	-1.25933	-0.283943	1.08991
AHR	-0.788804	-0.299251	-0.528343	0.469846
AHRR	-4.13177	-0.00436072	-2.49565	-1.63177
AHSA1	-1.0672	-0.454666	-0.28867	0.0849483
AHSA2	-0.332766	-0.922533	0.149281	0.452461
AHSG	-1.27918	-0.296128	-0.489435	-0.357928
AHSP	-0.536044	-0.42032	-0.778337	0.273028
AICDA	-0.807101	-0.483912	-0.843981	0.453694
AIDA	-0.125713	-1.12074	0.284756	0.91907
AIF1	-0.716696	-0.231762	-0.669169	0.00808625
AIF1L	-0.762862	-0.613553	-1.11681	-0.0177357
AIFM1	-1.13686	-0.444985	-0.914101	-0.297724
AIFM2	-1.09927	-0.457922	-0.842011	0.700689
AIFM3	-0.761014	-0.377393	-0.36687	-0.0283417
AIG1	-0.80503	-0.597548	-0.115866	0.221272
AIM1	-2.03493	-1.27754	-1.48516	0.0696117
AIM1L	-0.544572	-1.03727	-0.205967	0.167251
AIM2	-1.09987	-0.290274	-0.875286	0.184788
AIMP1	-0.4258	-0.768956	-0.214836	0.399653
AIMP2	-0.442227	-0.866953	0.10902	0.790675
AIP	-0.744924	-1.96408	0.749628	1.36943
AIPL1	-0.726932	-1.55212	0.249651	1.10837
AIRE	-0.870269	-0.7097	-0.0792408	-0.0429759
AJAP1	-0.714577	-1.04473	-0.121417	0.49685
AJUBA	-0.415036	-1.00144	-0.267087	0.697204
AK1	-0.00325799	-3.79312	0.967068	3.13789
AK2	-0.253776	-2.33767	0.700624	1.84666
AK3	-0.348375	-0.829726	-0.134783	0.401436
AK4	-0.624447	-1.0419	-0.946602	1.34647
AK5	-1.75225	-0.220414	-1.43853	0.271242
AK6	-1.64269	-0.499892	-0.807102	-0.598358
AK7	-1.37647	-0.387038	-1.8073	0.597792
AK8	-0.265371	-0.98588	0.194229	0.934275
AK9	-0.320385	-1.58381	0.219747	1.11363
AKAP1	-0.664857	-0.49568	-0.235813	0.382681
AKAP10	-0.5446	-0.397049	-0.841362	0.340296
AKAP11	-0.497505	-1.17384	-0.166201	0.475325
AKAP12	-1.11928	-0.784967	-0.0741633	0.112194
AKAP13	-1.00281	-0.585121	-0.129061	0.166172
AKAP14	-0.599807	-1.29984	-0.0598838	0.497643
AKAP17A	-1.43128	-0.264995	-1.86421	0.0951973
AKAP2	-0.318712	-1.22559	0.0552793	1.18383
AKAP3	-0.15215	-1.35395	-0.0624611	1.64075
AKAP4	-0.291278	-1.03668	-0.4655	1.34064
AKAP5	-1.01406	-0.382435	-0.360079	-0.217649
AKAP6	-0.466936	-0.789006	-0.395344	0.252117
AKAP7	-0.701273	-0.701248	-0.0219074	0.344047
AKAP8	-0.255653	-0.79954	0.0389508	0.551737
AKAP8L	-0.894806	-0.766888	-0.30174	0.310262
AKAP9	-2.31226	-0.295046	-1.56952	-0.963892
AKIP1	-0.426607	-0.932344	0.157329	0.704866
AKIRIN1	-0.416511	-1.06662	0.141839	0.631881
AKIRIN2	-0.718942	-0.635027	-0.0796597	0.344166
AKNA	-0.172857	-0.980158	-0.0452383	1.285
AKNAD1	-0.449475	-1.48329	0.394214	0.786512
AKR1A1	-0.993072	-0.424818	-0.971879	0.254974
AKR1B1	-0.441912	-1.22449	0.347392	0.376024
AKR1B10	-1.00216	-1.24143	-1.39325	1.53886
AKR1B15	-0.644599	-0.811311	0.0676345	0.476772
AKR1C1	-0.183707	-1.42579	0.0830156	1.53238
AKR1C2	-0.531459	-3.03665	-0.547455	3.08059
AKR1C3	-0.922088	-0.437659	-1.30381	0.317547
AKR1C4	-1.1954	-0.402227	-1.14779	-0.335848
AKR1D1	-0.23331	-1.53421	0.524818	0.595746
AKR1E2	-1.55672	-0.28506	-1.0627	-0.32785
AKR7A2	-2.55216	-1.63674	-1.85473	0.455069
AKR7A3	-0.303378	-1.55284	0.183111	1.10893
AKT1	-0.524806	-1.47016	-0.36115	1.74329
AKT1S1	-0.21023	-1.7437	-0.14221	1.56997
AKT2	-0.156217	-1.76759	0.489712	1.39916
AKT3	-0.910644	-0.480904	-0.944469	0.270863
AKTIP	-1.07027	-0.617422	-1.47153	0.674262
ALAD	-0.502488	-0.404057	-0.452179	0.626938
ALAS1	-0.552608	-0.42648	-0.374946	0.657983
ALAS2	-0.303755	-0.828378	0.0804462	0.595868
ALB	-0.279397	-1.30245	-0.445301	1.59295
ALCAM	-1.89578	-0.0204542	-2.30106	-0.421755
ALDH16A1	-0.645952	-0.617811	-0.418144	0.754746
ALDH18A1	-0.849769	-1.07158	-1.21907	1.37457
ALDH1A1	-1.74463	-0.211109	-2.19188	0.31408
ALDH1A2	-1.30833	-0.392443	-0.67428	-0.340205
ALDH1A3	-0.192848	-0.820542	0.0750534	0.833605
ALDH1B1	-0.961416	-1.27876	-1.15427	1.57352
ALDH1L1	-0.834072	-0.511414	-0.63813	0.768448
ALDH1L2	-2.68616	-0.0463259	-1.96304	-0.946482
ALDH2	-0.352477	-0.897987	0.132101	0.672909
ALDH3A1	-2.16388	-0.0764658	-1.72246	-0.515812
ALDH3A2	-0.458105	-2.07651	-0.307584	0.26212
ALDH3B1	-0.671273	-0.48454	-0.51481	0.378576
ALDH3B2	-0.363316	-1.60995	0.567003	1.0406
ALDH4A1	-2.60072	-0.100241	-2.0966	-0.501471
ALDH5A1	-0.0787475	-1.93474	0.735636	1.21717
ALDH6A1	-1.04528	-1.30915	-1.44258	1.59952
ALDH7A1	-0.362864	-1.09399	0.107125	0.959544
ALDH8A1	-1.05562	-0.362077	-1.21664	0.405812
ALDH9A1	-1.48719	-2.87165	-1.9209	2.95185
ALDOA	-0.553266	-0.582596	-0.215735	0.371559
ALDOB	-1.13608	-0.587616	-0.595962	-0.297252
ALDOC	-1.37579	-0.205245	-1.01718	0.22896
ALG1	-1.17819	-0.489744	-0.514759	-0.102231
ALG10	-0.24031	-0.828959	0.0808968	1.06212
ALG10B	-0.36235	-0.586231	-0.260591	0.407777
ALG11	-0.639059	-1.41473	0.108124	0.524064
ALG12	-0.16856	-0.94736	0.168013	0.744169
ALG13	-0.922604	-0.516143	-1.15457	0.773725
ALG14	-0.297326	-1.01079	0.211908	1.05673
ALG1L	-0.352407	-1.47306	0.490719	0.886415
ALG2	-1.2862	-0.303427	-0.476858	-0.216746
ALG3	-0.560889	-0.477191	-0.566311	0.539807
ALG5	-0.535265	-0.805709	-0.480781	0.571024
ALG6	-0.283031	-1.25498	0.365801	1.01133
ALG8	-0.0677867	-1.40956	0.439353	1.64342
ALG9	-0.236755	-0.977936	0.126976	0.731257
ALK	-1.50861	-0.151953	-1.94673	0.182739
ALKBH1	-0.744357	-0.378046	-0.672707	0.59137
ALKBH2	-1.59899	-0.282426	-2.04609	-0.500133
ALKBH3	-0.686998	-1.85285	-0.990154	2.0925
ALKBH4	-0.248082	-1.29886	-0.0317118	0.783377
ALKBH5	-1.22618	-0.378705	-0.692409	-0.354814
ALKBH6	-0.796016	-1.02034	-1.15431	1.17988
ALKBH7	-0.890539	-0.507149	-0.20987	0.224952
ALKBH8	-0.914066	-0.911133	-0.398345	0.423746
ALLC	-0.570464	-0.273527	-0.834248	0.140807
ALMS1	-0.74562	-0.488716	-0.228817	0.311134
ALOX12	-0.565599	-1.42616	-0.799339	1.6616
ALOX12B	-0.287372	-0.696503	-0.414312	0.495368
ALOX15	-0.268644	-1.31446	-0.0589313	1.22086
ALOX15B	-0.147169	-1.3795	-0.173693	1.28005
ALOX5	-1.52799	-0.362734	-0.764016	-0.17522
ALOX5AP	-1.07624	-0.184183	-1.30363	-0.227971
ALOXE3	-1.53846	-0.67461	-1.0271	0.078045
ALPI	-2.03584	-0.69476	-1.94761	0.983465
ALPK1	-1.07752	-0.492475	-0.839326	-0.157251
ALPK2	-0.196346	-1.42556	0.346345	1.26015
ALPK3	-0.633101	-3.69137	0.798781	2.73551
ALPL	-1.20617	-0.171456	-0.960379	-0.342128
ALPP	-0.326601	-1.04734	-0.246448	0.432185
ALPPL2	-0.957808	-0.159047	-0.802989	0.0794716
ALS2	-0.580921	-0.445983	-0.885564	0.68261
ALS2CL	-0.28781	-0.777406	-0.31385	0.514481
ALS2CR11	-1.12678	-0.167104	-1.25508	0.219641
ALS2CR12	-0.517257	-0.842547	0.0914773	0.340155
ALX1	-0.329456	-1.25528	-0.159059	1.55213
ALX3	-0.690904	-2.19879	0.649457	2.39077
ALX4	-0.218274	-1.04136	-0.235741	1.07754
ALYREF	-1.02907	-1.34124	-1.25192	1.10316
AMACR	-2.00197	-0.623783	-0.964172	-0.800472
AMBN	-0.564105	-0.465348	-0.703458	0.265859
AMBP	-0.328447	-0.769686	-0.526427	1.06647
AMBRA1	-9.16265	-0.000749608	-6.28368	-3.21422
AMD1	-3.44396	-0.040281	-2.44758	-1.54893
AMDHD1	-0.816377	-0.323808	-0.651651	0.159964
AMDHD2	-0.396825	-1.21646	0.342699	0.622954
AMELX	-0.772346	-0.38891	-1.02727	-0.0368988
AMELY	-0.739073	-0.609968	-0.103748	-0.0105049
AMER1	-0.47652	-0.554197	-0.222584	0.367836
AMER2	-1.27908	-0.169556	-1.39172	0.121886
AMER3	-0.60519	-1.50071	0.506381	0.720778
AMFR	-0.538029	-0.802596	-0.429912	0.173863
AMH	-0.75334	-0.44025	-0.997998	0.174997
AMHR2	-0.77523	-0.636208	-0.483639	0.256735
AMICA1	-0.438166	-0.909592	-0.282849	1.21502
AMIGO1	-1.86284	-0.655539	-2.30807	0.600571
AMIGO2	-1.18506	-0.468341	-1.59888	0.48233
AMIGO3	-1.61447	-0.101966	-2.00277	-0.102621
AMMECR1	-0.537563	-0.85949	-0.204831	0.174192
AMMECR1L	-0.442773	-0.492593	-0.224991	0.741589
AMN	-1.69579	-0.683916	-2.14275	0.972329
AMN1	-0.478913	-1.02137	0.219555	0.414677
AMOT	-0.777564	-0.303647	-0.561507	-0.0412059
AMOTL1	-0.641513	-0.384572	-0.456747	0.0746421
AMOTL2	-0.597617	-0.456284	-0.38498	0.348175
AMPD1	-1.39932	-0.865297	-1.02214	0.952898
AMPD2	-0.644095	-0.394015	-0.687923	0.374773
AMPD3	-0.946274	-0.293328	-0.856167	-0.00726298
AMPH	-0.489026	-0.727395	-0.767418	0.912019
AMT	-1.22647	-0.253808	-1.58062	-0.0529719
AMTN	-0.406716	-1.1031	-0.0264984	0.423396
AMY1A	-0.467651	-0.706216	-0.641491	0.682276
AMY1B	-0.467651	-0.706216	-0.641491	0.682276
AMY1C	-0.467651	-0.706216	-0.641491	0.682276
AMY2A	-0.204884	-1.23214	0.0946943	1.09108
AMY2B	-0.510525	-1.35599	-0.79956	1.02767
AMZ1	-0.557949	-0.370582	-0.805056	0.181069
AMZ2	-0.60234	-0.835683	-0.364524	0.429749
ANAPC1	-1.18876	-0.979287	-1.22265	0.96218
ANAPC10	-1.62991	-0.765829	-0.694726	-0.590732
ANAPC11	-0.746728	-0.364403	-1.0978	0.571048
ANAPC13	-1.52345	-0.375588	-0.655358	-0.237803
ANAPC15	-1.85097	-0.571532	-1.35919	-0.19041
ANAPC16	-0.773876	-0.318676	-0.922478	-0.0383606
ANAPC2	-0.339333	-0.729777	-0.317878	1.02047
ANAPC4	-1.01737	-0.992629	-0.805363	1.29791
ANAPC5	-1.2262	-0.448462	-1.64776	0.311293
ANAPC7	-0.19239	-1.27407	0.282529	1.56836
ANG	-1.1217	-0.391338	-0.847302	0.215015
ANGEL1	-0.187042	-1.73151	0.130106	1.67759
ANGEL2	-1.4189	-0.44128	-0.643768	-0.469535
ANGPT1	-1.47422	-0.303407	-0.476908	-0.144638
ANGPT2	-0.657889	-0.822965	-0.961382	0.232954
ANGPT4	-0.242194	-1.49715	0.333964	0.827432
ANGPTL1	-1.83305	-0.238035	-0.864522	-0.705143
ANGPTL2	-0.543311	-0.87566	-0.268432	0.472378
ANGPTL3	-0.61533	-0.495562	-0.433975	0.10521
ANGPTL4	-0.804896	-0.295913	-1.00035	-0.0623803
ANGPTL5	-0.404545	-0.535834	-0.30411	0.680088
ANGPTL6	-1.04273	-1.36371	-0.0311595	1.64911
ANGPTL7	-2.14557	-0.415956	-0.819396	0.29283
ANHX	-1.27164	-1.49665	-0.370397	1.76803
ANK1	-0.522672	-0.886661	-0.814678	0.675751
ANK2	-0.252904	-2.06716	0.588911	1.23617
ANK3	-0.126952	-1.29675	0.39165	0.927576
ANKAR	-0.187968	-1.23316	0.160322	1.53052
ANKDD1A	-1.49127	-0.169396	-1.18966	-0.510316
ANKDD1B	-1.42275	-0.55453	-0.564629	0.0212973
ANKEF1	-0.668105	-0.299656	-0.894356	0.384102
ANKFN1	-2.45038	-0.187973	-2.59967	-0.638488
ANKFY1	-0.323443	-0.444079	-0.28046	0.437054
ANKH	-0.419606	-1.43021	0.467666	0.686879
ANKHD1	-0.716404	-0.524465	-0.599779	0.247256
ANKHD1-EIF4EBP3	-0.457334	-0.524465	-0.513111	0.431519
ANKIB1	-2.74846	-0.0128984	-3.18362	-0.535451
ANKK1	-0.404122	-0.663613	-0.119301	0.327576
ANKLE1	-2.11519	-1.0914	-2.54553	1.39559
ANKLE2	-0.133568	-1.70131	0.615138	0.893466
ANKMY1	-0.68197	-0.542745	-0.458705	0.679055
ANKMY2	-0.777406	-1.26844	0.00773907	1.56335
ANKRA2	-0.591282	-2.46574	0.992285	1.62148
ANKRD1	-0.499421	-0.752895	-0.00574596	0.997557
ANKRD10	-1.08428	-0.0788204	-1.48693	-0.203915
ANKRD11	-3.62178	-0.00349256	-2.81607	-1.55923
ANKRD12	-0.544274	-0.499745	-0.444553	0.377347
ANKRD13A	-1.25601	-0.320531	-1.56974	0.449531
ANKRD13B	-2.07683	-0.0746713	-1.22611	-0.503669
ANKRD13C	-1.2073	-0.251659	-1.02127	0.390053
ANKRD13D	-0.24097	-1.34235	-0.052608	0.580855
ANKRD16	-1.01475	-1.21276	-1.07164	-0.0916415
ANKRD17	-0.492526	-1.78473	-0.771878	2.0289
ANKRD18A	-0.41918	-0.67285	-0.0463163	0.601222
ANKRD2	-1.20495	-0.922153	-1.42885	1.22742
ANKRD20A1	-0.749271	-0.446049	-0.663753	0.667161
ANKRD20A2	-1.42009	-0.645702	-0.491471	-0.47024
ANKRD20A3	-1.21585	-0.645702	-0.491471	-0.348083
ANKRD20A4	-2.48964	-0.209297	-0.663753	-0.489007
ANKRD22	-0.15754	-0.729328	0.00127878	0.774467
ANKRD23	-0.399272	-1.19147	0.329154	0.620091
ANKRD24	-0.0445365	-2.25012	0.890925	1.31609
ANKRD26	-0.516677	-1.18315	0.0116847	0.195615
ANKRD27	-0.828877	-1.47203	-1.19374	0.172955
ANKRD28	-0.307071	-1.01407	-0.128513	0.993152
ANKRD29	-0.166191	-1.4826	0.373034	1.04881
ANKRD30A	-0.349787	-1.0548	0.241693	0.399234
ANKRD30B	-1.16341	-0.455966	-0.354561	0.174356
ANKRD31	-0.736712	-1.42117	-1.08505	0.839674
ANKRD32	-0.163714	-1.22824	0.239199	1.52626
ANKRD33	-0.251237	-0.704913	-0.0188463	0.766573
ANKRD33B	-0.334501	-0.865968	-0.536465	1.16958
ANKRD34A	-1.38177	-0.153195	-0.820222	-0.448273
ANKRD34B	-0.186819	-1.58492	0.0523177	0.8641
ANKRD34C	-0.0329922	-2.50918	0.828511	1.57785
ANKRD35	-2.17945	-0.0638379	-1.23698	-0.893862
ANKRD36	-0.936417	-0.328974	-0.559051	-0.162697
ANKRD36C	-0.26303	-1.79498	0.42185	0.686944
ANKRD37	-1.51646	-0.588466	-1.49363	0.862161
ANKRD39	-1.78791	-0.0843708	-1.4588	-0.195439
ANKRD40	-1.89945	-0.157043	-1.74533	-0.244356
ANKRD42	-0.717407	-0.699559	-0.355866	0.00750323
ANKRD44	-0.247932	-1.6588	-0.38894	1.91324
ANKRD45	-1.19348	-0.499096	-0.654754	-0.334754
ANKRD46	-0.337281	-1.22087	0.234944	0.975448
ANKRD49	-1.99004	-0.167225	-1.55357	-0.660033
ANKRD50	-1.08737	-0.796936	-1.49046	0.377704
ANKRD52	-0.706455	-0.624959	-0.26315	0.179681
ANKRD53	-0.770301	-0.40093	-1.12485	0.43975
ANKRD54	-0.699177	-0.568822	-0.714219	0.0225769
ANKRD55	-0.084419	-1.46466	0.146418	1.04698
ANKRD6	-0.548672	-0.452444	-0.739639	0.163583
ANKRD60	-0.450512	-0.738402	-0.494151	0.381828
ANKRD62	-0.844166	-0.445934	-0.369629	0.294981
ANKRD63	-0.514477	-0.483795	-0.364314	0.646447
ANKRD65	-0.602559	-0.88902	-0.91764	1.19231
ANKRD66	-0.751393	-0.828198	-0.999957	-0.0203732
ANKRD7	-0.459205	-0.644531	-0.603805	0.707346
ANKRD9	-1.54141	-0.80169	-1.64264	-0.539642
ANKS1A	-0.751108	-0.704366	-0.490025	0.513627
ANKS1B	-0.24686	-1.31305	0.400783	0.836199
ANKS3	-1.76732	-0.228273	-2.21292	0.0273213
ANKS4B	-0.672885	-0.718566	-0.469724	0.756357
ANKS6	-1.15171	-0.381052	-0.825489	-0.220768
ANKUB1	-0.467119	-1.05312	-0.077367	0.434523
ANKZF1	-1.09155	-0.952234	-1.33766	0.37104
ANLN	-0.960388	-0.396595	-1.3443	-0.0175715
ANO1	-1.02342	-0.678297	-0.147938	0.217155
ANO10	-1.34954	-0.377008	-0.446863	0.00839504
ANO2	-0.640838	-0.669281	-0.805995	0.505806
ANO3	-0.469676	-1.03539	-0.164725	0.333434
ANO4	-1.32802	-0.391208	-1.04769	-0.288458
ANO5	-1.19274	-0.502636	-0.342565	0.169076
ANO6	-0.823261	-0.616294	-0.277488	-0.0761222
ANO7	-0.880098	-0.234745	-0.608433	-0.121414
ANO8	-1.66407	-0.129735	-1.90099	-0.134005
ANO9	-0.174982	-1.52208	0.340615	1.33503
ANOS1	-0.381556	-1.35132	-0.610608	1.09395
ANP32A	-0.158417	-1.26555	-0.050401	1.44997
ANP32B	-0.159148	-1.86084	0.249161	0.988044
ANP32D	-0.302543	-1.94758	0.705442	1.18421
ANP32E	-0.489542	-0.743704	-0.444773	0.645486
ANPEP	-0.662549	-0.733427	-0.736496	1.02396
ANTXR1	-0.616177	-0.561481	-0.936295	0.148385
ANTXR2	-1.10782	-1.79863	-0.438423	2.04021
ANXA1	-0.273618	-2.61087	-0.43502	2.74232
ANXA10	-0.931374	-0.637519	-0.414631	-0.159065
ANXA11	-0.127655	-1.42297	-0.04031	1.22891
ANXA13	-1.15901	-0.283348	-1.57074	-0.151442
ANXA2	-0.848559	-0.467405	-1.1906	0.0819167
ANXA2R	-0.562701	-0.641104	-0.531355	0.1481
ANXA3	-0.917941	-0.598497	-0.722354	0.768971
ANXA4	-0.847807	-0.293543	-0.932259	-0.0724983
ANXA5	-0.98031	-1.11549	-0.0113571	0.30625
ANXA6	-1.92737	-0.326725	-1.69816	0.0449309
ANXA7	-0.639385	-0.411419	-0.420524	0.0764398
ANXA8	-0.447908	-0.756466	0.0846987	0.663779
ANXA8L1	-0.559888	-0.840989	-0.425026	0.635644
ANXA9	-1.06463	-0.7114	-1.23523	0.783929
AOAH	-0.9345	-0.458568	-0.376856	0.215662
AOC1	-0.754017	-2.182	-1.10589	2.37452
AOC2	-1.62157	-0.779228	-2.06961	0.444184
AOC3	-1.52349	-0.575776	-1.96563	0.626617
AOX1	-2.34032	-0.0850955	-1.78571	-0.598464
AP1AR	-0.484909	-0.7385	-0.305579	0.537647
AP1B1	-0.543057	-0.888338	-0.521082	1.19143
AP1G1	-0.688136	-0.995107	-0.525563	1.30033
AP1G2	-0.232988	-1.72342	0.626553	1.25184
AP1M1	-1.35089	-0.62968	-0.659061	0.0811603
AP1M2	-0.473886	-1.02884	-0.564009	0.243664
AP1S1	-0.798457	-0.290946	-0.703717	0.456206
AP1S2	-0.651544	-0.765371	0.0303667	0.409568
AP1S3	-0.641607	-0.923256	-0.278079	0.5704
AP2A1	-0.685331	-0.395756	-0.861782	0.0345196
AP2A2	-0.48525	-1.02607	-0.762118	1.20337
AP2B1	-0.439215	-1.60767	0.565683	0.884208
AP2M1	-1.42818	-1.02926	-1.80766	1.33364
AP2S1	-2.42866	-0.0376104	-1.73054	-0.804074
AP3B1	-2.35231	-0.0765386	-1.96399	-0.464823
AP3B2	-3.65961	-0.911649	-2.20059	-1.65981
AP3D1	-0.137083	-1.09489	0.268079	1.36265
AP3M1	-1.38914	-0.191802	-0.711923	-0.247062
AP3M2	-1.47025	-0.799913	-0.393057	-0.212265
AP3S1	-0.933348	-1.28163	0.185887	0.329342
AP3S2	-0.665882	-0.570946	-0.14228	0.557238
AP4B1	-1.636	-0.132995	-1.35972	-0.213156
AP4E1	-0.531791	-0.463145	-0.357248	0.595133
AP4M1	-0.62268	-1.7699	0.287421	0.607726
AP4S1	-0.904546	-0.2601	-1.28366	0.183038
AP5B1	-0.647311	-0.717378	-0.243338	0.379426
AP5M1	-0.501456	-0.812895	0.0687402	0.649797
AP5S1	-0.208083	-0.969391	0.172513	1.27268
AP5Z1	-0.47081	-1.22564	0.0520851	0.659515
APAF1	-1.46714	-0.431733	-1.01113	-0.496215
APBA1	-1.42432	-0.116921	-1.79123	-0.190712
APBA2	-0.802146	-0.665207	-1.162	0.597587
APBA3	-1.37258	-0.253253	-0.569234	-0.00139507
APBB1	-2.38603	-0.11911	-1.96424	-1.00052
APBB1IP	-0.211908	-1.04183	-0.320215	1.34646
APBB2	-1.84952	-0.142628	-1.60464	-0.713882
APBB3	-0.704948	-0.77511	-0.664126	0.106166
APC	-0.825986	-1.47678	-0.81607	1.32543
APC2	-0.202189	-0.896458	-0.000949521	0.661581
APCDD1	-0.347564	-1.13906	0.2968	1.02157
APCDD1L	-0.394127	-0.61064	-0.372256	0.714295
APCS	-0.849437	-2.02463	-0.400182	1.82743
APEH	-0.749343	-1.41052	-0.494157	0.468128
APEX1	-0.803499	-1.19533	-1.16363	1.08188
APEX2	-0.985639	-0.882041	-0.982593	1.18518
APH1A	-0.385507	-1.34897	0.206481	0.349416
APH1B	-0.624844	-1.05761	-0.94717	1.11364
API5	-0.0538038	-3.97801	1.66652	2.22705
APIP	-0.227858	-0.857265	0.0228134	0.606541
APITD1	-1.09002	-0.252431	-0.914861	0.209645
APITD1-CORT	-0.415662	-0.893824	-0.38542	0.312799
APLF	-0.859177	-0.540696	-0.637784	0.155419
APLN	-0.718049	-0.611756	-0.10181	0.644053
APLNR	-0.523135	-0.619049	-0.0944273	0.381021
APLP1	-0.679514	-0.557673	-0.179815	0.36189
APLP2	-1.11501	-0.602132	-0.111637	0.0784512
APMAP	-0.763627	-0.261632	-0.768878	-0.0299603
APOA1	-0.150789	-1.87287	0.636327	1.28265
APOA1BP	-0.231615	-1.309	0.398195	0.599023
APOA2	-0.204778	-0.923363	0.0689938	0.655869
APOA4	-0.163591	-2.0555	0.162472	2.27178
APOA5	-0.443429	-0.978267	-0.194639	0.279422
APOB	-1.58806	-0.0853779	-1.27007	-0.0924627
APOBEC1	-0.26883	-1.55436	-0.0743903	1.15893
APOBEC2	-0.458973	-0.732848	-0.017734	0.736011
APOBEC3A	-0.497682	-0.678521	-0.396874	0.446322
APOBEC3B	-0.392602	-0.775172	-0.00278068	0.341048
APOBEC3C	-0.69072	-0.758436	-0.317653	0.482195
APOBEC3D	-0.929895	-0.975439	-0.298909	0.0618224
APOBEC3F	-0.551859	-0.510409	-0.31106	0.618939
APOBEC3G	-1.02745	-0.25174	-0.852307	0.390228
APOBEC3H	-1.53064	-0.227197	-0.72354	-0.0467054
APOBEC4	-0.563233	-1.0217	-0.199459	0.147709
APOBR	-0.454493	-1.04504	0.235071	0.70043
APOC1	-0.954073	-0.801945	-0.384744	0.137949
APOC2	-1.09343	-0.620809	-0.226752	-0.073334
APOC3	-0.990429	-0.42561	-0.760995	0.267228
APOC4	-0.530206	-1.60763	0.404713	0.735195
APOD	-0.946126	-1.35893	-1.329	0.600647
APOE	-1.19883	-1.03986	-0.605659	0.504965
APOF	-0.418309	-0.651322	-0.0854574	0.309868
APOH	-0.532235	-0.689736	-0.82726	0.978356
APOL1	-0.530248	-0.618449	-0.824955	0.897654
APOL2	-0.830905	-0.59455	-0.119467	0.016205
APOL3	-1.84188	-0.249801	-0.843779	-0.270397
APOL4	-0.311743	-0.77475	-0.270836	0.836893
APOL5	-0.299491	-0.679415	-0.42343	0.475076
APOL6	-0.262551	-1.11525	0.281616	1.40308
APOLD1	-0.503256	-1.44803	0.476938	0.817049
APOM	-0.557544	-1.49632	0.504091	1.09631
APOO	-0.682912	-0.445659	-0.279012	0.458913
APOOL	-0.876923	-0.487444	-0.230095	-0.118448
APOPT1	-0.502536	-0.757838	-0.342336	0.211451
APP	-0.616636	-1.2389	0.215618	0.649085
APPBP2	-2.10224	-0.125293	-1.57898	0.111228
APPL1	-0.273286	-0.564045	-0.434125	0.659863
APPL2	-1.81449	-0.409306	-0.616571	0.356612
APRT	-1.82539	-0.371641	-2.27241	0.184582
APTX	-0.790657	-0.188785	-1.13948	0.0672146
AQP1	-0.712658	-0.306888	-0.471642	0.113596
AQP10	-0.384048	-1.29573	-0.614345	1.103
AQP11	-0.48421	-1.14893	-0.291587	0.754917
AQP12B	-1.94758	-0.0894842	-1.95551	-0.574105
AQP2	-0.556892	-1.34432	0.405891	1.6318
AQP3	-2.72065	-0.0546442	-1.71602	-1.17489
AQP4	-1.01924	-0.933314	0.158456	0.675327
AQP5	-0.274005	-0.77072	0.0348822	0.694993
AQP6	-0.711602	-1.42659	-0.723744	1.60398
AQP7	-0.727607	-1.21936	-0.794062	0.20471
AQP8	-0.430293	-0.635457	-0.0791164	0.700148
AQP9	-0.420114	-1.65714	-0.25814	0.715045
AQR	-1.79949	-1.21529	-2.24761	1.51556
AR	-0.923673	-0.492651	-0.836618	0.718114
ARAF	-1.61642	-0.230219	-2.06466	0.349267
ARAP1	-0.447816	-0.321203	-0.457331	0.504595
ARAP2	-0.436494	-2.43105	0.491267	1.65741
ARAP3	-0.57688	-0.859118	-0.686494	1.16275
ARC	-0.460383	-0.767421	-0.440346	0.86393
ARCN1	-1.16581	-0.327727	-0.97136	0.409815
AREG	-0.873294	-1.05218	-0.519335	-0.115278
AREL1	-0.562647	-0.82882	-0.866405	1.12917
ARF1	-0.952998	-0.472767	-0.915552	0.660978
ARF3	-1.25296	-0.499421	-1.67692	0.753692
ARF4	-0.728734	-1.46976	-0.338269	1.06159
ARF5	-0.0674844	-2.27449	0.902337	1.94853
ARF6	-2.05135	-0.0670403	-1.21319	-0.826027
ARFGAP1	-0.516048	-0.518371	-0.198087	0.393899
ARFGAP2	-0.49622	-0.938235	-0.294471	0.992212
ARFGAP3	-0.235772	-0.921682	0.148782	0.59122
ARFGEF1	-0.416148	-2.47583	-0.404777	2.14313
ARFGEF2	-1.4409	-0.102704	-1.43925	-0.481886
ARFGEF3	-1.43209	-0.27961	-1.32006	0.436815
ARFIP1	-1.18436	-0.792275	-0.470679	0.14232
ARFIP2	-0.445733	-0.475441	-0.542024	0.703465
ARFRP1	-1.44006	-0.199971	-1.87357	-0.31686
ARG1	-0.0514522	-1.93778	0.253245	1.6376
ARG2	-0.81178	-0.596914	-0.356287	0.871991
ARGFX	-1.49768	-0.975423	-1.21437	0.505836
ARGLU1	-1.17258	-0.14396	-1.58729	-0.287359
ARHGAP1	-0.866208	-0.333598	-1.23943	0.31819
ARHGAP10	-0.295992	-1.36228	0.428109	0.910298
ARHGAP11A	-0.176988	-1.55706	0.360331	1.00191
ARHGAP11B	-0.254618	-1.20915	0.046721	0.553376
ARHGAP12	-0.485497	-0.982776	0.0748065	0.379622
ARHGAP15	-0.433823	-0.839598	-0.480564	0.612198
ARHGAP17	-1.6094	-0.26103	-0.907456	-0.579487
ARHGAP18	-0.775942	-0.590292	-0.272819	0.486285
ARHGAP19	-0.546257	-1.32111	-0.439867	1.6093
ARHGAP20	-1.21766	-0.406726	-1.30221	0.541025
ARHGAP21	-2.06978	-0.270246	-1.08943	-0.834271
ARHGAP22	-0.422882	-0.880723	-0.672329	0.901173
ARHGAP23	-0.527868	-1.57154	-0.359562	1.8392
ARHGAP24	-0.478276	-1.31362	-0.204578	1.60223
ARHGAP25	-1.49325	-0.188453	-1.19665	-0.511722
ARHGAP26	-0.37524	-1.34647	-0.480961	1.51414
ARHGAP27	-1.27603	-0.374381	-1.70137	0.169821
ARHGAP28	-0.207851	-1.72036	0.452943	1.07343
ARHGAP29	-0.982533	-0.653031	-1.04333	-0.195732
ARHGAP30	-0.167835	-1.7901	0.203761	1.81572
ARHGAP31	-0.134322	-1.20879	0.294833	0.844833
ARHGAP32	-0.192851	-1.47792	0.408737	1.3682
ARHGAP33	-1.27669	-1.55896	0.538247	0.867423
ARHGAP35	-0.123738	-1.61364	0.167837	1.42656
ARHGAP36	-0.335594	-1.38229	0.150662	0.598227
ARHGAP39	-0.392055	-0.992375	-0.625868	0.760236
ARHGAP4	-1.60786	-0.484684	-1.22247	0.481507
ARHGAP40	-0.927165	-0.792579	-0.29688	0.166443
ARHGAP44	-0.61363	-0.928366	-0.521795	0.863303
ARHGAP5	-1.87534	-0.654177	-2.30637	0.937256
ARHGAP6	-1.11336	-1.02561	-0.997781	-0.282331
ARHGAP8	-0.354788	-1.88854	-0.0788204	1.67228
ARHGAP9	-0.218717	-0.876769	-0.0292624	0.910243
ARHGDIA	-2.85345	-0.417889	-1.74823	0.646061
ARHGDIB	-0.915641	-0.244524	-1.01509	0.206384
ARHGDIG	-0.220051	-0.754719	0.0217482	0.659017
ARHGEF1	-0.404687	-1.10551	-0.0590516	1.40884
ARHGEF10	-1.4417	-0.113412	-1.87493	-0.320131
ARHGEF10L	-1.54253	-0.214265	-1.98766	0.320189
ARHGEF11	-1.81563	-0.382835	-2.26536	0.598133
ARHGEF12	-0.449557	-0.367563	-0.524718	0.575977
ARHGEF15	-0.444777	-0.730447	-0.515892	1.0211
ARHGEF16	-0.584747	-0.547647	-0.439019	0.201976
ARHGEF17	-1.99665	-0.539455	-1.84974	0.800789
ARHGEF18	-0.194567	-2.37594	0.94987	1.07871
ARHGEF19	-0.420812	-1.11093	-0.36686	1.25937
ARHGEF2	-1.99348	-0.077745	-2.03586	-0.0475234
ARHGEF25	-3.47377	-0.815422	-3.89777	1.11461
ARHGEF26	-1.24309	-0.169784	-1.47699	0.139923
ARHGEF28	-0.205469	-1.68983	0.610031	1.55257
ARHGEF3	-1.16628	-1.65609	-1.57873	0.380251
ARHGEF33	-0.447078	-0.966826	-0.259578	1.13354
ARHGEF35	-0.531642	-0.658525	-0.0592792	0.286826
ARHGEF37	-0.938357	-0.345708	-0.8361	0.262843
ARHGEF38	-0.900054	-0.463028	-0.556824	0.292919
ARHGEF39	-0.409326	-0.68715	-0.471911	0.320706
ARHGEF4	-0.644015	-0.548344	-0.55898	0.600168
ARHGEF40	-0.622368	-0.561062	-0.834579	0.534278
ARHGEF5	-1.03773	-1.01608	-0.177656	0.81343
ARHGEF6	-0.77996	-0.441113	-0.284454	0.0300939
ARHGEF7	-0.869752	-0.930789	-0.720939	0.942936
ARHGEF9	-0.105644	-1.5321	0.477339	1.42045
ARID1A	-1.20603	-1.37472	-1.62413	0.391536
ARID1B	-0.406013	-2.06555	-0.646371	1.42935
ARID2	-0.728725	-1.49753	-1.0752	1.76896
ARID3A	-3.12213	-0.0580094	-1.52475	-0.93076
ARID3B	-0.96693	-0.340949	-0.884614	-0.185196
ARID3C	-1.06433	-0.844477	-0.422847	0.23715
ARID4A	-2.30111	-0.16662	-1.24263	-0.403719
ARID4B	-2.00041	-0.132052	-1.63222	-0.514997
ARID5A	-0.699106	-0.541057	-0.213478	0.179253
ARID5B	-2.56543	-0.0344908	-1.9455	-0.836968
ARIH1	-0.705556	-0.717121	-0.773501	0.0172473
ARIH2	-1.44838	-1.32521	-1.71808	0.846788
ARIH2OS	-0.235194	-0.864452	0.08189	0.835444
ARL1	-0.501098	-0.50429	-0.784402	0.331214
ARL10	-0.336515	-0.983587	-0.0701649	1.04291
ARL11	-0.467246	-0.814846	-0.429076	0.251761
ARL13A	-1.80683	-0.537874	-0.29001	-0.196693
ARL13B	-0.691267	-0.278207	-0.917833	0.117073
ARL14	-1.43208	-0.363204	-1.86561	0.132112
ARL14EP	-1.42953	-0.155069	-1.53096	-0.392436
ARL14EPL	-0.841783	-0.41989	-0.398962	0.159078
ARL15	-0.757174	-1.15143	-0.120761	0.191616
ARL16	-0.172464	-0.668529	-0.125865	0.734866
ARL17A	-0.393667	-0.778863	-0.445286	0.458547
ARL17B	-0.393667	-0.778863	-0.445286	0.458547
ARL2	-0.785304	-0.626993	-1.14325	0.907604
ARL2BP	-0.452346	-0.494856	-0.714581	0.508104
ARL3	-1.14726	-0.383966	-0.876396	0.218334
ARL4A	-1.00587	-0.717801	-0.326692	-0.211958
ARL4C	-1.10112	-1.92003	-0.658981	0.658012
ARL4D	-0.185211	-2.00507	0.0688149	2.2113
ARL5A	-0.586665	-0.822303	-0.119087	0.68515
ARL5B	-0.233305	-3.16686	-0.186588	3.16972
ARL5C	-1.20236	-0.773907	-0.547491	-0.0107805
ARL6	-1.23837	-0.130432	-0.935584	-0.361901
ARL6IP1	-0.606988	-1.08141	-0.224148	0.105543
ARL6IP4	-0.383464	-0.742819	-0.125358	0.352006
ARL6IP5	-1.26027	-0.564136	-0.750602	-0.314223
ARL6IP6	-0.454874	-0.704316	-0.382304	0.272304
ARL8A	-0.870681	-0.744708	0.0141005	0.709466
ARL8B	-2.11935	-0.98381	-2.54796	1.28826
ARL9	-0.542808	-1.23387	-0.198977	1.45634
ARMC1	-2.23043	-0.276797	-1.12847	-0.457024
ARMC10	-2.13911	-0.10315	-2.33129	0.0438775
ARMC12	-0.825595	-0.614397	-0.677812	0.162872
ARMC2	-0.657715	-0.939491	0.162932	0.970417
ARMC3	-1.49493	-0.437835	-0.288545	0.48994
ARMC4	-0.380251	-0.523937	-0.559771	0.356576
ARMC5	-2.21674	-0.933232	-2.57315	-0.0427738
ARMC6	-0.529389	-1.06995	-0.823692	1.03075
ARMC7	-0.75782	-1.72006	-1.11126	0.930342
ARMC8	-3.72886	-0.300674	-2.3064	-1.69378
ARMC9	-0.354065	-1.11007	-0.423215	1.41223
ARMCX1	-0.47082	-1.60453	-0.143711	1.86672
ARMCX2	-0.217901	-1.53772	0.526779	1.31492
ARMCX3	-1.47993	-0.180396	-1.63273	-0.229167
ARMCX4	-0.57644	-0.654676	-0.269692	0.194858
ARMCX5	-0.190165	-1.15022	-0.0535846	1.24836
ARMCX5-GPRASP2	-0.543943	-1.38036	0.438743	0.718885
ARMCX6	-0.705936	-1.1118	-0.141108	0.445267
ARMS2	-0.33336	-0.904881	-0.174446	0.423354
ARNT	-0.37586	-0.854162	-0.172919	1.15691
ARNT2	-0.412486	-0.959202	0.175888	0.909881
ARNTL	-0.364901	-1.07031	-0.584436	0.822177
ARNTL2	-0.446572	-1.62195	-0.488731	1.16377
ARPC1A	-1.88745	-0.239206	-1.78469	0.299359
ARPC1B	-0.357973	-2.56967	-0.225362	1.62074
ARPC2	-0.604964	-0.509597	-0.921271	0.486246
ARPC3	-0.574564	-0.299046	-0.883386	0.226344
ARPC4	-0.547195	-0.694748	-0.379271	0.521551
ARPC4-TTLL3	-0.618088	-1.11459	0.189012	0.682793
ARPC5	-0.557616	-0.807612	0.064661	0.507424
ARPC5L	-1.81379	-0.26671	-1.35896	-0.69373
ARPP19	-0.547663	-0.635472	-0.762757	0.917262
ARPP21	-1.13348	-0.382951	-0.761567	-0.145339
ARR3	-0.834581	-0.356653	-0.915145	-0.0850351
ARRB1	-1.58951	-0.282653	-2.03628	0.183561
ARRB2	-0.635203	-0.295017	-0.491456	0.374745
ARRDC1	-0.553079	-0.669577	-0.16788	0.479788
ARRDC1-AS1	-1.72955	-0.210791	-1.11145	-0.646347
ARRDC2	-0.310315	-1.11971	-0.211227	0.506972
ARRDC3	-3.89982	-0.0156076	-3.47949	-1.32934
ARRDC4	-0.280791	-0.825794	-0.352048	0.791273
ARRDC5	-0.644333	-0.418251	-0.971434	0.646586
ARSA	-0.522548	-1.21894	-0.435395	1.11698
ARSB	-0.227672	-0.831705	-0.351045	0.641821
ARSD	-0.279977	-1.23097	0.00329951	1.26805
ARSE	-2.26117	-1.33741	-2.70258	1.62518
ARSF	-0.0351975	-2.57844	0.330208	2.19091
ARSG	-1.60284	-0.0850195	-1.92935	-0.523831
ARSH	-0.800556	-0.286155	-0.550383	0.105367
ARSI	-0.760578	-0.862182	-0.126473	0.635367
ARSJ	-0.50378	-0.735493	-0.53694	0.209957
ARSK	-0.687463	-1.15246	-1.02548	1.45217
ART1	-1.4403	-0.423411	-0.972456	-0.48149
ART3	-1.54696	-0.299264	-0.484033	-0.0779139
ART4	-0.0667025	-1.4838	0.497091	1.14816
ART5	-0.700318	-1.37903	-0.675501	1.24888
ARTN	-0.639365	-0.481338	-0.852095	0.424151
ARV1	-1.4302	-0.610232	-1.1323	0.888116
ARVCF	-0.401005	-1.9856	-0.314947	2.2096
ARX	-0.748047	-0.35153	-0.40381	0.170587
AS3MT	-0.632593	-0.686939	-0.0487599	0.494148
ASAH1	-0.22087	-3.56647	-0.0909301	3.4531
ASAH2	-1.07661	-1.78092	-1.04524	2.02464
ASAH2B	-0.504201	-0.893294	-0.340613	0.326092
ASAP1	-1.06844	-1.39692	-0.223561	1.51811
ASAP2	-1.60478	-0.908051	-1.53576	0.00679902
ASAP3	-0.498595	-1.73129	0.63054	0.800313
ASB1	-1.16745	-0.243556	-0.778832	-0.0553683
ASB10	-1.35482	-0.51018	-0.206434	0.458827
ASB11	-2.41578	-0.0719639	-2.04828	-0.311438
ASB12	-1.33845	-0.4348	-0.292125	0.0877041
ASB13	-0.45934	-0.77056	-0.363704	0.828133
ASB14	-0.842027	-0.872046	-0.671218	1.17536
ASB15	-0.348778	-1.03011	-0.0957331	0.746567
ASB16	-0.708921	-0.82326	-0.339179	0.530497
ASB17	-0.776714	-1.1039	-0.681129	-0.0405604
ASB18	-0.260866	-1.19892	4.72458e-05	0.92159
ASB2	-2.70033	-0.112308	-0.968677	-0.726234
ASB3	-1.22764	-1.13276	-0.909004	1.11121
ASB4	-0.554815	-0.476899	-0.242	0.376274
ASB5	-0.802078	-0.633198	-0.0812191	0.66497
ASB6	-1.07136	-0.254763	-1.41208	0.276743
ASB7	-2.66287	-0.0157334	-3.09985	-0.764764
ASB8	-0.131818	-1.61235	0.568658	0.853128
ASB9	-0.155446	-1.6874	0.595529	1.55478
ASCC1	-0.139085	-0.959943	-0.0453941	0.897675
ASCC2	-0.56967	-1.05586	0.0376988	0.281486
ASCC3	-0.412955	-0.69359	-0.657696	0.981969
ASCL1	-0.442494	-0.478271	-0.701027	0.618429
ASCL2	-0.267028	-1.66259	0.59531	0.633677
ASCL3	-0.664068	-0.9428	-0.246563	0.400804
ASCL4	-0.310419	-1.52147	0.218925	1.16474
ASCL5	-0.318115	-0.95638	-0.476227	1.26064
ASF1A	-1.17303	-1.06131	-0.0144457	0.16359
ASF1B	-0.372916	-1.10887	0.155628	0.674876
ASGR1	-0.224643	-1.55447	0.386364	0.814872
ASGR2	-1.5014	-0.691575	-0.221183	0.0458996
ASH1L	-0.968203	-0.641088	-0.978361	0.441911
ASH2L	-0.728522	-1.58964	-0.0851113	1.61874
ASIC1	-0.344378	-1.18577	0.325553	0.844073
ASIC2	-1.13356	-0.12889	-0.968966	0.00904912
ASIC3	-0.404032	-2.30701	-0.643487	2.48722
ASIC4	-2.97679	-0.146032	-1.61988	-0.680236
ASIC5	-0.480456	-0.330343	-0.627017	0.236025
ASIP	-0.488908	-1.36236	-0.0561763	1.04061
ASL	-0.949898	-0.347509	-0.958501	0.173276
ASMT	-0.221658	-1.81817	0.674557	0.800302
ASMTL	-0.416738	-1.10926	-0.178562	0.311684
ASNA1	-1.65989	-1.35833	-1.49306	1.64507
ASNS	-0.741855	-0.871773	-0.396545	-0.0126343
ASNSD1	-0.217098	-2.00349	0.769207	1.09806
ASPA	-0.524533	-2.46895	0.474221	0.772294
ASPDH	-0.396881	-0.92057	-0.334132	0.544991
ASPG	-0.506375	-0.882795	-0.404144	0.206761
ASPH	-0.285194	-0.824351	0.0777094	0.85002
ASPHD1	-0.527336	-0.633088	-0.499363	0.914319
ASPHD2	-0.497681	-0.367217	-0.637802	0.405712
ASPM	-1.16373	-0.349874	-0.662094	-0.145674
ASPRV1	-0.810099	-0.45354	-0.455402	-0.0664766
ASPSCR1	-0.493709	-0.593488	-0.365665	0.820915
ASRGL1	-1.08293	-0.306409	-0.472352	-0.263041
ASS1	-0.672735	-1.05852	0.0387665	0.255041
ASTE1	-0.737875	-0.436836	-0.408186	0.464279
ASTL	-0.333454	-1.20881	0.0415364	1.06005
ASTN1	-0.840284	-0.614015	-0.935799	0.580304
ASTN2	-0.407649	-0.545177	-0.491753	0.632825
ASUN	-1.09213	-0.268461	-0.53877	-0.268881
ASXL1	-0.820696	-1.17935	-0.0711777	0.446859
ASXL2	-8.20865	-0.00250751	-4.49413	-3.86645
ASXL3	-0.278159	-1.059	0.244433	0.510991
ASZ1	-0.406332	-0.646207	-0.0843104	0.32447
ATAD1	-0.333708	-0.59603	-0.53504	0.454977
ATAD2	-0.773953	-1.11938	-1.12877	1.09496
ATAD2B	-2.26107	-0.710287	-2.05676	0.999782
ATAD3A	-1.60504	-0.710334	-2.05266	0.999808
ATAD3B	-1.20843	-0.0470323	-1.44188	-0.2998
ATAD3C	-0.563871	-0.491823	-0.298819	0.147428
ATAD5	-1.35864	-0.378669	-1.24889	0.156497
ATAT1	-0.865297	-1.2367	0.162129	0.413775
ATCAY	-2.41354	-0.0625421	-2.48611	-1.01677
ATE1	-0.822405	-0.533557	-0.334662	0.308459
ATF1	-1.07782	-0.342578	-1.47976	0.115688
ATF2	-0.96727	-0.222307	-0.842572	0.159718
ATF3	-0.537634	-0.625803	-0.159963	0.242075
ATF4	-1.88945	-0.11865	-1.91427	-0.735341
ATF5	-0.731699	-0.320478	-1.03838	0.503588
ATF6	-1.42482	-0.418754	-0.887707	-0.249206
ATF6B	-1.09976	-0.448922	-0.643532	0.194738
ATF7	-1.31115	-0.108704	-1.68041	-0.406353
ATF7IP	-6.09983	-0.0123782	-3.8078	-2.58325
ATF7IP2	-0.665575	-0.844649	-0.332561	0.0519614
ATG10	-0.211308	-1.49775	0.504876	0.813313
ATG12	-0.392162	-1.15581	0.307028	0.757946
ATG13	-0.904348	-0.509152	-0.207633	0.171588
ATG14	-0.146483	-1.36208	-0.169929	1.26761
ATG16L1	-1.50577	-1.61728	-0.76208	1.87785
ATG16L2	-0.307739	-0.731187	-0.388406	0.800671
ATG2A	-0.2997	-0.933924	-0.118088	0.4746
ATG2B	-0.690238	-0.599159	-0.68946	0.0301259
ATG3	-0.233414	-0.945737	0.166805	0.935911
ATG4A	-0.78877	-0.25373	-1.00971	0.287146
ATG4B	-0.0861713	-1.88836	0.312234	1.97024
ATG4C	-0.99187	-0.574033	-0.13916	-0.0612066
ATG4D	-0.596584	-0.822987	-0.30664	0.115193
ATG5	-0.367473	-2.0904	0.399023	1.04934
ATG7	-0.389919	-0.753695	0.020814	0.878671
ATG9A	-0.391797	-1.2547	0.279361	0.866879
ATG9B	-0.444985	-0.612902	-0.10048	0.277366
ATHL1	-0.698063	-0.789509	-0.372132	0.621269
ATIC	-0.406917	-1.25762	-0.521078	1.55407
ATL1	-0.378501	-0.801952	0.0599241	0.35897
ATL2	-0.938033	-0.812304	-0.31536	-0.0103362
ATL3	-0.990687	-0.322941	-0.502475	0.268984
ATM	-2.71412	-0.100299	-1.98404	-1.17128
ATMIN	-0.190715	-2.23196	0.851946	2.42212
ATN1	-0.522566	-2.02903	0.610982	0.70229
ATOH1	-0.503312	-0.690056	-0.787929	0.718745
ATOH7	-0.638305	-1.24692	-0.106136	0.439492
ATOH8	-0.980515	-0.284001	-1.36899	0.0382695
ATOX1	-0.319314	-0.767922	-0.511013	0.51352
ATP10A	-0.753449	-0.639028	-0.61671	0.0100654
ATP10B	-0.330571	-0.66484	-0.529323	0.949804
ATP10D	-0.99513	-0.47491	-0.342307	0.622452
ATP11A	-1.12301	-0.421418	-0.309378	0.592228
ATP11B	-1.40357	-1.5443	-0.0649207	1.48439
ATP11C	-0.855868	-0.54668	-1.2269	0.809678
ATP12A	-0.777139	-0.240493	-0.643075	-0.0408286
ATP13A1	-0.117562	-2.11911	0.480205	1.7464
ATP13A2	-1.19464	-0.860542	-1.61054	1.16407
ATP13A3	-1.79117	-0.107547	-1.79864	-0.250751
ATP13A4	-0.452098	-0.424165	-0.474009	0.654875
ATP13A5	-1.33587	-0.233027	-1.76675	-0.0695847
ATP1A1	-1.2544	-2.00155	-0.558001	2.2206
ATP1A2	-1.36781	-0.508751	-1.44725	0.765394
ATP1A3	-0.571192	-1.89771	0.716812	1.16487
ATP1A4	-1.94996	-0.714249	-1.86934	0.459673
ATP1B1	-2.56967	-2.52051	-2.25771	0.169488
ATP1B2	-0.324083	-1.40761	0.266453	0.646555
ATP1B3	-1.18804	-0.174666	-0.753532	-0.331366
ATP1B4	-0.262793	-1.24102	-0.416027	1.30922
ATP2A1	-0.60081	-1.22084	-0.915596	1.45571
ATP2A2	-0.338136	-2.16387	-0.541619	2.12937
ATP2A3	-0.298019	-1.37722	-0.0255965	1.65952
ATP2B1	-0.324026	-0.859818	-0.148088	0.695691
ATP2B2	-0.322615	-1.7823	-0.516714	1.56929
ATP2B3	-0.988508	-0.210696	-1.23045	0.0565224
ATP2B4	-1.37423	-0.104175	-1.00305	-0.443895
ATP2C1	-1.80829	-0.407892	-0.839675	-0.690544
ATP2C2	-0.708371	-0.73551	0.00636732	0.920432
ATP4A	-0.637113	-1.42117	-0.187466	1.39638
ATP4B	-0.69449	-0.674956	-1.03319	0.490557
ATP5A1	-0.948532	-0.769253	-0.539781	-0.171829
ATP5B	-0.706228	-0.539894	-0.175475	0.442451
ATP5C1	-0.425694	-0.585529	-0.128727	0.300319
ATP5D	-0.759884	-0.946643	0.167541	1.0636
ATP5E	-0.273635	-1.22722	-0.435072	1.5255
ATP5F1	-0.502381	-0.422307	-0.757998	0.652159
ATP5G1	-0.985256	-0.226031	-0.847082	-0.197686
ATP5G2	-0.452206	-1.66911	-0.714441	1.35054
ATP5G3	-0.6168	-1.81904	-0.682737	1.41685
ATP5H	-0.170584	-2.78028	-0.229178	1.92378
ATP5I	-1.16674	-0.361987	-0.541283	0.567862
ATP5J	-0.828944	-0.297488	-0.837934	0.364537
ATP5J2	-0.834203	-0.62047	-0.683185	-0.0848419
ATP5J2-PTCD1	-0.486687	-0.797882	-0.192226	0.229058
ATP5L	-0.760891	-1.9818	-1.1146	2.20599
ATP5L2	-0.266488	-0.918424	0.110491	0.531531
ATP5O	-1.24802	-1.34937	-0.839703	1.57544
ATP5S	-1.71206	-1.53297	-2.15996	0.401841
ATP5SL	-0.55453	-0.873862	0.113999	0.428951
ATP6AP1	-1.56271	-1.0215	-2.00956	0.648355
ATP6AP1L	-0.319056	-1.49776	0.0387398	0.491404
ATP6AP2	-0.549196	-1.21787	0.0367365	0.163014
ATP6V0A1	-0.0217261	-2.88312	0.751398	2.14762
ATP6V0A2	-0.497093	-0.638638	-0.0760857	0.599583
ATP6V0A4	-1.13316	-0.676282	-0.529178	0.161998
ATP6V0B	-0.708223	-0.402032	-0.486137	0.0151831
ATP6V0C	-0.812423	-0.370304	-0.52727	-0.0680601
ATP6V0D1	-2.30957	-0.423275	-0.905295	-0.634218
ATP6V0D2	-0.470694	-0.34861	-0.630754	0.547153
ATP6V0E1	-0.53218	-0.408104	-0.391129	0.632493
ATP6V0E2	-1.10151	-0.158971	-1.23543	0.110092
ATP6V1A	-0.733619	-1.88359	-1.08146	1.33329
ATP6V1B1	-1.25762	-0.677367	-1.68156	-0.0832951
ATP6V1B2	-0.641755	-1.7004	0.614727	1.40792
ATP6V1C1	-1.29268	-0.239964	-1.71896	-0.313345
ATP6V1C2	-1.68298	-1.89853	0.218349	1.31043
ATP6V1D	-1.20552	-0.397858	-0.339283	-0.0566197
ATP6V1E1	-1.00184	-0.515111	-0.201145	0.199903
ATP6V1E2	-0.154616	-1.64591	0.586625	1.66494
ATP6V1F	-0.299745	-2.18268	0.856595	1.16268
ATP6V1G1	-0.411042	-0.869779	-0.157416	0.500541
ATP6V1G2	-0.794537	-0.95433	0.172788	0.27278
ATP6V1G3	-0.670214	-0.806773	0.0639818	0.515226
ATP6V1H	-0.529769	-1.1446	-0.484796	0.777278
ATP7A	-0.560641	-0.578518	-0.502421	0.79827
ATP7B	-1.79114	-0.409225	-1.73786	-0.440054
ATP8A1	-0.70896	-0.666733	-0.799827	0.0145052
ATP8A2	-0.695726	-2.0821	-0.893084	0.912695
ATP8B1	-0.201058	-1.70521	0.260363	0.744276
ATP8B2	-0.497193	-0.416711	-0.779248	0.327055
ATP8B3	-1.10307	-1.56205	-0.926624	1.40969
ATP8B4	-0.519456	-0.721128	-0.00575999	0.969497
ATP9A	-0.129213	-1.23113	-0.105486	1.22062
ATP9B	-1.05447	-1.12342	-1.45322	1.42426
ATPAF1	-0.377816	-0.967928	-0.131842	0.782529
ATPAF2	-0.511244	-0.542754	-0.592263	0.546315
ATPIF1	-0.977792	-0.337472	-1.13603	0.520477
ATR	-1.4046	-0.724724	-1.83676	1.01547
ATRAID	-0.726292	-0.200088	-1.07265	0.0517714
ATRIP	-0.560075	-0.722098	-0.345449	0.150895
ATRN	-2.25341	-0.431121	-2.07955	-0.788056
ATRNL1	-1.59503	-0.458765	-0.729435	0.298085
ATRX	-2.02581	-0.478939	-2.44679	-0.812693
ATXN1	-0.797544	-0.336187	-0.810762	0.285927
ATXN10	-1.65655	-1.26334	-1.38067	0.881237
ATXN1L	-0.434489	-0.725705	-0.145103	0.70172
ATXN2	-1.02345	-0.129979	-1.41839	0.0635267
ATXN2L	-1.30419	-0.43761	-0.817226	-0.155774
ATXN3	-0.451495	-0.372999	-0.372951	0.269675
ATXN3L	-1.11418	-0.342455	-0.416642	0.129299
ATXN7	-0.451448	-0.622805	-0.145511	0.269762
ATXN7L1	-1.10828	-0.481046	-0.814666	-0.0460599
ATXN7L2	-0.7872	-0.312636	-1.14514	0.25339
ATXN7L3	-1.48071	-0.172419	-1.63126	-0.0166299
ATXN7L3B	-0.724394	-0.400314	-0.493638	0.00151491
AUH	-0.910858	-0.485405	-0.388037	0.314591
AUNIP	-0.480112	-0.472702	-0.433916	0.529029
AUP1	-0.881166	-0.334219	-0.650631	-0.0335081
AURKA	-0.74983	-0.278886	-0.617176	-0.0190834
AURKAIP1	-2.6919	-0.286642	-2.27116	-0.118303
AURKB	-1.60091	-1.92453	-1.21349	2.15372
AURKC	-0.327194	-0.689846	-0.0316085	0.431195
AUTS2	-0.967967	-0.274441	-0.527528	-0.185898
AVEN	-0.0473789	-1.92325	0.572723	1.37124
AVIL	-1.03705	-0.587708	-0.38031	0.0930312
AVL9	-0.370506	-0.623838	-0.477475	0.370735
AVP	-0.889143	-0.293711	-0.957993	0.18687
AVPI1	-0.750181	-0.484235	-0.964255	0.514708
AVPR1A	-1.00157	-0.600892	-1.39264	0.434629
AVPR1B	-0.516828	-1.05316	-0.36476	0.195559
AVPR2	-1.30537	-0.530021	-0.897103	-0.4031
AWAT1	-0.51212	-0.454147	-0.689412	0.434504
AWAT2	-2.11211	-0.239865	-1.14846	-0.857283
AXDND1	-0.455186	-1.04039	0.232069	0.542579
AXIN1	-1.10969	-0.989874	-0.295311	0.102233
AXIN2	-0.99111	-0.688815	-0.0642601	0.437705
AXL	-0.506872	-1.21386	-0.309377	0.923462
AZGP1	-1.16347	-0.901753	-1.57551	1.20617
AZI2	-0.624335	-0.922432	-0.122258	0.296628
AZIN1	-0.278736	-1.00772	-0.0416401	0.742679
AZIN2	-0.829643	-0.674519	-0.415807	-0.0811898
AZU1	-1.04058	-0.588266	-0.663874	0.148018
B2M	-1.11171	-0.855197	-1.5194	0.300293
B3GALNT1	-0.22184	-1.21952	0.310853	0.623024
B3GALNT2	-0.928817	-0.74562	-0.433246	0.225469
B3GALT1	-0.52889	-0.49727	-0.308197	0.18364
B3GALT2	-0.511866	-0.762626	0.0279531	0.407318
B3GALT4	-1.09791	-0.450593	-1.50461	0.350443
B3GALT5	-0.423412	-0.40775	-0.586931	0.631907
B3GALT6	-0.313312	-1.01873	0.217389	0.820524
B3GALTL	-0.146202	-1.21059	0.0268987	1.51235
B3GAT1	-0.964164	-1.4272	-1.07469	1.34474
B3GAT2	-0.385837	-1.97883	-0.61705	2.20323
B3GAT3	-0.246324	-1.41336	0.458101	0.570178
B3GNT2	-0.328403	-0.596444	-0.411493	0.478661
B3GNT3	-0.377777	-0.737051	-0.378643	1.02822
B3GNT4	-0.52334	-0.873453	-0.0994304	0.607347
B3GNT5	-0.886438	-0.279678	-0.518236	-0.12631
B3GNT6	-0.371055	-1.03916	0.146894	0.369842
B3GNT7	-1.00511	-0.733406	-0.471096	-0.0292638
B3GNT8	-0.738537	-1.03691	-0.424185	1.34083
B3GNT9	-0.438757	-0.453312	-0.312763	0.284776
B3GNTL1	-1.74292	-0.531881	-0.51295	-0.137822
B4GALNT1	-1.35128	-0.253115	-0.597287	-0.232283
B4GALNT2	-0.149109	-1.2094	0.338939	1.18993
B4GALNT3	-0.347116	-1.12308	-0.128638	0.479778
B4GALNT4	-0.290167	-1.54887	0.393542	0.85346
B4GALT1	-2.41758	-0.887458	-0.472501	0.995781
B4GALT2	-0.757118	-1.01294	-0.0618553	1.31779
B4GALT3	-0.331881	-1.17161	0.316298	1.35602
B4GALT4	-0.492036	-0.743485	-0.415335	1.03559
B4GALT5	-0.417733	-0.468144	-0.535712	0.626352
B4GALT6	-0.10644	-1.69759	0.613555	1.80893
B4GALT7	-0.305126	-0.790916	0.0510357	0.466209
B4GAT1	-1.21413	-0.426493	-0.449004	-0.347038
B9D1	-0.491045	-0.670333	-0.265383	0.224363
B9D2	-0.727046	-0.580643	-0.133283	0.262306
BAALC	-0.446823	-1.05719	-0.0669226	0.274935
BAAT	-0.48992	-1.18231	0.323084	0.666171
BABAM1	-0.763889	-0.360084	-0.56594	0.450438
BACE1	-1.54124	-0.167632	-1.39323	-0.539465
BACE2	-1.35045	-0.181796	-1.03511	0.0650152
BACH1	-1.11597	-0.364833	-0.996958	0.571905
BACH2	-0.781071	-0.656165	-0.421611	0.257115
BAD	-0.229606	-1.21715	0.0330526	0.76074
BAG1	-0.187491	-1.52875	0.227432	0.695893
BAG2	-0.247309	-0.812556	-0.169287	1.11183
BAG3	-0.549064	-0.457705	-0.442863	0.441425
BAG4	-0.694756	-0.733483	-0.453632	0.824376
BAG5	-0.517566	-0.567762	-0.145481	0.279648
BAG6	-1.62689	-0.40282	-1.61501	0.0762918
BAHCC1	-0.528324	-0.767822	-0.432787	0.794468
BAHD1	-0.395419	-0.935797	-0.189388	0.895528
BAIAP2	-0.216503	-1.54957	0.175903	1.36896
BAIAP2L1	-0.803228	-1.62312	-1.16339	1.88156
BAIAP2L2	-0.139605	-2.39894	-0.152836	2.57366
BAIAP3	-1.1776	-0.199603	-1.59215	0.115355
BAK1	-0.746666	-0.69449	-0.858559	0.983027
BAMBI	-1.46174	-0.288802	-0.786596	-0.493418
BANF1	-0.856465	-0.878993	-0.240283	0.28202
BANF2	-0.276185	-0.971375	-0.271205	0.659631
BANK1	-0.467011	-0.645074	-0.181193	0.927355
BANP	-0.313357	-0.673029	-0.0462259	0.487807
BAP1	-2.75333	-0.0823449	-2.09798	-0.767503
BARD1	-0.570169	-1.79531	-0.207752	0.141035
BARHL1	-0.620706	-0.54119	-0.833612	0.199293
BARHL2	-0.726726	-0.741186	-0.518373	1.03317
BARX1	-0.496328	-0.832266	0.0486888	0.788256
BARX2	-0.504203	-2.23565	0.883526	1.11811
BASP1	-0.627208	-0.670917	-0.29131	0.510899
BATF	-0.540486	-0.85459	-0.332957	0.412115
BATF2	-0.439621	-0.479176	-0.242162	0.343691
BATF3	-0.350893	-1.19083	0.0590914	0.397663
BAX	-0.520911	-0.923659	-0.692046	1.22919
BAZ1A	-6.14621	-0.00403219	-3.85353	-2.87017
BAZ1B	-1.35821	-0.253995	-1.79086	-0.0756138
BAZ2A	-1.08913	-0.652257	-0.542242	0.240196
BAZ2B	-0.298563	-0.71743	-0.0423849	0.476301
BBC3	-1.08237	-0.489383	-0.837106	0.397108
BBIP1	-0.597586	-0.946346	-0.0160126	0.563793
BBOX1	-1.5772	-0.191649	-1.02326	-0.0871679
BBS1	-0.280914	-0.98662	0.194832	0.670958
BBS10	-0.555709	-0.680297	-0.0400709	0.624162
BBS12	-0.950696	-0.415547	-0.426951	0.119755
BBS2	-0.626249	-0.307883	-0.889213	0.483804
BBS4	-0.106692	-0.968793	0.0406671	1.15477
BBS5	-0.72012	-1.37006	0.432539	0.811022
BBS7	-0.668999	-0.66246	-1.00035	0.585834
BBS9	-0.933985	-0.504083	-0.773026	0.210886
BBX	-0.271535	-1.2465	0.0390354	0.695138
BCAM	-0.540755	-2.60051	0.210579	2.11323
BCAN	-1.93375	-0.348936	-1.08589	0.54771
BCAP29	-0.443261	-1.80985	0.59664	0.849595
BCAP31	-0.860126	-0.638478	-1.23274	0.920803
BCAR1	-2.37374	-0.169911	-1.25082	-0.608595
BCAR3	-0.613707	-0.59479	-0.328274	0.770253
BCAS1	-0.802351	-0.666104	-0.406506	0.243573
BCAS2	-1.11302	-0.204297	-1.52065	-0.00848458
BCAS3	-0.132447	-1.68523	0.40684	1.61438
BCAS4	-0.262107	-0.778187	-0.337364	0.790935
BCAT1	-1.6663	-1.36886	-1.77467	-0.612062
BCAT2	-1.55476	-0.748383	-2.00035	0.548157
BCCIP	-0.934752	-0.582281	-0.51278	0.361901
BCDIN3D	-0.770225	-0.962521	0.0413139	0.464612
BCHE	-0.7114	-0.543432	-0.317183	0.584094
BCKDHA	-2.11228	-0.276238	-0.969944	-0.857407
BCKDHB	-0.653157	-0.829909	-0.417861	0.480541
BCKDK	-2.21072	-0.736143	-2.22343	-0.038433
BCL10	-1.35032	-0.487867	-0.693692	-0.14078
BCL11A	-1.89325	-0.354198	-0.907349	-0.694807
BCL11B	-3.55912	-0.0332043	-1.54323	-1.02476
BCL2	-0.504424	-1.94271	0.738806	1.05863
BCL2A1	-0.73633	-0.42788	-0.645114	0.325805
BCL2L1	-1.3424	-0.255225	-1.77389	0.0248653
BCL2L10	-0.977948	-0.219622	-1.3654	0.331121
BCL2L11	-1.67643	-0.162376	-1.24533	-0.261956
BCL2L12	-0.567335	-0.508607	-0.324332	0.144132
BCL2L13	-0.959677	-0.524593	-0.461938	-0.158847
BCL2L14	-0.494356	-1.08372	-0.1472	0.290353
BCL2L15	-0.351443	-0.511796	-0.449555	0.76893
BCL2L2	-0.988138	-0.835373	-0.311929	0.189724
BCL2L2-PABPN1	-1.71917	-0.593242	-0.725657	-0.21033
BCL3	-0.710527	-0.270893	-0.534337	0.0134069
BCL6	-0.551555	-0.658326	-0.426055	0.901741
BCL6B	-0.0771695	-2.19474	0.233721	1.7286
BCL7A	-0.328694	-0.856015	-0.526737	0.748545
BCL7B	-0.294884	-1.13336	-0.169905	1.14599
BCL7C	-1.03272	-0.202625	-1.30286	0.0537035
BCL9	-0.547105	-0.900302	-0.204591	0.37652
BCL9L	-0.758216	-0.329554	-0.436272	-0.025756
BCLAF1	-1.13784	-0.421801	-1.54891	0.0776392
BCO1	-0.139603	-1.35382	0.403927	1.47633
BCO2	-1.50548	-0.281992	-0.513575	-0.333144
BCOR	-0.755346	-0.80027	-0.842579	0.301648
BCORL1	-0.0233774	-3.04681	0.757506	1.57499
BCR	-3.24336	-0.368684	-2.54349	-0.664585
BCS1L	-0.566201	-1.71111	0.620498	1.72258
BDH1	-1.51085	-1.38846	-1.94866	1.39881
BDH2	-0.611412	-0.285373	-0.509379	0.44631
BDKRB1	-1.08376	-0.28808	-1.1668	0.125102
BDKRB2	-0.627592	-0.706412	-0.950796	0.995768
BDNF	-0.444094	-1.71643	0.299733	0.679292
BDP1	-1.44593	-1.65843	-1.87998	1.91317
BEAN1	-0.63408	-0.780903	-0.42617	0.128243
BECN1	-0.113733	-1.26421	0.371918	0.995125
BEGAIN	-0.766688	-0.409681	-0.324817	0.289036
BEND2	-0.985371	-0.381303	-0.471095	-0.02907
BEND3	-0.938853	-0.277356	-0.958081	-0.164754
BEND4	-1.2069	-0.174957	-1.06115	-0.17638
BEND5	-0.489157	-0.79582	-0.336635	0.226047
BEND6	-0.268724	-1.25964	0.0620562	0.554711
BEND7	-0.412643	-1.13281	-0.167194	0.3164
BEST1	-0.0966	-1.51353	-0.0229021	1.60449
BEST2	-0.595787	-1.02706	-0.22947	0.115912
BEST3	-0.553653	-0.713698	-0.222712	0.216119
BEST4	-0.584916	-1.23809	0.355157	0.685787
BET1	-0.507614	-0.912995	-0.795022	1.01568
BET1L	-1.21636	-0.413603	-0.319984	-0.0316669
BEX1	-0.0955424	-3.00773	0.87981	0.994036
BEX2	-0.800217	-0.61505	-0.39535	-0.0593263
BEX4	-0.648258	-0.448006	-0.411135	0.292079
BEX5	-0.635265	-0.526084	-0.670691	0.137105
BFAR	-0.212795	-0.676103	-0.322478	0.96274
BFSP1	-0.879801	-0.509545	-0.736523	0.350887
BFSP2	-0.961354	-1.13969	-0.136189	0.0892043
BGLAP	-1.49427	-0.503565	-0.875639	-0.0710626
BGN	-0.472467	-0.808502	-0.221374	1.10712
BHLHA15	-1.22387	-0.362015	-1.01484	0.101878
BHLHA9	-0.4565	-0.961792	0.0614053	0.263771
BHLHB9	-1.61254	-0.331282	-1.02592	0.227106
BHLHE22	-0.764355	-0.907369	-0.176365	0.397506
BHLHE23	-0.740278	-0.635071	-0.456645	0.454965
BHLHE40	-0.545177	-0.791668	0.0159294	0.361829
BHLHE41	-0.619183	-0.542529	-0.516599	0.804966
BHMT	-1.01363	-0.765947	-1.37428	0.678974
BHMT2	-0.330909	-0.919413	-0.0681188	1.22468
BICC1	-0.746359	-0.519261	-0.371455	-0.0162393
BICD1	-0.957056	-0.671969	-0.391191	0.176769
BICD2	-0.867438	-0.429926	-0.298129	0.0832391
BID	-1.11323	-0.389784	-0.47783	-0.282226
BIK	-0.53233	-0.463223	-0.799725	0.707189
BIN1	-0.516367	-0.761446	-0.806179	1.0566
BIN2	-0.9181	-0.611353	-0.51869	-0.148521
BIN3	-0.393493	-0.902055	0.135174	0.339879
BIRC2	-0.547587	-0.734194	-0.136503	0.668196
BIRC3	-1.80818	-0.133742	-1.20842	-0.464556
BIRC5	-1.90914	-1.92196	-1.8401	0.9938
BIRC6	-1.82992	-0.355795	-1.42188	0.0928454
BIRC7	-0.0369108	-2.72718	0.26432	2.25682
BIRC8	-0.445287	-0.763823	-0.0850519	0.277104
BIVM	-0.460706	-0.692073	-0.177324	0.259196
BIVM-ERCC5	-1.8007	-0.692073	-0.245268	-0.176032
BLCAP	-0.687946	-0.931372	-0.416773	1.23658
BLID	-1.05491	-0.595072	-0.118923	0.187903
BLK	-0.199969	-1.35431	-0.268921	1.08229
BLM	-0.341786	-1.12002	-0.213003	0.899221
BLMH	-0.934325	-1.67375	-0.432138	1.92436
BLNK	-0.508327	-0.446802	-0.374515	0.300458
BLOC1S1	-0.128666	-1.53097	0.0517689	1.27849
BLOC1S2	-0.57415	-1.08902	0.191582	0.562915
BLOC1S3	-0.310176	-1.96323	0.74882	1.13785
BLOC1S4	-0.393773	-0.515605	-0.594875	0.578173
BLOC1S5	-0.997165	-0.716465	-0.431308	0.00308961
BLOC1S6	-0.709689	-0.429231	-0.728092	0.635361
BLVRA	-0.748603	-0.574852	-1.10011	0.844461
BLVRB	-0.355228	-0.980515	-0.410636	1.28528
BLZF1	-0.493298	-1.45826	0.0822317	0.513879
BMF	-2.08324	-0.17887	-0.878596	-0.675858
BMI1	-0.756799	-0.335462	-0.725421	0.226455
BMP1	-0.755858	-0.659465	-0.237739	0.627685
BMP10	-0.780568	-0.999168	-0.0254244	0.266684
BMP15	-1.36793	-0.240179	-1.00278	-0.43995
BMP2	-1.22973	-0.689826	-1.53114	0.978408
BMP2K	-0.428914	-1.02576	-0.680799	1.13056
BMP3	-0.575702	-1.09785	-0.246844	0.135565
BMP4	-1.19458	-0.698161	-0.780944	-0.335403
BMP5	-0.881909	-1.10139	-0.0930964	0.399818
BMP6	-0.531083	-0.698299	-0.542239	0.507797
BMP7	-0.571101	-0.702082	-0.591961	0.695505
BMP8A	-0.868261	-0.416965	-0.723422	-0.111658
BMP8B	-0.462129	-0.487486	-0.259915	0.501413
BMPER	-0.254852	-1.16195	0.218858	1.03722
BMPR1A	-0.15327	-2.64695	1.07869	2.05605
BMPR1B	-0.535405	-3.64077	1.17101	3.51483
BMPR2	-0.0460778	-2.48185	0.514656	2.06473
BMS1	-0.427011	-0.730643	0.00234479	0.298831
BMX	-1.11416	-1.34472	-1.21222	-0.247772
BNC1	-0.45649	-0.473925	-0.504452	0.358446
BNC2	-0.961648	-0.392809	-1.11196	0.612018
BNIP1	-0.077752	-1.90521	0.136159	1.48604
BNIP2	-0.182943	-1.40693	0.454119	0.804249
BNIP3	-0.627565	-0.670152	-0.936404	0.487141
BNIP3L	-0.573601	-0.966136	-0.21158	0.213575
BNIPL	-0.563999	-2.13407	0.468202	1.7848
BOC	-0.890645	-0.576012	-0.62619	0.393507
BOD1	-0.622457	-0.311663	-0.463916	0.133659
BOD1L1	-0.0834155	-1.31614	0.0691063	1.30148
BOD1L2	-0.638493	-0.441797	-0.394902	0.211006
BOK	-0.912948	-0.3044	-0.475424	-0.145104
BOLA1	-0.431687	-0.752721	-0.271912	0.863473
BOLA2	-0.561465	-1.88352	0.27682	0.725068
BOLA2B	-0.561465	-1.88352	0.27682	0.725068
BOLA3	-0.351994	-1.27779	0.0474513	0.998022
BOLL	-1.21149	-0.115885	-1.13827	-0.345269
BOP1	-0.413178	-2.55328	1.03194	1.92985
BORA	-0.855597	-0.422819	-0.835322	0.126064
BPGM	-0.364186	-0.926945	0.153071	0.379158
BPHL	-1.1068	-0.892271	0.12789	0.213581
BPI	-0.464971	-0.499332	-0.460545	0.466151
BPIFA1	-0.557767	-0.770993	-0.370884	0.379927
BPIFA2	-0.465986	-0.572747	-0.291199	0.279993
BPIFA3	-0.404401	-0.920964	-0.35366	0.956083
BPIFB1	-0.225682	-1.29443	-0.0948105	0.704507
BPIFB2	-0.793591	-0.182924	-0.904543	-0.00839232
BPIFB3	-0.797274	-0.354781	-0.398667	0.434037
BPIFB4	-0.587735	-0.374558	-0.598404	0.123544
BPIFB6	-0.26461	-1.28515	0.384943	0.534403
BPIFC	-0.592441	-0.842646	-0.381474	0.241474
BPNT1	-0.560737	-1.22454	0.347397	0.680409
BPTF	-0.942618	-1.91321	-0.637045	1.89903
BPY2	-1.06927	-1.26613	-0.0621016	0.0949622
BPY2B	-1.06927	-1.26613	-0.0621016	0.0949622
BPY2C	-1.06927	-1.26613	-0.0621016	0.0949622
BRAF	-0.722402	-0.643244	-0.509278	0.506499
BRAP	-0.705467	-0.423196	-0.674491	0.653492
BRAT1	-0.308543	-1.30824	-0.493329	1.5982
BRCA1	-1.58545	-0.375393	-0.537876	-0.24205
BRCA2	-1.671	-1.21353	-2.11658	1.36242
BRCC3	-1.29941	-0.288376	-0.501603	0.0340929
BRD1	-2.47077	-2.12064	-2.68741	2.32558
BRD2	-5.51198	-0.00356294	-4.48697	-1.95327
BRD3	-1.70105	-0.205796	-1.37997	-0.630315
BRD4	-3.84718	-0.0212767	-2.76889	-0.665887
BRD7	-0.169586	-1.65923	-0.227342	0.908874
BRD8	-1.00921	-0.227895	-1.09228	-0.087795
BRD9	-2.44854	-0.104242	-2.4835	-0.263117
BRDT	-0.93926	-0.556738	-0.371374	0.174124
BRE	-0.719399	-0.176704	-0.74764	0.0713121
BRF1	-0.952396	-0.604665	-1.33577	-0.0132225
BRF2	-1.21437	-0.322395	-0.937325	-0.347165
BRI3	-0.582802	-0.844995	-0.452012	0.465169
BRI3BP	-0.463433	-0.917566	-0.0780276	0.318589
BRICD5	-0.463007	-0.626992	-0.0872673	0.256359
BRINP1	-0.651199	-0.648797	-0.903796	0.931262
BRINP2	-0.0389663	-2.97022	1.22806	1.88425
BRINP3	-0.481208	-1.11223	-0.12327	0.235211
BRIP1	-0.340897	-1.4679	0.232329	0.411913
BRIX1	-0.207929	-2.13676	0.83295	1.05452
BRK1	-0.748257	-0.505646	-1.00911	0.360773
BRMS1	-0.887894	-0.424154	-0.441449	0.306355
BRMS1L	-0.393678	-1.07554	0.255816	0.430682
BROX	-0.323109	-1.17215	-0.0222648	0.437461
BRPF1	-0.565465	-0.924496	0.151056	0.853507
BRPF3	-0.380103	-0.690943	-0.519322	0.979377
BRS3	-0.328081	-1.11422	0.280752	0.586481
BRSK1	-0.0905139	-1.37643	0.435939	1.07606
BRSK2	-1.99186	-0.289204	-1.30052	-0.794979
BRWD1	-1.36949	-0.262821	-1.11585	-0.440906
BRWD3	-0.541873	-2.65848	-0.423754	1.98491
BSCL2	-1.21586	-0.428204	-0.516532	-0.0842606
BSDC1	-1.05678	-0.285116	-1.45644	0.304711
BSG	-0.999191	-0.814311	-0.182518	0.342822
BSN	-0.213042	-1.92525	0.127422	1.88135
BSND	-0.261279	-0.613406	-0.100052	0.64658
BSPH1	-0.153598	-1.07556	-0.00136451	0.784771
BSPRY	-2.5104	-0.130108	-1.44071	-1.06752
BST1	-0.792748	-0.879871	-0.000865135	0.290033
BST2	-0.667537	-0.975879	-0.323315	0.520437
BSX	-0.593795	-1.39448	-0.907697	0.22247
BTAF1	-0.078871	-2.14743	0.838255	1.07757
BTBD1	-0.461781	-0.989726	-0.211393	0.729505
BTBD10	-1.5568	-0.190128	-1.84702	0.245422
BTBD11	-1.25954	-0.335011	-0.601747	-0.375105
BTBD16	-0.580077	-1.02038	-0.102735	0.690297
BTBD17	-0.478619	-1.76334	-0.75148	1.63598
BTBD18	-0.0895575	-1.85975	0.696612	1.86796
BTBD19	-1.60911	-1.36402	-0.818898	0.102417
BTBD2	-0.600417	-1.17806	0.320324	1.22856
BTBD3	-0.721055	-0.998769	-0.420268	1.30479
BTBD6	-1.26375	-1.65402	0.27559	1.64238
BTBD7	-0.510662	-0.388434	-0.572323	0.326774
BTBD8	-0.976842	-1.31626	-0.192748	1.60499
BTBD9	-0.689695	-0.749844	-0.328151	0.0306439
BTC	-0.186211	-1.43208	-0.231512	1.70753
BTD	-1.38613	-1.38393	0.134224	1.19462
BTF3	-0.617755	-0.416142	-0.628282	0.0958922
BTF3L4	-0.272172	-1.3222	-0.028206	0.624393
BTG1	-0.15522	-1.33318	0.41231	1.06007
BTG2	-0.189152	-0.648574	-0.17485	0.69153
BTG3	-0.143003	-1.32131	0.405464	0.922112
BTG4	-0.716074	-0.768722	-0.0432787	0.0838255
BTK	-1.84298	-0.927603	-2.28973	1.23303
BTLA	-0.492667	-1.41217	-0.0216766	0.222607
BTN1A1	-0.526076	-0.762949	0.0284187	0.186811
BTN2A1	-0.242509	-1.14285	0.259571	1.27678
BTN2A2	-1.79861	-0.438321	-0.924006	-0.685051
BTN3A1	-0.713514	-0.43867	-0.372985	0.011104
BTN3A2	-1.00264	-0.593421	-0.941429	0.867639
BTN3A3	-0.756166	-0.689647	-1.10887	0.97827
BTNL10	-0.575676	-0.952511	-0.212105	0.431102
BTNL2	-1.99836	-0.30977	-0.88907	-0.38428
BTNL3	-0.867508	-0.653998	-0.0626624	0.353094
BTNL8	-0.734691	-0.823538	-0.554766	1.12324
BTNL9	-0.715768	-0.833363	-0.00640686	0.00895288
BTRC	-0.26544	-0.964909	-0.129668	1.26831
BUB1	-1.53526	-0.601569	-1.97918	0.877318
BUB1B	-0.138979	-1.5839	0.552391	1.23008
BUB3	-1.01302	-0.956842	-0.568247	-0.216697
BUD13	-0.623585	-0.380764	-0.36227	0.491622
BUD31	-0.44348	-1.28901	-0.702705	1.58141
BVES	-0.725953	-0.698259	-1.02753	2.24196e-05
BYSL	-1.35569	-0.44028	-0.285451	-0.0829572
BZRAP1	-1.22454	-0.148949	-1.45571	-0.353754
BZW1	-0.704478	-0.519916	-0.226321	0.489403
BZW2	-0.725454	-0.777285	-0.957221	0.509679
C10orf10	-0.317944	-1.16442	0.312078	0.753446
C10orf105	-1.15175	-1.46611	0.0754225	0.183474
C10orf11	-0.365476	-1.40936	-0.145935	1.31435
C10orf111	-0.743739	-0.970819	0.140081	0.336028
C10orf128	-1.12867	-0.750659	0.0185459	0.186054
C10orf2	-0.455533	-0.526921	-0.406616	0.785898
C10orf25	-0.174906	-1.03777	-0.0466578	1.34183
C10orf35	-0.771594	-1.06548	0.21646	0.369186
C10orf54	-0.428376	-1.16449	-0.0832336	0.297557
C10orf76	-0.846585	-0.286369	-1.02867	0.369948
C10orf99	-0.911963	-0.368955	-0.929204	0.154734
C11orf24	-1.26065	-0.399469	-0.986933	-0.375819
C11orf31	-0.550556	-0.593496	-0.850282	0.867801
C11orf45	-0.692681	-0.499774	-0.644034	0.116848
C11orf68	-1.00261	-0.304806	-0.738849	0.281043
C11orf73	-0.132497	-1.49433	0.200482	1.49125
C11orf80	-0.225978	-0.898593	-0.0891049	1.20266
C11orf87	-0.678265	-1.21395	0.341448	0.45325
C11orf94	-0.701046	-0.536814	-0.178887	0.568696
C11orf95	-1.0312	-0.867019	0.0929582	0.232758
C11orf96	-0.451146	-1.08886	-0.253932	0.839011
C11orf97	-0.457317	-1.20302	0.381097	0.602889
C12orf10	-1.10458	-0.521761	-0.554345	0.151305
C12orf49	-0.179149	-1.07425	-0.145326	0.783892
C12orf65	-0.239002	-1.14543	0.232713	0.825709
C12orf73	-0.277677	-0.824434	-0.442355	1.12409
C14orf1	-0.258958	-0.779527	0.0421079	0.976252
C14orf132	-0.490771	-0.694877	-0.325455	0.531632
C14orf169	-1.00601	-0.818948	-0.236519	0.546412
C14orf178	-0.675898	-0.716015	-0.00987273	0.332199
C14orf180	-0.812524	-0.373025	-0.496995	-0.0680664
C14orf2	-0.60299	-0.783556	-0.255098	0.53398
C14orf37	-0.55904	-0.283503	-0.510972	0.378323
C14orf80	-0.81827	-0.678953	-0.0410424	0.1067
C14orf93	-0.482763	-1.25137	-0.0643445	0.233627
C15orf27	-0.419635	-0.462622	-0.628255	0.663383
C15orf32	-0.495796	-0.898814	-0.294175	0.219454
C15orf48	-0.820286	-0.316821	-0.57946	0.300732
C15orf54	-0.677552	-0.474374	-0.467556	0.300406
C15orf61	-0.477908	-0.934752	-0.750337	0.862551
C16orf52	-0.148014	-1.21025	0.147465	0.800704
C16orf54	-1.05209	-0.58809	-0.126182	0.253807
C16orf58	-0.40779	-0.383097	-0.632432	0.598381
C16orf62	-0.400905	-0.67833	-0.18566	0.965368
C16orf82	-0.653378	-0.748131	-0.458101	0.248051
C16orf89	-0.554772	-0.94197	0.164372	0.480521
C16orf91	-0.921823	-0.896937	-0.0688692	0.294703
C16orf92	-0.659875	-0.554159	-0.160147	0.166607
C17orf100	-0.51018	-1.00608	-0.0715321	0.202899
C17orf49	-0.201532	-2.27685	0.755457	1.60004
C17orf62	-1.7326	-0.331461	-0.542736	-0.131291
C17orf67	-0.464216	-0.724232	-0.264729	0.417543
C17orf70	-1.40458	-0.306289	-1.03826	-0.460521
C17orf74	-0.581975	-1.04692	0.236393	0.296219
C17orf77	-0.662464	-0.321145	-1.01307	0.5419
C17orf78	-0.583568	-0.484878	-0.3582	0.639755
C17orf80	-0.202581	-0.84709	-0.21168	1.14879
C17orf85	-0.124219	-1.46732	0.0932993	1.08739
C17orf89	-0.295179	-1.24752	0.311507	0.928355
C17orf96	-0.142174	-1.64258	0.426488	0.819013
C17orf99	-0.965377	-0.35009	-0.685687	0.549297
C18orf32	-0.270333	-1.00235	0.205254	0.524519
C18orf54	-0.890963	-0.387874	-0.655591	0.101718
C18orf8	-0.293908	-1.97129	-0.469947	1.83035
C19orf12	-0.498007	-1.25641	-0.191296	1.08055
C19orf18	-0.52191	-0.702211	-0.228108	0.360034
C19orf24	-1.11434	-0.375182	-0.601246	0.151229
C19orf26	-0.444181	-0.88328	-0.228499	0.84573
C19orf38	-0.520503	-1.80556	-0.449991	2.0459
C19orf68	-0.691074	-1.14159	-0.190932	0.291095
C19orf70	-1.24017	-0.307638	-0.642073	-0.363024
C19orf80	-0.547965	-0.225304	-0.626682	0.204614
C19orf84	-0.41714	-0.900953	-0.66325	0.963237
C1D	-0.494592	-0.608609	-0.30622	0.479497
C1GALT1	-1.7793	-0.338402	-0.83639	-0.675104
C1GALT1C1	-0.989978	-0.351687	-1.25716	-0.200767
C1GALT1C1L	-0.858656	-0.350975	-0.724174	-0.0084794
C1orf101	-0.599234	-1.36814	0.431366	0.968523
C1orf111	-0.88881	-0.409232	-0.894152	0.389918
C1orf115	-0.509762	-0.594596	-0.160826	0.537178
C1orf127	-0.205404	-1.95414	0.408412	0.761819
C1orf159	-0.455764	-0.586283	-0.215162	0.859322
C1orf162	-0.102238	-1.30935	0.398283	0.965167
C1orf167	-0.484761	-1.13976	0.0346209	0.791299
C1orf168	-1.02418	-0.510088	-0.811043	-0.223732
C1orf174	-0.374197	-0.558615	-0.564254	0.374917
C1orf185	-0.201006	-0.949731	-0.191827	1.25378
C1orf186	-0.350452	-1.20478	-0.0976227	0.587783
C1orf198	-1.23853	-0.606827	-0.505436	0.117769
C1orf204	-0.872167	-0.29738	-1.24738	-0.0289559
C1orf210	-1.0659	-0.53242	-0.526953	0.142747
C1orf226	-0.705767	-0.762241	-0.941575	0.852002
C1orf228	-0.776196	-1.06321	-0.448096	1.36721
C1orf233	-0.647191	-0.681138	-0.937135	0.969063
C1orf27	-0.139342	-1.69189	0.180571	1.7712
C1orf43	-0.648591	-0.710869	-0.204262	0.0677212
C1orf53	-0.535283	-0.711259	-0.3203	0.435404
C1orf54	-0.717019	-1.23472	-0.131963	0.246864
C1orf56	-0.483837	-0.570584	-0.711534	0.328407
C1orf61	-0.41956	-0.758867	-0.371023	0.751428
C1orf87	-1.2099	-0.432135	-1.16554	0.665302
C1orf95	-0.992157	-0.505324	-0.774372	0.20816
C1QA	-0.903744	-0.31533	-0.662654	0.128288
C1QB	-1.05774	-0.239534	-1.45762	0.0533996
C1QBP	-0.360825	-0.648239	-0.490187	0.486647
C1QC	-0.519638	-0.471829	-0.324652	0.192876
C1QL1	-0.771861	-0.325386	-1.06238	0.233517
C1QL2	-0.713816	-0.423379	-1.05731	0.653592
C1QL3	-1.43991	-0.116005	-1.68212	-0.481406
C1QL4	-0.88665	-0.726826	-0.0410555	0.934438
C1QTNF1	-0.747377	-0.482829	-0.488572	-0.0172002
C1QTNF2	-1.9185	-0.401477	-2.36229	0.0517204
C1QTNF3	-0.313611	-1.35687	-0.501143	1.64353
C1QTNF4	-0.37722	-1.00857	0.210079	1.05805
C1QTNF5	-2.40511	-0.30641	-1.82938	-0.804612
C1QTNF6	-0.503463	-0.371646	-0.374985	0.581629
C1QTNF7	-2.11055	-0.252258	-0.571075	-0.415553
C1QTNF8	-0.890217	-0.177934	-0.886476	-0.00452853
C1QTNF9	-0.563467	-0.471825	-0.267791	0.672193
C1QTNF9B	-0.532866	-0.899603	-0.827997	1.20377
C1R	-0.470665	-1.23558	0.353686	0.525673
C1RL	-1.89931	-0.612106	-0.584874	0.821247
C1S	-0.837058	-1.64483	-1.20304	1.90102
C2	-1.58968	-2.2517	-2.0363	2.43926
C20orf141	-0.305031	-1.44883	0.062978	0.466351
C20orf173	-0.687407	-0.996943	0.032245	0.337014
C20orf194	-0.561404	-0.998389	-0.149137	0.427547
C20orf195	-0.323645	-0.913171	-0.0374696	0.886636
C20orf203	-0.701532	-0.724886	-0.228302	0.0841875
C20orf24	-0.403132	-1.15968	0.309561	0.843635
C20orf27	-0.264212	-0.882611	-0.418694	0.647729
C21orf2	-1.68488	-1.31695	-2.13085	1.6054
C21orf33	-0.980179	-0.992757	0.19882	0.29669
C21orf62	-0.68392	-0.914459	-0.318941	0.0361214
C22orf15	-0.512281	-0.475982	-0.242936	0.610221
C22orf24	-0.268461	-1.43219	-0.00125259	0.527846
C22orf46	-0.591365	-1.30525	-0.0585004	0.187821
C2CD2	-0.678462	-0.678091	-1.01314	0.644748
C2CD2L	-1.61632	-2.04962	-1.54833	-0.0487291
C2CD3	-1.41976	-0.101035	-1.60414	-0.470105
C2CD4A	-0.123181	-3.24917	0.910166	1.26361
C2CD4B	-0.849811	-0.997668	-0.754135	1.30346
C2CD4C	-0.670333	-1.26317	-0.91634	1.55899
C2CD4D	-0.401779	-1.12226	0.285853	0.542501
C2CD5	-1.70379	-0.299442	-2.15174	-0.00609927
C2orf40	-0.313583	-1.63654	0.581568	0.763672
C2orf47	-1.6359	-0.330179	-1.125	-0.0793599
C2orf66	-0.413562	-0.779427	-0.162313	0.58074
C2orf69	-0.924367	-0.138104	-0.869704	0.0911487
C2orf73	-0.836751	-0.445294	-0.462935	0.681854
C2orf74	-0.464013	-0.621745	-0.483957	0.638103
C2orf78	-0.22451	-0.866981	-0.0521341	0.613488
C2orf81	-0.791837	-0.316534	-0.483594	0.153828
C2orf82	-0.327155	-1.58118	0.0978109	0.807546
C3	-1.46797	-0.850024	-1.51246	-0.461933
C3AR1	-0.702827	-0.597593	-0.870504	0.873003
C3orf17	-1.15	-0.520213	-0.36841	0.0270611
C3orf18	-0.245101	-0.952622	0.171582	0.572661
C3orf20	-0.335858	-1.24625	0.360164	0.596843
C3orf30	-0.425649	-0.871448	0.112414	0.300388
C3orf33	-0.952693	-0.433002	-0.474923	-0.0402383
C3orf35	-0.673885	-0.964055	0.179333	0.459807
C3orf52	-0.378451	-0.666017	-0.052619	0.740989
C3orf58	-1.08251	-0.177	-0.746954	-0.262859
C3orf80	-0.807726	-0.356846	-0.706076	-0.026454
C4A	-0.65851	-0.805834	0.0632612	0.397419
C4B	-0.181045	-1.87835	0.706961	1.35802
C4BPA	-0.0344628	-3.86747	1.62274	2.19925
C4BPB	-2.4363	-1.19603	-0.571868	1.33452
C4orf26	-0.293114	-1.28188	0.290018	0.649136
C4orf29	-0.415326	-0.478132	-0.240775	0.313101
C4orf3	-1.01212	-0.357951	-1.06344	-0.0747
C4orf32	-0.93156	-0.478563	-0.558518	-0.159225
C4orf48	-0.661809	-0.381191	-0.384813	0.0553905
C4orf50	-0.822166	-1.21128	-0.00169525	0.449974
C5	-0.268114	-1.75251	0.203937	1.03955
C5AR1	-0.429771	-0.362864	-0.542995	0.515188
C5AR2	-1.03954	-0.834788	-0.459412	-0.233274
C5orf15	-0.614967	-0.444382	-0.935096	0.5749
C5orf28	-0.614639	-1.14329	-0.17931	0.099224
C5orf38	-0.688307	-0.566221	-0.821465	0.444208
C5orf42	-1.08168	-0.397668	-0.422254	0.242039
C5orf46	-0.425353	-0.944066	-0.176426	0.451905
C5orf60	-0.371832	-0.991582	0.197977	0.85989
C5orf63	-0.46258	-0.968843	-0.137401	0.256896
C5orf64	-0.809056	-0.717182	-0.303657	-0.0652917
C5orf66	-0.796886	-0.898247	-0.239262	-0.0566778
C6	-0.630557	-1.16966	-0.0361795	0.358198
C6orf1	-0.792511	-1.10193	0.0920038	0.42556
C6orf10	-0.163135	-1.21074	-0.213013	1.46198
C6orf120	-0.54049	-0.858482	-0.371104	0.320507
C6orf136	-0.663602	-0.325395	-0.442986	0.0538015
C6orf15	-0.668812	-0.347563	-0.599279	0.48358
C6orf183	-0.803843	-0.365587	-0.445369	0.200831
C6orf203	-0.508874	-0.779552	-0.0552321	0.510308
C6orf226	-0.343631	-0.925586	0.0680347	0.408201
C6orf25	-0.710334	-1.71644	-1.05339	0.0584548
C6orf47	-0.907416	-0.744861	-0.316456	-0.141044
C6orf58	-0.272066	-0.828505	-0.145125	0.663368
C6orf89	-0.458135	-0.573876	-0.348408	0.651217
C7	-0.975423	-2.1385	-0.378605	2.34093
C7orf25	-0.181389	-1.40259	0.279059	1.2099
C7orf33	-0.33441	-0.608226	-0.382626	0.885939
C7orf34	-0.822498	-0.239734	-0.730403	0.175773
C7orf43	-0.347344	-0.867613	-0.364449	0.796864
C7orf49	-0.172054	-1.55955	0.351692	0.735906
C7orf50	-0.445334	-0.64405	-0.0708871	0.77976
C7orf55	-0.205919	-1.47108	0.100634	0.653128
C7orf55-LUC7L2	-0.81565	-0.30924	-0.508383	0.152654
C7orf57	-0.617994	-0.583016	-0.591318	0.704378
C7orf60	-0.82179	-1.25391	0.0796896	0.239169
C7orf61	-0.348168	-0.773517	0.0227554	0.848117
C7orf62	-0.574486	-0.509954	-0.206633	0.386615
C7orf65	-0.32302	-1.30373	0.395567	1.14333
C7orf66	-0.384879	-0.849454	0.0968297	0.709164
C7orf69	-0.145381	-1.90262	0.403767	0.998111
C7orf71	-0.256618	-1.1112	-0.014954	1.41361
C7orf72	-0.66272	-0.351776	-0.403536	0.0545897
C7orf73	-0.632173	-0.547969	-0.258593	0.0526598
C7orf76	-1.6207	-0.224676	-1.27231	-0.585556
C8A	-0.537547	-0.604428	-0.646946	0.881286
C8B	-0.543973	-0.588975	-0.412866	0.755954
C8G	-0.261975	-1.23374	0.352517	0.92056
C8orf22	-1.05151	-0.343198	-0.580963	-0.24135
C8orf31	-0.903673	-0.733931	-0.388647	0.149171
C8orf33	-0.82978	-0.684484	-0.308009	-0.0812578
C8orf34	-0.334519	-0.730894	0.00259068	0.725458
C8orf37	-0.976639	-1.32836	0.239104	1.10067
C8orf4	-0.396571	-0.694587	-0.488498	0.515471
C8orf44	-0.314719	-0.636486	-0.370236	0.918509
C8orf44-SGK3	-0.671711	-0.711185	-0.331973	0.0523571
C8orf46	-0.584441	-0.771427	-0.485032	0.126859
C8orf48	-0.542469	-0.961755	-0.326925	0.718152
C8orf58	-0.873523	-0.574669	-0.29827	0.265545
C8orf59	-0.0936373	-2.22546	0.45959	1.28214
C8orf74	-1.37427	-0.368638	-0.830313	0.0431195
C8orf76	-0.201281	-1.8439	-0.200944	2.08362
C8orf82	-0.430514	-0.904824	-0.23263	0.537094
C8orf86	-0.65813	-0.809548	-0.411558	0.606437
C8orf87	-0.604505	-1.34954	-0.00915102	0.685836
C9	-0.352898	-0.44034	-0.426162	0.528264
C9orf106	-0.683682	-0.938249	-0.229576	0.137369
C9orf114	-2.14127	-0.518008	-1.55051	0.775651
C9orf116	-0.928565	-0.3846	-0.421765	0.250797
C9orf117	-1.53482	-0.356081	-0.396691	-0.15223
C9orf129	-1.12175	-0.627053	-0.236092	-0.143884
C9orf131	-1.78289	-0.269254	-1.11018	-0.677529
C9orf135	-0.603283	-0.943014	-0.919034	1.24782
C9orf139	-0.787481	-0.829017	-0.259948	-0.0493102
C9orf142	-0.332253	-1.31875	0.23834	0.701068
C9orf152	-0.542745	-0.553329	-0.359751	0.585371
C9orf153	-0.673088	-0.477103	-0.359156	0.0456862
C9orf156	-0.781239	-0.768522	-0.326398	0.405922
C9orf16	-0.553664	-0.392274	-0.854611	0.286086
C9orf163	-0.375671	-1.25362	-0.0649269	0.531496
C9orf170	-0.883712	-0.578456	-0.519865	-0.123997
C9orf171	-0.649489	-0.816939	-0.355186	0.156412
C9orf172	-0.176125	-1.3015	0.394297	1.27551
C9orf173	-1.55351	-0.411952	-0.322284	-0.114157
C9orf24	-1.12183	-0.590576	-0.12359	0.0167787
C9orf3	-1.10337	-0.577481	-0.136136	0.104534
C9orf40	-1.20511	-0.130489	-1.3998	-0.102187
C9orf41	-0.825006	-0.642176	-0.072536	0.201415
C9orf43	-0.757473	-1.03376	-0.180341	0.360193
C9orf47	-0.593826	-0.49525	-0.266502	0.462816
C9orf50	-0.682655	-0.810435	0.0667489	0.311898
C9orf57	-0.73403	-1.21111	-0.158266	0.2368
C9orf62	-0.74671	-0.485515	-0.23209	0.0195005
C9orf64	-0.629359	-0.395813	-0.511854	0.228442
C9orf66	-0.576553	-0.442987	-0.886381	0.678948
C9orf69	-1.33883	-0.93423	-1.76985	1.23885
C9orf72	-0.582771	-1.96008	0.254475	0.403608
C9orf78	-0.665277	-0.638462	-0.447134	0.191444
C9orf84	-0.371999	-0.842266	-0.0113622	0.958533
C9orf85	-0.700335	-1.48752	0.0503092	0.379283
C9orf89	-0.273451	-1.51598	0.514843	1.11074
C9orf9	-0.80812	-0.634255	-0.224623	0.116392
C9orf91	-0.412599	-1.0909	0.265565	0.443046
CA1	-0.0954284	-1.58457	0.428033	1.85118
CA10	-0.39807	-0.359844	-0.444478	0.392137
CA11	-0.920943	-0.341501	-1.21798	-0.15087
CA12	-0.843901	-1.62884	-1.21225	0.429147
CA13	-0.893489	-0.597687	-1.14583	0.670972
CA14	-0.63547	-2.15778	-0.102904	2.35696
CA2	-1.39336	-1.27839	-1.80262	0.516141
CA3	-0.533045	-0.659843	-0.453501	0.857267
CA4	-0.903354	-0.783563	0.0455827	0.350926
CA5A	-1.7212	-0.489875	-2.17097	0.741139
CA5B	-0.708572	-0.831304	-0.579875	0.810727
CA6	-0.763253	-0.408792	-0.325768	0.515428
CA7	-1.16554	-0.41727	-0.646634	-0.31752
CA8	-0.442658	-0.618591	-0.259634	0.333331
CA9	-0.759191	-0.874712	-0.157812	1.17767
CAAP1	-0.107028	-2.14978	0.329608	1.03938
CAB39	-0.0803415	-1.35227	0.190064	1.29979
CAB39L	-0.435029	-0.73334	-0.436405	0.289436
CABIN1	-3.33539	-0.0893622	-2.04503	-1.49168
CABLES1	-0.187381	-1.69445	0.61211	1.0502
CABLES2	-0.855876	-0.35433	-0.441407	-0.101747
CABP1	-0.396131	-1.02722	-0.243972	0.337054
CABP2	-1.14403	-0.173586	-0.797431	-0.302671
CABP4	-0.979932	-0.225605	-1.34718	-0.194258
CABP5	-1.0846	-0.128961	-0.903319	0.00798567
CABP7	-1.58358	-0.21385	-2.02932	0.032364
CABS1	-0.801064	-1.34627	-0.0496171	0.126901
[truncated: 16,470 more rows]

## Sheet: Timepoint D21-D30
Symbol	RSA_Down.21	RSA_Up.21	Q1.21	Q3.21	RSA_Down.30	RSA_Up.30	Q1.30	Q3.30
A1BG	-0.647879	-0.628206	-0.57657	0.921587	-0.90771	-0.474861	-1.178	0.233597
A1CF	-0.352316	-1.10497	0.190758	1.05622	-0.614709	-0.724831	-0.00264661	0.307062
A2M	-1.3546	-0.258563	-1.15924	-0.258686	-0.612968	-1.12387	-0.126975	0.358085
A2ML1	-0.882487	-0.750401	-1.21816	1.06547	-0.909698	-0.247436	-0.647739	0.217856
A4GALT	-0.69125	-0.441011	-0.460633	0.314915	-0.281878	-1.13775	-0.449807	1.43731
A4GNT	-0.372942	-1.22644	-0.0504777	0.365102	-0.504585	-0.871108	-0.289689	0.617428
AAAS	-1.44967	-0.957293	-1.15883	1.29619	-0.501172	-1.04159	-0.306798	1.34616
AACS	-0.415991	-2.10119	0.827115	0.907183	-0.320602	-1.24545	0.081314	0.990169
AADAC	-0.5246	-0.843107	-0.334704	0.185311	-0.819388	-0.427392	-0.525015	-0.0727623
AADACL2	-0.442705	-1.41141	0.0441061	0.81979	-0.549848	-0.863774	-0.161024	0.446732
AADACL3	-3.35744	-0.0367042	-2.73883	-0.678473	-0.790522	-0.798217	0.056838	0.491818
AADACL4	-0.335088	-0.704849	-0.305744	0.422025	-0.420516	-1.48109	0.495717	0.694811
AADAT	-0.995804	-0.445083	-0.279815	0.161908	-1.09089	-0.353799	-1.49559	0.392679
AAED1	-0.641227	-0.530483	-0.184689	0.0726653	-0.783393	-0.532226	-0.183707	0.588886
AAGAB	-0.0595318	-1.44464	0.25456	1.22176	-0.669472	-0.687195	-0.0339145	0.0485097
AAK1	-0.322387	-0.708448	-0.186414	0.463	-0.0679429	-2.24642	0.165148	1.58613
AAMDC	-1.33433	-0.581593	-0.696565	0.0559635	-0.297541	-0.72574	-0.323102	0.499562
AAMP	-0.358327	-1.20753	-0.56655	1.56752	-0.494335	-0.837253	-0.520619	0.915005
AANAT	-0.609301	-1.21251	0.0547929	0.100941	-1.31719	-2.57014	-0.398097	2.7159
AAR2	-0.413836	-0.43162	-0.631546	0.489461	-0.430059	-0.797375	-0.255327	0.764548
AARD	-0.358907	-1.33849	-0.567458	1.71597	-0.654848	-0.321928	-0.984812	0.212598
AARS	-0.328046	-1.37268	0.061069	1.14274	-0.516702	-1.36256	-0.40545	0.195612
AARS2	-1.35271	-0.259566	-1.20987	-0.427179	-1.51613	-0.67358	-1.4342	0.960119
AARSD1	-0.719351	-0.441212	-0.556648	0.49	-0.439903	-0.502134	-0.396771	0.605677
AASDH	-0.691314	-0.563423	-0.276856	0.400626	-1.13496	-0.703677	-1.54568	0.353025
AASDHPPT	-0.167245	-1.1118	0.276365	0.9988	-1.03505	-0.107689	-1.43131	-0.0239195
AASS	-0.479664	-1.21568	0.00333107	0.917921	-0.628835	-0.778321	-0.185577	0.430203
AATF	-2.18653	-1.07332	-0.355915	1.42639	-0.360373	-0.429554	-0.432521	0.471132
AATK	-1.10806	-1.34666	-0.00805444	0.20286	-0.224315	-1.17827	-0.294726	0.616376
ABAT	-0.600448	-0.55624	-0.316593	0.109018	-0.0670489	-1.36829	0.431501	1.24918
ABCA1	-0.516662	-1.00108	0.113756	0.748796	-0.958583	-0.854092	0.100376	0.552745
ABCA10	-0.698216	-0.585975	-0.259199	0.431588	-0.356557	-1.94541	-0.57174	1.47906
ABCA12	-0.457921	-0.550746	-0.163478	0.258914	-0.25445	-1.19961	-0.124734	0.99662
ABCA13	-0.475795	-1.10595	-0.730758	0.895696	-0.774056	-2.85897	-1.12882	2.19047
ABCA2	-1.15858	-0.441511	-0.283871	0.154867	-1.61113	-0.582315	-2.05972	0.75929
ABCA3	-0.21134	-1.00788	-0.0843487	0.646514	-1.28017	-0.502326	-1.0429	-0.387244
ABCA4	-0.535991	-0.937791	-0.166261	0.172899	-0.549547	-1.41798	0.460233	0.619166
ABCA5	-0.747158	-0.334129	-0.859585	0.0764107	-0.799416	-0.27393	-0.817066	-0.0588716
ABCA6	-0.546338	-0.763271	0.0273827	0.246922	-1.49995	-0.37413	-0.925821	0.534848
ABCA7	-0.542468	-0.49373	-0.224968	0.166538	-0.969996	-0.21264	-1.08636	0.316869
ABCA8	-0.623867	-0.223231	-0.917389	0.335471	-0.549352	-1.10955	-0.848303	1.41191
ABCA9	-1.60685	-0.168438	-0.953461	-0.569806	-0.572187	-0.878366	-0.880121	1.18109
ABCB1	-0.345809	-0.490954	-0.548355	0.750723	-1.70072	-0.546951	-0.704265	-0.630196
ABCB10	-0.13342	-1.06375	0.243977	1.16381	-0.479815	-0.411016	-0.323383	0.533898
ABCB11	-0.32497	-0.758648	-0.267429	0.467238	-1.85295	-0.119514	-1.3998	-0.0323722
ABCB4	-0.655356	-0.655636	-0.786099	0.51432	-1.02976	-0.41285	-0.585637	0.429879
ABCB5	-0.609051	-0.720914	-0.289288	0.101162	-0.599104	-0.38524	-0.913596	0.600915
ABCB6	-0.581869	-0.639261	-0.225597	0.406889	-1.52159	-0.636044	-1.81841	0.3787
ABCB7	-1.14503	-0.563272	-0.594581	-0.301933	-1.52414	-0.486648	-0.955036	-0.529394
ABCB8	-0.517018	-1.42293	0.0345064	0.737654	-0.393198	-0.657369	-0.627619	0.348337
ABCB9	-0.411345	-0.688592	-0.103934	0.991477	-0.755715	-0.643047	-1.10821	0.677794
ABCC1	-2.22099	-0.0918509	-1.25202	-0.888239	-1.2714	-0.393247	-1.52308	0.612537
ABCC10	-0.498232	-1.21458	-0.596536	0.972274	-2.00824	-0.330716	-2.44866	0.519129
ABCC11	-0.933719	-1.00713	-0.300194	-0.112556	-0.325119	-0.613322	-0.405652	0.638834
ABCC12	-0.489116	-0.342304	-0.505771	0.264883	-1.10057	-0.542891	-0.718183	0.608093
ABCC2	-0.29099	-1.16653	-0.388898	0.847815	-0.839026	-0.831365	-0.766896	1.13179
ABCC3	-1.05498	-0.439833	-1.33563	0.682995	-0.518007	-2.83232	0.60623	2.92716
ABCC4	-0.720973	-0.5778	-0.529795	0.00453056	-0.479584	-0.848851	-0.406112	0.237139
ABCC5	-0.287271	-1.2772	-0.133031	0.523353	-0.246965	-0.89949	0.0962256	0.767963
ABCC6	-0.791513	-0.75089	-0.135385	0.108718	-2.49037	-0.181511	-1.82444	-0.871175
ABCC8	-0.674954	-1.07096	0.0747413	0.577853	-1.56492	-0.153409	-1.3671	-0.554032
ABCC9	-0.965927	-0.951142	-0.216842	0.10749	-0.443336	-0.636537	-0.493249	0.279569
ABCD1	-0.446316	-0.476445	-0.243268	0.273235	-0.523281	-0.32272	-0.473281	0.483402
ABCD2	-1.2764	-0.331972	-1.01077	-0.380844	-1.0233	-0.230016	-0.830125	-0.223175
ABCD3	-0.276724	-1.37242	0.0351344	0.517796	-0.477819	-0.844052	-0.750284	0.713498
ABCD4	-1.09429	-0.210529	-1.32708	0.199916	-1.887	-0.290703	-1.28581	-0.733826
ABCE1	-0.904573	-0.399507	-0.334085	0.167109	-0.411212	-1.11482	0.281094	0.744671
ABCF1	-0.218004	-0.858062	0.00429823	1.04055	-0.644086	-1.41203	-0.971125	1.68971
ABCF2	-1.15351	-0.126155	-1.14252	-0.247395	-0.2886	-0.934689	0.0906857	0.679938
ABCF3	-0.98794	-0.152274	-0.800314	-0.199452	-1.24801	-0.224258	-1.59325	-0.367883
ABCG1	-1.7172	-0.497493	-0.662878	-0.25206	-0.801652	-0.365897	-0.965656	-0.060267
ABCG2	-0.839423	-0.371861	-1.16898	0.105089	-1.04465	-0.132155	-1.01203	0.129988
ABCG4	-0.418135	-0.650349	-0.652399	0.947927	-1.50212	-0.88549	-0.852601	1.18916
ABCG5	-0.850077	-0.508654	-0.772259	-0.100074	-0.140835	-1.83957	0.0555905	2.08053
ABCG8	-2.34519	-0.100222	-0.990624	-0.435142	-2.10694	-0.0360143	-2.53864	-0.466117
ABHD1	-1.60843	-0.0979677	-1.94461	-0.389782	-0.556082	-0.597173	-0.333959	0.155516
ABHD10	-1.36911	-0.363141	-1.06512	-0.436805	-0.556163	-0.974155	-0.00371078	0.211073
ABHD11	-0.783771	-0.418006	-0.838906	0.403469	-0.0995592	-1.536	0.443816	0.976637
ABHD12	-0.791095	-0.571472	-1.04667	0.560315	-1.46846	-0.65398	-1.9027	0.329978
ABHD12B	-0.410815	-0.845505	-0.170958	0.975172	-1.27025	-0.26179	-0.593591	-0.134175
ABHD13	-0.818078	-0.726209	-0.197607	0.385969	-1.94148	-0.413081	-1.00766	-0.765529
ABHD14A	-2.04691	-0.34527	-2.111	0.546284	-0.478504	-1.29358	0.106681	0.299362
ABHD14B	-0.628365	-1.69278	-0.922541	1.52198	-0.348691	-1.06574	-0.16757	0.733893
ABHD15	-0.874738	-0.637368	-0.700973	0.23222	-1.22437	-0.442085	-0.28327	0.0619303
ABHD16A	-1.09973	-0.196149	-0.681921	-0.273686	-1.54514	-0.0996678	-1.35654	-0.321036
ABHD16B	-1.03532	-0.498731	-0.53916	0.18874	-0.794131	-0.561374	-0.151987	0.0972676
ABHD17A	-0.956293	-0.206945	-1.13174	0.126308	-0.635039	-0.363309	-0.386303	0.302291
ABHD17B	-0.364211	-1.31951	0.103861	1.69138	-1.35278	-0.215219	-0.649763	-0.430746
ABHD17C	-1.79676	-0.933979	-0.485456	1.27189	-0.786481	-0.412429	-0.44903	0.123763
ABHD2	-0.784745	-0.472603	-0.513575	0.39856	-1.09919	-1.29034	-0.183058	1.58238
ABHD3	-0.238918	-1.41549	0.281321	1.26062	-0.859108	-0.590822	-0.123276	0.339112
ABHD4	-0.743753	-0.664751	-0.221286	0.522775	-0.665627	-0.488248	-0.609485	0.544699
ABHD5	-0.34893	-0.863246	0.103822	0.481718	-0.702654	-0.632685	-1.04288	0.913894
ABHD6	-2.31539	-0.40284	-0.946524	-0.414328	-0.111189	-2.63535	-0.0689892	2.19741
ABHD8	-0.442562	-0.73354	-0.68574	0.8486	-0.44194	-0.640411	-0.378816	0.378343
ABI1	-0.440208	-0.878127	-0.316724	0.330601	-0.317157	-0.567183	-0.50707	0.468634
ABI2	-0.350506	-0.820985	-0.490975	1.14408	-0.903913	-0.454291	-0.907616	-0.138344
ABI3	-0.187541	-1.06668	0.212118	1.15624	-0.640339	-0.577157	-0.910267	0.762947
ABI3BP	-1.04499	-0.306174	-0.932211	-0.237896	-1.08754	-1.71286	-1.49059	-0.0966088
ABL1	-0.951024	-0.22199	-0.752526	-0.172962	-1.37779	-0.291633	-1.35011	0.198092
ABL2	-0.330595	-0.740589	0.0101386	0.429045	-0.663623	-0.159727	-0.8617	0.0640157
ABLIM1	-1.27459	-1.32809	-1.15829	-0.245078	-0.0905083	-2.34424	0.412808	1.04729
ABLIM2	-0.891368	-1.35895	-0.939798	1.73809	-0.330287	-0.825863	-0.461034	1.04348
ABLIM3	-1.05098	-0.742828	-1.40953	0.794238	-0.234849	-1.08982	0.100535	0.821877
ABO	-0.214325	-1.84905	0.199508	0.845505	-0.599159	-1.27842	0.161471	0.602211
ABR	-0.242595	-1.06828	-0.258364	0.709977	-1.03718	-0.49724	-0.768231	-0.231634
ABRA	-0.213723	-2.03679	-0.319864	0.685302	-0.909825	-0.435519	-0.432329	0.247123
ABRACL	-0.733584	-1.23138	-0.067618	0.343138	-0.792984	-0.691429	-0.453521	-0.0103195
ABT1	-0.880344	-0.498318	-0.60704	-0.121547	-0.150876	-1.98915	0.123313	2.21333
ABTB1	-0.0892138	-1.6909	0.397425	2.13879	-1.26608	-0.994068	-1.19746	-0.251731
ABTB2	-0.960494	-0.323339	-0.774686	-0.179886	-0.0972805	-2.60775	1.05884	1.67901
ACAA1	-0.771164	-0.351044	-0.399618	0.46559	-1.63969	-0.134267	-1.20688	-0.242009
ACAA2	-0.77232	-0.24372	-1.09082	0.238616	-2.82573	-0.0142163	-2.60657	-0.743004
ACACA	-1.27322	-0.953339	-1.65725	0.670985	-1.18698	-0.0803024	-1.60089	-0.2798
ACACB	-0.808606	-0.401093	-0.570607	0.0667293	-1.02241	-1.48908	0.0597114	1.08111
ACAD10	-0.638607	-2.31728	0.935512	1.84653	-0.146583	-1.71365	0.199204	0.810239
ACAD11	-2.72227	-1.48374	-3.47333	1.886	-0.620392	-0.415646	-0.452848	0.643001
ACAD8	-0.544635	-0.819538	-0.589191	1.1418	-0.695978	-1.13306	-1.03499	0.959199
ACAD9	-0.218983	-0.993047	0.0759535	1.13409	-0.529242	-1.1011	-0.798157	1.38987
ACADL	-0.309844	-1.38816	-0.0234888	0.577067	-0.170088	-1.18309	0.323473	1.14452
ACADM	-0.659757	-0.561967	-0.562997	0.0564255	-0.566428	-0.644694	-0.485766	0.145012
ACADS	-0.951318	-0.343986	-1.29616	0.171937	-0.568403	-0.489597	-0.595087	0.707755
ACADSB	-1.28714	-0.433964	-0.841118	-0.387604	-0.4472	-1.34832	0.18616	0.794423
ACADVL	-1.55854	-0.245333	-1.27738	-0.114007	-3.74489	-0.0237142	-3.04486	-1.31901
ACAN	-0.784322	-0.352013	-1.10533	0.40716	-0.267317	-2.22132	0.875652	1.29891
ACAP1	-1.05317	-0.614718	-1.30123	0.174375	-0.887003	-0.347481	-0.672205	0.00915722
ACAP2	-0.459062	-0.468225	-0.269995	0.720979	-2.08776	-1.09876	-0.739257	1.40184
ACAP3	-1.31296	-0.894366	-0.29466	-0.063648	-1.14986	-0.480045	-1.1112	0.728457
ACAT1	-0.4049	-0.54417	-0.614899	0.322613	-0.0230749	-3.55166	0.928435	2.75214
ACAT2	-0.259117	-1.2823	0.381799	0.926416	-0.958796	-1.34996	-1.3427	1.63777
ACBD3	-0.314584	-0.793896	-0.0744572	1.11366	-0.730092	-0.604351	-0.420091	0.532337
ACBD4	-0.470331	-1.57735	0.250611	0.455438	-0.979554	-0.952656	0.0929195	0.134713
ACBD5	-3.26828	-0.370941	-2.18215	-0.00182217	-0.342156	-1.10913	0.23304	1.09991
ACBD6	-0.561997	-0.502831	-0.503739	0.429718	-1.92772	-0.196084	-1.46578	0.0840689
ACBD7	-1.53666	-0.168856	-1.96028	-0.22482	-1.72	-0.468513	-0.705599	-0.205891
ACCS	-1.48824	-0.826408	-1.54713	0.647654	-0.703568	-0.836991	-0.25875	0.0186515
ACCSL	-2.01557	-0.659709	-2.55796	0.957526	-1.2565	-0.274537	-0.862026	0.083994
ACD	-0.987764	-1.93294	0.741826	1.56909	-0.353901	-0.526954	-0.448055	0.785909
ACE	-1.41518	-0.652286	-0.499872	-0.12256	-0.131204	-1.15698	-0.130488	1.45788
ACE2	-1.12968	-0.422212	-0.383956	-0.293047	-0.57068	-0.407834	-0.877887	0.253941
ACER1	-0.644553	-0.401367	-0.732555	0.162354	-0.45305	-0.579563	-0.43572	0.467676
ACER2	-0.252741	-1.18604	0.177118	1.0084	-1.31794	-0.411806	-0.86239	-0.0431076
ACER3	-1.43405	-0.445579	-0.829584	-0.474176	-1.04173	-0.395616	-0.481974	-0.193963
ACHE	-0.916541	-0.662045	-0.0578573	0.0783996	-0.232651	-1.74431	-0.214394	1.56025
ACIN1	-0.760277	-0.298717	-1.06969	0.357943	-0.21809	-1.40303	0.451813	1.17869
ACKR1	-0.921241	-3.69812	1.61955	2.09603	-0.593211	-0.305084	-0.53522	0.479413
ACKR2	-1.72656	-0.0539375	-1.27326	-0.353472	-0.914459	-0.714996	-0.0105306	0.173865
ACKR3	-1.0835	-1.01538	-0.305654	-0.161392	-2.08987	-0.189424	-1.51092	0.252156
ACKR4	-0.552733	-1.00872	0.207032	0.669001	-0.707768	-0.805548	-0.675145	0.877598
ACLY	-0.675595	-0.879577	-0.979234	0.67677	-0.905378	-0.473401	-0.83854	0.277666
ACMSD	-0.984905	-0.255141	-1.33519	0.166067	-0.449302	-0.884582	-0.359268	0.849167
ACO1	-0.103581	-1.57048	-0.0474366	1.6446	-0.607906	-0.675802	-0.239173	0.104836
ACO2	-2.61205	-1.98862	-3.33575	2.49486	-0.385635	-1.29379	-0.125627	0.450684
ACOT1	-0.654723	-0.650832	-0.63679	0.486192	-0.546653	-0.735688	-0.393837	0.566786
ACOT11	-0.198383	-1.96077	0.756555	0.872226	-0.756033	-0.423474	-0.498144	-0.0241068
ACOT12	-1.21772	-0.217907	-0.633064	0.0800474	-0.677817	-1.0845	0.146463	0.425868
ACOT13	-0.942069	-1.13608	-0.0281569	0.161241	-0.59899	-0.555921	-0.450138	0.395716
ACOT2	-0.427224	-1.03775	0.226304	0.61115	-0.20963	-0.703636	-0.0569767	0.654269
ACOT4	-0.153121	-1.21241	-0.138728	1.45456	-0.138655	-1.50151	0.506742	0.97011
ACOT6	-0.520964	-0.75118	-0.789061	0.516485	-0.857382	-0.387734	-0.844235	-0.103118
ACOT7	-1.49682	-0.554113	-1.42693	-0.114416	-0.897008	-0.521034	-0.195151	0.346266
ACOT8	-1.46048	-0.473126	-1.87083	0.0710586	-0.645103	-0.967306	-0.0119884	0.418128
ACOT9	-0.908128	-0.545103	-0.463944	0.137475	-0.737119	-0.526996	-0.189292	0.133374
ACOX1	-1.03747	-1.2034	-0.175383	-0.0712479	-1.29685	-1.39892	-1.48638	1.67711
ACOX2	-0.516127	-0.501859	-0.688537	0.76547	-0.498985	-0.737924	0.00205323	1.02896
ACOX3	-0.827828	-0.32304	-0.892764	-0.0825231	-1.42199	-0.343533	-1.27813	-0.150732
ACOXL	-1.03035	-0.374438	-0.724382	-0.131244	-0.214549	-1.88129	-0.325498	2.11599
ACP1	-1.37976	-0.181882	-0.717203	-0.442923	-0.454772	-0.88019	-0.194675	0.898638
ACP2	-0.999373	-0.174379	-1.35171	-0.163902	-2.36802	-0.569596	-2.81129	0.502824
ACP5	-1.09584	-0.401769	-0.752392	0.165462	-1.5197	-1.20814	-1.96038	0.923
ACP6	-0.758815	-0.562725	-0.740315	0.0188184	-1.43948	-0.243143	-0.589065	-0.481066
ACPP	-0.422895	-0.793874	-0.403611	0.384121	-0.465218	-0.594883	-0.294989	0.869927
ACPT	-1.34214	-0.197569	-1.38576	0.0455022	-0.168154	-2.55862	1.03491	1.27326
ACR	-0.727256	-1.1743	0.314342	0.519482	-0.685957	-1.59415	-0.514885	1.85905
ACRBP	-0.603655	-0.928093	0.15202	0.422584	-0.547316	-2.01856	0.29958	0.687718
ACRC	-0.285361	-0.875673	0.113053	0.881736	-0.453425	-0.884125	-0.271773	0.806175
ACRV1	-0.756092	-0.762338	-0.176871	0.169886	-0.454435	-0.595644	-0.387049	0.374192
ACSBG1	-0.534473	-1.11961	0.281252	0.509597	-1.24213	-0.899449	-1.33846	0.148105
ACSBG2	-0.484181	-0.512968	-0.693114	0.446041	-1.97802	-0.945991	-2.4206	1.2504
ACSF2	-0.765881	-1.08447	-0.559343	1.43902	-0.466619	-1.76544	-0.734276	1.23422
ACSF3	-0.395859	-0.944789	0.163463	0.777553	-0.345064	-0.727293	-0.553563	1.01729
ACSL1	-0.202426	-1.33854	-0.0452837	0.790112	-0.542184	-1.56154	-0.634999	1.31878
ACSL3	-0.329778	-0.718619	-0.524021	0.814328	-0.329498	-1.82331	0.218446	0.996024
ACSL4	-0.613869	-1.7153	0.627377	0.699776	-0.569113	-1.23979	-0.342311	0.653707
ACSL5	-0.2423	-0.798879	-0.00357247	0.678368	-0.60504	-1.59198	0.0618037	1.75986
ACSL6	-1.08485	-0.666597	-0.203978	0.230647	-0.595709	-0.67767	-0.0419676	0.583089
ACSM1	-0.446304	-0.615582	-0.137371	0.379952	-2.14255	-0.080246	-1.71657	-0.0373481
ACSM2A	-0.572764	-0.933107	-0.236538	0.258399	-0.273824	-0.877778	0.117034	0.51817
ACSM2B	-0.90227	-0.389041	-0.865418	-0.138129	-0.247118	-1.03335	0.215384	0.568702
ACSM3	-0.908982	-0.56838	-0.145568	0.254617	-1.66697	-0.373667	-0.895352	-0.606535
ACSM4	-0.110845	-2.23972	0.397472	1.05489	-0.356706	-0.740844	-0.139242	1.03256
ACSM5	-0.329436	-1.03506	-0.103939	1.10527	-0.179175	-1.5101	0.51206	0.76372
ACSM6	-0.917566	-0.348793	-0.919545	0.170456	-1.83615	-0.142933	-0.874412	0.160045
ACSS1	-0.548309	-0.441373	-0.284083	0.160972	-1.34647	-1.55872	-1.77721	1.82754
ACSS2	-0.822315	-0.763852	0.027643	0.458287	-0.416511	-0.699688	-0.194444	0.452549
ACSS3	-0.628413	-0.756657	0.000387123	0.449189	-0.33858	-1.10251	-0.542208	1.05356
ACTA1	-0.741065	-0.592339	-0.394041	0.653991	-1.57768	-0.22184	-1.46057	-0.561756
ACTA2	-0.888915	-0.302862	-0.474475	-0.127908	-0.110114	-2.45568	0.987496	1.20403
ACTB	-0.037967	-1.86731	0.556041	2.34754	-0.0935468	-1.94034	0.326732	2.16798
ACTBL2	-0.6204	-1.25838	0.183724	1.62231	-0.434556	-0.925496	-0.229252	1.23071
ACTC1	-0.186228	-1.61319	0.493043	1.21198	-1.11684	-1.8856	-1.52464	2.12028
ACTG1	-0.204841	-1.55379	-0.303567	1.51502	-2.82974	-1.96686	-2.02931	0.530179
ACTG2	-0.208202	-1.13532	0.291172	0.653014	-0.0880163	-1.28746	0.007325	1.58039
ACTL10	-1.15818	-0.308008	-0.926927	0.00210359	-0.61087	-2.04548	-0.286908	2.26171
ACTL6A	-0.02156	-5.55213	2.69208	3.51731	-0.000234225	-11.9947	4.25759	5.67022
ACTL6B	-0.922271	-0.354465	-0.85517	-0.124256	-2.4181	-0.342198	-2.18117	-0.0537692
ACTL7A	-0.231555	-1.31069	0.0633236	0.602282	-0.132148	-2.26698	0.699438	1.33978
ACTL7B	-0.18804	-1.46524	0.313456	0.758794	-0.335129	-0.6697	-0.227165	0.48834
ACTL8	-0.709636	-0.388836	-0.347181	0.0130727	-1.06594	-0.168043	-0.984525	0.133913
ACTL9	-0.855991	-0.5467	-0.250525	0.254494	-0.0711835	-2.63116	1.07112	1.86142
ACTN1	-1.20462	-0.110621	-0.962741	0.0477398	-1.96199	-0.126347	-2.40658	-0.242401
ACTN2	-0.599206	-0.557935	-0.511714	0.198855	-1.35979	-0.805458	-1.79275	0.851904
ACTN4	-2.18901	-0.101965	-1.4006	-0.749063	-3.01504	-0.0601962	-1.26466	-0.985614
ACTR10	-2.42117	-0.31246	-1.86943	0.073074	-0.3144	-1.08811	-0.502224	0.766813
ACTR1A	-1.84856	-0.137158	-0.847291	-0.598018	-1.99129	-0.175794	-1.68098	-0.510325
ACTR1B	-0.514737	-0.883063	0.118236	0.942986	-2.67696	-0.8727	-1.93362	0.231253
ACTR2	-1.18336	-0.553156	-0.681573	0.00498889	-1.36518	-0.747221	-0.475534	1.04028
ACTR3	-0.597992	-0.963444	-0.0733075	0.111249	-0.145101	-1.93807	0.362839	0.809568
ACTR3B	-0.591728	-0.656242	-0.295043	0.117109	-1.30858	-2.00517	-1.14967	2.22352
ACTR3C	-0.505839	-0.888152	-0.257041	0.709173	-0.232111	-2.21233	0.871874	1.15897
ACTR5	-0.422382	-0.556936	-0.405599	0.761739	-0.642838	-0.472167	-0.641389	0.073449
ACTR6	-1.02884	-0.556165	-0.158081	0.133814	-1.07584	-0.419317	-1.47792	-0.159436
ACTR8	-0.639199	-0.328151	-0.87201	0.519971	-1.86348	-0.321351	-1.37269	0.102176
ACTRT1	-0.982993	-0.654421	-0.95738	-0.196257	-1.22236	-0.61837	-1.09362	0.897613
ACTRT2	-0.202994	-1.00077	0.0652351	1.34547	-1.97085	-0.298724	-0.82671	-0.376526
ACTRT3	-0.335725	-0.629045	-0.301588	0.922859	-1.46866	-3.09222	-0.529082	0.115077
ACVR1	-0.00710809	-5.58081	2.71252	2.89809	-0.00903593	-4.95595	2.0936	3.05926
ACVR1B	-1.19159	-0.629063	-1.17487	-0.329455	-2.75474	-0.283171	-3.13118	0.443463
ACVR1C	-0.711631	-0.77825	0.0401298	0.318333	-0.296441	-0.580516	-0.139521	0.693347
ACVR2A	-0.471614	-0.764071	-0.348458	0.639497	-0.516793	-0.791478	0.051575	0.358902
ACVR2B	-0.392097	-0.754274	-0.074813	0.674565	-0.611405	-2.76333	-0.404116	0.677106
ACVRL1	-0.599638	-1.24924	0.36058	0.436182	-1.08342	-0.328264	-0.438656	0.142448
ACY1	-0.49132	-1.01291	-0.0108781	0.221178	-0.0448669	-2.62256	0.462935	2.22949
ACY3	-0.0415212	-4.37586	1.94368	2.42904	-1.17925	-0.619627	-0.958124	0.89872
ACYP1	-0.252903	-1.07692	-0.181057	0.600358	-0.197258	-1.43514	0.335285	1.35454
ACYP2	-0.212449	-0.861451	0.102821	0.644072	-0.790252	-0.938502	-0.265795	0.249114
ADA	-0.590551	-0.938224	-0.142193	0.611425	-1.22359	-0.76266	-1.01822	1.05787
ADAD1	-0.576891	-0.350907	-0.707908	0.131948	-0.526137	-0.536869	-0.297375	0.798059
ADAD2	-3.38071	-0.0486709	-2.04391	-1.12593	-0.951059	-0.610917	-0.102896	0.0130145
ADAL	-1.25509	-0.366732	-1.63712	0.576585	-0.212377	-1.20658	0.337437	0.638393
ADAM10	-0.718096	-0.510869	-0.833653	0.0960541	-1.28702	-0.356764	-1.71315	0.428005
ADAM11	-0.627128	-2.12876	-0.9209	1.53404	-0.369848	-1.10838	-0.158246	0.371707
ADAM12	-1.32957	-0.289351	-0.496725	0.094646	-1.2169	-0.893257	-1.63648	1.19728
ADAM15	-1.63638	-0.491724	-0.666601	-0.585989	-0.533702	-0.637204	-0.0775749	0.631783
ADAM17	-1.51163	-0.426312	-0.723024	-0.518288	-1.0606	-0.487451	-0.615211	0.738251
ADAM18	-1.32598	-0.336616	-0.506093	-0.410246	-0.191444	-2.10307	0.49294	1.41649
ADAM19	-0.568353	-0.35129	-0.399375	0.139634	-0.514188	-0.565405	-0.804048	0.83267
ADAM2	-0.56853	-0.892493	-0.279023	0.598646	-1.62979	-0.528198	-0.187912	-0.13386
ADAM20	-0.734158	-1.07699	-0.0589732	-0.00611085	-0.257217	-1.50047	0.0376542	1.77193
ADAM21	-1.16141	-0.3551	-0.584193	-0.311716	-0.487723	-0.813877	-0.765833	1.11317
ADAM22	-0.790872	-0.706077	-0.0181781	0.356135	-0.739849	-1.38613	-0.230578	1.6319
ADAM23	-0.905454	-0.31053	-1.24609	0.0622275	-0.225095	-1.0046	-0.279104	1.31021
ADAM28	-1.65499	-0.701805	-0.311657	-0.0842504	-0.88112	-0.359593	-1.25732	0.1836
ADAM29	-0.76367	-0.9219	0.146882	0.299445	-1.39004	-0.138754	-0.867197	-0.452456
ADAM30	-0.758682	-0.781218	-0.497548	0.285743	-0.529182	-0.772704	0.0369149	1.00256
ADAM32	-1.00702	-0.516454	-0.801493	0.206642	-0.104069	-1.62935	0.162971	0.958088
ADAM33	-0.781804	-0.33201	-0.542891	0.00672688	-1.58765	-0.231585	-1.42302	-0.567609
ADAM7	-0.522553	-1.38459	0.444997	0.733108	-0.173441	-1.10923	-0.235784	0.973725
ADAM8	-0.50725	-1.8408	-0.770672	1.29994	-0.30309	-1.32181	-0.0865684	1.60968
ADAM9	-2.12682	-0.214842	-1.16713	-0.53273	-1.41878	-0.10649	-1.24988	0.0546892
ADAMDEC1	-0.833652	-0.267133	-1.16296	0.417722	-0.248173	-1.50088	0.316855	1.21287
ADAMTS1	-0.499218	-0.695337	-0.760085	0.702344	-2.10474	-0.591859	-1.69937	-0.603912
ADAMTS10	-0.694505	-0.409872	-0.651104	0.587582	-1.69693	-0.0992601	-2.14344	0.0306445
ADAMTS12	-1.12308	-0.213964	-1.49105	0.215397	-0.185773	-1.25561	0.366125	0.784014
ADAMTS13	-0.567921	-0.771775	-0.47414	0.600227	-1.72456	-0.569363	-1.88603	0.0342261
ADAMTS14	-0.982434	-0.574289	-0.481625	0.314855	-1.01905	-0.924954	-1.4134	1.03453
ADAMTS15	-0.504691	-0.370234	-0.709962	0.582502	-1.71765	-0.729479	-0.269288	0.484953
ADAMTS16	-0.304983	-0.719506	-0.0749184	0.73883	-1.34468	-0.812045	-1.77578	-0.0813992
ADAMTS17	-0.593603	-0.714564	-0.354733	0.436168	-2.15946	-0.516817	-2.59162	0.774515
ADAMTS18	-0.840643	-0.449536	-0.277377	-0.092916	-0.41985	-0.899729	-0.460014	1.20386
ADAMTS19	-0.397545	-0.854883	-0.623822	1.18033	-0.332095	-0.537015	-0.491947	0.646015
ADAMTS2	-0.443259	-0.880058	-0.297374	0.957392	-0.903811	-1.43993	-0.0546416	1.71412
ADAMTS20	-0.417608	-1.03819	-0.280556	0.593244	-1.1165	-0.368083	-1.52419	0.185961
ADAMTS3	-0.192332	-1.03193	-0.145831	0.691691	-1.15647	-2.04226	0.255038	2.25868
ADAMTS4	-0.466447	-0.560761	-0.650164	0.840078	-1.12054	-1.3186	-0.913711	0.821696
ADAMTS5	-1.58409	-0.112201	-2.01572	-0.0175818	-2.03932	-2.67748	0.454659	1.16919
ADAMTS6	-0.344589	-0.561786	-0.352056	0.598851	-1.18536	-0.426243	-1.19743	0.657503
ADAMTS7	-0.227907	-1.11331	-0.347085	1.0304	-0.643633	-1.44204	-0.970548	0.897629
ADAMTS8	-0.612521	-0.475846	-0.851255	0.17281	-0.809705	-0.890055	-1.17068	0.704379
ADAMTS9	-0.484808	-0.598074	-0.116321	0.465206	-0.453735	-1.31949	-0.540528	1.60749
ADAMTSL1	-0.215722	-1.00773	-0.037023	0.76578	-0.467747	-1.82673	-0.735881	0.324816
ADAMTSL2	-0.778525	-1.20521	-1.09835	0.142886	-0.346712	-1.04375	-0.374905	1.03899
ADAMTSL3	-0.920146	-0.526924	-1.26041	0.634019	-1.22977	-1.10542	-1.65103	1.40883
ADAMTSL4	-0.880097	-1.1603	-0.251727	0.618635	-0.352021	-1.45569	-0.00650257	1.02694
ADAMTSL5	-1.3276	-1.86743	-1.46964	-0.411247	-0.638581	-0.589858	-0.602468	0.459684
ADAP1	-0.470799	-1.04587	-0.206128	0.307176	-0.58337	-1.91027	0.568772	2.13845
ADAP2	-0.354521	-0.683423	-0.24101	0.831208	-1.87937	-1.87842	-2.32592	2.11494
ADAR	-1.78316	-0.0791715	-2.02763	-0.42108	-2.07138	-0.344522	-2.50882	-0.00179954
ADARB1	-1.95621	-0.259032	-2.483	0.00890758	-0.327073	-0.521136	-0.52466	0.719197
ADARB2	-1.12979	-0.742298	0.0114255	0.466304	-0.417703	-1.35804	0.426075	0.574168
ADAT1	-1.23544	-0.143807	-1.61637	0.00448473	-0.871321	-0.243719	-1.24593	0.312657
ADAT2	-0.181357	-1.46165	0.194374	0.719017	-0.338671	-1.75944	-0.0552967	1.30752
ADAT3	-1.6318	-0.875678	-0.125611	0.352057	-0.774593	-0.663019	-0.531973	-0.0389258
ADCK1	-1.48185	-0.124745	-1.26933	-0.241324	-1.34276	-0.385787	-1.77457	0.468636
ADCK2	-0.430091	-0.595459	-0.119028	0.292372	-2.03805	-0.156075	-1.26452	-0.355403
ADCK3	-0.50473	-0.428837	-0.298741	0.28534	-0.426351	-1.36964	0.000854212	0.613785
ADCK4	-0.585191	-0.458274	-0.868804	0.283323	-0.274058	-1.20039	-0.321995	0.953422
ADCK5	-0.745502	-0.747408	0.0151749	0.162003	-1.03023	-0.342229	-0.627234	0.0332753
ADCY1	-0.312779	-0.643921	-0.301403	0.529703	-0.292956	-1.92513	0.330233	1.37259
ADCY10	-1.20809	-0.222146	-1.35376	-0.339355	-1.62698	-0.513529	-1.46415	-0.233411
ADCY2	-0.625435	-0.481358	-0.276006	0.0873701	-1.03532	-0.194779	-0.802355	-0.230487
ADCY3	-0.525743	-0.468938	-0.506674	0.288658	-1.82249	-0.241445	-2.27011	0.17386
ADCY4	-0.643155	-0.761715	-0.939795	1.07824	-0.871213	-0.29387	-0.493082	0.0295523
ADCY5	-0.680682	-0.498613	-0.822055	0.304304	-1.22824	-0.725454	-1.64985	0.461897
ADCY6	-0.421641	-1.00446	-0.657777	1.34862	-0.0199762	-4.29041	1.80515	2.08433
ADCY7	-1.04933	-0.257034	-0.616503	-0.240776	-1.04647	-0.216936	-0.808204	0.0213217
ADCY8	-0.16816	-0.833617	0.0831692	0.77992	-0.347578	-1.85586	-0.0486594	2.0943
ADCY9	-0.494881	-1.42062	-0.194713	1.81273	-3.51133	-0.715963	-3.93206	1.00711
ADCYAP1	-0.541376	-0.612021	-0.613502	0.16783	-1.55666	-0.107046	-2.00198	-0.429579
ADCYAP1R1	-0.235131	-1.31839	0.403429	1.0834	-0.592365	-0.962869	0.178394	0.299626
ADD1	-0.991123	-0.665044	-0.686944	0.557867	-0.197848	-1.14028	-0.0764725	1.25611
ADD2	-0.399668	-2.15986	-0.626838	1.80396	-0.389132	-1.00809	-0.266037	0.344983
ADD3	-0.320445	-1.22064	0.343835	0.445792	-0.368777	-0.802524	-0.36322	0.893066
ADGB	-1.00732	-0.87148	0.109923	0.149185	-1.21121	-0.385719	-0.572818	-0.345099
ADGRA1	-0.72462	-1.49715	0.508347	0.539094	-0.312771	-0.758408	0.0248885	0.784831
ADGRA2	-0.124617	-1.25063	0.321772	1.26832	-1.74363	-0.44742	-2.19134	0.375464
ADGRA3	-1.06189	-0.403799	-0.98846	0.0461031	-0.132753	-1.87296	-0.134578	2.10928
ADGRB1	-1.07842	-0.365785	-0.570571	0.0815442	-0.755473	-1.87632	-0.597406	0.519367
ADGRB2	-0.351269	-0.844005	-0.418128	0.576996	-0.682197	-1.33632	0.214812	0.716328
ADGRB3	-0.644023	-1.42157	0.00738949	0.0700576	-1.12654	-0.36496	-0.38458	0.214613
ADGRD1	-0.394483	-0.625455	-0.222974	0.918632	-0.647802	-0.321364	-0.976371	0.504929
ADGRD2	-0.604181	-0.587663	-0.320585	0.138901	-0.525821	-0.643906	-0.336178	0.186945
ADGRE1	-1.19311	-0.288715	-1.07915	-0.00116264	-1.64761	-0.326393	-0.888574	-0.601519
ADGRE2	-0.595352	-0.275517	-0.818098	0.286865	-0.322802	-1.33637	0.414117	1.00378
ADGRE3	-0.6739	-0.441211	-0.284797	0.214661	-0.666765	-0.83958	-0.997857	1.14009
ADGRE5	-0.916506	-0.574868	-0.694814	0.387917	-0.819696	-0.282919	-0.998422	0.443169
ADGRF1	-0.875686	-0.482684	-0.63954	0.739427	-0.532121	-0.654902	-0.0619861	0.586668
ADGRF2	-0.804325	-0.437112	-0.669415	-0.0646008	-1.21189	-1.27328	-0.0427023	0.104861
ADGRF3	-0.805043	-0.42674	-0.946344	0.235329	-1.18666	-0.707525	-0.519535	-0.247149
ADGRF4	-0.150305	-1.31495	-0.181207	1.58634	-0.724799	-0.485735	-0.231868	0.00108856
ADGRF5	-0.685076	-0.691636	-0.398357	0.567478	-0.809684	-0.492945	-0.522766	0.0886632
ADGRG1	-1.58254	-0.484122	-1.20879	0.741631	-0.0689252	-1.80522	0.083861	1.37423
ADGRG2	-2.6971	-1.11492	-1.95908	-0.178162	-0.313499	-0.766989	0.0318848	0.720363
ADGRG3	-0.154991	-1.42905	0.470615	0.833432	-0.144695	-1.29537	-0.0874182	0.811001
ADGRG4	-1.96315	-0.165277	-1.5103	-0.139327	-0.639499	-0.787558	-0.112956	0.170443
ADGRG5	-0.148485	-1.31784	0.130222	1.50335	-0.560154	-1.04242	-0.243039	0.150762
ADGRG6	-0.580153	-1.07763	0.25357	0.572246	-0.582434	-0.979223	-0.288237	0.408377
ADGRG7	-0.341227	-0.619417	-0.0977631	0.411504	-0.461839	-0.788063	-0.297505	0.754669
ADGRL1	-2.15355	-0.228066	-0.610277	-0.369919	-0.260602	-1.02233	0.220269	1.09494
ADGRL2	-0.640364	-0.318809	-0.547936	0.0735481	-1.29986	-0.348328	-1.72643	0.546482
ADGRL3	-0.739862	-0.313088	-0.716327	-0.01092	-0.15452	-1.04367	-0.112605	0.93149
ADGRL4	-0.840436	-0.219683	-1.0237	-0.0927187	-1.6559	-0.105776	-1.24665	-0.491915
ADGRV1	-0.627193	-0.785846	-0.46191	0.614638	-0.724756	-1.60369	-0.965412	1.86577
ADH1A	-1.00252	-1.22944	-0.0135683	0.316276	-0.69775	-0.714674	-0.477017	0.408063
ADH1B	-0.408931	-0.374403	-0.366101	0.317228	-1.48286	-0.156057	-1.91646	0.1923
ADH4	-1.00728	-0.768628	-1.36012	1.08693	-0.458541	-1.71405	-0.23004	1.34966
ADH5	-0.701546	-1.04409	-0.120691	0.495978	-0.40426	-1.55267	0.534546	0.833461
ADH6	-1.19522	-0.289491	-1.15247	-0.19123	-0.192952	-1.65771	-0.223741	1.91244
ADH7	-0.876268	-0.494227	-0.758236	0.194698	-0.448139	-2.12904	0.0107567	2.33135
ADHFE1	-0.231532	-2.02723	0.46227	1.46289	-0.787411	-0.329333	-1.14521	0.517323
ADI1	-1.25201	-0.603031	-1.39164	0.892863	-1.57643	-0.191035	-1.0841	-0.0607349
ADIG	-0.513276	-0.980319	-0.779154	0.92327	-0.747272	-0.626553	-0.276258	0.0323369
ADIPOQ	-1.17655	-0.446729	-0.561403	-0.320044	-1.14361	-0.675619	-1.55545	0.443302
ADIPOR1	-0.627363	-0.293858	-0.51616	0.0854445	-1.82581	-0.0977983	-1.45324	-0.24847
ADIPOR2	-0.498536	-0.539097	-0.759355	0.44366	-0.737306	-0.316844	-0.455594	-0.00947745
ADIRF	-0.477894	-0.92854	-0.373026	0.234959	-0.461583	-0.557006	-0.156964	0.258078
ADK	-0.408521	-0.600425	-0.63922	0.504219	-0.72924	-0.903283	-0.26027	0.41867
ADM	-0.685976	-1.80559	0.181174	0.594773	-0.4543	-0.600862	-0.395595	0.653347
ADM2	-0.28267	-1.13079	-0.185937	1.48807	-0.937805	-1.83774	-0.626599	1.12018
ADM5	-0.256336	-1.342	-0.284914	1.10508	-0.69101	-0.521413	-0.705391	0.444823
ADNP	-2.72028	-0.209161	-1.27561	-1.13008	-1.78062	-0.16517	-0.78227	-0.229399
ADNP2	-0.705187	-0.764145	-1.01276	1.0812	-0.887222	-1.33882	-1.26391	1.24561
ADO	-1.26665	-0.331732	-0.515739	0.440584	-0.873649	-0.779293	-0.509725	-0.1157
ADORA1	-0.665326	-0.847809	-0.444469	0.387152	-1.04796	-0.902704	-1.44464	1.20794
ADORA2A	-1.70075	-0.483462	-2.16398	0.740579	-1.92431	-0.356846	-1.77185	0.559613
ADORA2B	-0.692064	-0.725485	-0.00155207	0.564485	-0.303376	-1.20077	0.334056	1.2811
ADORA3	-1.2535	-0.182811	-1.07741	-0.206912	-0.48167	-0.527994	-0.188112	0.234834
ADPGK	-0.865431	-0.573221	-0.555089	-0.110336	-0.826192	-0.419703	-1.04268	0.648598
ADPRH	-0.475138	-1.28284	-0.432833	1.64862	-0.26076	-1.39822	0.259719	0.84723
ADPRHL1	-0.684041	-0.427017	-0.300641	0.0343733	-0.520736	-0.665077	-0.425926	0.918252
ADPRHL2	-0.370648	-0.89432	-0.58543	1.03116	-0.494474	-0.875579	-0.765357	0.824687
ADPRM	-0.467616	-0.882251	-0.719308	0.847762	-0.816591	-1.83457	-0.528442	1.56859
ADRA1A	-0.302509	-1.16939	0.289016	0.516765	-0.684542	-0.46083	-0.505265	0.248495
ADRA1B	-0.994077	-0.688942	-0.0328675	0.0928767	-0.73263	-0.271025	-0.703827	0.399056
ADRA1D	-0.397445	-0.679597	-0.278466	0.732144	-2.21234	-0.314009	-1.66798	0.0573311
ADRA2A	-1.08902	-0.167833	-1.15629	0.217802	-1.28569	-0.384646	-0.357217	0.0118768
ADRA2B	-0.794516	-0.85832	-0.378858	0.271221	-0.449957	-0.587836	-0.476241	0.861221
ADRA2C	-0.514642	-0.627464	-0.634706	0.621721	-0.39795	-0.675614	-0.043939	0.691304
ADRB1	-0.950017	-0.518249	-0.198234	0.116009	-1.67637	-0.260733	-0.55422	0.169583
ADRB2	-0.895922	-0.69212	-0.398812	0.223257	-0.61553	-1.37897	-0.483639	1.66003
ADRB3	-0.97562	-0.334618	-1.32388	0.530462	-1.26424	-0.285228	-1.68798	0.446156
ADRBK1	-0.536061	-0.833528	-0.45427	0.42842	-0.605836	-0.510142	-0.466389	0.549653
ADRBK2	-0.575812	-0.334829	-0.491342	0.132684	-1.05604	-0.440046	-0.803684	-0.24438
ADRM1	-1.24566	-2.71437	0.00946253	3.45559	-0.109196	-1.15147	-0.0456617	1.21164
ADSL	-1.07373	-0.879777	-0.420386	-0.085826	-1.78085	-0.0342546	-1.52772	-0.449286
ADSS	-0.926033	-0.729609	0.00185919	0.909314	-0.118081	-2.65866	0.725989	1.03585
ADSSL1	-0.487204	-1.23212	0.0156397	0.225054	-1.20609	-0.236964	-0.948234	-0.0838772
ADTRP	-0.0323357	-1.88226	0.536634	2.37112	-0.406151	-0.994424	-0.122823	0.820909
AEBP1	-1.62053	-0.237201	-0.59289	-0.188855	-0.876841	-0.468211	-1.25273	0.713955
AEBP2	-1.37035	-0.325895	-0.64064	-0.390284	-0.528203	-1.99578	-0.821825	1.53312
AEN	-0.430763	-0.874586	-0.407389	0.66515	-0.857347	-0.416312	-0.316715	-0.103106
AES	-3.61754	-0.134572	-3.14994	-1.31445	-0.595634	-0.586342	-0.909861	0.689926
AFAP1	-0.87725	-1.06214	0.242975	0.884846	-0.254741	-1.65223	0.0924966	0.553246
AFAP1L1	-0.748905	-0.531001	-0.28539	0.465721	-1.0095	-1.10642	-1.40168	0.727487
AFAP1L2	-1.4232	-0.119135	-1.1904	-0.468098	-0.825486	-1.59539	0.197387	0.426964
AFF1	-0.490193	-1.00504	-0.748973	0.38198	-1.12142	-0.343335	-1.08363	-0.00342845
AFF2	-0.604129	-0.558252	-0.156421	0.105488	-0.566612	-0.543057	-0.872387	0.50286
AFF3	-0.798659	-0.58635	-1.12291	0.733244	-1.63929	-0.39795	-0.862051	-0.484599
AFF4	-1.84803	-0.429866	-2.34905	-0.302335	-2.69919	-0.259572	-1.38664	-0.585907
AFG3L2	-1.53713	-2.09587	-1.96138	1.6214	-0.766288	-0.947759	-0.31811	0.475666
AFM	-0.943358	-0.753586	-0.319388	-0.167448	-0.281804	-0.998352	-0.298462	0.819946
AFMID	-0.734787	-0.233604	-0.599623	-0.00690093	-0.520094	-0.583169	-0.455258	0.451318
AFP	-0.172062	-0.936895	0.157367	0.742806	-0.540996	-0.925622	-0.295059	0.696944
AFTPH	-1.15918	-0.824893	-0.940308	-0.310028	-0.346902	-1.30838	-0.0925741	0.838503
AGA	-0.180415	-1.12639	0.11462	0.721338	-0.379685	-1.16321	0.311584	0.582887
AGAP1	-0.731483	-1.22825	0.131947	0.455494	-1.24106	-0.132531	-1.43918	0.131161
AGAP2	-0.440925	-0.547104	-0.513441	0.822598	-0.482021	-1.00547	-0.200532	0.750214
AGAP3	-0.292008	-0.932603	-0.20885	0.52834	-0.272116	-0.906832	0.138618	1.01558
AGAP4	-0.743912	-0.577495	-0.548921	0.342093	-0.906859	-2.28163	-0.52644	2.04415
AGAP5	-0.897098	-0.355135	-1.23621	-0.113832	-1.94421	-0.27157	-1.99223	0.352629
AGAP6	-0.563818	-0.843453	-0.169386	0.453243	-2.39043	-0.665749	-2.82985	-0.0351667
AGAP7P	-0.593702	-0.835902	-0.297291	0.115529	-0.0890041	-2.18756	0.00335124	2.3811
AGAP9	-0.191756	-1.61844	0.573731	0.714556	-0.840844	-0.252271	-1.20836	-0.0231902
AGBL1	-0.540292	-0.470792	-0.249337	0.511166	-1.38945	-0.709479	-1.82171	-0.298637
AGBL2	-0.419085	-1.86182	0.315054	0.725986	-0.367107	-0.59997	-0.587921	0.391626
AGBL3	-0.80725	-0.3451	-0.40813	0.329426	-0.266285	-1.78251	0.0344043	1.39069
AGBL4	-1.19958	-0.730463	-0.893599	1.0414	-0.379294	-0.901314	-0.08841	0.772141
AGBL5	-0.886707	-0.422534	-0.655193	0.378172	-0.43792	-0.792524	-0.693603	0.990106
AGER	-0.813258	-0.48781	-1.08688	0.431108	-0.981908	-0.358524	-0.393341	-0.0129726
AGFG1	-0.534778	-0.368446	-0.403684	0.174455	-0.68861	-0.478123	-0.96499	0.0316525
AGFG2	-0.947588	-0.333607	-0.426433	0.185751	-0.979701	-0.309136	-0.468239	-0.112438
AGGF1	-3.17552	-1.29668	-3.232	-0.829413	-0.444474	-0.444755	-0.376262	0.278038
AGK	-0.615999	-0.928279	0.15218	0.639873	-0.336027	-2.09462	0.563987	1.69156
AGL	-0.516365	-0.66456	-0.147057	0.468757	-0.436664	-0.669895	-0.327534	0.612207
AGMAT	-1.476	-1.24082	-1.88933	1.60431	-0.617601	-0.902749	-0.352878	0.640958
AGMO	-1.43026	-1.00313	-0.131158	1.34785	-0.657115	-0.380447	-0.608226	0.49753
AGO1	-0.171827	-1.86286	-0.0876289	2.34336	-0.40073	-0.834822	0.0851281	0.618117
AGO2	-3.6166	-0.345555	-3.86885	-0.820418	-1.57546	-0.487544	-0.493489	-0.413638
AGO3	-0.308818	-1.33758	0.415478	1.00967	-0.747172	-0.550246	-1.09838	0.814227
AGO4	-0.0975204	-1.93978	0.515952	2.39498	-0.203011	-1.90925	0.722184	1.21246
AGPAT1	-0.522538	-0.575754	-0.55557	0.187263	-1.83613	-0.0405859	-1.77427	-0.706915
AGPAT2	-0.639553	-0.405932	-0.93567	0.422873	-2.0916	-0.325179	-2.52669	0.220676
AGPAT3	-0.426996	-0.869548	-0.395375	0.60643	-1.17447	-0.850002	-1.58929	1.15168
AGPAT4	-0.610252	-0.499526	-0.403806	0.284659	-2.5718	-0.649511	-3.02231	0.788699
AGPAT5	-0.942938	-0.6198	-0.818022	0.912782	-1.36021	-0.106351	-0.992993	-0.435136
AGPAT6	-0.46451	-0.747345	0.0151579	0.250468	-0.265879	-1.07565	-0.029837	0.85228
AGPAT9	-0.592495	-0.688145	-0.106503	0.116426	-1.07404	-0.298138	-1.47557	0.468381
AGPS	-1.85491	-0.156609	-1.63662	-0.701174	-0.307719	-1.04658	-0.0534262	0.488568
AGR2	-0.485247	-1.10074	-0.248737	0.344656	-0.465442	-1.44992	-0.405887	1.72313
AGR3	-0.174927	-1.16097	-0.173722	1.4742	-1.31997	-0.629941	-0.982441	0.741303
AGRN	-0.787403	-0.542727	-0.195906	0.306196	-0.726686	-0.81249	0.068366	0.544668
AGRP	-0.175839	-1.42839	0.104178	0.732595	-0.269772	-0.720562	-0.150244	1.01145
AGT	-1.30261	-0.416643	-0.586445	-0.168401	-0.559359	-0.223751	-0.630053	0.151712
AGTPBP1	-1.00619	-0.362283	-1.07783	-0.0769774	-0.401838	-1.08115	-0.640013	0.599952
AGTR1	-0.594623	-0.550772	-0.616307	0.21396	-1.51556	-0.521495	-1.15662	-0.317102
AGTR2	-0.805281	-0.69527	-0.439085	0.473491	-0.699816	-0.417062	-0.703136	0.021905
AGTRAP	-1.08967	-0.329859	-0.432518	0.0548413	-1.07049	-1.08268	-0.0682813	0.223304
AGXT	-0.539268	-1.06931	-0.813039	1.42147	-2.32087	-0.709378	-1.80166	-0.968376
AGXT2	-0.240854	-1.05332	0.105816	0.940155	-0.0304968	-3.87108	1.19365	2.48259
AHCTF1	-0.993481	-0.377529	-0.875154	0.395873	-1.76153	-0.192365	-1.33325	-0.664501
AHCY	-1.11585	-0.259643	-0.549697	-0.28407	-0.382392	-0.491535	-0.325634	0.353485
AHCYL1	-0.217509	-1.56033	-0.128608	1.97934	-0.091853	-2.7941	0.600746	1.23219
AHCYL2	-0.0738444	-3.12989	0.0616885	3.76277	-0.437495	-0.616881	-0.350511	0.895994
AHDC1	-1.62678	-0.81086	-2.07087	0.159701	-0.449792	-0.616238	-0.0974341	0.845624
AHI1	-0.454049	-1.038	0.0861717	0.892912	-0.259543	-0.853653	-0.329577	0.987097
AHNAK	-1.47905	-0.46525	-0.750424	-0.499517	-0.687568	-0.371787	-0.823865	0.582179
AHNAK2	-0.523626	-0.973659	0.183829	0.634417	-0.313745	-1.25933	-0.283943	1.08991
AHR	-0.431786	-0.570448	-0.46155	0.79717	-0.788804	-0.299251	-0.528343	0.469846
AHRR	-2.17269	-0.212749	-1.07019	-0.863083	-4.13177	-0.00436072	-2.49565	-1.63177
AHSA1	-1.4223	-0.230829	-0.623931	-0.0994684	-1.0672	-0.454666	-0.28867	0.0849483
AHSA2	-0.795416	-1.60304	-0.995214	2.03126	-0.332766	-0.922533	0.149281	0.452461
AHSG	-0.908912	-0.437909	-0.288508	-0.142632	-1.27918	-0.296128	-0.489435	-0.357928
AHSP	-1.10196	-1.69613	-0.848982	1.31821	-0.536044	-0.42032	-0.778337	0.273028
AICDA	-1.4336	-1.33731	-1.58661	0.0813675	-0.807101	-0.483912	-0.843981	0.453694
AIDA	-3.25956	-0.0161499	-2.4731	-1.41218	-0.125713	-1.12074	0.284756	0.91907
AIF1	-0.434048	-0.87182	-0.330864	0.287628	-0.716696	-0.231762	-0.669169	0.00808625
AIF1L	-0.601056	-0.316714	-0.451788	0.108561	-0.762862	-0.613553	-1.11681	-0.0177357
AIFM1	-2.49469	-0.880255	-3.17051	0.501766	-1.13686	-0.444985	-0.914101	-0.297724
AIFM2	-2.15546	-0.202229	-0.667919	-0.233542	-1.09927	-0.457922	-0.842011	0.700689
AIFM3	-0.885853	-0.786866	-0.629526	0.860145	-0.761014	-0.377393	-0.36687	-0.0283417
AIG1	-0.908546	-1.36571	-0.656265	-0.142483	-0.80503	-0.597548	-0.115866	0.221272
AIM1	-0.504859	-0.529147	-0.534355	0.751263	-2.03493	-1.27754	-1.48516	0.0696117
AIM1L	-0.457429	-1.00137	-0.11848	0.610787	-0.544572	-1.03727	-0.205967	0.167251
AIM2	-0.479602	-0.775387	-0.262566	0.387773	-1.09987	-0.290274	-0.875286	0.184788
AIMP1	-0.451913	-0.615551	-0.669587	0.752793	-0.4258	-0.768956	-0.214836	0.399653
AIMP2	-0.331584	-1.71035	0.624258	1.46475	-0.442227	-0.866953	0.10902	0.790675
AIP	-0.81116	-0.746009	0.0140374	0.208144	-0.744924	-1.96408	0.749628	1.36943
AIPL1	-0.352536	-1.24671	0.359048	0.461826	-0.726932	-1.55212	0.249651	1.10837
AIRE	-0.875433	-0.228616	-0.904225	0.254604	-0.870269	-0.7097	-0.0792408	-0.0429759
AJAP1	-0.236358	-0.838434	0.0867101	0.828832	-0.714577	-1.04473	-0.121417	0.49685
AJUBA	-1.31989	-0.863782	-0.832507	-0.406705	-0.415036	-1.00144	-0.267087	0.697204
AK1	-0.259257	-1.09525	0.083793	0.944939	-0.00325799	-3.79312	0.967068	3.13789
AK2	-0.435502	-0.892344	-0.676232	0.844148	-0.253776	-2.33767	0.700624	1.84666
AK3	-0.21466	-0.979189	0.187332	0.638882	-0.348375	-0.829726	-0.134783	0.401436
AK4	-0.481321	-0.786425	-0.348822	1.10661	-0.624447	-1.0419	-0.946602	1.34647
AK5	-1.04122	-0.51977	-1.39996	0.312177	-1.75225	-0.220414	-1.43853	0.271242
AK6	-0.397378	-0.482774	-0.324532	0.739616	-1.64269	-0.499892	-0.807102	-0.598358
AK7	-0.130304	-1.49136	0.504696	1.31215	-1.37647	-0.387038	-1.8073	0.597792
AK8	-0.258669	-1.07204	-0.00587487	0.596083	-0.265371	-0.98588	0.194229	0.934275
AK9	-0.516875	-0.533104	-0.780255	0.314683	-0.320385	-1.58381	0.219747	1.11363
AKAP1	-0.620794	-0.656401	-0.111294	0.61462	-0.664857	-0.49568	-0.235813	0.382681
AKAP10	-0.157787	-0.723242	-0.00346694	0.783386	-0.5446	-0.397049	-0.841362	0.340296
AKAP11	-0.977911	-0.186967	-0.704281	-0.192697	-0.497505	-1.17384	-0.166201	0.475325
AKAP12	-0.4619	-1.32672	-0.429105	1.70095	-1.11928	-0.784967	-0.0741633	0.112194
AKAP13	-0.411259	-0.926644	0.150668	0.397893	-1.00281	-0.585121	-0.129061	0.166172
AKAP14	-0.797018	-0.805417	-0.228357	-0.0585925	-0.599807	-1.29984	-0.0598838	0.497643
AKAP17A	-0.696118	-1.38736	0.407062	0.535998	-1.43128	-0.264995	-1.86421	0.0951973
AKAP2	-0.290573	-1.00483	-0.500012	0.835997	-0.318712	-1.22559	0.0552793	1.18383
AKAP3	-0.0851667	-2.16318	0.860691	2.29664	-0.15215	-1.35395	-0.0624611	1.64075
AKAP4	-1.29931	-0.084363	-1.68769	-0.269956	-0.291278	-1.03668	-0.4655	1.34064
AKAP5	-1.06036	-0.457794	-0.73279	0.707964	-1.01406	-0.382435	-0.360079	-0.217649
AKAP6	-0.548611	-1.34673	-0.824735	1.72555	-0.466936	-0.789006	-0.395344	0.252117
AKAP7	-0.942288	-0.284981	-1.28454	0.369535	-0.701273	-0.701248	-0.0219074	0.344047
AKAP8	-1.22048	-0.639757	-0.0999228	0.93516	-0.255653	-0.79954	0.0389508	0.551737
AKAP8L	-0.505765	-2.00574	-0.540767	2.51725	-0.894806	-0.766888	-0.30174	0.310262
AKAP9	-0.486728	-0.488441	-0.269799	0.586453	-2.31226	-0.295046	-1.56952	-0.963892
AKIP1	-0.463219	-0.492693	-0.315563	0.753126	-0.426607	-0.932344	0.157329	0.704866
AKIRIN1	-1.30251	-1.63874	-0.785568	1.71892	-0.416511	-1.06662	0.141839	0.631881
AKIRIN2	-0.415376	-2.19013	-0.112643	0.309978	-0.718942	-0.635027	-0.0796597	0.344166
AKNA	-1.51567	-0.244375	-1.08549	-0.0694668	-0.172857	-0.980158	-0.0452383	1.285
AKNAD1	-0.68517	-0.898603	-0.9899	0.974597	-0.449475	-1.48329	0.394214	0.786512
AKR1A1	-0.106413	-1.41716	0.106248	1.24675	-0.993072	-0.424818	-0.971879	0.254974
AKR1B1	-0.677646	-0.51606	-0.981388	0.783167	-0.441912	-1.22449	0.347392	0.376024
AKR1B10	-0.686961	-0.283078	-0.760061	0.0821208	-1.00216	-1.24143	-1.39325	1.53886
AKR1B15	-0.780111	-0.631199	-0.0986249	0.295297	-0.644599	-0.811311	0.0676345	0.476772
AKR1C1	-0.276152	-1.42704	0.0226325	0.737807	-0.183707	-1.42579	0.0830156	1.53238
AKR1C2	-0.203238	-1.84306	0.695965	1.13288	-0.531459	-3.03665	-0.547455	3.08059
AKR1C3	-0.758117	-0.578228	-0.386044	0.431822	-0.922088	-0.437659	-1.30381	0.317547
AKR1C4	-0.562613	-0.347231	-0.674108	0.395862	-1.1954	-0.402227	-1.14779	-0.335848
AKR1D1	-0.159991	-1.69651	0.178649	1.21311	-0.23331	-1.53421	0.524818	0.595746
AKR1E2	-1.45844	-0.444141	-0.919019	-0.122997	-1.55672	-0.28506	-1.0627	-0.32785
AKR7A2	-0.753214	-0.579971	-0.285808	-0.0221364	-2.55216	-1.63674	-1.85473	0.455069
AKR7A3	-0.431163	-1.26933	0.0659192	0.756088	-0.303378	-1.55284	0.183111	1.10893
AKT1	-1.06082	-0.458297	-0.431023	0.203632	-0.524806	-1.47016	-0.36115	1.74329
AKT1S1	-0.270627	-1.11503	0.278363	0.539554	-0.21023	-1.7437	-0.14221	1.56997
AKT2	-0.400135	-1.69204	0.417108	0.604965	-0.156217	-1.76759	0.489712	1.39916
AKT3	-1.30718	-0.325007	-0.439443	-0.105772	-0.910644	-0.480904	-0.944469	0.270863
AKTIP	-0.510224	-0.971452	0.0059108	0.805596	-1.07027	-0.617422	-1.47153	0.674262
ALAD	-0.413319	-0.944076	-0.230391	0.312212	-0.502488	-0.404057	-0.452179	0.626938
ALAS1	-0.779425	-0.242653	-0.809353	0.371631	-0.552608	-0.42648	-0.374946	0.657983
ALAS2	-1.36512	-0.178083	-1.10283	-0.195146	-0.303755	-0.828378	0.0804462	0.595868
ALB	-0.690059	-0.272007	-0.881369	0.362662	-0.279397	-1.30245	-0.445301	1.59295
ALCAM	-0.968999	-0.286977	-1.2611	-0.14655	-1.89578	-0.0204542	-2.30106	-0.421755
ALDH16A1	-0.352095	-0.691491	-0.164719	0.629156	-0.645952	-0.617811	-0.418144	0.754746
ALDH18A1	-0.549986	-0.400906	-0.809466	0.222575	-0.849769	-1.07158	-1.21907	1.37457
ALDH1A1	-0.252249	-1.11791	-0.227797	1.47396	-1.74463	-0.211109	-2.19188	0.31408
ALDH1A2	-0.748145	-0.464408	-0.301706	-0.000991752	-1.30833	-0.392443	-0.67428	-0.340205
ALDH1A3	-0.949183	-1.07942	-0.11165	0.263606	-0.192848	-0.820542	0.0750534	0.833605
ALDH1B1	-0.466962	-1.22973	0.348895	0.781818	-0.961416	-1.27876	-1.15427	1.57352
ALDH1L1	-0.958282	-0.479249	-0.240338	-0.178383	-0.834072	-0.511414	-0.63813	0.768448
ALDH1L2	-1.4204	-0.23803	-0.994247	-0.380836	-2.68616	-0.0463259	-1.96304	-0.946482
ALDH2	-0.205799	-0.522556	-0.305191	0.724561	-0.352477	-0.897987	0.132101	0.672909
ALDH3A1	-0.954401	-0.410775	-0.656155	-0.17546	-2.16388	-0.0764658	-1.72246	-0.515812
ALDH3A2	-0.488389	-1.35979	-0.597935	1.12588	-0.458105	-2.07651	-0.307584	0.26212
ALDH3B1	-1.15363	-0.751959	-0.358169	0.282851	-0.671273	-0.48454	-0.51481	0.378576
ALDH3B2	-0.723412	-0.318973	-1.03366	0.262374	-0.363316	-1.60995	0.567003	1.0406
ALDH4A1	-0.566804	-0.513882	-0.846863	0.780394	-2.60072	-0.100241	-2.0966	-0.501471
ALDH5A1	-0.879566	-0.462205	-0.78956	0.00488351	-0.0787475	-1.93474	0.735636	1.21717
ALDH6A1	-0.529073	-0.694118	-0.165445	0.180349	-1.04528	-1.30915	-1.44258	1.59952
ALDH7A1	-0.86462	-0.213085	-0.649824	-0.109942	-0.362864	-1.09399	0.107125	0.959544
ALDH8A1	-0.620366	-0.431791	-0.726234	0.308576	-1.05562	-0.362077	-1.21664	0.405812
ALDH9A1	-0.55503	-0.76144	-0.437737	0.561114	-1.48719	-2.87165	-1.9209	2.95185
ALDOA	-1.51299	-0.624194	-0.393914	-0.255684	-0.553266	-0.582596	-0.215735	0.371559
ALDOB	-0.603984	-0.717148	-0.455346	1.02486	-1.13608	-0.587616	-0.595962	-0.297252
ALDOC	-1.02756	-0.355486	-1.00442	0.0640272	-1.37579	-0.205245	-1.01718	0.22896
ALG1	-1.53343	-1.75276	-1.95596	0.342662	-1.17819	-0.489744	-0.514759	-0.102231
ALG10	-0.539773	-0.68408	-0.108133	0.639556	-0.24031	-0.828959	0.0808968	1.06212
ALG10B	-1.10802	-0.312358	-0.919019	-0.279179	-0.36235	-0.586231	-0.260591	0.407777
ALG11	-0.228732	-1.59834	0.563191	0.608761	-0.639059	-1.41473	0.108124	0.524064
ALG12	-1.13355	-1.3202	-1.50318	1.69183	-0.16856	-0.94736	0.168013	0.744169
ALG13	-2.78007	-0.842762	-2.03705	1.1688	-0.922604	-0.516143	-1.15457	0.773725
ALG14	-2.68876	-0.796817	-0.243262	-0.129037	-0.297326	-1.01079	0.211908	1.05673
ALG1L	-0.578455	-2.48358	-0.860674	2.29919	-0.352407	-1.47306	0.490719	0.886415
ALG2	-2.1297	-0.48676	-2.68711	-0.325369	-1.2862	-0.303427	-0.476858	-0.216746
ALG3	-1.19015	-0.760604	-0.593874	1.07719	-0.560889	-0.477191	-0.566311	0.539807
ALG5	-2.06828	-1.05514	-0.931534	0.841713	-0.535265	-0.805709	-0.480781	0.571024
ALG6	-0.111228	-1.16971	-0.00941747	0.942653	-0.283031	-1.25498	0.365801	1.01133
ALG8	-0.0605521	-1.98535	0.640755	2.48972	-0.0677867	-1.40956	0.439353	1.64342
ALG9	-0.980103	-1.50566	-1.329	1.91263	-0.236755	-0.977936	0.126976	0.731257
ALK	-1.11869	-0.161338	-1.21692	0.165455	-1.50861	-0.151953	-1.94673	0.182739
ALKBH1	-0.267138	-1.57127	-0.16088	1.62709	-0.744357	-0.378046	-0.672707	0.59137
ALKBH2	-0.714591	-0.324819	-0.477987	0.514929	-1.59899	-0.282426	-2.04609	-0.500133
ALKBH3	-0.326103	-1.335	-0.518088	1.64939	-0.686998	-1.85285	-0.990154	2.0925
ALKBH4	-0.307797	-1.12631	-0.197179	0.465585	-0.248082	-1.29886	-0.0317118	0.783377
ALKBH5	-2.73695	-0.301597	-3.07462	-1.01456	-1.22618	-0.378705	-0.692409	-0.354814
ALKBH6	-0.337617	-0.853531	-0.290805	1.17888	-0.796016	-1.02034	-1.15431	1.17988
ALKBH7	-1.15887	-1.37046	-0.820604	0.476315	-0.890539	-0.507149	-0.20987	0.224952
ALKBH8	-1.09204	-0.406057	-0.389873	-0.268492	-0.914066	-0.911133	-0.398345	0.423746
ALLC	-1.1348	-0.393674	-1.50514	0.483337	-0.570464	-0.273527	-0.834248	0.140807
ALMS1	-1.73736	-2.00212	0.0509937	2.51359	-0.74562	-0.488716	-0.228817	0.311134
ALOX12	-2.03457	-0.601612	-1.43921	0.0766672	-0.565599	-1.42616	-0.799339	1.6616
ALOX12B	-0.23161	-1.93768	0.743941	1.08454	-0.287372	-0.696503	-0.414312	0.495368
ALOX15	-0.720229	-0.314514	-0.884658	0.0282402	-0.268644	-1.31446	-0.0589313	1.22086
ALOX15B	-0.726623	-0.701586	-1.0299	0.875445	-0.147169	-1.3795	-0.173693	1.28005
ALOX5	-1.37635	-0.459888	-0.890673	-0.0235591	-1.52799	-0.362734	-0.764016	-0.17522
ALOX5AP	-0.584718	-0.772865	0.0354317	0.58738	-1.07624	-0.184183	-1.30363	-0.227971
ALOXE3	-0.797955	-0.317801	-0.948756	0.0863843	-1.53846	-0.67461	-1.0271	0.078045
ALPI	-0.498613	-1.56173	0.544991	0.767894	-2.03584	-0.69476	-1.94761	0.983465
ALPK1	-0.776023	-0.744677	-0.167002	0.226736	-1.07752	-0.492475	-0.839326	-0.157251
ALPK2	-0.719511	-0.839002	0.0618306	0.175439	-0.196346	-1.42556	0.346345	1.26015
ALPK3	-0.474836	-0.910775	-0.39347	0.693094	-0.633101	-3.69137	0.798781	2.73551
ALPL	-0.243705	-0.836051	-0.318618	0.578196	-1.20617	-0.171456	-0.960379	-0.342128
ALPP	-0.686875	-0.465796	-0.255218	0.192855	-0.326601	-1.04734	-0.246448	0.432185
ALPPL2	-0.685871	-0.761108	-0.790587	1.07788	-0.957808	-0.159047	-0.802989	0.0794716
ALS2	-0.303721	-0.828216	-0.448607	1.15208	-0.580921	-0.445983	-0.885564	0.68261
ALS2CL	-0.103548	-1.75208	0.183899	1.59426	-0.28781	-0.777406	-0.31385	0.514481
ALS2CR11	-0.459906	-0.585576	-0.411009	0.256556	-1.12678	-0.167104	-1.25508	0.219641
ALS2CR12	-1.0723	-1.0425	-0.450177	0.753281	-0.517257	-0.842547	0.0914773	0.340155
ALX1	-1.7492	-0.201721	-1.46641	-0.529216	-0.329456	-1.25528	-0.159059	1.55213
ALX3	-0.194511	-1.07726	0.0344659	1.43133	-0.690904	-2.19879	0.649457	2.39077
ALX4	-0.848036	-0.243865	-1.17865	-0.024212	-0.218274	-1.04136	-0.235741	1.07754
ALYREF	-0.446012	-0.671387	-0.633934	0.970545	-1.02907	-1.34124	-1.25192	1.10316
AMACR	-0.798352	-1.72219	0.631161	1.08916	-2.00197	-0.623783	-0.964172	-0.800472
AMBN	-0.865459	-1.16571	0.309854	0.610445	-0.564105	-0.465348	-0.703458	0.265859
AMBP	-0.595624	-1.22355	0.0329126	0.113701	-0.328447	-0.769686	-0.526427	1.06647
AMBRA1	-4.97281	-0.00264815	-5.20134	-2.368	-9.16265	-0.000749608	-6.28368	-3.21422
AMD1	-3.04686	-0.0720049	-1.18767	-0.759754	-3.44396	-0.040281	-2.44758	-1.54893
AMDHD1	-1.92547	-0.0614989	-1.63268	-0.738043	-0.816377	-0.323808	-0.651651	0.159964
AMDHD2	-1.55294	-0.566209	-1.35062	0.808802	-0.396825	-1.21646	0.342699	0.622954
AMELX	-0.115244	-2.1447	0.765695	1.58964	-0.772346	-0.38891	-1.02727	-0.0368988
AMELY	-0.236493	-1.06731	-0.326389	1.08953	-0.739073	-0.609968	-0.103748	-0.0105049
AMER1	-2.31123	-1.73736	-2.02948	0.331731	-0.47652	-0.554197	-0.222584	0.367836
AMER2	-1.98846	-1.65269	-1.81401	2.09121	-1.27908	-0.169556	-1.39172	0.121886
AMER3	-0.556215	-1.16667	-0.603083	1.52457	-0.60519	-1.50071	0.506381	0.720778
AMFR	-0.1236	-1.27145	0.374779	1.10669	-0.538029	-0.802596	-0.429912	0.173863
AMH	-1.67802	-0.909769	-2.13272	0.712158	-0.75334	-0.44025	-0.997998	0.174997
AMHR2	-0.39991	-0.81803	0.0710752	0.956661	-0.77523	-0.636208	-0.483639	0.256735
AMICA1	-0.372046	-0.493917	-0.297236	0.754982	-0.438166	-0.909592	-0.282849	1.21502
AMIGO1	-0.0540187	-2.12638	0.477591	1.51276	-1.86284	-0.655539	-2.30807	0.600571
AMIGO2	-0.451308	-0.953611	-0.000116621	0.897932	-1.18506	-0.468341	-1.59888	0.48233
AMIGO3	-0.645749	-0.391508	-0.641861	0.584878	-1.61447	-0.101966	-2.00277	-0.102621
AMMECR1	-0.687329	-0.322385	-0.918526	0.510715	-0.537563	-0.85949	-0.204831	0.174192
AMMECR1L	-1.6376	-0.712119	-2.08266	0.00310131	-0.442773	-0.492593	-0.224991	0.741589
AMN	-2.06336	-0.308807	-2.0053	0.488767	-1.69579	-0.683916	-2.14275	0.972329
AMN1	-1.42418	-0.44095	-1.71191	0.684274	-0.478913	-1.02137	0.219555	0.414677
AMOT	-1.01386	-1.27787	-0.379716	1.60206	-0.777564	-0.303647	-0.561507	-0.0412059
AMOTL1	-0.66044	-0.554215	-0.160213	0.196636	-0.641513	-0.384572	-0.456747	0.0746421
AMOTL2	-1.37366	-1.82865	-0.678452	2.29308	-0.597617	-0.456284	-0.38498	0.348175
AMPD1	-0.753699	-0.459055	-0.262921	0.0110843	-1.39932	-0.865297	-1.02214	0.952898
AMPD2	-0.568499	-0.950759	0.167566	0.388596	-0.644095	-0.394015	-0.687923	0.374773
AMPD3	-1.56018	-0.654121	-0.530913	-0.308005	-0.946274	-0.293328	-0.856167	-0.00726298
AMPH	-0.491494	-0.458558	-0.263463	0.244783	-0.489026	-0.727395	-0.767418	0.912019
AMT	-0.724541	-0.66008	-0.414651	0.330315	-1.22647	-0.253808	-1.58062	-0.0529719
AMTN	-0.0904183	-3.17812	-0.00117358	4.0663	-0.406716	-1.1031	-0.0264984	0.423396
AMY1A	-0.539932	-1.2036	-0.0789011	0.773413	-0.467651	-0.706216	-0.641491	0.682276
AMY1B	-0.539932	-1.2036	-0.0789011	0.773413	-0.467651	-0.706216	-0.641491	0.682276
AMY1C	-0.539932	-1.2036	-0.0789011	0.773413	-0.467651	-0.706216	-0.641491	0.682276
AMY2A	-1.10786	-0.533305	-0.263847	-0.115535	-0.204884	-1.23214	0.0946943	1.09108
AMY2B	-0.607933	-0.505802	-0.897646	0.770815	-0.510525	-1.35599	-0.79956	1.02767
AMZ1	-0.56164	-0.600028	-0.840813	0.889241	-0.557949	-0.370582	-0.805056	0.181069
AMZ2	-0.494285	-0.447487	-0.753571	0.597102	-0.60234	-0.835683	-0.364524	0.429749
ANAPC1	-0.210761	-1.13699	0.292125	1.13463	-1.18876	-0.979287	-1.22265	0.96218
ANAPC10	-0.776419	-0.142589	-0.844706	-0.0408962	-1.62991	-0.765829	-0.694726	-0.590732
ANAPC11	-0.366327	-0.934579	0.156317	0.949164	-0.746728	-0.364403	-1.0978	0.571048
ANAPC13	-0.343883	-0.924073	-0.31934	0.824386	-1.52345	-0.375588	-0.655358	-0.237803
ANAPC15	-2.53342	-0.38757	-3.21285	0.459103	-1.85097	-0.571532	-1.35919	-0.19041
ANAPC16	-0.0955189	-3.00892	0.557954	2.22299	-0.773876	-0.318676	-0.922478	-0.0383606
ANAPC2	-1.6971	-0.110672	-1.8182	-0.226054	-0.339333	-0.729777	-0.317878	1.02047
ANAPC4	-1.48648	-0.148431	-1.89982	-0.0197734	-1.01737	-0.992629	-0.805363	1.29791
ANAPC5	-0.879487	-0.482355	-0.236786	-0.120865	-1.2262	-0.448462	-1.64776	0.311293
ANAPC7	-0.59874	-0.559287	-0.886092	0.838406	-0.19239	-1.27407	0.282529	1.56836
ANG	-0.905923	-0.5439	-0.354254	-0.0076833	-1.1217	-0.391338	-0.847302	0.215015
ANGEL1	-0.42503	-0.839415	-0.178603	0.662627	-0.187042	-1.73151	0.130106	1.67759
ANGEL2	-0.751354	-0.265089	-0.85433	0.18409	-1.4189	-0.44128	-0.643768	-0.469535
ANGPT1	-0.640048	-0.799553	-0.157536	0.0738524	-1.47422	-0.303407	-0.476908	-0.144638
ANGPT2	-0.887376	-0.888483	0.122521	0.371981	-0.657889	-0.822965	-0.961382	0.232954
ANGPT4	-0.614164	-0.653874	-0.905446	0.470218	-0.242194	-1.49715	0.333964	0.827432
ANGPTL1	-0.557966	-1.41806	0.0338918	0.718485	-1.83305	-0.238035	-0.864522	-0.705143
ANGPTL2	-0.518084	-0.660715	-0.288951	0.90849	-0.543311	-0.87566	-0.268432	0.472378
ANGPTL3	-0.576975	-0.276414	-0.519481	0.168262	-0.61533	-0.495562	-0.433975	0.10521
ANGPTL4	-0.350015	-0.72991	-0.5542	0.724892	-0.804896	-0.295913	-1.00035	-0.0623803
ANGPTL5	-0.89755	-0.551927	-0.162205	-0.0694407	-0.404545	-0.535834	-0.30411	0.680088
ANGPTL6	-1.10269	-0.333741	-1.17392	0.528657	-1.04273	-1.36371	-0.0311595	1.64911
ANGPTL7	-0.28978	-1.21034	-0.138718	0.494527	-2.14557	-0.415956	-0.819396	0.29283
ANHX	-2.08745	-0.429507	-0.690354	-0.522769	-1.27164	-1.49665	-0.370397	1.76803
ANK1	-0.627079	-0.57316	-0.21225	0.0856182	-0.522672	-0.886661	-0.814678	0.675751
ANK2	-0.577769	-0.425315	-0.586204	0.613	-0.252904	-2.06716	0.588911	1.23617
ANK3	-0.569778	-0.983391	0.079246	0.427286	-0.126952	-1.29675	0.39165	0.927576
ANKAR	-0.369157	-0.838848	0.0871397	0.623308	-0.187968	-1.23316	0.160322	1.53052
ANKDD1A	-0.923872	-0.806854	-1.26486	0.582812	-1.49127	-0.169396	-1.18966	-0.510316
ANKDD1B	-1.32776	-0.600811	-0.699311	0.070718	-1.42275	-0.55453	-0.564629	0.0212973
ANKEF1	-0.362439	-0.616689	-0.099936	0.380854	-0.668105	-0.299656	-0.894356	0.384102
ANKFN1	-0.662748	-0.700673	-0.317258	0.406625	-2.45038	-0.187973	-2.59967	-0.638488
ANKFY1	-0.801246	-1.27101	-0.0616605	0.239875	-0.323443	-0.444079	-0.28046	0.437054
ANKH	-0.461031	-1.44925	-0.487257	1.84382	-0.419606	-1.43021	0.467666	0.686879
ANKHD1	-1.54876	-0.448768	-0.537272	-0.185977	-0.716404	-0.524465	-0.599779	0.247256
ANKHD1-EIF4EBP3	-1.619	-0.239326	-0.954369	-0.253302	-0.457334	-0.524465	-0.513111	0.431519
ANKIB1	-0.633466	-0.680934	-0.929089	0.982703	-2.74846	-0.0128984	-3.18362	-0.535451
ANKK1	-1.16822	-1.64253	0.0826126	0.17257	-0.404122	-0.663613	-0.119301	0.327576
ANKLE1	-0.789608	-0.799681	-0.632391	1.11974	-2.11519	-1.0914	-2.54553	1.39559
ANKLE2	-0.781621	-0.302261	-0.764821	0.184652	-0.133568	-1.70131	0.615138	0.893466
ANKMY1	-0.344906	-0.7347	-0.299363	0.534121	-0.68197	-0.542745	-0.458705	0.679055
ANKMY2	-0.143523	-1.44	0.476465	0.916998	-0.777406	-1.26844	0.00773907	1.56335
ANKRA2	-0.344754	-0.828995	-0.335568	0.580036	-0.591282	-2.46574	0.992285	1.62148
ANKRD1	-0.695229	-0.41208	-0.378143	0.0243033	-0.499421	-0.752895	-0.00574596	0.997557
ANKRD10	-0.449582	-0.636055	-0.337222	0.93141	-1.08428	-0.0788204	-1.48693	-0.203915
ANKRD11	-1.99963	-0.160083	-2.53776	-0.586609	-3.62178	-0.00349256	-2.81607	-1.55923
ANKRD12	-0.487826	-0.328584	-0.4725	0.266257	-0.544274	-0.499745	-0.444553	0.377347
ANKRD13A	-0.241438	-0.889563	0.123387	0.582362	-1.25601	-0.320531	-1.56974	0.449531
ANKRD13B	-1.24698	-0.262313	-1.09563	0.0608108	-2.07683	-0.0746713	-1.22611	-0.503669
ANKRD13C	-0.943576	-0.411998	-0.966194	0.155032	-1.2073	-0.251659	-1.02127	0.390053
ANKRD13D	-1.08646	-0.611407	-0.779192	0.903275	-0.24097	-1.34235	-0.052608	0.580855
ANKRD16	-0.717121	-0.569108	-0.578243	0.0356805	-1.01475	-1.21276	-1.07164	-0.0916415
ANKRD17	-0.135259	-2.23519	0.609553	1.66324	-0.492526	-1.78473	-0.771878	2.0289
ANKRD18A	-1.08431	-0.419227	-0.959093	-0.199995	-0.41918	-0.67285	-0.0463163	0.601222
ANKRD2	-0.415242	-0.749287	0.0164982	0.310134	-1.20495	-0.922153	-1.42885	1.22742
ANKRD20A1	-0.803455	-0.55222	-0.463476	-0.064046	-0.749271	-0.446049	-0.663753	0.667161
ANKRD20A2	-0.847225	-0.55222	-0.463476	-0.0982149	-1.42009	-0.645702	-0.491471	-0.47024
ANKRD20A3	-0.652562	-0.55222	-0.463476	0.505613	-1.21585	-0.645702	-0.491471	-0.348083
ANKRD20A4	-0.37007	-0.757886	-0.398051	1.07359	-2.48964	-0.209297	-0.663753	-0.489007
ANKRD22	-0.528212	-0.962422	-0.281242	0.357193	-0.15754	-0.729328	0.00127878	0.774467
ANKRD23	-0.527395	-0.555574	-0.797895	0.752007	-0.399272	-1.19147	0.329154	0.620091
ANKRD24	-0.202049	-1.0307	0.0417092	1.09943	-0.0445365	-2.25012	0.890925	1.31609
ANKRD26	-0.70003	-0.898577	-0.148036	0.0202617	-0.516677	-1.18315	0.0116847	0.195615
ANKRD27	-0.786846	-0.200719	-1.10851	-0.0108111	-0.828877	-1.47203	-1.19374	0.172955
ANKRD28	-1.3062	-0.480274	-0.311298	-0.229407	-0.307071	-1.01407	-0.128513	0.993152
ANKRD29	-0.182276	-0.843105	-0.256191	0.960907	-0.166191	-1.4826	0.373034	1.04881
ANKRD30A	-1.50429	-0.254557	-0.638725	-0.513749	-0.349787	-1.0548	0.241693	0.399234
ANKRD30B	-1.11447	-0.507204	-0.209784	0.165894	-1.16341	-0.455966	-0.354561	0.174356
ANKRD31	-0.202467	-1.09856	0.00337056	0.948596	-0.736712	-1.42117	-1.08505	0.839674
ANKRD32	-1.07645	-0.356065	-0.449309	0.164518	-0.163714	-1.22824	0.239199	1.52626
ANKRD33	-0.61742	-0.966987	-0.186976	0.0941275	-0.251237	-0.704913	-0.0188463	0.766573
ANKRD33B	-0.587694	-1.2032	0.20075	0.531458	-0.334501	-0.865968	-0.536465	1.16958
ANKRD34A	-0.992282	-0.799611	-1.34473	0.914572	-1.38177	-0.153195	-0.820222	-0.448273
ANKRD34B	-0.642472	-0.957212	0.015226	0.614016	-0.186819	-1.58492	0.0523177	0.8641
ANKRD34C	-0.562634	-1.03713	0.00597818	0.721758	-0.0329922	-2.50918	0.828511	1.57785
ANKRD35	-0.519084	-0.719609	-0.44455	0.258319	-2.17945	-0.0638379	-1.23698	-0.893862
ANKRD36	-1.5097	-0.342778	-0.731472	-0.211123	-0.936417	-0.328974	-0.559051	-0.162697
ANKRD36C	-0.964345	-0.45999	-0.39348	-0.0945897	-0.26303	-1.79498	0.42185	0.686944
ANKRD37	-0.441097	-0.482743	-0.236484	0.647973	-1.51646	-0.588466	-1.49363	0.862161
ANKRD39	-1.02096	-0.40843	-0.617683	-0.222257	-1.78791	-0.0843708	-1.4588	-0.195439
ANKRD40	-0.452948	-0.669237	-0.700015	0.769844	-1.89945	-0.157043	-1.74533	-0.244356
ANKRD42	-0.16543	-1.50572	-0.218255	1.07611	-0.717407	-0.699559	-0.355866	0.00750323
ANKRD44	-0.640163	-0.306838	-0.468222	0.0737732	-0.247932	-1.6588	-0.38894	1.91324
ANKRD45	-0.472114	-1.03283	-0.278454	0.879462	-1.19348	-0.499096	-0.654754	-0.334754
ANKRD46	-0.891221	-0.520353	-0.19605	0.0013619	-0.337281	-1.22087	0.234944	0.975448
ANKRD49	-0.687006	-0.483492	-0.717741	0.740627	-1.99004	-0.167225	-1.55357	-0.660033
ANKRD50	-1.01925	-0.257613	-0.829731	0.277313	-1.08737	-0.796936	-1.49046	0.377704
ANKRD52	-1.00356	-0.232366	-0.850832	0.296365	-0.706455	-0.624959	-0.26315	0.179681
ANKRD53	-0.423179	-1.80987	0.67751	0.88692	-0.770301	-0.40093	-1.12485	0.43975
ANKRD54	-0.410693	-0.706547	-0.467152	0.664566	-0.699177	-0.568822	-0.714219	0.0225769
ANKRD55	-0.619423	-0.761474	-0.0738224	0.251068	-0.084419	-1.46466	0.146418	1.04698
ANKRD6	-0.512033	-0.627697	-0.777533	0.608143	-0.548672	-0.452444	-0.739639	0.163583
ANKRD60	-0.902052	-0.668221	-0.179231	0.392236	-0.450512	-0.738402	-0.494151	0.381828
ANKRD62	-0.445464	-0.709422	-0.56372	0.344406	-0.844166	-0.445934	-0.369629	0.294981
ANKRD63	-1.30112	-0.845249	-0.439789	-0.255998	-0.514477	-0.483795	-0.364314	0.646447
ANKRD65	-0.356866	-1.07292	-0.115976	0.934211	-0.602559	-0.88902	-0.91764	1.19231
ANKRD66	-0.790535	-0.841968	-0.447126	0.304983	-0.751393	-0.828198	-0.999957	-0.0203732
ANKRD7	-0.352151	-0.594185	-0.151358	0.88223	-0.459205	-0.644531	-0.603805	0.707346
ANKRD9	-1.40599	-0.330308	-0.95682	-0.260179	-1.54141	-0.80169	-1.64264	-0.539642
ANKS1A	-0.46554	-1.5701	0.0942865	0.262815	-0.751108	-0.704366	-0.490025	0.513627
ANKS1B	-0.567484	-1.30847	0.209105	1.55052	-0.24686	-1.31305	0.400783	0.836199
ANKS3	-0.648928	-0.460872	-0.793628	0.331408	-1.76732	-0.228273	-2.21292	0.0273213
ANKS4B	-0.61519	-1.23179	0.161007	0.426514	-0.672885	-0.718566	-0.469724	0.756357
ANKS6	-0.705399	-0.922048	0.146997	0.481021	-1.15171	-0.381052	-0.825489	-0.220768
ANKUB1	-0.458875	-1.34023	-0.0380333	0.391411	-0.467119	-1.05312	-0.077367	0.434523
ANKZF1	-0.144115	-1.46505	0.478779	1.2177	-1.09155	-0.952234	-1.33766	0.37104
ANLN	-1.32056	-0.211127	-1.14964	0.0742847	-0.960388	-0.396595	-1.3443	-0.0175715
ANO1	-0.414973	-0.605356	-0.489179	0.310269	-1.02342	-0.678297	-0.147938	0.217155
ANO10	-0.52029	-0.840388	0.0851087	0.805727	-1.34954	-0.377008	-0.446863	0.00839504
ANO2	-0.189526	-1.02928	-0.041805	1.37632	-0.640838	-0.669281	-0.805995	0.505806
ANO3	-1.8245	-0.342477	-0.993247	-0.355808	-0.469676	-1.03539	-0.164725	0.333434
ANO4	-0.956848	-0.501953	-0.992873	0.765606	-1.32802	-0.391208	-1.04769	-0.288458
ANO5	-0.594163	-0.79185	-0.348513	0.991526	-1.19274	-0.502636	-0.342565	0.169076
ANO6	-0.612869	-0.730367	-0.341202	1.04129	-0.823261	-0.616294	-0.277488	-0.0761222
ANO7	-0.151471	-2.35964	0.475306	1.75843	-0.880098	-0.234745	-0.608433	-0.121414
ANO8	-1.94783	-0.0548488	-2.09256	-0.155511	-1.66407	-0.129735	-1.90099	-0.134005
ANO9	-0.50843	-0.702694	-0.304757	0.202175	-0.174982	-1.52208	0.340615	1.33503
ANOS1	-0.286336	-1.50384	0.333901	0.582624	-0.381556	-1.35132	-0.610608	1.09395
ANP32A	-0.129509	-1.55733	0.542193	1.36444	-0.158417	-1.26555	-0.050401	1.44997
ANP32B	-0.117524	-1.57707	-0.0919739	1.99878	-0.159148	-1.86084	0.249161	0.988044
ANP32D	-0.648684	-0.894189	-0.177631	0.108427	-0.302543	-1.94758	0.705442	1.18421
ANP32E	-0.146329	-1.74941	0.645538	1.05438	-0.489542	-0.743704	-0.444773	0.645486
ANPEP	-0.961161	-0.501591	-0.704662	0.418512	-0.662549	-0.733427	-0.736496	1.02396
ANTXR1	-0.564699	-0.507293	-0.672601	0.706928	-0.616177	-0.561481	-0.936295	0.148385
ANTXR2	-1.05491	-0.713289	-0.484158	0.26984	-1.10782	-1.79863	-0.438423	2.04021
ANXA1	-1.08968	-0.236234	-1.14971	0.0934513	-0.273618	-2.61087	-0.43502	2.74232
ANXA10	-0.451568	-0.856538	0.0994162	0.462522	-0.931374	-0.637519	-0.414631	-0.159065
ANXA11	-0.630666	-0.690027	-0.413845	0.667378	-0.127655	-1.42297	-0.04031	1.22891
ANXA13	-1.02012	-0.718863	-1.37545	0.497026	-1.15901	-0.283348	-1.57074	-0.151442
ANXA2	-0.299819	-1.44571	0.0911644	1.06989	-0.848559	-0.467405	-1.1906	0.0819167
ANXA2R	-0.719446	-1.05257	0.236035	0.33383	-0.562701	-0.641104	-0.531355	0.1481
ANXA3	-0.820503	-0.850648	-0.313132	0.33895	-0.917941	-0.598497	-0.722354	0.768971
ANXA4	-0.658863	-0.564428	-0.958681	0.844814	-0.847807	-0.293543	-0.932259	-0.0724983
ANXA5	-0.49682	-0.977138	-0.291865	0.314861	-0.98031	-1.11549	-0.0113571	0.30625
ANXA6	-0.362283	-0.709608	-0.536682	0.798489	-1.92737	-0.326725	-1.69816	0.0449309
ANXA7	-0.568434	-0.638258	-0.323354	0.139559	-0.639385	-0.411419	-0.420524	0.0764398
ANXA8	-0.858514	-0.293637	-0.990681	-0.0916609	-0.447908	-0.756466	0.0846987	0.663779
ANXA8L1	-0.662723	-0.367048	-0.962924	0.242899	-0.559888	-0.840989	-0.425026	0.635644
ANXA9	-0.253383	-0.701245	-0.214676	0.559454	-1.06463	-0.7114	-1.23523	0.783929
AOAH	-0.439835	-0.965526	-0.286237	0.533748	-0.9345	-0.458568	-0.376856	0.215662
AOC1	-0.485088	-0.730942	-0.600122	1.042	-0.754017	-2.182	-1.10589	2.37452
AOC2	-0.457749	-0.536661	-0.350815	0.564834	-1.62157	-0.779228	-2.06961	0.444184
AOC3	-0.977175	-0.354969	-0.829259	-0.192197	-1.52349	-0.575776	-1.96563	0.626617
AOX1	-0.330226	-0.610788	-0.443395	0.902281	-2.34032	-0.0850955	-1.78571	-0.598464
AP1AR	-0.6501	-0.480355	-0.948302	0.490627	-0.484909	-0.7385	-0.305579	0.537647
AP1B1	-0.672337	-0.780411	0.0415868	0.399995	-0.543057	-0.888338	-0.521082	1.19143
AP1G1	-0.595377	-0.719763	-0.00633308	0.113869	-0.688136	-0.995107	-0.525563	1.30033
AP1G2	-0.13377	-0.945736	-0.137624	1.28405	-0.232988	-1.72342	0.626553	1.25184
AP1M1	-0.942847	-0.404081	-0.976585	-0.151976	-1.35089	-0.62968	-0.659061	0.0811603
AP1M2	-0.879202	-0.676454	-0.734131	-0.120656	-0.473886	-1.02884	-0.564009	0.243664
AP1S1	-1.17916	-2.14148	-0.889036	2.6883	-0.798457	-0.290946	-0.703717	0.456206
AP1S2	-1.28011	-0.602938	-0.111428	0.544377	-0.651544	-0.765371	0.0303667	0.409568
AP1S3	-0.628784	-1.17132	-0.171898	0.0842273	-0.641607	-0.923256	-0.278079	0.5704
AP2A1	-0.332285	-0.762321	-0.364629	1.07912	-0.685331	-0.395756	-0.861782	0.0345196
AP2A2	-0.347812	-0.837504	0.0859182	1.0243	-0.48525	-1.02607	-0.762118	1.20337
AP2B1	-0.633392	-1.23251	0.350557	0.539499	-0.439215	-1.60767	0.565683	0.884208
AP2M1	-0.281872	-2.3513	-0.445644	2.96724	-1.42818	-1.02926	-1.80766	1.33364
AP2S1	-2.4669	-0.208819	-3.13619	0.306274	-2.42866	-0.0376104	-1.73054	-0.804074
AP3B1	-1.21034	-0.279759	-0.513569	-0.332585	-2.35231	-0.0765386	-1.96399	-0.464823
AP3B2	-0.656291	-0.832048	-0.955383	0.624913	-3.65961	-0.911649	-2.20059	-1.65981
AP3D1	-0.247273	-1.45524	0.484715	0.893249	-0.137083	-1.09489	0.268079	1.36265
AP3M1	-1.06112	-0.313741	-0.993164	0.496486	-1.38914	-0.191802	-0.711923	-0.247062
AP3M2	-0.664598	-1.65316	-0.96537	1.35965	-1.47025	-0.799913	-0.393057	-0.212265
AP3S1	-0.435251	-0.507943	-0.331893	0.77329	-0.933348	-1.28163	0.185887	0.329342
AP3S2	-1.94327	-0.198639	-1.3935	-0.694833	-0.665882	-0.570946	-0.14228	0.557238
AP4B1	-0.90731	-0.57991	-0.35919	-0.114588	-1.636	-0.132995	-1.35972	-0.213156
AP4E1	-1.13525	-0.204599	-1.50556	-0.2313	-0.531791	-0.463145	-0.357248	0.595133
AP4M1	-1.1126	-0.879779	-1.4805	0.332766	-0.62268	-1.7699	0.287421	0.607726
AP4S1	-1.12741	-0.850161	-1.49579	0.82103	-0.904546	-0.2601	-1.28366	0.183038
AP5B1	-0.0745344	-1.97995	0.766527	1.12248	-0.647311	-0.717378	-0.243338	0.379426
AP5M1	-1.12676	-1.19222	-0.850229	0.525418	-0.501456	-0.812895	0.0687402	0.649797
AP5S1	-0.310114	-0.812522	0.0664751	0.818523	-0.208083	-0.969391	0.172513	1.27268
AP5Z1	-1.25244	-0.578201	-1.63532	0.863416	-0.47081	-1.22564	0.0520851	0.659515
APAF1	-0.222923	-0.63211	-0.337785	0.656161	-1.46714	-0.431733	-1.01113	-0.496215
APBA1	-0.67166	-0.419366	-0.786358	0.110859	-1.42432	-0.116921	-1.79123	-0.190712
APBA2	-0.892881	-0.540079	-0.174237	0.172407	-0.802146	-0.665207	-1.162	0.597587
APBA3	-0.651002	-0.611031	-0.105007	0.0638558	-1.37258	-0.253253	-0.569234	-0.00139507
APBB1	-0.626318	-0.260457	-0.548292	0.11277	-2.38603	-0.11911	-1.96424	-1.00052
APBB1IP	-0.847566	-0.497994	-0.543831	0.264971	-0.211908	-1.04183	-0.320215	1.34646
APBB2	-0.482841	-0.61464	-0.187092	0.229382	-1.84952	-0.142628	-1.60464	-0.713882
APBB3	-0.459338	-0.95292	0.168996	0.443103	-0.704948	-0.77511	-0.664126	0.106166
APC	-0.436419	-0.586963	-0.677645	0.873841	-0.825986	-1.47678	-0.81607	1.32543
APC2	-0.847571	-1.22632	-1.17799	1.58878	-0.202189	-0.896458	-0.000949521	0.661581
APCDD1	-0.135235	-1.265	0.0184346	0.855015	-0.347564	-1.13906	0.2968	1.02157
APCDD1L	-1.03233	-0.573177	-0.482465	-0.124922	-0.394127	-0.61064	-0.372256	0.714295
APCS	-0.830153	-0.434277	-0.292798	0.35139	-0.849437	-2.02463	-0.400182	1.82743
APEH	-0.662204	-0.65886	-0.560669	0.889009	-0.749343	-1.41052	-0.494157	0.468128
APEX1	-0.385626	-0.991928	0.196165	0.463805	-0.803499	-1.19533	-1.16363	1.08188
APEX2	-0.457913	-0.35853	-0.389243	0.354399	-0.985639	-0.882041	-0.982593	1.18518
APH1A	-0.553433	-0.488373	-0.596355	0.74666	-0.385507	-1.34897	0.206481	0.349416
APH1B	-0.569335	-0.627155	-0.849687	0.638726	-0.624844	-1.05761	-0.94717	1.11364
API5	-0.149513	-2.61836	0.636877	1.16973	-0.0538038	-3.97801	1.66652	2.22705
APIP	-0.825994	-1.48173	-0.342532	1.884	-0.227858	-0.857265	0.0228134	0.606541
APITD1	-0.277107	-1.41506	0.462226	0.517098	-1.09002	-0.252431	-0.914861	0.209645
APITD1-CORT	-0.241907	-1.44664	0.479952	0.773581	-0.415662	-0.893824	-0.38542	0.312799
APLF	-0.808615	-0.271174	-0.541421	-0.0164984	-0.859177	-0.540696	-0.637784	0.155419
APLN	-0.367297	-1.18235	-0.175718	0.456945	-0.718049	-0.611756	-0.10181	0.644053
APLNR	-1.27093	-0.654311	-0.481011	-0.0349506	-0.523135	-0.619049	-0.0944273	0.381021
APLP1	-0.568015	-0.858392	-0.84843	0.69994	-0.679514	-0.557673	-0.179815	0.36189
APLP2	-0.449271	-0.503008	-0.426536	0.523671	-1.11501	-0.602132	-0.111637	0.0784512
APMAP	-2.31494	-0.210395	-1.63253	-0.935418	-0.763627	-0.261632	-0.768878	-0.0299603
APOA1	-0.161943	-1.5514	0.25734	1.33914	-0.150789	-1.87287	0.636327	1.28265
APOA1BP	-0.215308	-2.05064	0.802873	1.04973	-0.231615	-1.309	0.398195	0.599023
APOA2	-0.304789	-0.776023	-0.0527229	0.470662	-0.204778	-0.923363	0.0689938	0.655869
APOA4	-0.507175	-0.81859	-0.300031	0.568017	-0.163591	-2.0555	0.162472	2.27178
APOA5	-0.453212	-1.39225	0.00264071	0.2648	-0.443429	-0.978267	-0.194639	0.279422
APOB	-1.01101	-0.171433	-0.744463	-0.0196746	-1.58806	-0.0853779	-1.27007	-0.0924627
APOBEC1	-0.404138	-1.75098	0.187836	0.366195	-0.26883	-1.55436	-0.0743903	1.15893
APOBEC2	-0.381671	-0.71713	-0.234678	0.671252	-0.458973	-0.732848	-0.017734	0.736011
APOBEC3A	-0.270683	-0.90113	-0.132277	0.528498	-0.497682	-0.678521	-0.396874	0.446322
APOBEC3B	-0.373746	-0.731221	-0.107627	0.363954	-0.392602	-0.775172	-0.00278068	0.341048
APOBEC3C	-0.3165	-0.812513	-0.189435	0.720531	-0.69072	-0.758436	-0.317653	0.482195
APOBEC3D	-1.04349	-0.891368	-1.40179	0.545971	-0.929895	-0.975439	-0.298909	0.0618224
APOBEC3F	-0.236828	-1.44702	0.479986	0.591488	-0.551859	-0.510409	-0.31106	0.618939
APOBEC3G	-0.261392	-0.689676	-0.408629	0.797681	-1.02745	-0.25174	-0.852307	0.390228
APOBEC3H	-0.400816	-0.393215	-0.375529	0.549741	-1.53064	-0.227197	-0.72354	-0.0467054
APOBEC4	-1.17024	-1.09057	-1.54592	1.44568	-0.563233	-1.0217	-0.199459	0.147709
APOBR	-1.39347	-2.82186	-1.48966	3.61768	-0.454493	-1.04504	0.235071	0.70043
APOC1	-0.912692	-0.876064	0.113392	0.627611	-0.954073	-0.801945	-0.384744	0.137949
APOC2	-1.51565	-0.120942	-1.93542	-0.315133	-1.09343	-0.620809	-0.226752	-0.073334
APOC3	-0.840795	-0.302347	-0.475311	0.327541	-0.990429	-0.42561	-0.760995	0.267228
APOC4	-0.475053	-1.21883	-0.241891	1.5798	-0.530206	-1.60763	0.404713	0.735195
APOD	-0.436735	-0.656567	-0.0633245	0.284713	-0.946126	-1.35893	-1.329	0.600647
APOE	-0.785688	-0.63688	-1.1068	0.486799	-1.19883	-1.03986	-0.605659	0.504965
APOF	-0.543816	-1.84027	-0.45206	2.31898	-0.418309	-0.651322	-0.0854574	0.309868
APOH	-1.09692	-0.298502	-0.840088	0.309297	-0.532235	-0.689736	-0.82726	0.978356
APOL1	-0.103192	-1.30258	0.394197	1.60193	-0.530248	-0.618449	-0.824955	0.897654
APOL2	-1.89603	-0.266743	-2.40773	-0.407942	-0.830905	-0.59455	-0.119467	0.016205
APOL3	-1.17819	-0.565003	-0.562028	0.0112916	-1.84188	-0.249801	-0.843779	-0.270397
APOL4	-0.218595	-0.870638	0.0418378	0.83969	-0.311743	-0.77475	-0.270836	0.836893
APOL5	-0.0739439	-2.63321	0.0613997	3.34963	-0.299491	-0.679415	-0.42343	0.475076
APOL6	-0.47038	-1.20781	-0.0869453	1.01753	-0.262551	-1.11525	0.281616	1.40308
APOLD1	-1.44842	-0.0887746	-1.85773	-0.218771	-0.503256	-1.44803	0.476938	0.817049
APOM	-0.337492	-1.81313	0.243483	0.92725	-0.557544	-1.49632	0.504091	1.09631
APOO	-0.613892	-0.930161	-0.905071	0.340848	-0.682912	-0.445659	-0.279012	0.458913
APOOL	-0.641228	-1.54536	-0.93771	1.96167	-0.876923	-0.487444	-0.230095	-0.118448
APOPT1	-0.505613	-1.17309	-0.768309	1.13321	-0.502536	-0.757838	-0.342336	0.211451
APP	-0.459512	-0.513445	-0.220122	0.347879	-0.616636	-1.2389	0.215618	0.649085
APPBP2	-1.39291	-0.137104	-1.79484	-0.00323134	-2.10224	-0.125293	-1.57898	0.111228
APPL1	-0.934007	-0.411514	-0.378443	0.371348	-0.273286	-0.564045	-0.434125	0.659863
APPL2	-0.918317	-0.363196	-0.712976	-0.149614	-1.81449	-0.409306	-0.616571	0.356612
APRT	-1.26183	-0.236776	-1.10043	0.092209	-1.82539	-0.371641	-2.27241	0.184582
APTX	-0.132569	-2.04866	0.483218	1.06684	-0.790657	-0.188785	-1.13948	0.0672146
AQP1	-0.678392	-0.245964	-0.699235	0.0877884	-0.712658	-0.306888	-0.471642	0.113596
AQP10	-0.337275	-0.611618	-0.155039	0.418698	-0.384048	-1.29573	-0.614345	1.103
AQP11	-0.469897	-0.511884	-0.667795	0.327853	-0.48421	-1.14893	-0.291587	0.754917
AQP12B	-1.03084	-0.454684	-0.784732	0.533129	-1.94758	-0.0894842	-1.95551	-0.574105
AQP2	-0.532393	-1.03105	-0.513971	1.37819	-0.556892	-1.34432	0.405891	1.6318
AQP3	-0.675073	-0.415253	-0.978373	0.174878	-2.72065	-0.0546442	-1.71602	-1.17489
AQP4	-1.85956	-0.282545	-0.986825	-0.40815	-1.01924	-0.933314	0.158456	0.675327
AQP5	-0.575784	-0.660595	-0.661958	0.484708	-0.274005	-0.77072	0.0348822	0.694993
AQP6	-0.422686	-0.587018	-0.659266	0.718543	-0.711602	-1.42659	-0.723744	1.60398
AQP7	-0.959999	-0.245119	-0.900895	0.138325	-0.727607	-1.21936	-0.794062	0.20471
AQP8	-0.36723	-0.619538	-0.143125	0.373422	-0.430293	-0.635457	-0.0791164	0.700148
AQP9	-1.02151	-0.341132	-0.727284	0.481714	-0.420114	-1.65714	-0.25814	0.715045
AQR	-1.92099	-0.209909	-1.46374	-0.735697	-1.79949	-1.21529	-2.24761	1.51556
AR	-0.662633	-0.451352	-0.843824	0.0539215	-0.923673	-0.492651	-0.836618	0.718114
ARAF	-0.715991	-0.603894	-0.345261	0.443121	-1.61642	-0.230219	-2.06466	0.349267
ARAP1	-0.795391	-0.666384	-1.11886	0.31658	-0.447816	-0.321203	-0.457331	0.504595
ARAP2	-1.17989	-0.291068	-0.493751	-0.0790026	-0.436494	-2.43105	0.491267	1.65741
ARAP3	-0.538671	-0.87928	-0.443708	0.713619	-0.57688	-0.859118	-0.686494	1.16275
ARC	-0.0671682	-1.62761	0.207733	1.26108	-0.460383	-0.767421	-0.440346	0.86393
ARCN1	-1.83287	-0.244657	-1.72399	0.187531	-1.16581	-0.327727	-0.97136	0.409815
AREG	-0.409798	-0.412814	-0.4096	0.316256	-0.873294	-1.05218	-0.519335	-0.115278
AREL1	-0.382411	-0.767669	0.0306476	0.801106	-0.562647	-0.82882	-0.866405	1.12917
ARF1	-0.674059	-0.773279	-0.361507	0.454499	-0.952998	-0.472767	-0.915552	0.660978
ARF3	-0.397518	-0.706631	-0.408526	0.489009	-1.25296	-0.499421	-1.67692	0.753692
ARF4	-0.226015	-1.2334	0.347589	0.872525	-0.728734	-1.46976	-0.338269	1.06159
ARF5	-0.318294	-0.96861	-0.394829	0.448869	-0.0674844	-2.27449	0.902337	1.94853
ARF6	-0.994986	-0.316473	-1.05893	-0.204343	-2.05135	-0.0670403	-1.21319	-0.826027
ARFGAP1	-0.299422	-1.11104	-0.22219	1.46721	-0.516048	-0.518371	-0.198087	0.393899
ARFGAP2	-1.55261	-0.581227	-1.13358	0.866792	-0.49622	-0.938235	-0.294471	0.992212
ARFGAP3	-1.54772	-0.279337	-0.514178	-0.0967271	-0.235772	-0.921682	0.148782	0.59122
ARFGEF1	-0.384445	-0.808245	-0.289994	1.12924	-0.416148	-2.47583	-0.404777	2.14313
ARFGEF2	-0.630247	-0.343941	-0.92426	0.136545	-1.4409	-0.102704	-1.43925	-0.481886
ARFGEF3	-0.903614	-0.146477	-0.939378	0.16593	-1.43209	-0.27961	-1.32006	0.436815
ARFIP1	-0.744156	-0.580021	-1.04115	0.865336	-1.18436	-0.792275	-0.470679	0.14232
ARFIP2	-0.144331	-1.48984	0.267155	1.72785	-0.445733	-0.475441	-0.542024	0.703465
ARFRP1	-1.27671	-0.357501	-0.957009	-0.0389036	-1.44006	-0.199971	-1.87357	-0.31686
ARG1	-0.792967	-0.257587	-0.64273	-0.0548617	-0.0514522	-1.93778	0.253245	1.6376
ARG2	-1.46781	-0.360004	-0.387129	0.0149254	-0.81178	-0.596914	-0.356287	0.871991
ARGFX	-0.332637	-0.643165	-0.528338	0.591615	-1.49768	-0.975423	-1.21437	0.505836
ARGLU1	-3.22081	-0.651921	-2.60616	0.88969	-1.17258	-0.14396	-1.58729	-0.287359
ARHGAP1	-0.0879208	-3.03129	0.836925	2.03043	-0.866208	-0.333598	-1.23943	0.31819
ARHGAP10	-0.700032	-0.457425	-0.264618	0.423267	-0.295992	-1.36228	0.428109	0.910298
ARHGAP11A	-1.04872	-1.03989	-0.273628	0.111967	-0.176988	-1.55706	0.360331	1.00191
ARHGAP11B	-0.788931	-0.246907	-0.887872	-0.051638	-0.254618	-1.20915	0.046721	0.553376
ARHGAP12	-0.571164	-0.625831	-0.0915344	0.137236	-0.485497	-0.982776	0.0748065	0.379622
ARHGAP15	-0.23357	-0.757486	-0.261215	0.598494	-0.433823	-0.839598	-0.480564	0.612198
ARHGAP17	-2.07953	-0.327147	-1.05343	-0.816967	-1.6094	-0.26103	-0.907456	-0.579487
ARHGAP18	-1.00878	-0.800543	-1.17646	1.12021	-0.775942	-0.590292	-0.272819	0.486285
ARHGAP19	-1.97863	-0.140325	-0.98848	-0.471094	-0.546257	-1.32111	-0.439867	1.6093
ARHGAP20	-0.914242	-0.79965	-1.25408	0.825551	-1.21766	-0.406726	-1.30221	0.541025
ARHGAP21	-0.524003	-0.698463	-0.541985	0.300093	-2.06978	-0.270246	-1.08943	-0.834271
ARHGAP22	-0.919937	-0.259846	-0.741517	0.381954	-0.422882	-0.880723	-0.672329	0.901173
ARHGAP23	-0.42092	-1.03479	-0.189703	0.511031	-0.527868	-1.57154	-0.359562	1.8392
ARHGAP24	-0.846148	-1.15451	-0.180836	0.0318812	-0.478276	-1.31362	-0.204578	1.60223
ARHGAP25	-0.888575	-1.03211	0.222841	0.342216	-1.49325	-0.188453	-1.19665	-0.511722
ARHGAP26	-1.29639	-0.225443	-0.725914	-0.0866887	-0.37524	-1.34647	-0.480961	1.51414
ARHGAP27	-1.13141	-0.479702	-1.50037	0.735262	-1.27603	-0.374381	-1.70137	0.169821
ARHGAP28	-1.3963	-0.155896	-1.19349	0.07847	-0.207851	-1.72036	0.452943	1.07343
ARHGAP29	-0.598284	-1.19539	0.328235	0.712964	-0.982533	-0.653031	-1.04333	-0.195732
ARHGAP30	-0.528055	-1.21752	0.342138	1.00396	-0.167835	-1.7901	0.203761	1.81572
ARHGAP31	-1.15614	-0.165125	-0.929383	0.111443	-0.134322	-1.20879	0.294833	0.844833
ARHGAP32	-0.777999	-1.24551	-0.134568	0.119047	-0.192851	-1.47792	0.408737	1.3682
ARHGAP33	-0.406603	-0.864543	-0.444661	0.320205	-1.27669	-1.55896	0.538247	0.867423
ARHGAP35	-0.0931707	-2.21869	0.88852	1.90953	-0.123738	-1.61364	0.167837	1.42656
ARHGAP36	-0.331531	-0.93808	-0.0251995	0.427565	-0.335594	-1.38229	0.150662	0.598227
ARHGAP39	-0.796455	-0.436568	-0.744248	0.310421	-0.392055	-0.992375	-0.625868	0.760236
ARHGAP4	-0.630007	-0.903228	-0.923949	1.23595	-1.60786	-0.484684	-1.22247	0.481507
ARHGAP40	-1.24318	-0.277837	-0.517306	0.104504	-0.927165	-0.792579	-0.29688	0.166443
ARHGAP44	-0.693473	-0.833769	-0.295023	0.479644	-0.61363	-0.928366	-0.521795	0.863303
ARHGAP5	-0.609694	-1.59769	0.218111	0.571317	-1.87534	-0.654177	-2.30637	0.937256
ARHGAP6	-0.344973	-1.69889	0.149598	0.988479	-1.11336	-1.02561	-0.997781	-0.282331
ARHGAP8	-0.597743	-1.74666	-0.304947	0.384514	-0.354788	-1.88854	-0.0788204	1.67228
ARHGAP9	-0.216868	-0.860617	-0.177626	1.18594	-0.218717	-0.876769	-0.0292624	0.910243
ARHGDIA	-1.23307	-0.126164	-1.61441	0.110954	-2.85345	-0.417889	-1.74823	0.646061
ARHGDIB	-1.05332	-0.231371	-0.603985	0.00407125	-0.915641	-0.244524	-1.01509	0.206384
ARHGDIG	-0.830711	-0.558693	-0.513204	0.2672	-0.220051	-0.754719	0.0217482	0.659017
ARHGEF1	-0.535791	-0.658144	-0.449009	0.671209	-0.404687	-1.10551	-0.0590516	1.40884
ARHGEF10	-1.17505	-0.987226	-0.0233227	0.0992613	-1.4417	-0.113412	-1.87493	-0.320131
ARHGEF10L	-0.457803	-0.868257	0.107665	0.259054	-1.54253	-0.214265	-1.98766	0.320189
ARHGEF11	-0.657764	-0.312324	-0.723036	0.49413	-1.81563	-0.382835	-2.26536	0.598133
ARHGEF12	-0.515696	-0.765335	-0.173101	0.194672	-0.449557	-0.367563	-0.524718	0.575977
ARHGEF15	-0.360092	-2.14102	-0.569029	1.70503	-0.444777	-0.730447	-0.515892	1.0211
ARHGEF16	-0.59579	-0.499446	-0.445337	0.408492	-0.584747	-0.547647	-0.439019	0.201976
ARHGEF17	-0.675407	-0.506406	-0.490778	0.0420131	-1.99665	-0.539455	-1.84974	0.800789
ARHGEF18	-0.415712	-0.594717	-0.119654	0.309716	-0.194567	-2.37594	0.94987	1.07871
ARHGEF19	-0.36072	-1.39113	0.448539	0.986261	-0.420812	-1.11093	-0.36686	1.25937
ARHGEF2	-0.73008	-0.37221	-1.04134	0.103188	-1.99348	-0.077745	-2.03586	-0.0475234
ARHGEF25	-0.891355	-0.356121	-0.75456	-0.114286	-3.47377	-0.815422	-3.89777	1.11461
ARHGEF26	-1.07564	-0.406678	-0.769017	-0.0434285	-1.24309	-0.169784	-1.47699	0.139923
ARHGEF28	-0.654976	-0.638792	-0.567961	0.207042	-0.205469	-1.68983	0.610031	1.55257
ARHGEF3	-0.539662	-1.23779	0.163731	0.427994	-1.16628	-1.65609	-1.57873	0.380251
ARHGEF33	-0.56641	-1.82007	-0.688821	2.29586	-0.447078	-0.966826	-0.259578	1.13354
ARHGEF35	-0.535142	-3.18951	-0.361145	4.07795	-0.531642	-0.658525	-0.0592792	0.286826
ARHGEF37	-0.132544	-1.52266	0.523041	1.65264	-0.938357	-0.345708	-0.8361	0.262843
ARHGEF38	-1.40673	-0.823777	-1.42849	1.14708	-0.900054	-0.463028	-0.556824	0.292919
ARHGEF39	-0.158867	-0.891962	-0.141257	1.22093	-0.409326	-0.68715	-0.471911	0.320706
ARHGEF4	-0.575723	-0.759845	-0.497538	0.679541	-0.644015	-0.548344	-0.55898	0.600168
ARHGEF40	-0.439733	-0.422552	-0.305616	0.546059	-0.622368	-0.561062	-0.834579	0.534278
ARHGEF5	-0.859308	-0.572153	-0.193009	-0.106335	-1.03773	-1.01608	-0.177656	0.81343
ARHGEF6	-0.568224	-0.599902	-0.685174	0.693846	-0.77996	-0.441113	-0.284454	0.0300939
ARHGEF7	-0.885157	-0.391592	-0.745681	0.367222	-0.869752	-0.930789	-0.720939	0.942936
ARHGEF9	-0.82105	-0.54278	-0.171451	0.209169	-0.105644	-1.5321	0.477339	1.42045
ARID1A	-2.35826	-0.217766	-0.756401	-0.48179	-1.20603	-1.37472	-1.62413	0.391536
ARID1B	-0.30943	-1.35315	-0.491322	0.975949	-0.406013	-2.06555	-0.646371	1.42935
ARID2	-0.0615089	-2.22721	0.579154	2.80458	-0.728725	-1.49753	-1.0752	1.76896
ARID3A	-2.48267	-0.0157724	-3.15223	-0.886629	-3.12213	-0.0580094	-1.52475	-0.93076
ARID3B	-0.739203	-1.83574	-1.05349	2.3131	-0.96693	-0.340949	-0.884614	-0.185196
ARID3C	-0.964061	-1.53601	-0.0447992	1.13765	-1.06433	-0.844477	-0.422847	0.23715
ARID4A	-0.193717	-1.40731	0.307663	1.1689	-2.30111	-0.16662	-1.24263	-0.403719
ARID4B	-3.40307	-0.0562288	-2.76199	-1.4868	-2.00041	-0.132052	-1.63222	-0.514997
ARID5A	-1.45574	-0.620886	-1.86555	0.488965	-0.699106	-0.541057	-0.213478	0.179253
ARID5B	-1.70683	-0.198177	-1.53404	-0.159397	-2.56543	-0.0344908	-1.9455	-0.836968
ARIH1	-0.852047	-0.519087	-0.634097	0.787631	-0.705556	-0.717121	-0.773501	0.0172473
ARIH2	-1.339	-0.538539	-1.27817	-0.418713	-1.44838	-1.32521	-1.71808	0.846788
ARIH2OS	-1.43262	-0.219418	-0.933169	-0.157079	-0.235194	-0.864452	0.08189	0.835444
ARL1	-0.385515	-0.632141	-0.217402	0.376113	-0.501098	-0.50429	-0.784402	0.331214
ARL10	-0.513027	-1.22719	-0.772963	0.669643	-0.336515	-0.983587	-0.0701649	1.04291
ARL11	-0.92527	-0.391339	-0.970333	-0.155009	-0.467246	-0.814846	-0.429076	0.251761
ARL13A	-0.677221	-0.467601	-0.518648	0.152797	-1.80683	-0.537874	-0.29001	-0.196693
ARL13B	-1.18775	-0.858424	-1.55647	1.18388	-0.691267	-0.278207	-0.917833	0.117073
ARL14	-0.496439	-0.245866	-0.57548	0.228591	-1.43208	-0.363204	-1.86561	0.132112
ARL14EP	-2.51442	-0.0166219	-2.60109	-1.03391	-1.42953	-0.155069	-1.53096	-0.392436
ARL14EPL	-1.36077	-0.269619	-0.956133	-0.0335919	-0.841783	-0.41989	-0.398962	0.159078
ARL15	-1.14527	-0.68402	-1.51541	0.986555	-0.757174	-1.15143	-0.120761	0.191616
ARL16	-0.975194	-2.21163	-1.32359	2.78275	-0.172464	-0.668529	-0.125865	0.734866
ARL17A	-0.932782	-0.558859	-1.27346	0.459637	-0.393667	-0.778863	-0.445286	0.458547
ARL17B	-0.932782	-0.558859	-1.27346	0.459637	-0.393667	-0.778863	-0.445286	0.458547
ARL2	-1.15455	-0.597108	-0.518565	0.0379475	-0.785304	-0.626993	-1.14325	0.907604
ARL2BP	-0.18837	-2.17135	0.295492	2.73053	-0.452346	-0.494856	-0.714581	0.508104
ARL3	-0.560086	-0.821083	0.0735088	0.568791	-1.14726	-0.383966	-0.876396	0.218334
ARL4A	-0.460167	-0.588953	-0.693176	0.256256	-1.00587	-0.717801	-0.326692	-0.211958
ARL4C	-0.660088	-0.406382	-0.325142	0.618346	-1.10112	-1.92003	-0.658981	0.658012
ARL4D	-1.00989	-0.196946	-0.808487	-0.0602018	-0.185211	-2.00507	0.0688149	2.2113
ARL5A	-0.418488	-0.455089	-0.446903	0.458951	-0.586665	-0.822303	-0.119087	0.68515
ARL5B	-0.0896222	-1.36297	0.171941	1.0401	-0.233305	-3.16686	-0.186588	3.16972
ARL5C	-0.805688	-0.251129	-0.927061	0.183816	-1.20236	-0.773907	-0.547491	-0.0107805
ARL6	-0.905319	-1.33602	0.205931	0.390468	-1.23837	-0.130432	-0.935584	-0.361901
ARL6IP1	-0.388096	-0.955886	-0.270865	0.869519	-0.606988	-1.08141	-0.224148	0.105543
ARL6IP4	-1.23594	-1.22686	-0.959649	1.10992	-0.383464	-0.742819	-0.125358	0.352006
ARL6IP5	-0.155792	-1.25277	-0.195659	1.19576	-1.26027	-0.564136	-0.750602	-0.314223
ARL6IP6	-0.669336	-0.655103	-0.364206	0.253133	-0.454874	-0.704316	-0.382304	0.272304
ARL8A	-0.959712	-0.552518	-1.30581	0.525547	-0.870681	-0.744708	0.0141005	0.709466
ARL8B	-0.768628	-1.10693	-1.0868	0.868781	-2.11935	-0.98381	-2.54796	1.28826
ARL9	-0.513594	-0.554662	-0.159723	0.475047	-0.542808	-1.23387	-0.198977	1.45634
ARMC1	-0.511605	-0.572076	-0.141947	0.563918	-2.23043	-0.276797	-1.12847	-0.457024
ARMC10	-0.951142	-0.464524	-0.727215	-0.166768	-2.13911	-0.10315	-2.33129	0.0438775
ARMC12	-0.462727	-0.848477	0.0937489	0.823209	-0.825595	-0.614397	-0.677812	0.162872
ARMC2	-0.413185	-0.534621	-0.233736	0.312338	-0.657715	-0.939491	0.162932	0.970417
ARMC3	-0.751233	-0.390698	-0.345191	-0.0205877	-1.49493	-0.437835	-0.288545	0.48994
ARMC4	-1.18539	-0.426654	-0.608445	-0.325779	-0.380251	-0.523937	-0.559771	0.356576
ARMC5	-0.112528	-1.10432	-0.0767107	1.352	-2.21674	-0.933232	-2.57315	-0.0427738
ARMC6	-0.0869757	-1.51307	0.200761	1.53303	-0.529389	-1.06995	-0.823692	1.03075
ARMC7	-0.64732	-0.289194	-0.945175	0.456882	-0.75782	-1.72006	-1.11126	0.930342
ARMC8	-0.3055	-0.684108	-0.48513	0.986605	-3.72886	-0.300674	-2.3064	-1.69378
ARMC9	-0.316075	-1.34962	-0.101041	1.72754	-0.354065	-1.11007	-0.423215	1.41223
ARMCX1	-0.500503	-0.784174	-0.477084	0.210661	-0.47082	-1.60453	-0.143711	1.86672
ARMCX2	-0.902124	-0.227234	-0.612645	-0.138004	-0.217901	-1.53772	0.526779	1.31492
ARMCX3	-1.39012	-0.182735	-1.04354	-0.448557	-1.47993	-0.180396	-1.63273	-0.229167
ARMCX4	-1.12011	-0.577835	-0.136379	0.170555	-0.57644	-0.654676	-0.269692	0.194858
ARMCX5	-0.424759	-0.486008	-0.549279	0.679908	-0.190165	-1.15022	-0.0535846	1.24836
ARMCX5-GPRASP2	-0.590459	-1.39208	0.448991	0.672903	-0.543943	-1.38036	0.438743	0.718885
ARMCX6	-3.08259	-0.377625	-2.18867	-1.32212	-0.705936	-1.1118	-0.141108	0.445267
ARMS2	-0.970814	-0.27342	-1.31831	0.429278	-0.33336	-0.904881	-0.174446	0.423354
ARNT	-2.12136	-0.150859	-1.62698	0.176786	-0.37586	-0.854162	-0.172919	1.15691
ARNT2	-0.950961	-0.714916	-0.502609	0.192685	-0.412486	-0.959202	0.175888	0.909881
ARNTL	-1.40264	-0.762871	-0.360654	-0.0528044	-0.364901	-1.07031	-0.584436	0.822177
ARNTL2	-0.217818	-1.26068	0.367957	1.06381	-0.446572	-1.62195	-0.488731	1.16377
ARPC1A	-0.719142	-0.637692	-0.475639	0.00579639	-1.88745	-0.239206	-1.78469	0.299359
ARPC1B	-0.290723	-0.806338	-0.10762	1.12688	-0.357973	-2.56967	-0.225362	1.62074
ARPC2	-0.766586	-2.11521	-1.08422	2.66107	-0.604964	-0.509597	-0.921271	0.486246
ARPC3	-1.07982	-0.769701	-1.44296	0.835014	-0.574564	-0.299046	-0.883386	0.226344
ARPC4	-0.0930133	-3.10141	1.03978	2.91848	-0.547195	-0.694748	-0.379271	0.521551
ARPC4-TTLL3	-0.981119	-0.820752	-0.319397	0.636357	-0.618088	-1.11459	0.189012	0.682793
ARPC5	-1.12026	-0.384958	-0.583379	-0.287348	-0.557616	-0.807612	0.064661	0.507424
ARPC5L	-0.996586	-1.10983	-1.34933	1.46599	-1.81379	-0.26671	-1.35896	-0.69373
ARPP19	-1.45687	-0.501839	-1.034	0.531805	-0.547663	-0.635472	-0.762757	0.917262
ARPP21	-2.15411	-0.883764	-2.72051	0.801987	-1.13348	-0.382951	-0.761567	-0.145339
ARR3	-0.252793	-2.35265	0.497065	1.22613	-0.834581	-0.356653	-0.915145	-0.0850351
ARRB1	-0.340944	-0.691669	-0.0616912	0.411922	-1.58951	-0.282653	-2.03628	0.183561
ARRB2	-0.360381	-1.56108	0.544487	0.710438	-0.635203	-0.295017	-0.491456	0.374745
ARRDC1	-1.04413	-0.964257	-0.807394	0.400579	-0.553079	-0.669577	-0.16788	0.479788
ARRDC1-AS1	-0.89908	-1.41287	-0.953382	0.334007	-1.72955	-0.210791	-1.11145	-0.646347
ARRDC2	-1.1115	-0.190134	-0.912791	-0.281309	-0.310315	-1.11971	-0.211227	0.506972
ARRDC3	-1.60388	-0.212904	-2.04196	0.21624	-3.89982	-0.0156076	-3.47949	-1.32934
ARRDC4	-0.198768	-1.03174	0.0619356	1.37922	-0.280791	-0.825794	-0.352048	0.791273
ARRDC5	-0.518136	-0.586926	-0.742159	0.873824	-0.644333	-0.418251	-0.971434	0.646586
ARSA	-0.326274	-0.87038	-0.422021	0.773816	-0.522548	-1.21894	-0.435395	1.11698
ARSB	-0.500942	-0.838204	-0.179094	0.627608	-0.227672	-0.831705	-0.351045	0.641821
ARSD	-0.180697	-1.36164	0.431033	1.4814	-0.279977	-1.23097	0.00329951	1.26805
ARSE	-0.462408	-0.577619	-0.24831	0.862448	-2.26117	-1.33741	-2.70258	1.62518
ARSF	-0.333867	-0.609684	-0.265693	0.423945	-0.0351975	-2.57844	0.330208	2.19091
ARSG	-0.641087	-0.815492	0.0690025	0.524551	-1.60284	-0.0850195	-1.92935	-0.523831
ARSH	-1.14469	-0.488647	-0.230224	-0.026033	-0.800556	-0.286155	-0.550383	0.105367
ARSI	-1.09971	-0.219372	-1.46546	0.124554	-0.760578	-0.862182	-0.126473	0.635367
ARSJ	-0.900278	-1.14894	-0.152465	0.185035	-0.50378	-0.735493	-0.53694	0.209957
ARSK	-0.459038	-0.645791	-0.57763	0.38781	-0.687463	-1.15246	-1.02548	1.45217
ART1	-0.574228	-1.51699	0.310146	0.595019	-1.4403	-0.423411	-0.972456	-0.48149
ART3	-0.470392	-0.807905	-0.512452	0.807638	-1.54696	-0.299264	-0.484033	-0.0779139
ART4	-0.318106	-0.756258	-0.504598	0.560632	-0.0667025	-1.4838	0.497091	1.14816
ART5	-0.464201	-0.503764	-0.481925	0.767906	-0.700318	-1.37903	-0.675501	1.24888
ARTN	-0.76024	-0.602804	-0.581779	0.880435	-0.639365	-0.481338	-0.852095	0.424151
ARV1	-1.6655	-1.78392	-1.56555	-0.60121	-1.4302	-0.610232	-1.1323	0.888116
ARVCF	-2.09094	-0.242608	-0.82012	-0.386049	-0.401005	-1.9856	-0.314947	2.2096
ARX	-0.640867	-0.604583	-0.679929	0.329421	-0.748047	-0.35153	-0.40381	0.170587
AS3MT	-1.26831	-0.0587817	-1.23683	-0.269669	-0.632593	-0.686939	-0.0487599	0.494148
ASAH1	-1.13926	-0.522195	-0.417461	0.175069	-0.22087	-3.56647	-0.0909301	3.4531
ASAH2	-0.853353	-0.699153	-0.413112	0.245105	-1.07661	-1.78092	-1.04524	2.02464
ASAH2B	-1.04051	-0.615413	-1.39961	0.450464	-0.504201	-0.893294	-0.340613	0.326092
ASAP1	-0.29091	-1.17332	0.149095	1.09128	-1.06844	-1.39692	-0.223561	1.51811
ASAP2	-0.900164	-0.323529	-0.922912	0.405644	-1.60478	-0.908051	-1.53576	0.00679902
ASAP3	-0.375774	-0.904288	-0.146915	0.797133	-0.498595	-1.73129	0.63054	0.800313
ASB1	-1.2692	-0.554373	-0.16009	0.12433	-1.16745	-0.243556	-0.778832	-0.0553683
ASB10	-0.577036	-0.66803	-0.154875	0.202314	-1.35482	-0.51018	-0.206434	0.458827
ASB11	-0.929023	-0.600719	-0.298137	-0.15756	-2.41578	-0.0719639	-2.04828	-0.311438
ASB12	-0.714689	-0.797683	0.0558969	0.544657	-1.33845	-0.4348	-0.292125	0.0877041
ASB13	-0.435703	-0.844033	0.0910898	0.695374	-0.45934	-0.77056	-0.363704	0.828133
ASB14	-1.49184	-0.516692	-0.530688	-0.0816718	-0.842027	-0.872046	-0.671218	1.17536
ASB15	-0.285462	-1.33246	-0.17312	1.70795	-0.348778	-1.03011	-0.0957331	0.746567
ASB16	-0.860338	-1.23142	0.0495222	0.396266	-0.708921	-0.82326	-0.339179	0.530497
ASB17	-0.252358	-0.903436	-0.206434	0.866629	-0.776714	-1.1039	-0.681129	-0.0405604
ASB18	-0.770973	-0.597471	-0.6952	0.405572	-0.260866	-1.19892	4.72458e-05	0.92159
ASB2	-1.04326	-0.425856	-0.353115	0.0202119	-2.70033	-0.112308	-0.968677	-0.726234
ASB3	-0.216853	-1.12203	-0.0400444	1.27047	-1.22764	-1.13276	-0.909004	1.11121
ASB4	-1.04356	-0.39749	-0.416285	0.0141884	-0.554815	-0.476899	-0.242	0.376274
ASB5	-1.43383	-0.200745	-0.771465	-0.474062	-0.802078	-0.633198	-0.0812191	0.66497
ASB6	-0.786984	-0.399657	-0.633258	0.0699367	-1.07136	-0.254763	-1.41208	0.276743
ASB7	-3.43277	-0.0860437	-2.09394	-0.848701	-2.66287	-0.0157334	-3.09985	-0.764764
ASB8	-0.574583	-0.573793	-0.744827	0.287052	-0.131818	-1.61235	0.568658	0.853128
ASB9	-0.427995	-0.442963	-0.619349	0.294937	-0.155446	-1.6874	0.595529	1.55478
ASCC1	-0.993956	-0.822491	-1.34667	1.14563	-0.139085	-0.959943	-0.0453941	0.897675
ASCC2	-1.56447	-0.688716	-1.32823	-0.547554	-0.56967	-1.05586	0.0376988	0.281486
ASCC3	-0.571519	-1.43353	-0.851854	1.43011	-0.412955	-0.69359	-0.657696	0.981969
ASCL1	-0.180556	-1.39971	0.135998	1.26665	-0.442494	-0.478271	-0.701027	0.618429
ASCL2	-0.443061	-1.33309	0.338408	1.01566	-0.267028	-1.66259	0.59531	0.633677
ASCL3	-0.0407976	-2.41853	0.374355	3.06308	-0.664068	-0.9428	-0.246563	0.400804
ASCL4	-0.395925	-0.779481	-0.548345	1.08511	-0.310419	-1.52147	0.218925	1.16474
ASCL5	-1.31892	-0.794273	-1.03789	-0.235525	-0.318115	-0.95638	-0.476227	1.26064
ASF1A	-0.110885	-3.24901	-0.0712956	2.63086	-1.17303	-1.06131	-0.0144457	0.16359
ASF1B	-1.13445	-0.481326	-0.856348	0.353211	-0.372916	-1.10887	0.155628	0.674876
ASGR1	-0.276876	-0.654863	-0.437085	0.953152	-0.224643	-1.55447	0.386364	0.814872
ASGR2	-1.02635	-0.708091	-0.444061	-0.226035	-1.5014	-0.691575	-0.221183	0.0458996
ASH1L	-1.96151	-0.157582	-1.10084	-0.68677	-0.968203	-0.641088	-0.978361	0.441911
ASH2L	-1.43258	-0.43591	-0.684132	-0.473278	-0.728522	-1.58964	-0.0851113	1.61874
ASIC1	-0.607617	-0.751651	-0.403746	0.296125	-0.344378	-1.18577	0.325553	0.844073
ASIC2	-0.37774	-1.36152	0.0593767	0.358693	-1.13356	-0.12889	-0.968966	0.00904912
ASIC3	-0.490349	-1.14798	-0.214481	0.587233	-0.404032	-2.30701	-0.643487	2.48722
ASIC4	-0.289465	-0.688804	-0.101286	0.75559	-2.97679	-0.146032	-1.61988	-0.680236
ASIC5	-0.722106	-0.710642	-0.82822	0.456492	-0.480456	-0.330343	-0.627017	0.236025
ASIP	-0.438975	-0.870092	0.00800619	0.678473	-0.488908	-1.36236	-0.0561763	1.04061
ASL	-1.30553	-0.149037	-1.6938	-0.251498	-0.949898	-0.347509	-0.958501	0.173276
ASMT	-0.278653	-0.851714	-0.400115	1.17746	-0.221658	-1.81817	0.674557	0.800302
ASMTL	-0.451212	-1.8553	0.423273	2.26883	-0.416738	-1.10926	-0.178562	0.311684
ASNA1	-0.0439025	-2.24908	0.43441	1.60154	-1.65989	-1.35833	-1.49306	1.64507
ASNS	-0.563236	-0.648883	-0.0697399	0.145367	-0.741855	-0.871773	-0.396545	-0.0126343
ASNSD1	-0.754952	-0.655691	-0.0639589	0.29456	-0.217098	-2.00349	0.769207	1.09806
ASPA	-0.699162	-0.935429	-1.00566	0.484667	-0.524533	-2.46895	0.474221	0.772294
ASPDH	-0.314245	-0.599538	-0.358395	0.455172	-0.396881	-0.92057	-0.334132	0.544991
ASPG	-0.280865	-0.700058	-0.338338	0.849346	-0.506375	-0.882795	-0.404144	0.206761
ASPH	-0.784611	-0.627449	-0.0895458	0.0181504	-0.285194	-0.824351	0.0777094	0.85002
ASPHD1	-1.58453	-0.114619	-1.28769	-0.338996	-0.527336	-0.633088	-0.499363	0.914319
ASPHD2	-1.80424	-0.0584652	-2.28132	-0.532255	-0.497681	-0.367217	-0.637802	0.405712
ASPM	-1.86496	-0.0679414	-2.36998	-0.671182	-1.16373	-0.349874	-0.662094	-0.145674
ASPRV1	-0.160057	-1.91373	0.731262	2.03463	-0.810099	-0.45354	-0.455402	-0.0664766
ASPSCR1	-0.743159	-0.839469	0.0876227	1.07091	-0.493709	-0.593488	-0.365665	0.820915
ASRGL1	-1.60787	-3.80766	0.594349	3.70406	-1.08293	-0.306409	-0.472352	-0.263041
ASS1	-0.319897	-0.439359	-0.299982	0.446331	-0.672735	-1.05852	0.0387665	0.255041
ASTE1	-0.259936	-1.03883	-0.265342	0.932658	-0.737875	-0.436836	-0.408186	0.464279
ASTL	-0.724692	-0.4767	-1.03537	0.292013	-0.333454	-1.20881	0.0415364	1.06005
ASTN1	-0.710251	-0.160556	-0.888698	0.0125399	-0.840284	-0.614015	-0.935799	0.580304
ASTN2	-2.11103	-0.0257035	-1.98867	-0.83294	-0.407649	-0.545177	-0.491753	0.632825
ASUN	-4.26819	-0.507606	-3.65266	-0.0195293	-1.09213	-0.268461	-0.53877	-0.268881
ASXL1	-1.6404	-0.86699	-1.58289	-0.588779	-0.820696	-1.17935	-0.0711777	0.446859
ASXL2	-4.28417	-0.0226957	-3.24477	-1.24067	-8.20865	-0.00250751	-4.49413	-3.86645
ASXL3	-0.641924	-0.527877	-0.938721	0.742361	-0.278159	-1.059	0.244433	0.510991
ASZ1	-1.1923	-0.234025	-0.598809	-0.19964	-0.406332	-0.646207	-0.0843104	0.32447
ATAD1	-1.65384	-0.597077	-0.265223	-0.130677	-0.333708	-0.59603	-0.53504	0.454977
ATAD2	-0.534443	-0.801348	-0.695948	0.627805	-0.773953	-1.11938	-1.12877	1.09496
ATAD2B	-1.85438	-0.512981	-0.804108	-0.363569	-2.26107	-0.710287	-2.05676	0.999782
ATAD3A	-0.935916	-0.299953	-0.479035	0.00780017	-1.60504	-0.710334	-2.05266	0.999808
ATAD3B	-1.27978	-0.706812	-0.0175231	0.0674429	-1.20843	-0.0470323	-1.44188	-0.2998
ATAD3C	-0.370477	-0.809595	-0.43862	0.38923	-0.563871	-0.491823	-0.298819	0.147428
ATAD5	-1.35755	-0.268029	-1.23784	-0.430191	-1.35864	-0.378669	-1.24889	0.156497
ATAT1	-0.184315	-1.51172	0.301716	0.758109	-0.865297	-1.2367	0.162129	0.413775
ATCAY	-0.473331	-1.56711	0.449989	0.552807	-2.41354	-0.0625421	-2.48611	-1.01677
ATE1	-0.951469	-1.27619	-0.0425007	0.294563	-0.822405	-0.533557	-0.334662	0.308459
ATF1	-0.403144	-1.28661	0.384506	0.618421	-1.07782	-0.342578	-1.47976	0.115688
ATF2	-0.248607	-1.13432	-0.0507469	1.19418	-0.96727	-0.222307	-0.842572	0.159718
ATF3	-0.257271	-0.954127	-0.0316623	1.29295	-0.537634	-0.625803	-0.159963	0.242075
ATF4	-1.72942	-0.0309949	-1.79568	-0.623903	-1.88945	-0.11865	-1.91427	-0.735341
ATF5	-0.310566	-0.581869	-0.25326	0.737553	-0.731699	-0.320478	-1.03838	0.503588
ATF6	-1.00498	-0.443329	-1.35723	0.688046	-1.42482	-0.418754	-0.887707	-0.249206
ATF6B	-2.17307	-0.362942	-2.74531	0.315171	-1.09976	-0.448922	-0.643532	0.194738
ATF7	-1.06564	-0.353859	-1.0002	0.221669	-1.31115	-0.108704	-1.68041	-0.406353
ATF7IP	-4.72307	-0.0204958	-2.85608	-2.21558	-6.09983	-0.0123782	-3.8078	-2.58325
ATF7IP2	-2.67749	-0.714898	-1.12713	0.761829	-0.665575	-0.844649	-0.332561	0.0519614
ATG10	-1.38914	-0.155267	-1.74447	0.187676	-0.211308	-1.49775	0.504876	0.813313
ATG12	-0.891042	-0.914421	-0.460037	0.497926	-0.392162	-1.15581	0.307028	0.757946
ATG13	-0.718663	-0.298787	-0.554687	0.412663	-0.904348	-0.509152	-0.207633	0.171588
ATG14	-2.08493	-0.581761	-1.98023	0.455965	-0.146483	-1.36208	-0.169929	1.26761
ATG16L1	-0.327556	-0.683441	-0.037543	0.97591	-1.50577	-1.61728	-0.76208	1.87785
ATG16L2	-0.819949	-0.464814	-0.565585	0.145644	-0.307739	-0.731187	-0.388406	0.800671
ATG2A	-0.148893	-1.56496	-0.17746	1.31854	-0.2997	-0.933924	-0.118088	0.4746
ATG2B	-0.52297	-1.20275	-0.16314	0.199432	-0.690238	-0.599159	-0.68946	0.0301259
ATG3	-0.974789	-0.165085	-0.861175	0.211169	-0.233414	-0.945737	0.166805	0.935911
ATG4A	-0.768703	-0.294385	-0.709619	0.465695	-0.78877	-0.25373	-1.00971	0.287146
ATG4B	-1.1872	-0.754401	-0.162373	0.0137755	-0.0861713	-1.88836	0.312234	1.97024
ATG4C	-1.29471	-0.205881	-1.68214	0.222287	-0.99187	-0.574033	-0.13916	-0.0612066
ATG4D	-0.619303	-0.400973	-0.422342	0.300622	-0.596584	-0.822987	-0.30664	0.115193
ATG5	-0.313465	-0.875397	-0.497532	1.20211	-0.367473	-2.0904	0.399023	1.04934
ATG7	-1.44394	-2.00938	0.781267	2.22879	-0.389919	-0.753695	0.020814	0.878671
ATG9A	-0.43004	-2.37682	-0.163429	0.399551	-0.391797	-1.2547	0.279361	0.866879
ATG9B	-0.434708	-1.10221	0.244566	0.894104	-0.444985	-0.612902	-0.10048	0.277366
ATHL1	-2.8882	-0.277098	-1.83388	-1.13443	-0.698063	-0.789509	-0.372132	0.621269
ATIC	-0.663225	-0.43866	-0.746554	0.40921	-0.406917	-1.25762	-0.521078	1.55407
ATL1	-0.379185	-0.967418	-0.0834513	0.966836	-0.378501	-0.801952	0.0599241	0.35897
ATL2	-0.406848	-0.651308	-0.173243	0.948648	-0.938033	-0.812304	-0.31536	-0.0103362
ATL3	-1.13911	-0.193556	-1.51002	-0.0602032	-0.990687	-0.322941	-0.502475	0.268984
ATM	-1.20162	-0.340458	-1.08633	0.538991	-2.71412	-0.100299	-1.98404	-1.17128
ATMIN	-0.153104	-1.90327	0.166436	1.51367	-0.190715	-2.23196	0.851946	2.42212
ATN1	-0.825719	-1.2835	-1.05571	1.64919	-0.522566	-2.02903	0.610982	0.70229
ATOH1	-0.258853	-0.841692	-0.0891897	0.688856	-0.503312	-0.690056	-0.787929	0.718745
ATOH7	-0.365797	-0.655997	-0.274849	0.95443	-0.638305	-1.24692	-0.106136	0.439492
ATOH8	-1.72548	-0.087555	-1.60131	-0.521529	-0.980515	-0.284001	-1.36899	0.0382695
ATOX1	-1.57218	-0.399463	-0.733606	0.434529	-0.319314	-0.767922	-0.511013	0.51352
ATP10A	-1.55562	-0.293563	-0.754029	-0.0998736	-0.753449	-0.639028	-0.61671	0.0100654
ATP10B	-0.854324	-0.433727	-0.293467	-0.0770077	-0.330571	-0.66484	-0.529323	0.949804
ATP10D	-0.391956	-0.72703	-0.34448	0.740827	-0.99513	-0.47491	-0.342307	0.622452
ATP11A	-0.287512	-0.94174	0.161518	1.08366	-1.12301	-0.421418	-0.309378	0.592228
ATP11B	-0.740908	-0.712611	-1.05508	0.488895	-1.40357	-1.5443	-0.0649207	1.48439
ATP11C	-0.543599	-1.96886	0.23332	0.444273	-0.855868	-0.54668	-1.2269	0.809678
ATP12A	-0.816377	-0.684422	-1.14244	0.986808	-0.777139	-0.240493	-0.643075	-0.0408286
ATP13A1	-0.177366	-2.08773	0.164746	1.54701	-0.117562	-2.11911	0.480205	1.7464
ATP13A2	-0.502366	-0.842106	-0.229946	0.208214	-1.19464	-0.860542	-1.61054	1.16407
ATP13A3	-1.45028	-0.226067	-1.13944	0.178035	-1.79117	-0.107547	-1.79864	-0.250751
ATP13A4	-0.19298	-0.73516	-0.277544	0.904245	-0.452098	-0.424165	-0.474009	0.654875
ATP13A5	-0.257736	-0.906027	-0.228243	1.2386	-1.33587	-0.233027	-1.76675	-0.0695847
ATP1A1	-0.189803	-1.81302	0.671354	1.25362	-1.2544	-2.00155	-0.558001	2.2206
ATP1A2	-0.576889	-0.357779	-0.455512	0.214836	-1.36781	-0.508751	-1.44725	0.765394
ATP1A3	-0.886075	-0.384566	-0.352189	-0.125768	-0.571192	-1.89771	0.716812	1.16487
ATP1A4	-0.360108	-0.681734	-0.0393221	0.384207	-1.94996	-0.714249	-1.86934	0.459673
ATP1B1	-0.812759	-0.482762	-0.302102	0.341389	-2.56967	-2.52051	-2.25771	0.169488
ATP1B2	-0.862253	-0.717457	-0.569534	0.0156121	-0.324083	-1.40761	0.266453	0.646555
ATP1B3	-0.517672	-0.601886	-0.112361	0.373397	-1.18804	-0.174666	-0.753532	-0.331366
ATP1B4	-0.852886	-0.589933	-1.18464	0.627769	-0.262793	-1.24102	-0.416027	1.30922
ATP2A1	-0.720457	-0.857624	-0.285651	0.0984551	-0.60081	-1.22084	-0.915596	1.45571
ATP2A2	-1.46203	-0.309034	-1.11143	0.0964549	-0.338136	-2.16387	-0.541619	2.12937
ATP2A3	-0.741494	-1.33199	-1.05594	1.70732	-0.298019	-1.37722	-0.0255965	1.65952
ATP2B1	-0.107506	-1.29282	-0.0609667	1.56786	-0.324026	-0.859818	-0.148088	0.695691
ATP2B2	-0.146655	-1.95021	0.396193	1.61519	-0.322615	-1.7823	-0.516714	1.56929
ATP2B3	-0.330476	-0.830162	0.0414477	0.429457	-0.988508	-0.210696	-1.23045	0.0565224
ATP2B4	-0.977756	-0.531171	-0.738792	-0.192623	-1.37423	-0.104175	-1.00305	-0.443895
ATP2C1	-1.99436	-0.254899	-1.20418	-0.7724	-1.80829	-0.407892	-0.839675	-0.690544
ATP2C2	-0.361259	-1.14279	0.295819	0.657494	-0.708371	-0.73551	0.00636732	0.920432
ATP4A	-0.535641	-0.489555	-0.290297	0.74862	-0.637113	-1.42117	-0.187466	1.39638
ATP4B	-1.37489	-0.340366	-0.501367	-0.0129902	-0.69449	-0.674956	-1.03319	0.490557
ATP5A1	-0.372855	-0.606017	-0.108779	0.858594	-0.948532	-0.769253	-0.539781	-0.171829
ATP5B	-0.883257	-0.176857	-0.803009	0.172751	-0.706228	-0.539894	-0.175475	0.442451
ATP5C1	-0.251715	-1.55011	0.212263	0.928614	-0.425694	-0.585529	-0.128727	0.300319
ATP5D	-2.19756	-0.223366	-1.39087	-0.481355	-0.759884	-0.946643	0.167541	1.0636
ATP5E	-0.498996	-0.739173	-0.139252	0.481186	-0.273635	-1.22722	-0.435072	1.5255
ATP5F1	-0.476083	-1.0305	0.222231	0.236772	-0.502381	-0.422307	-0.757998	0.652159
ATP5G1	-0.960112	-0.193973	-1.10563	-0.179644	-0.985256	-0.226031	-0.847082	-0.197686
ATP5G2	-0.509873	-0.596406	-0.774136	0.801931	-0.452206	-1.66911	-0.714441	1.35054
ATP5G3	-0.456553	-0.878548	-0.26432	0.260365	-0.6168	-1.81904	-0.682737	1.41685
ATP5H	-0.254952	-1.18612	0.321841	0.93535	-0.170584	-2.78028	-0.229178	1.92378
ATP5I	-1.02561	-0.192821	-0.959758	-0.0577867	-1.16674	-0.361987	-0.541283	0.567862
ATP5J	-0.32682	-1.1628	0.30773	0.532519	-0.828944	-0.297488	-0.837934	0.364537
ATP5J2	-0.321622	-0.941853	0.161587	0.443808	-0.834203	-0.62047	-0.683185	-0.0848419
ATP5J2-PTCD1	-0.0374904	-1.88591	0.688364	1.57148	-0.486687	-0.797882	-0.192226	0.229058
ATP5L	-0.21655	-0.681361	-0.126484	0.746542	-0.760891	-1.9818	-1.1146	2.20599
ATP5L2	-0.928477	-0.63387	-1.26962	0.929114	-0.266488	-0.918424	0.110491	0.531531
ATP5O	-1.12525	-0.283612	-0.703388	0.0414445	-1.24802	-1.34937	-0.839703	1.57544
ATP5S	-0.613325	-0.907778	0.136061	0.262509	-1.71206	-1.53297	-2.15996	0.401841
ATP5SL	-0.837922	-0.357666	-0.581666	0.481703	-0.55453	-0.873862	0.113999	0.428951
ATP6AP1	-0.255848	-0.989307	0.0469059	1.33329	-1.56271	-1.0215	-2.00956	0.648355
ATP6AP1L	-0.386149	-3.54776	0.65259	3.46528	-0.319056	-1.49776	0.0387398	0.491404
ATP6AP2	-0.324456	-0.56312	-0.418799	0.703038	-0.549196	-1.21787	0.0367365	0.163014
ATP6V0A1	-0.277536	-1.51867	0.52092	0.946716	-0.0217261	-2.88312	0.751398	2.14762
ATP6V0A2	-3.18351	-0.304936	-1.80784	-1.37439	-0.497093	-0.638638	-0.0760857	0.599583
ATP6V0A4	-0.748244	-0.424827	-0.72019	0.462039	-1.13316	-0.676282	-0.529178	0.161998
ATP6V0B	-2.95023	-0.121869	-2.25343	-0.755254	-0.708223	-0.402032	-0.486137	0.0151831
ATP6V0C	-1.92153	-0.535902	-2.43833	0.703631	-0.812423	-0.370304	-0.52727	-0.0680601
ATP6V0D1	-0.944625	-0.171218	-0.788119	-0.0179482	-2.30957	-0.423275	-0.905295	-0.634218
ATP6V0D2	-0.467863	-0.602432	-0.349122	0.362035	-0.470694	-0.34861	-0.630754	0.547153
ATP6V0E1	-0.194736	-1.11347	-0.163208	1.03911	-0.53218	-0.408104	-0.391129	0.632493
ATP6V0E2	-2.28795	-0.0612338	-1.89938	-0.487356	-1.10151	-0.158971	-1.23543	0.110092
ATP6V1A	-0.305305	-1.55437	0.141342	0.469707	-0.733619	-1.88359	-1.08146	1.33329
ATP6V1B1	-0.201361	-1.71586	0.443719	1.30039	-1.25762	-0.677367	-1.68156	-0.0832951
ATP6V1B2	-0.86312	-0.214431	-1.05478	0.316853	-0.641755	-1.7004	0.614727	1.40792
ATP6V1C1	-0.578726	-0.386646	-0.743401	0.130122	-1.29268	-0.239964	-1.71896	-0.313345
ATP6V1C2	-1.6979	-0.120126	-2.15958	-0.223803	-1.68298	-1.89853	0.218349	1.31043
ATP6V1D	-1.34975	-0.855057	-0.751063	-0.136991	-1.20552	-0.397858	-0.339283	-0.0566197
ATP6V1E1	-0.381797	-0.916916	0.142552	0.579423	-1.00184	-0.515111	-0.201145	0.199903
ATP6V1E2	-0.0490781	-3.50387	0.94118	2.67752	-0.154616	-1.64591	0.586625	1.66494
ATP6V1F	-1.06237	-2.16882	0.361675	2.08453	-0.299745	-2.18268	0.856595	1.16268
ATP6V1G1	-0.764886	-0.710916	-0.336885	-0.0316301	-0.411042	-0.869779	-0.157416	0.500541
ATP6V1G2	-1.39225	-2.00982	-0.837868	0.657794	-0.794537	-0.95433	0.172788	0.27278
ATP6V1G3	-0.10207	-2.80491	-0.041647	3.59442	-0.670214	-0.806773	0.0639818	0.515226
ATP6V1H	-0.242037	-1.33754	0.0454999	0.581068	-0.529769	-1.1446	-0.484796	0.777278
ATP7A	-0.280476	-0.494022	-0.269789	0.591015	-0.560641	-0.578518	-0.502421	0.79827
ATP7B	-0.717156	-0.340777	-0.948299	0.462676	-1.79114	-0.409225	-1.73786	-0.440054
ATP8A1	-0.359018	-0.640081	-0.567496	0.394491	-0.70896	-0.666733	-0.799827	0.0145052
ATP8A2	-0.267737	-0.876029	0.113356	0.695598	-0.695726	-2.0821	-0.893084	0.912695
ATP8B1	-0.514435	-1.03035	-0.0607598	0.799716	-0.201058	-1.70521	0.260363	0.744276
ATP8B2	-0.602078	-0.718272	-0.00989468	0.424659	-0.497193	-0.416711	-0.779248	0.327055
ATP8B3	-0.614506	-0.525226	-0.901161	0.606739	-1.10307	-1.56205	-0.926624	1.40969
ATP8B4	-0.188814	-1.14797	-0.270302	1.27039	-0.519456	-0.721128	-0.00575999	0.969497
ATP9A	-0.176652	-0.890716	0.124246	0.729934	-0.129213	-1.23113	-0.105486	1.22062
ATP9B	-0.363483	-0.811474	-0.50232	1.13286	-1.05447	-1.12342	-1.45322	1.42426
ATPAF1	-0.431048	-1.28016	-0.0750577	0.883006	-0.377816	-0.967928	-0.131842	0.782529
ATPAF2	-1.16222	-0.622831	-0.0941192	0.704228	-0.511244	-0.542754	-0.592263	0.546315
ATPIF1	-1.01273	-0.956079	-1.36697	0.610847	-0.977792	-0.337472	-1.13603	0.520477
ATR	-1.98668	-0.611804	-0.683524	-0.438372	-1.4046	-0.724724	-1.83676	1.01547
ATRAID	-0.836763	-0.779592	0.0409832	0.375897	-0.726292	-0.200088	-1.07265	0.0517714
ATRIP	-0.35029	-0.63943	-0.472509	0.934952	-0.560075	-0.722098	-0.345449	0.150895
ATRN	-0.412126	-0.724028	-0.644018	1.03296	-2.25341	-0.431121	-2.07955	-0.788056
ATRNL1	-0.656655	-0.587886	-0.18857	0.480866	-1.59503	-0.458765	-0.729435	0.298085
ATRX	-0.977257	-0.62173	-0.0953218	0.343749	-2.02581	-0.478939	-2.44679	-0.812693
ATXN1	-1.427	-1.14646	-1.83342	0.956508	-0.797544	-0.336187	-0.810762	0.285927
ATXN10	-1.44818	-0.532377	-0.54368	-0.481932	-1.65655	-1.26334	-1.38067	0.881237
ATXN1L	-1.15458	-0.974421	-0.826283	0.602156	-0.434489	-0.725705	-0.145103	0.70172
ATXN2	-0.321355	-0.581702	-0.403273	0.867387	-1.02345	-0.129979	-1.41839	0.0635267
ATXN2L	-0.952243	-3.06079	1.15192	2.47845	-1.30419	-0.43761	-0.817226	-0.155774
ATXN3	-0.9469	-1.28481	-0.00714239	0.228111	-0.451495	-0.372999	-0.372951	0.269675
ATXN3L	-0.389912	-0.705141	-0.612565	0.536342	-1.11418	-0.342455	-0.416642	0.129299
ATXN7	-0.808996	-0.67904	-0.544145	0.480203	-0.451448	-0.622805	-0.145511	0.269762
ATXN7L1	-2.23125	-0.639517	-2.82649	-0.45151	-1.10828	-0.481046	-0.814666	-0.0460599
ATXN7L2	-0.646096	-0.418403	-0.800367	0.443688	-0.7872	-0.312636	-1.14514	0.25339
ATXN7L3	-1.93814	-1.37688	-1.90766	-0.744113	-1.48071	-0.172419	-1.63126	-0.0166299
ATXN7L3B	-1.01389	-0.37074	-0.82992	-0.217224	-0.724394	-0.400314	-0.493638	0.00151491
AUH	-0.498598	-0.990277	-0.759612	0.975004	-0.910858	-0.485405	-0.388037	0.314591
AUNIP	-0.452709	-1.78252	-0.395255	1.33916	-0.480112	-0.472702	-0.433916	0.529029
AUP1	-1.85898	-0.814186	-1.20735	0.496851	-0.881166	-0.334219	-0.650631	-0.0335081
AURKA	-0.556119	-0.432734	-0.591348	0.447661	-0.74983	-0.278886	-0.617176	-0.0190834
AURKAIP1	-0.406493	-0.571133	-0.418414	0.320317	-2.6919	-0.286642	-2.27116	-0.118303
AURKB	-0.591904	-0.735996	-0.492657	0.638458	-1.60091	-1.92453	-1.21349	2.15372
AURKC	-0.267509	-1.5642	-0.42041	1.13345	-0.327194	-0.689846	-0.0316085	0.431195
AUTS2	-1.12861	-2.1546	0.855786	2.13263	-0.967967	-0.274441	-0.527528	-0.185898
AVEN	-1.18946	-2.40744	0.701045	2.17213	-0.0473789	-1.92325	0.572723	1.37124
AVIL	-0.513993	-0.59806	-0.751343	0.886696	-1.03705	-0.587708	-0.38031	0.0930312
AVL9	-0.333333	-0.867303	-0.134226	1.19268	-0.370506	-0.623838	-0.477475	0.370735
AVP	-1.56152	-0.780749	-0.491428	-0.208204	-0.889143	-0.293711	-0.957993	0.18687
AVPI1	-1.56649	-1.12723	-1.24603	1.48419	-0.750181	-0.484235	-0.964255	0.514708
AVPR1A	-0.885721	-0.422601	-0.699821	0.247082	-1.00157	-0.600892	-1.39264	0.434629
AVPR1B	-1.40996	-0.311493	-0.91926	-0.460389	-0.516828	-1.05316	-0.36476	0.195559
AVPR2	-1.13585	-0.268612	-0.830414	0.0884988	-1.30537	-0.530021	-0.897103	-0.4031
AWAT1	-1.57874	-2.15546	-1.73126	-0.363868	-0.51212	-0.454147	-0.689412	0.434504
AWAT2	-1.00306	-2.08976	-1.35552	2.62459	-2.11211	-0.239865	-1.14846	-0.857283
AXDND1	-0.557944	-1.632	-0.62677	2.06511	-0.455186	-1.04039	0.232069	0.542579
AXIN1	-1.97965	-0.376444	-2.51231	0.591577	-1.10969	-0.989874	-0.295311	0.102233
AXIN2	-0.805066	-0.139334	-0.840786	0.000462237	-0.99111	-0.688815	-0.0642601	0.437705
AXL	-0.791142	-0.227419	-0.987457	0.254492	-0.506872	-1.21386	-0.309377	0.923462
AZGP1	-0.250952	-0.849097	-0.351983	1.14929	-1.16347	-0.901753	-1.57551	1.20617
AZI2	-1.17995	-1.29138	-1.11519	0.6556	-0.624335	-0.922432	-0.122258	0.296628
AZIN1	-0.609329	-0.348234	-0.80452	0.100869	-0.278736	-1.00772	-0.0416401	0.742679
AZIN2	-0.821083	-0.619578	-0.667219	-0.0774183	-0.829643	-0.674519	-0.415807	-0.0811898
AZU1	-0.57609	-1.02659	-0.230635	0.359554	-1.04058	-0.588266	-0.663874	0.148018
B2M	-1.29872	-0.587632	-1.13187	-0.394522	-1.11171	-0.855197	-1.5194	0.300293
B3GALNT1	-0.575785	-0.768364	-0.249147	0.85436	-0.22184	-1.21952	0.310853	0.623024
B3GALNT2	-0.887467	-0.555479	-0.158916	0.230704	-0.928817	-0.74562	-0.433246	0.225469
B3GALT1	-2.04404	-0.872553	-1.62944	0.192685	-0.52889	-0.49727	-0.308197	0.18364
B3GALT2	-2.51775	-0.680433	-1.22487	-1.03605	-0.511866	-0.762626	0.0279531	0.407318
B3GALT4	-0.481616	-2.39158	0.915012	1.90871	-1.09791	-0.450593	-1.50461	0.350443
B3GALT5	-1.97844	-0.417195	-1.53436	-0.66069	-0.423412	-0.40775	-0.586931	0.631907
B3GALT6	-0.150373	-1.55494	-0.0870488	1.97378	-0.313312	-1.01873	0.217389	0.820524
B3GALTL	-0.464272	-0.887952	-0.403774	0.251027	-0.146202	-1.21059	0.0268987	1.51235
B3GAT1	-1.37595	-0.57939	-0.468918	-0.159036	-0.964164	-1.4272	-1.07469	1.34474
B3GAT2	-0.732022	-0.657384	-0.23486	-0.00462231	-0.385837	-1.97883	-0.61705	2.20323
B3GAT3	-0.0564211	-2.36834	0.64258	1.59975	-0.246324	-1.41336	0.458101	0.570178
B3GNT2	-1.00513	-1.06379	-1.35734	1.41469	-0.328403	-0.596444	-0.411493	0.478661
B3GNT3	-1.17868	-1.58434	-0.613182	-0.321131	-0.377777	-0.737051	-0.378643	1.02822
B3GNT4	-0.188398	-2.51155	1.03094	1.56502	-0.52334	-0.873453	-0.0994304	0.607347
B3GNT5	-0.591934	-0.841956	0.0896281	0.475387	-0.886438	-0.279678	-0.518236	-0.12631
B3GNT6	-2.23228	-0.931607	-1.69784	1.04549	-0.371055	-1.03916	0.146894	0.369842
B3GNT7	-3.30481	-0.263952	-2.97543	0.0123559	-1.00511	-0.733406	-0.471096	-0.0292638
B3GNT8	-0.699737	-0.858306	-0.708118	1.18385	-0.738537	-1.03691	-0.424185	1.34083
B3GNT9	-0.405692	-2.94305	0.639053	2.38237	-0.438757	-0.453312	-0.312763	0.284776
B3GNTL1	-1.3219	-0.535061	-0.75018	0.557455	-1.74292	-0.531881	-0.51295	-0.137822
B4GALNT1	-0.646906	-1.13026	-0.94471	0.794796	-1.35128	-0.253115	-0.597287	-0.232283
B4GALNT2	-0.173367	-1.56877	-0.236557	1.84756	-0.149109	-1.2094	0.338939	1.18993
B4GALNT3	-2.4782	-0.301276	-3.14635	0.400407	-0.347116	-1.12308	-0.128638	0.479778
B4GALNT4	-0.574075	-0.73562	-0.265503	0.179521	-0.290167	-1.54887	0.393542	0.85346
B4GALT1	-2.60497	-0.253925	-1.29317	-1.08019	-2.41758	-0.887458	-0.472501	0.995781
B4GALT2	-0.24382	-1.33357	0.231933	1.6642	-0.757118	-1.01294	-0.0618553	1.31779
B4GALT3	-0.671519	-1.15109	0.300742	1.0978	-0.331881	-1.17161	0.316298	1.35602
B4GALT4	-1.3895	-0.102824	-1.16261	-0.036478	-0.492036	-0.743485	-0.415335	1.03559
B4GALT5	-0.431106	-1.14917	-0.130445	0.550125	-0.417733	-0.468144	-0.535712	0.626352
B4GALT6	-0.415175	-0.83157	-0.373025	0.310166	-0.10644	-1.69759	0.613555	1.80893
B4GALT7	-0.276578	-1.8404	0.213813	1.14762	-0.305126	-0.790916	0.0510357	0.466209
B4GAT1	-1.16935	-0.532232	-1.11958	0.642691	-1.21413	-0.426493	-0.449004	-0.347038
B9D1	-0.23963	-1.32893	0.278196	0.586406	-0.491045	-0.670333	-0.265383	0.224363
B9D2	-0.988799	-0.986722	-0.716132	-0.200274	-0.727046	-0.580643	-0.133283	0.262306
BAALC	-1.4082	-0.801569	0.0183594	0.854338	-0.446823	-1.05719	-0.0669226	0.274935
BAAT	-0.772358	-2.63142	-0.653181	3.34471	-0.48992	-1.18231	0.323084	0.666171
BABAM1	-0.342093	-1.2679	0.0410327	1.0809	-0.763889	-0.360084	-0.56594	0.450438
BACE1	-0.452334	-0.523207	-0.255065	0.793193	-1.54124	-0.167632	-1.39323	-0.539465
BACE2	-0.363612	-1.58822	0.526733	1.04416	-1.35045	-0.181796	-1.03511	0.0650152
BACH1	-0.448802	-0.711954	-0.549857	0.630828	-1.11597	-0.364833	-0.996958	0.571905
BACH2	-2.18049	-0.0978942	-1.15068	-0.419024	-0.781071	-0.656165	-0.421611	0.257115
BAD	-0.780542	-0.347004	-0.680947	-0.0447011	-0.229606	-1.21715	0.0330526	0.76074
BAG1	-0.326412	-0.847468	0.0930251	0.547186	-0.187491	-1.52875	0.227432	0.695893
BAG2	-1.26748	-1.42179	0.0697644	1.64083	-0.247309	-0.812556	-0.169287	1.11183
BAG3	-0.713127	-1.0672	0.24633	0.524065	-0.549064	-0.457705	-0.442863	0.441425
BAG4	-1.4706	-1.9281	-1.88209	2.01782	-0.694756	-0.733483	-0.453632	0.824376
BAG5	-0.559117	-0.45275	-0.368172	0.643402	-0.517566	-0.567762	-0.145481	0.279648
BAG6	-0.356838	-0.776525	-0.312111	0.432576	-1.62689	-0.40282	-1.61501	0.0762918
BAHCC1	-0.936674	-0.452606	-0.549448	-0.162738	-0.528324	-0.767822	-0.432787	0.794468
BAHD1	-2.78973	-1.63675	-3.56553	2.06971	-0.395419	-0.935797	-0.189388	0.895528
BAIAP2	-0.283132	-0.825221	-0.370763	0.785321	-0.216503	-1.54957	0.175903	1.36896
BAIAP2L1	-0.849875	-0.46026	-0.835778	-0.0934431	-0.803228	-1.62312	-1.16339	1.88156
BAIAP2L2	-1.03722	-0.467921	-0.803532	-0.232985	-0.139605	-2.39894	-0.152836	2.57366
BAIAP3	-0.619633	-0.77763	-0.473687	0.183492	-1.1776	-0.199603	-1.59215	0.115355
BAK1	-1.05812	-0.324616	-0.950739	-0.162553	-0.746666	-0.69449	-0.858559	0.983027
BAMBI	-1.20577	-0.444735	-0.280282	-0.0776675	-1.46174	-0.288802	-0.786596	-0.493418
BANF1	-0.0962925	-1.55336	0.539939	1.44594	-0.856465	-0.878993	-0.240283	0.28202
BANF2	-1.00508	-0.341635	-0.892642	-0.211097	-0.276185	-0.971375	-0.271205	0.659631
BANK1	-1.38013	-0.404477	-1.0646	0.480764	-0.467011	-0.645074	-0.181193	0.927355
BANP	-1.77778	-0.990487	-2.25633	0.608746	-0.313357	-0.673029	-0.0462259	0.487807
BAP1	-1.35871	-0.801838	-1.75273	1.12216	-2.75333	-0.0823449	-2.09798	-0.767503
BARD1	-0.92107	-0.341654	-0.956666	-0.113095	-0.570169	-1.79531	-0.207752	0.141035
BARHL1	-0.550046	-1.33871	0.217648	0.553031	-0.620706	-0.54119	-0.833612	0.199293
BARHL2	-0.407695	-0.708196	-0.615995	0.781096	-0.726726	-0.741186	-0.518373	1.03317
BARX1	-0.356424	-0.903081	-0.261059	0.724643	-0.496328	-0.832266	0.0486888	0.788256
BARX2	-0.530253	-0.722918	-0.353974	0.561089	-0.504203	-2.23565	0.883526	1.11811
BASP1	-1.6894	-2.03176	-2.14889	0.274719	-0.627208	-0.670917	-0.29131	0.510899
BATF	-0.552294	-1.23338	-0.829617	1.59685	-0.540486	-0.85459	-0.332957	0.412115
BATF2	-0.0634817	-1.54708	0.106201	1.71557	-0.439621	-0.479176	-0.242162	0.343691
BATF3	-1.30659	-0.562556	-0.565059	0.842216	-0.350893	-1.19083	0.0590914	0.397663
BAX	-0.658843	-0.325324	-0.811513	0.219437	-0.520911	-0.923659	-0.692046	1.22919
BAZ1A	-4.06662	-0.125014	-1.93605	-1.83503	-6.14621	-0.00403219	-3.85353	-2.87017
BAZ1B	-1.83315	-0.299636	-1.25555	-0.689442	-1.35821	-0.253995	-1.79086	-0.0756138
BAZ2A	-1.35543	-0.639138	-0.49423	0.0585787	-1.08913	-0.652257	-0.542242	0.240196
BAZ2B	-0.654408	-0.810581	-0.476111	0.0611522	-0.298563	-0.71743	-0.0423849	0.476301
BBC3	-0.814088	-0.232969	-0.868878	0.353174	-1.08237	-0.489383	-0.837106	0.397108
BBIP1	-0.797016	-0.228332	-0.609908	0.313906	-0.597586	-0.946346	-0.0160126	0.563793
BBOX1	-0.186081	-2.81982	1.18185	2.21113	-1.5772	-0.191649	-1.02326	-0.0871679
BBS1	-0.376074	-1.98047	0.654663	2.48267	-0.280914	-0.98662	0.194832	0.670958
BBS10	-0.1072	-1.59962	0.271294	1.77799	-0.555709	-0.680297	-0.0400709	0.624162
BBS12	-1.29875	-1.46005	-1.68709	0.390419	-0.950696	-0.415547	-0.426951	0.119755
BBS2	-0.446844	-0.551555	-0.199702	0.334482	-0.626249	-0.307883	-0.889213	0.483804
BBS4	-0.459136	-0.991067	0.195613	0.677348	-0.106692	-0.968793	0.0406671	1.15477
BBS5	-0.430363	-1.09689	-0.182901	0.575774	-0.72012	-1.37006	0.432539	0.811022
BBS7	-0.529087	-0.719315	-0.495767	0.485115	-0.668999	-0.66246	-1.00035	0.585834
BBS9	-1.65168	-1.97803	-1.46492	2.47955	-0.933985	-0.504083	-0.773026	0.210886
BBX	-0.163259	-1.95984	0.756177	0.768133	-0.271535	-1.2465	0.0390354	0.695138
BCAM	-0.203616	-0.942801	0.0293004	0.663866	-0.540755	-2.60051	0.210579	2.11323
BCAN	-0.959105	-0.64474	-0.317797	0.321182	-1.93375	-0.348936	-1.08589	0.54771
BCAP29	-0.117584	-1.90246	0.725303	1.83341	-0.443261	-1.80985	0.59664	0.849595
BCAP31	-1.18389	-0.484724	-0.740009	-0.324758	-0.860126	-0.638478	-1.23274	0.920803
BCAR1	-1.48279	-0.2554	-1.15651	0.293469	-2.37374	-0.169911	-1.25082	-0.608595
BCAR3	-1.21915	-0.564668	-0.282764	0.111192	-0.613707	-0.59479	-0.328274	0.770253
BCAS1	-1.32681	-0.0946272	-1.01664	-0.406032	-0.802351	-0.666104	-0.406506	0.243573
BCAS2	-2.04045	-0.0617532	-2.47621	-0.797447	-1.11302	-0.204297	-1.52065	-0.00848458
BCAS3	-0.176273	-1.86855	0.709813	1.38072	-0.132447	-1.68523	0.40684	1.61438
BCAS4	-0.766073	-0.876463	-0.707315	0.185972	-0.262107	-0.778187	-0.337364	0.790935
BCAT1	-0.600503	-0.746295	-0.492917	0.108991	-1.6663	-1.36886	-1.77467	-0.612062
BCAT2	-0.230073	-1.06736	-0.0618596	1.41942	-1.55476	-0.748383	-2.00035	0.548157
BCCIP	-1.44269	-0.320595	-0.834836	-0.478958	-0.934752	-0.582281	-0.51278	0.361901
BCDIN3D	-0.84609	-1.68633	0.136058	0.794753	-0.770225	-0.962521	0.0413139	0.464612
BCHE	-0.759243	-0.363861	-1.07666	0.0466355	-0.7114	-0.543432	-0.317183	0.584094
BCKDHA	-1.31441	-0.579325	-0.548597	0.520608	-2.11228	-0.276238	-0.969944	-0.857407
BCKDHB	-1.02539	-1.05704	-0.707523	1.40727	-0.653157	-0.829909	-0.417861	0.480541
BCKDK	-0.756225	-0.469451	-0.250974	0.292435	-2.21072	-0.736143	-2.22343	-0.038433
BCL10	-0.55376	-0.388393	-0.702432	0.609563	-1.35032	-0.487867	-0.693692	-0.14078
BCL11A	-0.608516	-0.586681	-0.683438	0.272873	-1.89325	-0.354198	-0.907349	-0.694807
BCL11B	-0.83405	-0.999231	-1.16382	0.773068	-3.55912	-0.0332043	-1.54323	-1.02476
BCL2	-0.36508	-1.48231	0.499601	1.0465	-0.504424	-1.94271	0.738806	1.05863
BCL2A1	-0.258618	-0.595136	-0.204619	0.55024	-0.73633	-0.42788	-0.645114	0.325805
BCL2L1	-0.607825	-0.400023	-0.529263	0.102503	-1.3424	-0.255225	-1.77389	0.0248653
BCL2L10	-1.75408	-0.631888	-0.526345	-0.249078	-0.977948	-0.219622	-1.3654	0.331121
BCL2L11	-0.377155	-0.770816	0.0336428	0.373682	-1.67643	-0.162376	-1.24533	-0.261956
BCL2L12	-0.817556	-0.458499	-0.437553	-0.0748318	-0.567335	-0.508607	-0.324332	0.144132
BCL2L13	-1.10647	-0.894024	-1.47345	1.22423	-0.959677	-0.524593	-0.461938	-0.158847
BCL2L14	-0.411591	-1.27039	-0.643238	0.434548	-0.494356	-1.08372	-0.1472	0.290353
BCL2L15	-0.115162	-1.77747	0.0824684	1.26887	-0.351443	-0.511796	-0.449555	0.76893
BCL2L2	-0.157547	-1.64403	0.15399	1.28821	-0.988138	-0.835373	-0.311929	0.189724
BCL2L2-PABPN1	-1.47704	-0.0771339	-1.21172	-0.0514554	-1.71917	-0.593242	-0.725657	-0.21033
BCL3	-0.651622	-0.682606	-0.602799	0.497702	-0.710527	-0.270893	-0.534337	0.0134069
BCL6	-0.771115	-0.476302	-0.653567	0.0574617	-0.551555	-0.658326	-0.426055	0.901741
BCL6B	-0.707994	-1.16952	0.311915	0.495915	-0.0771695	-2.19474	0.233721	1.7286
BCL7A	-0.00322308	-4.06492	1.81969	3.31265	-0.328694	-0.856015	-0.526737	0.748545
BCL7B	-0.405452	-0.914888	-0.547033	1.24922	-0.294884	-1.13336	-0.169905	1.14599
BCL7C	-1.42009	-1.70343	-1.82634	2.15369	-1.03272	-0.202625	-1.30286	0.0537035
BCL9	-0.908711	-1.20618	-1.24944	1.46221	-0.547105	-0.900302	-0.204591	0.37652
BCL9L	-0.267887	-1.24541	-0.0181798	1.60967	-0.758216	-0.329554	-0.436272	-0.025756
BCLAF1	-0.763233	-1.90264	-1.08084	2.39441	-1.13784	-0.421801	-1.54891	0.0776392
BCO1	-0.414379	-1.93471	-0.38895	2.43176	-0.139603	-1.35382	0.403927	1.47633
BCO2	-0.358862	-0.601538	-0.340588	0.386289	-1.50548	-0.281992	-0.513575	-0.333144
BCOR	-0.288717	-1.80071	-0.45649	1.49802	-0.755346	-0.80027	-0.842579	0.301648
BCORL1	-0.462287	-1.82584	-0.601308	1.36579	-0.0233774	-3.04681	0.757506	1.57499
BCR	-0.400023	-1.06741	-0.109934	0.919062	-3.24336	-0.368684	-2.54349	-0.664585
BCS1L	-0.142499	-2.1204	0.772452	1.01643	-0.566201	-1.71111	0.620498	1.72258
BDH1	-1.22899	-1.12596	-0.136776	0.0957648	-1.51085	-1.38846	-1.94866	1.39881
BDH2	-0.483139	-0.690703	-0.423872	0.473079	-0.611412	-0.285373	-0.509379	0.44631
BDKRB1	-0.802025	-0.468705	-0.360541	0.143925	-1.08376	-0.28808	-1.1668	0.125102
BDKRB2	-0.366766	-1.17031	-0.178256	0.470699	-0.627592	-0.706412	-0.950796	0.995768
BDNF	-0.808463	-1.18604	-1.13369	0.720804	-0.444094	-1.71643	0.299733	0.679292
BDP1	-0.657114	-0.377975	-0.515975	0.423274	-1.44593	-1.65843	-1.87998	1.91317
BEAN1	-0.692474	-0.302402	-0.583627	0.064405	-0.63408	-0.780903	-0.42617	0.128243
BECN1	-0.192766	-2.86955	1.20493	3.35632	-0.113733	-1.26421	0.371918	0.995125
BEGAIN	-2.08175	-3.08802	-2.6361	3.96908	-0.766688	-0.409681	-0.324817	0.289036
BEND2	-0.58022	-1.0328	-0.483825	0.303143	-0.985371	-0.381303	-0.471095	-0.02907
BEND3	-0.374742	-0.393367	-0.503118	0.362611	-0.938853	-0.277356	-0.958081	-0.164754
BEND4	-0.706059	-2.36242	-1.01419	2.98825	-1.2069	-0.174957	-1.06115	-0.17638
BEND5	-0.437446	-1.15206	-0.679276	0.485618	-0.489157	-0.79582	-0.336635	0.226047
BEND6	-1.43967	-1.66462	-1.84852	2.10436	-0.268724	-1.25964	0.0620562	0.554711
BEND7	-1.14093	-1.55763	-0.464064	1.97666	-0.412643	-1.13281	-0.167194	0.3164
BEST1	-1.29426	-0.562878	-1.68121	0.553073	-0.0966	-1.51353	-0.0229021	1.60449
BEST2	-2.84985	-0.0536453	-3.64225	-0.165642	-0.595787	-1.02706	-0.22947	0.115912
BEST3	-0.424467	-0.531131	-0.661353	0.389957	-0.553653	-0.713698	-0.222712	0.216119
BEST4	-1.82058	-0.745677	-0.264846	0.9304	-0.584916	-1.23809	0.355157	0.685787
BET1	-0.708782	-0.216329	-0.636394	0.236426	-0.507614	-0.912995	-0.795022	1.01568
BET1L	-0.288308	-0.606823	-0.107919	0.497051	-1.21636	-0.413603	-0.319984	-0.0316669
BEX1	-0.216914	-1.37202	0.104154	0.634296	-0.0955424	-3.00773	0.87981	0.994036
BEX2	-0.24311	-1.36067	-0.37589	1.73991	-0.800217	-0.61505	-0.39535	-0.0593263
BEX4	-3.01025	-0.613331	-3.87616	0.647368	-0.648258	-0.448006	-0.411135	0.292079
BEX5	-0.954439	-0.472953	-0.802005	-0.175484	-0.635265	-0.526084	-0.670691	0.137105
BFAR	-0.174572	-1.07912	0.0515148	0.803408	-0.212795	-0.676103	-0.322478	0.96274
BFSP1	-1.16414	-0.475471	-1.53848	0.729407	-0.879801	-0.509545	-0.736523	0.350887
BFSP2	-0.775487	-0.389485	-0.346493	0.32074	-0.961354	-1.13969	-0.136189	0.0892043
BGLAP	-0.564725	-0.328169	-0.72906	0.478333	-1.49427	-0.503565	-0.875639	-0.0710626
BGN	-0.326603	-1.90994	0.222523	0.500098	-0.472467	-0.808502	-0.221374	1.10712
BHLHA15	-0.188909	-1.10982	0.274959	1.0316	-1.22387	-0.362015	-1.01484	0.101878
BHLHA9	-0.896136	-1.14615	0.130696	1.45985	-0.4565	-0.961792	0.0614053	0.263771
BHLHB9	-0.857239	-0.54541	-0.168517	-0.105165	-1.61254	-0.331282	-1.02592	0.227106
BHLHE22	-0.362856	-1.06907	-0.573304	1.42082	-0.764355	-0.907369	-0.176365	0.397506
BHLHE23	-0.407844	-0.633543	-0.0838654	0.318416	-0.740278	-0.635071	-0.456645	0.454965
BHLHE40	-1.09241	-0.394988	-0.90406	0.0700184	-0.545177	-0.791668	0.0159294	0.361829
BHLHE41	-0.962295	-0.411362	-0.587878	0.64255	-0.619183	-0.542529	-0.516599	0.804966
BHMT	-0.769712	-0.753274	-0.28526	-0.0353001	-1.01363	-0.765947	-1.37428	0.678974
BHMT2	-0.553504	-0.210891	-0.706104	0.155631	-0.330909	-0.919413	-0.0681188	1.22468
BICC1	-0.0717301	-1.94018	0.0706793	1.38342	-0.746359	-0.519261	-0.371455	-0.0162393
BICD1	-0.369823	-0.464344	-0.256745	0.459767	-0.957056	-0.671969	-0.391191	0.176769
BICD2	-1.47886	-0.953773	-1.89137	0.0391502	-0.867438	-0.429926	-0.298129	0.0832391
BID	-0.533104	-0.303319	-0.473728	0.175959	-1.11323	-0.389784	-0.47783	-0.282226
BIK	-1.16353	-0.695601	-0.566974	-0.240844	-0.53233	-0.463223	-0.799725	0.707189
BIN1	-1.26345	-1.10373	-0.164909	0.0492455	-0.516367	-0.761446	-0.806179	1.0566
BIN2	-1.78958	-0.395973	-0.826954	0.620177	-0.9181	-0.611353	-0.51869	-0.148521
BIN3	-0.651729	-0.436413	-0.846423	0.0633659	-0.393493	-0.902055	0.135174	0.339879
BIRC2	-0.305365	-1.93225	0.741295	1.1665	-0.547587	-0.734194	-0.136503	0.668196
BIRC3	-0.712438	-0.315606	-0.514465	0.0614715	-1.80818	-0.133742	-1.20842	-0.464556
BIRC5	-2.41748	-0.208362	-0.880009	-0.711036	-1.90914	-1.92196	-1.8401	0.9938
BIRC6	-1.79494	-0.122658	-1.48698	-0.205655	-1.82992	-0.355795	-1.42188	0.0928454
BIRC7	-0.221913	-0.563685	-0.325176	0.843699	-0.0369108	-2.72718	0.26432	2.25682
BIRC8	-0.707715	-0.437879	-0.635222	0.679857	-0.445287	-0.763823	-0.0850519	0.277104
BIVM	-0.558598	-0.218204	-0.657893	0.324584	-0.460706	-0.692073	-0.177324	0.259196
BIVM-ERCC5	-0.402079	-1.43605	0.146735	0.396654	-1.8007	-0.692073	-0.245268	-0.176032
BLCAP	-0.929555	-0.970604	-1.1408	0.576958	-0.687946	-0.931372	-0.416773	1.23658
BLID	-0.189902	-1.0232	-0.272856	0.98463	-1.05491	-0.595072	-0.118923	0.187903
BLK	-0.50227	-1.33719	0.0128008	0.280722	-0.199969	-1.35431	-0.268921	1.08229
BLM	-0.426569	-0.371292	-0.552439	0.372017	-0.341786	-1.12002	-0.213003	0.899221
BLMH	-0.628445	-0.460293	-0.922594	0.710904	-0.934325	-1.67375	-0.432138	1.92436
BLNK	-1.26128	-0.41872	-0.310282	0.0591765	-0.508327	-0.446802	-0.374515	0.300458
BLOC1S1	-0.911314	-0.378144	-0.360791	0.129704	-0.128666	-1.53097	0.0517689	1.27849
BLOC1S2	-1.06377	-0.228415	-0.960329	0.344864	-0.57415	-1.08902	0.191582	0.562915
BLOC1S3	-1.05588	-1.7742	-0.380756	1.86179	-0.310176	-1.96323	0.74882	1.13785
BLOC1S4	-0.432616	-1.98153	0.767346	1.42763	-0.393773	-0.515605	-0.594875	0.578173
BLOC1S5	-0.532528	-0.487254	-0.54774	0.745387	-0.997165	-0.716465	-0.431308	0.00308961
BLOC1S6	-1.02051	-0.281705	-0.510116	0.124262	-0.709689	-0.429231	-0.728092	0.635361
BLVRA	-1.02083	-1.28075	-0.605462	1.64543	-0.748603	-0.574852	-1.10011	0.844461
BLVRB	-1.05179	-0.32633	-1.15234	-0.0596228	-0.355228	-0.980515	-0.410636	1.28528
BLZF1	-0.149653	-1.3834	0.0774438	0.808019	-0.493298	-1.45826	0.0822317	0.513879
BMF	-0.746842	-0.394797	-1.06227	0.618763	-2.08324	-0.17887	-0.878596	-0.675858
BMI1	-1.53561	-0.297375	-0.740992	-0.175847	-0.756799	-0.335462	-0.725421	0.226455
BMP1	-0.561464	-0.452217	-0.840769	0.455646	-0.755858	-0.659465	-0.237739	0.627685
BMP10	-2.42705	-0.258959	-1.33521	-0.991342	-0.780568	-0.999168	-0.0254244	0.266684
BMP15	-0.700578	-0.813652	-0.472597	0.0199502	-1.36793	-0.240179	-1.00278	-0.43995
BMP2	-0.251626	-1.09572	-0.265878	1.45077	-1.22973	-0.689826	-1.53114	0.978408
BMP2K	-0.88558	-0.686714	-0.0346479	0.302807	-0.428914	-1.02576	-0.680799	1.13056
BMP3	-0.934943	-0.159645	-1.26213	0.0628309	-0.575702	-1.09785	-0.246844	0.135565
BMP4	-0.476035	-0.341764	-0.455362	0.236822	-1.19458	-0.698161	-0.780944	-0.335403
BMP5	-1.72652	-0.144902	-1.12596	-0.634557	-0.881909	-1.10139	-0.0930964	0.399818
BMP6	-1.0538	-0.28206	-0.623092	-0.24359	-0.531083	-0.698299	-0.542239	0.507797
BMP7	-0.934505	-0.912519	-1.07237	-0.161272	-0.571101	-0.702082	-0.591961	0.695505
BMP8A	-0.198311	-0.982579	-0.0385751	0.676362	-0.868261	-0.416965	-0.723422	-0.111658
BMP8B	-0.609533	-1.01186	-0.419764	0.153871	-0.462129	-0.487486	-0.259915	0.501413
BMPER	-1.3758	-0.911406	-0.232915	1.24588	-0.254852	-1.16195	0.218858	1.03722
BMPR1A	-0.0183927	-5.08762	2.41319	2.79793	-0.15327	-2.64695	1.07869	2.05605
BMPR1B	-0.129061	-2.30161	0.81377	1.82348	-0.535405	-3.64077	1.17101	3.51483
BMPR2	-0.300467	-1.45352	0.0906817	1.84962	-0.0460778	-2.48185	0.514656	2.06473
BMS1	-1.9418	-1.23517	-0.820308	0.745075	-0.427011	-0.730643	0.00234479	0.298831
BMX	-0.834256	-0.429364	-0.606675	-0.0339398	-1.11416	-1.34472	-1.21222	-0.247772
BNC1	-0.87161	-0.592396	-0.510059	0.117345	-0.45649	-0.473925	-0.504452	0.358446
BNC2	-0.621168	-1.412	0.434834	0.658861	-0.961648	-0.392809	-1.11196	0.612018
BNIP1	-1.32345	-0.776812	-1.71417	1.09606	-0.077752	-1.90521	0.136159	1.48604
BNIP2	-0.460838	-1.87148	0.710893	1.18133	-0.182943	-1.40693	0.454119	0.804249
BNIP3	-1.79306	-0.121835	-2.2756	0.0992772	-0.627565	-0.670152	-0.936404	0.487141
BNIP3L	-0.788615	-1.19575	-0.10914	0.0953853	-0.573601	-0.966136	-0.21158	0.213575
BNIPL	-0.164519	-1.89643	0.634319	1.49511	-0.563999	-2.13407	0.468202	1.7848
BOC	-0.817936	-0.259777	-0.996231	0.175241	-0.890645	-0.576012	-0.62619	0.393507
BOD1	-0.346953	-0.495144	-0.549996	0.739835	-0.622457	-0.311663	-0.463916	0.133659
BOD1L1	-0.0223881	-3.40173	1.47445	2.29632	-0.0834155	-1.31614	0.0691063	1.30148
BOD1L2	-2.13885	-0.139896	-2.69784	0.149137	-0.638493	-0.441797	-0.394902	0.211006
BOK	-0.607459	-0.900126	0.0103654	1.07224	-0.912948	-0.3044	-0.475424	-0.145104
BOLA1	-0.582112	-1.98209	0.218111	2.48577	-0.431687	-0.752721	-0.271912	0.863473
BOLA2	-2.3267	-0.188934	-1.50244	-0.940832	-0.561465	-1.88352	0.27682	0.725068
BOLA2B	-2.3267	-0.188934	-1.50244	-0.940832	-0.561465	-1.88352	0.27682	0.725068
BOLA3	-0.0469869	-1.85034	0.643046	1.33291	-0.351994	-1.27779	0.0474513	0.998022
BOLL	-0.306129	-1.24885	0.360285	0.468213	-1.21149	-0.115885	-1.13827	-0.345269
BOP1	-0.272586	-0.930301	-0.293806	1.02419	-0.413178	-2.55328	1.03194	1.92985
BORA	-0.918452	-0.321124	-0.666552	0.269178	-0.855597	-0.422819	-0.835322	0.126064
BPGM	-0.95454	-1.09403	-1.27866	1.44933	-0.364186	-0.926945	0.153071	0.379158
BPHL	-0.955831	-0.411259	-0.771501	0.466354	-1.1068	-0.892271	0.12789	0.213581
BPI	-2.27425	-0.114876	-2.88391	0.0764961	-0.464971	-0.499332	-0.460545	0.466151
BPIFA1	-0.482534	-0.500801	-0.739816	0.764001	-0.557767	-0.770993	-0.370884	0.379927
BPIFA2	-0.563514	-0.43206	-0.64736	0.578737	-0.465986	-0.572747	-0.291199	0.279993
BPIFA3	-1.31412	-0.521659	-0.539066	-0.0565592	-0.404401	-0.920964	-0.35366	0.956083
BPIFB1	-0.428868	-2.34143	0.947941	1.27151	-0.225682	-1.29443	-0.0948105	0.704507
BPIFB2	-2.43631	-1.48717	-0.28882	1.40451	-0.793591	-0.182924	-0.904543	-0.00839232
BPIFB3	-2.26481	-2.53766	-0.558685	3.21532	-0.797274	-0.354781	-0.398667	0.434037
BPIFB4	-0.706275	-1.02516	-0.0906101	0.20044	-0.587735	-0.374558	-0.598404	0.123544
BPIFB6	-0.271078	-1.01182	-0.0377434	1.01924	-0.26461	-1.28515	0.384943	0.534403
BPIFC	-0.814389	-0.248587	-1.14013	0.217024	-0.592441	-0.842646	-0.381474	0.241474
BPNT1	-0.616114	-0.476355	-0.907827	0.730424	-0.560737	-1.22454	0.347397	0.680409
BPTF	-0.0902878	-1.57748	0.552623	1.39687	-0.942618	-1.91321	-0.637045	1.89903
BPY2	-1.28913	-0.481677	-0.298764	-0.0401151	-1.06927	-1.26613	-0.0621016	0.0949622
BPY2B	-1.28913	-0.481677	-0.298764	-0.0401151	-1.06927	-1.26613	-0.0621016	0.0949622
BPY2C	-1.28913	-0.481677	-0.298764	-0.0401151	-1.06927	-1.26613	-0.0621016	0.0949622
BRAF	-0.559844	-1.59018	0.559256	0.685135	-0.722402	-0.643244	-0.509278	0.506499
BRAP	-1.21061	-0.256615	-1.59004	0.397501	-0.705467	-0.423196	-0.674491	0.653492
BRAT1	-0.179247	-2.37365	0.748842	0.918723	-0.308543	-1.30824	-0.493329	1.5982
BRCA1	-0.258299	-0.818685	-0.278463	0.555731	-1.58545	-0.375393	-0.537876	-0.24205
BRCA2	-0.841897	-0.400956	-1.17168	0.627795	-1.671	-1.21353	-2.11658	1.36242
BRCC3	-1.0279	-0.626928	-1.38493	0.920295	-1.29941	-0.288376	-0.501603	0.0340929
BRD1	-0.639703	-1.66282	0.598641	0.636045	-2.47077	-2.12064	-2.68741	2.32558
BRD2	-3.00609	-0.0371568	-2.18696	-1.1412	-5.51198	-0.00356294	-4.48697	-1.95327
BRD3	-0.355399	-0.882804	-0.262585	0.540646	-1.70105	-0.205796	-1.37997	-0.630315
BRD4	-1.28319	-0.20185	-1.12972	-0.328676	-3.84718	-0.0212767	-2.76889	-0.665887
BRD7	-0.150793	-1.60812	0.424097	1.49903	-0.169586	-1.65923	-0.227342	0.908874
BRD8	-0.618955	-0.523536	-0.434326	0.599022	-1.00921	-0.227895	-1.09228	-0.087795
BRD9	-0.487767	-0.49508	-0.517642	0.410651	-2.44854	-0.104242	-2.4835	-0.263117
BRDT	-0.957648	-0.35182	-0.483575	0.177689	-0.93926	-0.556738	-0.371374	0.174124
BRE	-0.179481	-1.8531	-0.00681858	2.3343	-0.719399	-0.176704	-0.74764	0.0713121
BRF1	-1.37411	-0.256928	-1.27315	0.155401	-0.952396	-0.604665	-1.33577	-0.0132225
BRF2	-2.3979	-0.0733853	-2.43221	-0.224665	-1.21437	-0.322395	-0.937325	-0.347165
BRI3	-1.29727	-1.37742	-1.24805	-0.169271	-0.582802	-0.844995	-0.452012	0.465169
BRI3BP	-0.325995	-1.56113	-0.257473	1.98039	-0.463433	-0.917566	-0.0780276	0.318589
BRICD5	-2.29135	-0.669799	-1.16372	0.177707	-0.463007	-0.626992	-0.0872673	0.256359
BRINP1	-1.53167	-0.0877165	-1.36445	-0.529716	-0.651199	-0.648797	-0.903796	0.931262
BRINP2	-0.583584	-1.03419	-0.144232	0.68216	-0.0389663	-2.97022	1.22806	1.88425
BRINP3	-0.822555	-0.336331	-0.422069	0.34966	-0.481208	-1.11223	-0.12327	0.235211
BRIP1	-1.16545	-0.889782	-1.08951	1.21836	-0.340897	-1.4679	0.232329	0.411913
BRIX1	-1.03336	-0.533181	-0.181757	-0.153705	-0.207929	-2.13676	0.83295	1.05452
BRK1	-1.43655	-0.405649	-1.84437	0.634629	-0.748257	-0.505646	-1.00911	0.360773
BRMS1	-1.54968	-0.682213	-0.0389292	0.504996	-0.887894	-0.424154	-0.441449	0.306355
BRMS1L	-1.49738	-0.509619	-1.77981	0.77565	-0.393678	-1.07554	0.255816	0.430682
BROX	-0.395713	-0.800058	-0.606331	1.11997	-0.323109	-1.17215	-0.0222648	0.437461
BRPF1	-0.577165	-0.947161	0.076073	1.28533	-0.565465	-0.924496	0.151056	0.853507
BRPF3	-0.703385	-0.307495	-0.884462	0.0181373	-0.380103	-0.690943	-0.519322	0.979377
BRS3	-0.87203	-0.825293	-0.0546276	0.248312	-0.328081	-1.11422	0.280752	0.586481
BRSK1	-0.236796	-1.26787	0.372381	1.4764	-0.0905139	-1.37643	0.435939	1.07606
BRSK2	-0.468328	-0.487229	-0.373372	0.287871	-1.99186	-0.289204	-1.30052	-0.794979
BRWD1	-2.442	-0.369934	-0.875136	-0.51709	-1.36949	-0.262821	-1.11585	-0.440906
BRWD3	-0.218463	-1.45526	-0.32908	1.31681	-0.541873	-2.65848	-0.423754	1.98491
BSCL2	-0.918186	-0.363759	-0.633587	0.572653	-1.21586	-0.428204	-0.516532	-0.0842606
BSDC1	-2.48343	-2.24387	-1.30573	-0.100113	-1.05678	-0.285116	-1.45644	0.304711
BSG	-1.19296	-0.518564	-0.580014	-0.330357	-0.999191	-0.814311	-0.182518	0.342822
BSN	-0.629637	-0.653741	-0.411411	0.083359	-0.213042	-1.92525	0.127422	1.88135
BSND	-0.24687	-1.05998	0.00491609	0.761261	-0.261279	-0.613406	-0.100052	0.64658
BSPH1	-0.208618	-2.58051	0.667649	1.99953	-0.153598	-1.07556	-0.00136451	0.784771
BSPRY	-0.81133	-0.47276	-0.247219	0.301773	-2.5104	-0.130108	-1.44071	-1.06752
BST1	-0.637818	-0.383054	-0.521156	0.339372	-0.792748	-0.879871	-0.000865135	0.290033
BST2	-0.679689	-2.01763	-0.502636	2.03483	-0.667537	-0.975879	-0.323315	0.520437
BSX	-0.68267	-1.18799	0.323017	0.555516	-0.593795	-1.39448	-0.907697	0.22247
BTAF1	-0.188605	-0.870432	-0.139521	1.19627	-0.078871	-2.14743	0.838255	1.07757
BTBD1	-0.276019	-1.01396	0.10386	1.12247	-0.461781	-0.989726	-0.211393	0.729505
BTBD10	-1.23225	-0.669783	-0.310013	-0.0433036	-1.5568	-0.190128	-1.84702	0.245422
BTBD11	-0.448859	-0.981403	0.165554	0.890128	-1.25954	-0.335011	-0.601747	-0.375105
BTBD16	-0.461079	-1.4538	-0.520645	1.24903	-0.580077	-1.02038	-0.102735	0.690297
BTBD17	-0.12679	-1.45242	0.483125	0.884848	-0.478619	-1.76334	-0.75148	1.63598
BTBD18	-0.576749	-0.405412	-0.858326	0.585011	-0.0895575	-1.85975	0.696612	1.86796
BTBD19	-0.969938	-0.656492	-0.781662	0.608865	-1.60911	-1.36402	-0.818898	0.102417
BTBD2	-0.374632	-1.01652	0.21254	0.696713	-0.600417	-1.17806	0.320324	1.22856
BTBD3	-1.27602	-0.649347	-0.448236	-0.140519	-0.721055	-0.998769	-0.420268	1.30479
BTBD6	-0.573069	-0.543456	-0.17075	0.285817	-1.26375	-1.65402	0.27559	1.64238
BTBD7	-1.04602	-0.538761	-0.50174	0.211471	-0.510662	-0.388434	-0.572323	0.326774
BTBD8	-0.972224	-0.633435	-1.32053	0.270986	-0.976842	-1.31626	-0.192748	1.60499
BTBD9	-0.264332	-1.17811	0.0292454	0.539897	-0.689695	-0.749844	-0.328151	0.0306439
BTC	-0.340921	-0.676554	-0.360126	0.977149	-0.186211	-1.43208	-0.231512	1.70753
BTD	-0.260336	-0.839193	0.0874517	0.913387	-1.38613	-1.38393	0.134224	1.19462
BTF3	-2.22002	-0.837761	-2.04713	1.16322	-0.617755	-0.416142	-0.628282	0.0958922
BTF3L4	-3.54115	-0.0349423	-2.74064	-1.07201	-0.272172	-1.3222	-0.028206	0.624393
BTG1	-0.214885	-2.14975	0.853437	2.2216	-0.15522	-1.33318	0.41231	1.06007
BTG2	-2.15111	-0.0930055	-2.29396	-0.573496	-0.189152	-0.648574	-0.17485	0.69153
BTG3	-0.70384	-1.01767	-0.605511	0.991643	-0.143003	-1.32131	0.405464	0.922112
BTG4	-0.407556	-1.43271	-0.392908	0.319049	-0.716074	-0.768722	-0.0432787	0.0838255
BTK	-0.31664	-1.27217	0.375283	0.77023	-1.84298	-0.927603	-2.28973	1.23303
BTLA	-0.300626	-1.1577	0.286582	0.56128	-0.492667	-1.41217	-0.0216766	0.222607
BTN1A1	-0.250321	-1.86276	0.416082	1.22038	-0.526076	-0.762949	0.0284187	0.186811
BTN2A1	-0.392869	-0.385374	-0.419229	0.339017	-0.242509	-1.14285	0.259571	1.27678
BTN2A2	-2.01872	-0.096171	-1.00899	-0.589112	-1.79861	-0.438321	-0.924006	-0.685051
BTN3A1	-0.438439	-0.449698	-0.274242	0.282631	-0.713514	-0.43867	-0.372985	0.011104
BTN3A2	-0.647927	-0.813509	-0.400816	0.0662952	-1.00264	-0.593421	-0.941429	0.867639
BTN3A3	-0.272527	-1.31043	-0.401032	1.68094	-0.756166	-0.689647	-1.10887	0.97827
BTNL10	-1.06935	-0.241701	-0.689481	-0.0313641	-0.575676	-0.952511	-0.212105	0.431102
BTNL2	-0.45348	-0.958674	-0.700543	1.29772	-1.99836	-0.30977	-0.88907	-0.38428
BTNL3	-1.17473	-0.525594	-0.566089	-0.236356	-0.867508	-0.653998	-0.0626624	0.353094
BTNL8	-0.206198	-0.817793	0.0708554	0.673693	-0.734691	-0.823538	-0.554766	1.12324
BTNL9	-1.37328	-0.310141	-1.07034	-0.43928	-0.715768	-0.833363	-0.00640686	0.00895288
BTRC	-0.444238	-0.934187	-0.344547	0.43001	-0.26544	-0.964909	-0.129668	1.26831
BUB1	-0.186891	-1.29876	0.39184	0.705864	-1.53526	-0.601569	-1.97918	0.877318
BUB1B	-0.245367	-1.31751	-0.0665687	0.683745	-0.138979	-1.5839	0.552391	1.23008
BUB3	-0.428047	-0.723211	-0.0034944	0.364671	-1.01302	-0.956842	-0.568247	-0.216697
BUD13	-1.89263	-0.635724	-2.40246	0.51985	-0.623585	-0.380764	-0.36227	0.491622
BUD31	-0.113751	-2.41795	-0.0796601	2.61621	-0.44348	-1.28901	-0.702705	1.58141
BVES	-0.318177	-1.0357	-0.177275	0.448967	-0.725953	-0.698259	-1.02753	2.24196e-05
BYSL	-0.259513	-0.692299	-0.136015	0.778251	-1.35569	-0.44028	-0.285451	-0.0829572
BZRAP1	-0.776983	-0.559708	-0.552713	0.83887	-1.22454	-0.148949	-1.45571	-0.353754
BZW1	-0.575082	-1.42311	0.229722	0.43993	-0.704478	-0.519916	-0.226321	0.489403
BZW2	-0.537111	-1.18049	0.317996	0.727024	-0.725454	-0.777285	-0.957221	0.509679
C10orf10	-0.335644	-0.569839	-0.533526	0.546818	-0.317944	-1.16442	0.312078	0.753446
C10orf105	-0.693026	-0.445217	-0.603639	0.254537	-1.15175	-1.46611	0.0754225	0.183474
C10orf11	-1.21174	-0.305365	-1.00751	0.211465	-0.365476	-1.40936	-0.145935	1.31435
C10orf111	-1.27561	-2.07376	-1.65964	0.538349	-0.743739	-0.970819	0.140081	0.336028
C10orf128	-0.447252	-0.347974	-0.422908	0.459781	-1.12867	-0.750659	0.0185459	0.186054
C10orf2	-0.913902	-0.571089	-0.754909	0.853427	-0.455533	-0.526921	-0.406616	0.785898
C10orf25	-0.698733	-0.670775	-0.976909	0.554504	-0.174906	-1.03777	-0.0466578	1.34183
C10orf35	-0.398904	-1.15332	-0.150334	0.432769	-0.771594	-1.06548	0.21646	0.369186
C10orf54	-0.611601	-0.575815	-0.901698	0.482551	-0.428376	-1.16449	-0.0832336	0.297557
C10orf76	-0.340037	-1.17887	-0.286677	0.951689	-0.846585	-0.286369	-1.02867	0.369948
C10orf99	-1.33329	-0.570861	-1.33459	-0.00156764	-0.911963	-0.368955	-0.929204	0.154734
C11orf24	-0.581161	-0.552181	-0.242505	0.127217	-1.26065	-0.399469	-0.986933	-0.375819
C11orf31	-0.782674	-0.603964	-0.30548	-0.046499	-0.550556	-0.593496	-0.850282	0.867801
C11orf45	-0.982986	-0.143897	-1.18323	0.159568	-0.692681	-0.499774	-0.644034	0.116848
C11orf68	-1.37151	-2.27482	-1.77015	1.68209	-1.00261	-0.304806	-0.738849	0.281043
C11orf73	-0.901297	-1.07397	0.0769711	1.42693	-0.132497	-1.49433	0.200482	1.49125
C11orf80	-2.09007	-0.183792	-2.64331	0.159312	-0.225978	-0.898593	-0.0891049	1.20266
C11orf87	-0.118126	-1.91228	0.482333	2.40575	-0.678265	-1.21395	0.341448	0.45325
C11orf94	-1.01676	-0.190033	-1.32552	0.117862	-0.701046	-0.536814	-0.178887	0.568696
C11orf95	-0.500499	-1.26097	0.368044	0.72871	-1.0312	-0.867019	0.0929582	0.232758
C11orf96	-0.965233	-0.464611	-0.25689	0.304583	-0.451146	-1.08886	-0.253932	0.839011
C11orf97	-0.307313	-0.428358	-0.331077	0.616353	-0.457317	-1.20302	0.381097	0.602889
C12orf10	-0.368768	-0.811262	-0.10143	0.988555	-1.10458	-0.521761	-0.554345	0.151305
C12orf49	-0.297625	-0.832073	0.0818753	0.481595	-0.179149	-1.07425	-0.145326	0.783892
C12orf65	-0.474881	-1.53528	-0.533422	1.94999	-0.239002	-1.14543	0.232713	0.825709
C12orf73	-1.33423	-1.26008	-1.726	0.476763	-0.277677	-0.824434	-0.442355	1.12409
C14orf1	-1.22734	-0.127408	-1.60775	-0.100239	-0.258958	-0.779527	0.0421079	0.976252
C14orf132	-0.919365	-0.347748	-0.687847	-0.00973918	-0.490771	-0.694877	-0.325455	0.531632
C14orf169	-0.291151	-2.87084	0.164476	0.967702	-1.00601	-0.818948	-0.236519	0.546412
C14orf178	-0.565978	-0.313575	-0.788914	0.141897	-0.675898	-0.716015	-0.00987273	0.332199
C14orf180	-0.318026	-1.11809	-0.504512	0.473013	-0.812524	-0.373025	-0.496995	-0.0680664
C14orf2	-0.206967	-1.90301	-0.30714	0.692909	-0.60299	-0.783556	-0.255098	0.53398
C14orf37	-0.616434	-0.575235	-0.715003	0.427644	-0.55904	-0.283503	-0.510972	0.378323
C14orf80	-1.75935	-1.03585	-1.48563	1.17721	-0.81827	-0.678953	-0.0410424	0.1067
C14orf93	-0.640647	-0.593504	-0.177669	0.498631	-0.482763	-1.25137	-0.0643445	0.233627
C15orf27	-0.169783	-1.5505	-0.228965	1.1171	-0.419635	-0.462622	-0.628255	0.663383
C15orf32	-0.385702	-0.644687	-0.0735567	0.648901	-0.495796	-0.898814	-0.294175	0.219454
C15orf48	-0.133316	-0.884497	0.119388	1.14744	-0.820286	-0.316821	-0.57946	0.300732
C15orf54	-1.01812	-2.50569	1.00193	2.93451	-0.677552	-0.474374	-0.467556	0.300406
C15orf61	-0.490821	-1.81193	0.572662	1.32517	-0.477908	-0.934752	-0.750337	0.862551
C16orf52	-1.17099	-1.82407	-0.635761	2.29955	-0.148014	-1.21025	0.147465	0.800704
C16orf54	-1.08731	-1.54692	-1.45182	1.96463	-1.05209	-0.58809	-0.126182	0.253807
C16orf58	-0.52949	-0.617026	-0.0997789	0.763775	-0.40779	-0.383097	-0.632432	0.598381
C16orf62	-0.660704	-2.40319	0.280448	1.97754	-0.400905	-0.67833	-0.18566	0.965368
C16orf82	-1.53711	-0.193615	-0.951401	-0.532767	-0.653378	-0.748131	-0.458101	0.248051
C16orf89	-2.25059	-0.0788745	-2.84946	-0.121858	-0.554772	-0.94197	0.164372	0.480521
C16orf91	-0.924455	-1.06011	-0.777567	-0.154431	-0.921823	-0.896937	-0.0688692	0.294703
C16orf92	-0.605476	-0.642564	-0.894617	0.775819	-0.659875	-0.554159	-0.160147	0.166607
C17orf100	-0.287662	-1.15295	-0.0926059	0.817211	-0.51018	-1.00608	-0.0715321	0.202899
C17orf49	-0.591126	-0.477435	-0.242367	0.117604	-0.201532	-2.27685	0.755457	1.60004
C17orf62	-0.0435752	-2.74677	0.338483	2.07186	-1.7326	-0.331461	-0.542736	-0.131291
C17orf67	-1.12423	-1.12214	-1.49284	0.915162	-0.464216	-0.724232	-0.264729	0.417543
C17orf70	-1.79101	-1.67185	0.511009	1.49683	-1.40458	-0.306289	-1.03826	-0.460521
C17orf74	-0.492551	-0.721625	-0.00491616	0.455108	-0.581975	-1.04692	0.236393	0.296219
C17orf77	-0.582265	-0.975171	-0.623538	0.908563	-0.662464	-0.321145	-1.01307	0.5419
C17orf78	-0.357409	-1.29925	-0.547059	0.978492	-0.583568	-0.484878	-0.3582	0.639755
C17orf80	-0.350976	-0.613947	-0.555709	0.585659	-0.202581	-0.84709	-0.21168	1.14879
C17orf85	-0.198105	-1.31468	-0.0108899	0.772124	-0.124219	-1.46732	0.0932993	1.08739
C17orf89	-0.291068	-0.796881	-0.23574	0.49252	-0.295179	-1.24752	0.311507	0.928355
C17orf96	-2.09659	-2.71176	-2.65139	3.45027	-0.142174	-1.64258	0.426488	0.819013
C17orf99	-1.47001	-0.985901	-0.503174	1.17275	-0.965377	-0.35009	-0.685687	0.549297
C18orf32	-0.122113	-1.40323	0.455372	1.34746	-0.270333	-1.00235	0.205254	0.524519
C18orf54	-0.72044	-0.450657	-0.273015	0.225176	-0.890963	-0.387874	-0.655591	0.101718
C18orf8	-0.414824	-0.783431	-0.207994	1.10338	-0.293908	-1.97129	-0.469947	1.83035
C19orf12	-0.0826107	-1.84814	0.45556	1.47887	-0.498007	-1.25641	-0.191296	1.08055
C19orf18	-0.471177	-1.57668	-0.497132	1.32146	-0.52191	-0.702211	-0.228108	0.360034
C19orf24	-0.717841	-0.34761	-0.446244	0.00690326	-1.11434	-0.375182	-0.601246	0.151229
C19orf26	-0.491394	-1.04322	-0.347306	0.221151	-0.444181	-0.88328	-0.228499	0.84573
C19orf38	-0.228493	-0.978865	0.00616328	0.952207	-0.520503	-1.80556	-0.449991	2.0459
C19orf68	-0.875988	-0.734158	0.00512977	0.352492	-0.691074	-1.14159	-0.190932	0.291095
C19orf70	-1.42741	-1.23212	-1.83393	-0.157501	-1.24017	-0.307638	-0.642073	-0.363024
C19orf80	-2.82713	-0.0352669	-1.47489	-1.03787	-0.547965	-0.225304	-0.626682	0.204614
C19orf84	-1.91619	-1.49093	-1.52535	1.78315	-0.41714	-0.900953	-0.66325	0.963237
C1D	-0.447932	-0.47173	-0.411786	0.56215	-0.494592	-0.608609	-0.30622	0.479497
C1GALT1	-0.582328	-0.641052	-0.301031	0.553142	-1.7793	-0.338402	-0.83639	-0.675104
C1GALT1C1	-2.41941	-0.742386	-2.17893	-0.98732	-0.989978	-0.351687	-1.25716	-0.200767
C1GALT1C1L	-1.45029	-0.362144	-1.00106	-0.0550368	-0.858656	-0.350975	-0.724174	-0.0084794
C1orf101	-0.466392	-0.438301	-0.53991	0.248368	-0.599234	-1.36814	0.431366	0.968523
C1orf111	-2.38027	-1.02425	-3.02713	0.769279	-0.88881	-0.409232	-0.894152	0.389918
C1orf115	-1.86485	-0.567215	-1.33803	0.537846	-0.509762	-0.594596	-0.160826	0.537178
C1orf127	-3.04524	-0.039803	-2.02353	-0.725219	-0.205404	-1.95414	0.408412	0.761819
C1orf159	-2.75643	-0.373104	-2.38461	0.357398	-0.455764	-0.586283	-0.215162	0.859322
C1orf162	-1.6195	-0.0899734	-1.03877	-0.57703	-0.102238	-1.30935	0.398283	0.965167
C1orf167	-0.482855	-0.562485	-0.552909	0.842087	-0.484761	-1.13976	0.0346209	0.791299
C1orf168	-1.191	-0.707507	-0.277538	-0.0612613	-1.02418	-0.510088	-0.811043	-0.223732
C1orf174	-0.579402	-0.627023	-0.0898918	0.129433	-0.374197	-0.558615	-0.564254	0.374917
C1orf185	-1.26713	-0.123262	-1.62224	0.103012	-0.201006	-0.949731	-0.191827	1.25378
C1orf186	-1.39935	-1.51465	-1.2968	0.668074	-0.350452	-1.20478	-0.0976227	0.587783
C1orf198	-1.71168	-1.99121	-1.57231	0.609297	-1.23853	-0.606827	-0.505436	0.117769
C1orf204	-1.52517	-0.103548	-1.94633	-0.230655	-0.872167	-0.29738	-1.24738	-0.0289559
C1orf210	-0.527296	-0.490525	-0.797747	0.281731	-1.0659	-0.53242	-0.526953	0.142747
C1orf226	-1.73623	-0.769241	-2.21044	1.08761	-0.705767	-0.762241	-0.941575	0.852002
C1orf228	-0.311547	-0.919756	0.145166	1.0662	-0.776196	-1.06321	-0.448096	1.36721
C1orf233	-1.68453	-1.89749	-2.14341	2.38799	-0.647191	-0.681138	-0.937135	0.969063
C1orf27	-0.322822	-1.6618	0.597986	0.848698	-0.139342	-1.69189	0.180571	1.7712
C1orf43	-0.546455	-1.4019	-0.821992	1.78884	-0.648591	-0.710869	-0.204262	0.0677212
C1orf53	-0.0790373	-2.06508	0.566818	1.65229	-0.535283	-0.711259	-0.3203	0.435404
C1orf54	-0.545573	-1.4309	0.220957	1.72882	-0.717019	-1.23472	-0.131963	0.246864
C1orf56	-0.788694	-0.480148	-1.11053	0.735886	-0.483837	-0.570584	-0.711534	0.328407
C1orf61	-0.654066	-0.392069	-0.934317	0.283379	-0.41956	-0.758867	-0.371023	0.751428
C1orf87	-1.05035	-0.522791	-0.661711	-0.241439	-1.2099	-0.432135	-1.16554	0.665302
C1orf95	-1.41603	-0.644107	-1.34269	-0.464188	-0.992157	-0.505324	-0.774372	0.20816
C1QA	-0.841243	-0.669148	-0.0509242	0.377755	-0.903744	-0.31533	-0.662654	0.128288
C1QB	-1.30974	-0.21269	-1.08114	-0.400779	-1.05774	-0.239534	-1.45762	0.0533996
C1QBP	-0.713738	-1.99935	-1.02214	2.50885	-0.360825	-0.648239	-0.490187	0.486647
C1QC	-0.356728	-1.3602	-0.0747949	0.389091	-0.519638	-0.471829	-0.324652	0.192876
C1QL1	-0.49611	-0.74613	-0.0551606	0.231859	-0.771861	-0.325386	-1.06238	0.233517
C1QL2	-1.9276	-0.311588	-1.14663	-0.739249	-0.713816	-0.423379	-1.05731	0.653592
C1QL3	-1.3134	-0.137603	-1.70214	0.110032	-1.43991	-0.116005	-1.68212	-0.481406
C1QL4	-0.921619	-0.3992	-0.334594	0.377453	-0.88665	-0.726826	-0.0410555	0.934438
C1QTNF1	-0.623445	-1.49012	0.194426	0.427722	-0.747377	-0.482829	-0.488572	-0.0172002
C1QTNF2	-0.36702	-1.59498	0.561493	0.67729	-1.9185	-0.401477	-2.36229	0.0517204
C1QTNF3	-0.299517	-0.569168	-0.283789	0.478857	-0.313611	-1.35687	-0.501143	1.64353
C1QTNF4	-0.809595	-0.851925	0.0962766	0.448729	-0.37722	-1.00857	0.210079	1.05805
C1QTNF5	-0.628613	-0.388032	-0.895141	0.0844083	-2.40511	-0.30641	-1.82938	-0.804612
C1QTNF6	-0.522205	-0.874425	-0.70621	0.371923	-0.503463	-0.371646	-0.374985	0.581629
C1QTNF7	-0.214868	-0.76217	0.0254628	1.0788	-2.11055	-0.252258	-0.571075	-0.415553
C1QTNF8	-0.536575	-0.715665	-0.487766	0.316416	-0.890217	-0.177934	-0.886476	-0.00452853
C1QTNF9	-0.477529	-1.13578	-0.211872	0.389139	-0.563467	-0.471825	-0.267791	0.672193
C1QTNF9B	-0.622141	-0.418119	-0.641075	0.148452	-0.532866	-0.899603	-0.827997	1.20377
C1R	-0.180137	-1.59139	0.0113961	1.43121	-0.470665	-1.23558	0.353686	0.525673
C1RL	-0.553186	-0.679868	-0.140068	0.432106	-1.89931	-0.612106	-0.584874	0.821247
C1S	-0.720719	-0.283265	-1.0307	0.119525	-0.837058	-1.64483	-1.20304	1.90102
C2	-0.0617398	-3.51466	1.52805	2.14025	-1.58968	-2.2517	-2.0363	2.43926
C20orf141	-1.28571	-0.507344	-0.774801	0.77268	-0.305031	-1.44883	0.062978	0.466351
C20orf173	-0.0945935	-1.25967	0.0479245	1.01443	-0.687407	-0.996943	0.032245	0.337014
C20orf194	-0.841205	-1.8145	-1.17094	1.63275	-0.561404	-0.998389	-0.149137	0.427547
C20orf195	-0.780849	-0.642378	-0.500172	0.500563	-0.323645	-0.913171	-0.0374696	0.886636
C20orf203	-0.753738	-0.706502	-0.345672	0.0535918	-0.701532	-0.724886	-0.228302	0.0841875
C20orf24	-0.108061	-1.31986	0.239135	1.69155	-0.403132	-1.15968	0.309561	0.843635
C20orf27	-0.520439	-0.775922	-0.0416445	0.475455	-0.264212	-0.882611	-0.418694	0.647729
C21orf2	-0.16746	-1.10151	0.194737	1.16394	-1.68488	-1.31695	-2.13085	1.6054
C21orf33	-0.580093	-0.927721	0.151558	0.706402	-0.980179	-0.992757	0.19882	0.29669
C21orf62	-0.492728	-1.36907	0.130038	0.699375	-0.68392	-0.914459	-0.318941	0.0361214
C22orf15	-3.06994	-0.067599	-1.17093	-0.830204	-0.512281	-0.475982	-0.242936	0.610221
C22orf24	-0.486712	-1.22687	0.347347	0.589551	-0.268461	-1.43219	-0.00125259	0.527846
C22orf46	-0.435012	-0.411185	-0.59193	0.286497	-0.591365	-1.30525	-0.0585004	0.187821
C2CD2	-1.31245	-0.571666	-0.548434	-0.0212056	-0.678462	-0.678091	-1.01314	0.644748
C2CD2L	-0.784275	-0.459541	-0.515837	0.255789	-1.61632	-2.04962	-1.54833	-0.0487291
C2CD3	-1.01082	-0.310665	-0.461991	-0.133442	-1.41976	-0.101035	-1.60414	-0.470105
C2CD4A	-0.431216	-0.690243	-0.295028	0.993009	-0.123181	-3.24917	0.910166	1.26361
C2CD4B	-0.141352	-1.34552	-0.158029	1.40329	-0.849811	-0.997668	-0.754135	1.30346
C2CD4C	-0.451202	-0.638289	-0.605793	0.532259	-0.670333	-1.26317	-0.91634	1.55899
C2CD4D	-1.68781	-0.209864	-0.650089	-0.327301	-0.401779	-1.12226	0.285853	0.542501
C2CD5	-0.243116	-1.0648	0.0157788	0.578407	-1.70379	-0.299442	-2.15174	-0.00609927
C2orf40	-1.20773	-0.127292	-0.978591	-0.0998926	-0.313583	-1.63654	0.581568	0.763672
C2orf47	-0.906665	-2.34205	-1.24724	1.86339	-1.6359	-0.330179	-1.125	-0.0793599
C2orf66	-0.829819	-0.233174	-0.636793	0.292573	-0.413562	-0.779427	-0.162313	0.58074
C2orf69	-1.57201	-0.223989	-0.821701	-0.550975	-0.924367	-0.138104	-0.869704	0.0911487
C2orf73	-0.661731	-0.947922	0.165573	0.461555	-0.836751	-0.445294	-0.462935	0.681854
C2orf74	-0.23148	-1.76894	0.249399	0.648643	-0.464013	-0.621745	-0.483957	0.638103
C2orf78	-1.53526	-1.6499	-1.74048	0.289288	-0.22451	-0.866981	-0.0521341	0.613488
C2orf81	-0.830394	-0.420165	-0.960737	-0.0847419	-0.791837	-0.316534	-0.483594	0.153828
C2orf82	-0.0728732	-1.64817	0.322984	1.3955	-0.327155	-1.58118	0.0978109	0.807546
C3	-0.673248	-0.796951	0.0552664	0.971582	-1.46797	-0.850024	-1.51246	-0.461933
C3AR1	-0.45601	-0.573404	-0.247568	0.352005	-0.702827	-0.597593	-0.870504	0.873003
C3orf17	-1.07644	-1.77428	-0.0226521	2.00745	-1.15	-0.520213	-0.36841	0.0270611
C3orf18	-1.00372	-0.354402	-1.35598	0.559168	-0.245101	-0.952622	0.171582	0.572661
C3orf20	-0.268665	-2.69024	0.890558	1.02245	-0.335858	-1.24625	0.360164	0.596843
C3orf30	-2.33198	-0.0457046	-2.9626	-0.300763	-0.425649	-0.871448	0.112414	0.300388
C3orf33	-0.443279	-1.3522	0.189172	0.673952	-0.952693	-0.433002	-0.474923	-0.0402383
C3orf35	-0.423037	-0.880414	-0.562592	0.984388	-0.673885	-0.964055	0.179333	0.459807
C3orf52	-1.02197	-2.9092	1.22616	1.93631	-0.378451	-0.666017	-0.052619	0.740989
C3orf58	-0.698663	-0.641273	-1.00491	0.491511	-1.08251	-0.177	-0.746954	-0.262859
C3orf80	-1.38669	-0.386329	-1.01288	0.6066	-0.807726	-0.356846	-0.706076	-0.026454
C4A	-0.298376	-0.597916	-0.473052	0.65588	-0.65851	-0.805834	0.0632612	0.397419
C4B	-0.675529	-0.913115	-0.249217	0.450778	-0.181045	-1.87835	0.706961	1.35802
C4BPA	-0.596552	-0.534135	-0.883149	0.754759	-0.0344628	-3.86747	1.62274	2.19925
C4BPB	-0.704978	-0.443538	-0.638708	0.191236	-2.4363	-1.19603	-0.571868	1.33452
C4orf26	-0.60771	-0.524341	-0.272153	0.103889	-0.293114	-1.28188	0.290018	0.649136
C4orf29	-0.653615	-0.439108	-0.287229	0.43632	-0.415326	-0.478132	-0.240775	0.313101
C4orf3	-0.781069	-1.21679	-0.859589	1.15531	-1.01212	-0.357951	-1.06344	-0.0747
C4orf32	-2.43514	-0.410165	-1.8589	-0.994514	-0.93156	-0.478563	-0.558518	-0.159225
C4orf48	-0.298755	-2.95411	-0.144398	2.10241	-0.661809	-0.381191	-0.384813	0.0553905
C4orf50	-1.10101	-0.709812	-0.29519	0.0423149	-0.822166	-1.21128	-0.00169525	0.449974
C5	-0.212852	-2.143	0.850264	1.05274	-0.268114	-1.75251	0.203937	1.03955
C5AR1	-0.490701	-0.33875	-0.423841	0.266478	-0.429771	-0.362864	-0.542995	0.515188
C5AR2	-1.90227	-0.1445	-0.824107	-0.559752	-1.03954	-0.834788	-0.459412	-0.233274
C5orf15	-0.853074	-0.24687	-0.85943	-0.0811848	-0.614967	-0.444382	-0.935096	0.5749
C5orf28	-0.26232	-0.962481	0.175555	0.543755	-0.614639	-1.14329	-0.17931	0.099224
C5orf38	-0.862566	-2.14379	0.291845	2.69137	-0.688307	-0.566221	-0.821465	0.444208
C5orf42	-1.64342	-0.953007	-1.52315	-0.590477	-1.08168	-0.397668	-0.422254	0.242039
C5orf46	-1.41982	-0.554628	-1.8262	0.410747	-0.425353	-0.944066	-0.176426	0.451905
C5orf60	-0.351498	-1.22822	-0.486136	1.39393	-0.371832	-0.991582	0.197977	0.85989
C5orf63	-0.68437	-1.15108	-0.0325191	0.367328	-0.46258	-0.968843	-0.137401	0.256896
C5orf64	-0.672685	-0.948657	-0.975504	1.28721	-0.809056	-0.717182	-0.303657	-0.0652917
C5orf66	-0.814735	-0.554425	-0.380932	0.227067	-0.796886	-0.898247	-0.239262	-0.0566778
C6	-0.316329	-0.793604	-0.0508231	0.675371	-0.630557	-1.16966	-0.0361795	0.358198
C6orf1	-0.711436	-0.615781	-0.453565	0.5033	-0.792511	-1.10193	0.0920038	0.42556
C6orf10	-0.399173	-1.68858	-0.626136	1.64732	-0.163135	-1.21074	-0.213013	1.46198
C6orf120	-0.366807	-4.05445	1.72606	4.29258	-0.54049	-0.858482	-0.371104	0.320507
C6orf136	-0.533649	-0.918194	-0.530046	1.25319	-0.663602	-0.325395	-0.442986	0.0538015
C6orf15	-0.968284	-0.430522	-1.3154	0.669741	-0.668812	-0.347563	-0.599279	0.48358
C6orf183	-1.92711	-0.597262	-0.674958	-0.422933	-0.803843	-0.365587	-0.445369	0.200831
C6orf203	-0.303691	-1.65377	-0.230702	2.09239	-0.508874	-0.779552	-0.0552321	0.510308
C6orf226	-1.27968	-0.178235	-0.800587	0.122524	-0.343631	-0.925586	0.0680347	0.408201
C6orf25	-0.681554	-0.521269	-0.770078	0.0367512	-0.710334	-1.71644	-1.05339	0.0584548
C6orf47	-0.406026	-1.74889	-0.636002	2.20939	-0.907416	-0.744861	-0.316456	-0.141044
C6orf58	-1.24764	-0.594841	-1.5599	0.671826	-0.272066	-0.828505	-0.145125	0.663368
C6orf89	-0.402938	-1.51027	-0.414761	1.91812	-0.458135	-0.573876	-0.348408	0.651217
C7	-0.11104	-1.32229	0.219924	1.10566	-0.975423	-2.1385	-0.378605	2.34093
C7orf25	-0.576567	-0.543869	-0.858224	0.772651	-0.181389	-1.40259	0.279059	1.2099
C7orf33	-0.799507	-0.779969	-1.00043	0.503972	-0.33441	-0.608226	-0.382626	0.885939
C7orf34	-0.553081	-1.96333	-0.283469	2.46198	-0.822498	-0.239734	-0.730403	0.175773
C7orf43	-1.47252	-1.48368	-1.78802	1.55493	-0.347344	-0.867613	-0.364449	0.796864
C7orf49	-0.714898	-1.58965	-0.533885	1.24335	-0.172054	-1.55955	0.351692	0.735906
C7orf50	-3.10298	-1.64254	-2.35176	2.08226	-0.445334	-0.64405	-0.0708871	0.77976
C7orf55	-1.77631	-0.489437	-2.25527	0.680798	-0.205919	-1.47108	0.100634	0.653128
C7orf55-LUC7L2	-0.930161	-1.71821	-0.0891555	1.2177	-0.81565	-0.30924	-0.508383	0.152654
C7orf57	-2.40302	-1.04663	-3.05549	1.39556	-0.617994	-0.583016	-0.591318	0.704378
C7orf60	-0.54696	-3.94051	1.37509	3.38357	-0.82179	-1.25391	0.0796896	0.239169
C7orf61	-3.08599	-0.130425	-3.97037	-0.815186	-0.348168	-0.773517	0.0227554	0.848117
C7orf62	-2.38808	-1.5818	0.49644	2.00507	-0.574486	-0.509954	-0.206633	0.386615
C7orf65	-0.453601	-1.01408	-0.429423	0.873162	-0.32302	-1.30373	0.395567	1.14333
C7orf66	-0.265301	-0.928985	0.15259	1.04247	-0.384879	-0.849454	0.0968297	0.709164
C7orf69	-0.968411	-0.653475	-0.0657603	0.467905	-0.145381	-1.90262	0.403767	0.998111
C7orf71	-0.275211	-3.1656	0.250552	3.39902	-0.256618	-1.1112	-0.014954	1.41361
C7orf72	-1.72007	-0.996231	-0.400977	0.726114	-0.66272	-0.351776	-0.403536	0.0545897
C7orf73	-0.396463	-2.02422	-0.294677	1.94399	-0.632173	-0.547969	-0.258593	0.0526598
C7orf76	-1.98644	-3.05656	-2.52104	2.80208	-1.6207	-0.224676	-1.27231	-0.585556
C8A	-0.842545	-0.622852	-0.25592	-0.0943135	-0.537547	-0.604428	-0.646946	0.881286
C8B	-0.247766	-1.57237	0.0856975	0.569968	-0.543973	-0.588975	-0.412866	0.755954
C8G	-0.614437	-0.669014	-0.905755	0.968291	-0.261975	-1.23374	0.352517	0.92056
C8orf22	-0.8236	-0.202238	-0.688196	-0.0790867	-1.05151	-0.343198	-0.580963	-0.24135
C8orf31	-0.66927	-0.406957	-0.458457	0.636297	-0.903673	-0.733931	-0.388647	0.149171
C8orf33	-0.731089	-2.0122	0.0757828	0.465872	-0.82978	-0.684484	-0.308009	-0.0812578
C8orf34	-0.176164	-1.63549	0.101901	2.07065	-0.334519	-0.730894	0.00259068	0.725458
C8orf37	-0.227003	-1.10703	0.273343	0.653878	-0.976639	-1.32836	0.239104	1.10067
C8orf4	-1.62825	-0.0916555	-1.86403	-0.0842158	-0.396571	-0.694587	-0.488498	0.515471
C8orf44	-1.01236	-1.0707	-1.36655	1.42362	-0.314719	-0.636486	-0.370236	0.918509
C8orf44-SGK3	-0.473406	-0.4462	-0.421851	0.207824	-0.671711	-0.711185	-0.331973	0.0523571
C8orf46	-1.01906	-0.552296	-1.37443	0.665277	-0.584441	-0.771427	-0.485032	0.126859
C8orf48	-0.375591	-0.701903	-0.452672	0.361203	-0.542469	-0.961755	-0.326925	0.718152
C8orf58	-2.02108	-0.481049	-2.18997	0.470745	-0.873523	-0.574669	-0.29827	0.265545
C8orf59	-0.140125	-1.38554	0.0212281	1.77129	-0.0936373	-2.22546	0.45959	1.28214
C8orf74	-0.948748	-0.506909	-0.643742	0.26855	-1.37427	-0.368638	-0.830313	0.0431195
C8orf76	-0.290509	-0.616189	-0.177736	0.58652	-0.201281	-1.8439	-0.200944	2.08362
C8orf82	-1.30829	-0.145448	-0.820663	-0.400002	-0.430514	-0.904824	-0.23263	0.537094
C8orf86	-0.805859	-1.704	-0.855799	2.15442	-0.65813	-0.809548	-0.411558	0.606437
C8orf87	-0.725785	-0.227281	-1.03667	0.342943	-0.604505	-1.34954	-0.00915102	0.685836
C9	-0.557239	-1.64483	0.0970985	0.502836	-0.352898	-0.44034	-0.426162	0.528264
C9orf106	-1.01755	-0.559208	-0.192739	0.140658	-0.683682	-0.938249	-0.229576	0.137369
C9orf114	-0.919608	-0.730447	-0.93371	-0.150525	-2.14127	-0.518008	-1.55051	0.775651
C9orf116	-1.54165	-1.03916	-1.05719	0.415514	-0.928565	-0.3846	-0.421765	0.250797
C9orf117	-3.05363	-0.114989	-1.78625	-1.3065	-1.53482	-0.356081	-0.396691	-0.15223
C9orf129	-2.01783	-0.129023	-2.56091	0.118745	-1.12175	-0.627053	-0.236092	-0.143884
C9orf131	-1.25834	-0.280758	-1.20872	0.186436	-1.78289	-0.269254	-1.11018	-0.677529
C9orf135	-0.381487	-1.44691	-0.319288	1.84133	-0.603283	-0.943014	-0.919034	1.24782
C9orf139	-0.0978207	-2.40575	0.561121	1.41001	-0.787481	-0.829017	-0.259948	-0.0493102
C9orf142	-1.87322	-0.0870187	-1.9461	-0.300426	-0.332253	-1.31875	0.23834	0.701068
C9orf152	-1.02516	-1.39971	-1.02724	1.78579	-0.542745	-0.553329	-0.359751	0.585371
C9orf153	-1.00282	-0.202055	-1.29226	-0.209666	-0.673088	-0.477103	-0.359156	0.0456862
C9orf156	-0.267955	-1.41053	-0.421448	1.51018	-0.781239	-0.768522	-0.326398	0.405922
C9orf16	-1.6416	-0.0806652	-1.73224	-0.241509	-0.553664	-0.392274	-0.854611	0.286086
C9orf163	-2.14558	-1.16772	-1.89509	0.846722	-0.375671	-1.25362	-0.0649269	0.531496
C9orf170	-0.68843	-0.370573	-0.690602	0.030066	-0.883712	-0.578456	-0.519865	-0.123997
C9orf171	-1.12185	-1.51852	-0.434991	1.18866	-0.649489	-0.816939	-0.355186	0.156412
C9orf172	-0.60801	-2.18768	-0.897775	2.49865	-0.176125	-1.3015	0.394297	1.27551
C9orf173	-0.0549313	-2.18234	0.616872	1.43025	-1.55351	-0.411952	-0.322284	-0.114157
C9orf24	-1.38891	-1.57218	-0.324624	1.27889	-1.12183	-0.590576	-0.12359	0.0167787
C9orf3	-0.175486	-2.17697	0.387035	1.64405	-1.10337	-0.577481	-0.136136	0.104534
C9orf40	-1.37397	-0.247146	-1.71491	0.159629	-1.20511	-0.130489	-1.3998	-0.102187
C9orf41	-1.80601	-0.0839782	-2.29033	-0.0684953	-0.825006	-0.642176	-0.072536	0.201415
C9orf43	-0.450732	-0.76803	-0.391365	0.858861	-0.757473	-1.03376	-0.180341	0.360193
C9orf47	-1.59052	-0.981345	-2.02382	1.00379	-0.593826	-0.49525	-0.266502	0.462816
C9orf50	-1.69638	-0.249858	-2.15837	0.109455	-0.682655	-0.810435	0.0667489	0.311898
C9orf57	-0.124907	-1.5448	0.535748	0.891612	-0.73403	-1.21111	-0.158266	0.2368
C9orf62	-0.531664	-0.819028	-0.223058	0.177395	-0.74671	-0.485515	-0.23209	0.0195005
C9orf64	-0.111461	-1.61296	0.105238	1.17881	-0.629359	-0.395813	-0.511854	0.228442
C9orf66	-2.59368	-1.34974	-3.31	1.72783	-0.576553	-0.442987	-0.886381	0.678948
C9orf69	-0.604821	-0.337546	-0.651477	0.377883	-1.33883	-0.93423	-1.76985	1.23885
C9orf72	-1.14553	-0.902468	-0.0815433	0.654632	-0.582771	-1.96008	0.254475	0.403608
C9orf78	-2.47959	-1.42599	-1.53509	-1.01733	-0.665277	-0.638462	-0.447134	0.191444
C9orf84	-3.45522	-1.01386	-2.74023	0.134411	-0.371999	-0.842266	-0.0113622	0.958533
C9orf85	-0.980469	-1.52295	-0.530481	-0.194913	-0.700335	-1.48752	0.0503092	0.379283
C9orf89	-0.44319	-0.499379	-0.234007	0.540397	-0.273451	-1.51598	0.514843	1.11074
C9orf9	-1.53191	-0.32206	-1.74307	-0.529834	-0.80812	-0.634255	-0.224623	0.116392
C9orf91	-0.980114	-0.767606	-0.380116	1.08573	-0.412599	-1.0909	0.265565	0.443046
CA1	-0.43149	-1.05305	-0.250907	0.408905	-0.0954284	-1.58457	0.428033	1.85118
CA10	-1.64898	-0.237403	-0.79088	-0.297541	-0.39807	-0.359844	-0.444478	0.392137
CA11	-0.498094	-0.715958	-0.35614	0.558411	-0.920943	-0.341501	-1.21798	-0.15087
CA12	-1.18239	-0.294984	-1.02117	0.127055	-0.843901	-1.62884	-1.21225	0.429147
CA13	-0.553263	-0.338203	-0.83063	0.488738	-0.893489	-0.597687	-1.14583	0.670972
CA14	-0.676808	-0.702225	-0.0214383	0.317795	-0.63547	-2.15778	-0.102904	2.35696
CA2	-0.437599	-0.758215	0.0230645	0.74889	-1.39336	-1.27839	-1.80262	0.516141
CA3	-1.61215	-0.888293	-0.400053	-0.0688171	-0.533045	-0.659843	-0.453501	0.857267
CA4	-0.333968	-0.802354	-0.284926	1.04331	-0.903354	-0.783563	0.0455827	0.350926
CA5A	-0.326594	-0.738571	-0.518672	1.0506	-1.7212	-0.489875	-2.17097	0.741139
CA5B	-0.42372	-1.21671	-0.6481	0.935944	-0.708572	-0.831304	-0.579875	0.810727
CA6	-0.761167	-1.43372	0.473013	0.675968	-0.763253	-0.408792	-0.325768	0.515428
CA7	-0.186891	-1.28341	0.273279	1.44805	-1.16554	-0.41727	-0.646634	-0.31752
CA8	-2.47602	-0.0633444	-1.2004	-0.704808	-0.442658	-0.618591	-0.259634	0.333331
CA9	-0.525919	-1.11608	-0.795708	1.47206	-0.759191	-0.874712	-0.157812	1.17767
CAAP1	-0.74852	-0.667166	-1.06459	0.965943	-0.107028	-2.14978	0.329608	1.03938
CAB39	-0.0421282	-2.47873	0.64592	1.60202	-0.0803415	-1.35227	0.190064	1.29979
CAB39L	-1.76746	-0.278281	-1.08982	-0.220194	-0.435029	-0.73334	-0.436405	0.289436
CABIN1	-1.8194	-0.128142	-1.27958	-0.148681	-3.33539	-0.0893622	-2.04503	-1.49168
CABLES1	-1.07853	-0.272909	-0.850131	0.423894	-0.187381	-1.69445	0.61211	1.0502
CABLES2	-1.05235	-0.233133	-0.728318	0.0438447	-0.855876	-0.35433	-0.441407	-0.101747
CABP1	-0.509239	-0.668747	-0.773346	0.660723	-0.396131	-1.02722	-0.243972	0.337054
CABP2	-0.986098	-0.301872	-0.475932	0.0418029	-1.14403	-0.173586	-0.797431	-0.302671
CABP4	-0.952692	-0.498322	-0.219342	-0.174027	-0.979932	-0.225605	-1.34718	-0.194258
CABP5	-1.04193	-0.332805	-0.688046	0.289178	-1.0846	-0.128961	-0.903319	0.00798567
CABP7	-0.327229	-1.30884	0.397365	0.871812	-1.58358	-0.21385	-2.02932	0.032364
CABS1	-2.92177	-0.0718449	-2.46682	-0.752814	-0.801064	-1.34627	-0.0496171	0.126901
[truncated: 16,471 more rows]
