# Supplementary material for: Genome-wide CRISPR screen identifies protein pathways modulating tau protein levels in neurons
Source: Commun Biol. 2021 Jun 14;4:736. doi: 10.1038/s42003-021-02272-1 (PMC8203616; doi:10.1038/s42003-021-02272-1)
Supplement: Supplementary file 6 — Supplementary Data 3 [file 42003_2021_2272_MOESM6_ESM.xlsx]

## Sheet: 14_Day_PC1
Symbol	Gene_id	RSA Down	RSA Up	Q1	Q3
ACADVL	37	-3.10425	-0.755045	-0.951748	-0.212602
ACAT1	38	-1.55257	-1.29802	-0.353942	0.154955
ACKR1	2532	-1.23274	-2.25311	-0.0945864	0.347901
ACTL6A	86	-0.015166	-16.4675	5.44707	6.44939
ACVR1	90	-0.0448079	-8.14843	2.457	5.14996
ACY3	91703	-0.573736	-1.09069	-0.101173	0.487837
ADCY6	112	-0.775107	-1.42226	-0.411079	0.825042
ADCY9	115	-1.03403	-1.06306	-0.341301	0.1329
AGO2	27161	-2.93965	-0.42281	-1.36527	-0.516143
AGXT2	64902	-2.03675	-1.3955	-0.234444	0.108776
AHRR	57491	-1.24953	-2.21233	-0.0393205	0.190032
AK1	203	-0.757047	-1.64985	-0.122402	0.506184
ALPK3	57538	-0.587195	-1.42576	-0.113914	0.691032
AMBRA1	55626	-11.0296	-0.0363181	-4.53148	-3.26417
AMD1	262	-6.31418	-0.396928	-1.93776	-1.0839
ANKRD11	29123	-3.03942	-0.421883	-1.20906	-0.509183
AP3B2	8120	-0.536579	-1.54296	-0.202209	0.449307
API5	8539	-0.300323	-7.59912	1.43996	1.94781
ARHGEF25	115557	-1.24453	-0.648708	-0.284896	0.0936698
ARID4B	51742	-1.16292	-1.1257	-0.228338	0.115089
ARMC8	25852	-2.14427	-0.977836	-0.382981	-0.0921208
ARRDC3	57561	-6.40708	-0.368453	-2.18215	-1.44938
ASAH1	427	-0.669819	-0.568939	-0.359903	0.421187
ASB7	140460	-5.35264	-0.154969	-2.75697	-1.33371
ASRGL1	80150	-0.534559	-1.00637	-0.191943	0.594725
ASXL2	55252	-7.63884	-0.144522	-2.75287	-1.96794
ATF7IP	55729	-6.72937	-0.0832186	-2.71036	-1.24205
ATP6AP1L	92270	-0.933814	-0.891266	-0.454805	0.34058
ATP6V1E2	90423	-4.75778	-0.753044	-1.09804	-0.562046
BAZ1A	11177	-5.11138	-0.292219	-2.33357	-0.967148
BCL11B	64919	-1.14799	-1.47746	-0.42644	0.124135
BCL7A	605	-0.361231	-1.29183	-0.0375989	0.824825
BMPR1A	657	-0.211115	-8.22247	1.71122	2.2035
BMPR1B	658	-0.0935191	-8.64258	2.30899	3.98016
BMT2	154743	-1.51664	-1.07805	-0.0683447	0.120115
BOD1L1	259282	-0.420029	-5.27828	0.678628	1.14476
BORCS5	118426	-0.692121	-1.57375	0.114917	0.24187
BRD2	6046	-5.78109	-0.235021	-2.08084	-1.16972
BRD4	23476	-6.42659	-0.0176988	-4.25765	-1.7424
BTF3L4	91408	-0.36564	-1.31056	0.0248087	0.883074
C2	717	-0.584308	-2.2616	-0.0413408	1.08833
C4BPA	722	-1.35382	-1.7784	-0.393045	0.137455
C6orf120	387263	-1.01486	-1.22493	-0.406369	0.493483
CARM1	10498	-5.13296	-0.28413	-2.30499	-1.28728
CBFB	865	-1.43746	-1.39898	-0.529755	-0.0351267
CCAR1	55749	-10.4039	-0.0558695	-4.06151	-3.25369
CCDC149	91050	-2.00861	-1.70306	-0.341924	0.0326257
CCDC180	100499483	-0.760052	-0.892299	-0.228243	0.433524
CCDC84	338657	-0.140176	-6.97308	1.54035	2.75005
CCDC86	79080	-1.0287	-1.53936	-0.414063	0.174322
CCNP	79935	-0.697384	-1.20774	-0.20674	0.558668
CDC37L1	55664	-1.37122	-1.09096	-0.324039	0.00907489
CDH26	60437	-0.824558	-0.918199	-0.378738	0.187631
CDIPT	10423	-0.372117	-2.32422	0.178016	1.08947
CDK16	5127	-0.501619	-1.3643	-0.14412	0.543044
CDYL	9425	-0.0995391	-9.27967	2.93717	3.92222
CENPM	79019	-0.548851	-1.38268	-0.298999	0.984931
CENPP	401541	-2.24746	-0.816527	-0.495941	-0.122611
CEP290	80184	-1.62655	-1.93444	-0.166764	0.276535
CETP	1071	-1.11156	-1.21379	-0.261423	0.0681032
CHAMP1	283489	-1.9833	-0.840957	-0.832225	-0.182818
CHMP2A	27243	-0.402242	-0.674069	-0.596228	0.698988
CLDN15	24146	-1.14208	-1.52394	0.019023	0.511368
CLDN7	1366	-1.17527	-0.966263	-0.649893	0.0118286
CLEC11A	6320	-0.364275	-1.08988	-0.323918	0.508975
CLK3	1198	-0.169812	-4.63889	1.03393	1.5568
CLMP	79827	-2.52023	-0.794253	-1.12566	-0.268943
CMIP	80790	-1.06832	-1.81475	0.19305	0.558452
CMTM3	123920	-0.384964	-2.04886	0.0179299	0.7772
COA5	493753	-0.519716	-2.59855	0.0555064	0.636117
COPS6	10980	-0.19701	-2.76419	0.320795	2.41141
COQ5	84274	-0.446037	-2.11406	0.0961269	0.682374
CREBBP	1387	-7.67935	-0.0703773	-3.79385	-2.6788
CRIPT	9419	-0.895398	-0.825672	-0.426855	0.385892
CRK	1398	-1.10287	-0.698371	-0.46575	0.462365
CRTC3	64784	-1.15853	-1.44332	-0.0838103	0.453331
CRYZL1	9946	-2.15441	-1.37006	-0.427498	-0.206323
CSNK2A1	1457	-2.8641	-0.31296	-1.65603	-0.300368
CSNK2B	1460	-11.0932	-0.0185434	-5.14044	-3.96587
CUL5	8065	-8.6816	-0.24925	-2.58556	-1.78785
CUL7	9820	-1.08017	-1.66834	-0.12259	0.414147
CUX1	1523	-1.19941	-0.92652	-0.480493	0.239144
CYB5R4	51167	-2.73543	-0.833817	-0.888372	-0.288642
CYSLTR1	10800	-0.726119	-2.18442	0.0343871	0.284132
DBNDD1	79007	-0.511024	-1.34362	-0.086076	1.02686
DCAF7	10238	-5.63712	-0.0840761	-3.25073	-1.69196
DCUN1D1	54165	-3.9633	-0.626853	-1.12367	-0.629487
DDX24	57062	-0.639393	-0.710241	-0.82828	0.694099
DDX42	11325	-0.244799	-4.44776	0.709559	1.62044
DEGS1	8560	-1.27089	-2.25877	-0.095694	0.436132
DGCR8	54487	-0.475039	-1.10613	-0.442026	0.404729
DGKI	9162	-0.475988	-1.6065	-0.00528359	0.664761
DHRS4	10901	-1.40131	-1.15523	-0.586181	0.144039
DHX29	54505	-8.70027	-0.0849337	-3.15926	-2.15567
DHX35	60625	-1.07047	-1.43278	0.0627674	0.509428
DNAJA1	3301	-0.890233	-0.985216	-0.577915	0.160678
DNAJC7	7266	-1.01912	-0.870661	-0.510308	0.150531
DNASE1L2	1775	-0.63366	-1.62044	-0.0819272	0.43727
DNMBP	23268	-1.05865	-1.5634	-0.343805	0.300812
DNTTIP1	116092	-0.351092	-3.84964	0.783498	1.60981
DOT1L	84444	-0.0541659	-12.0443	3.77119	5.13214
DPF2	5977	-0.681991	-2.59438	0.195716	1.35746
DPY30	84661	-0.155841	-5.74422	1.0292	2.69555
DRAP1	10589	-0.0227689	-7.51294	1.93131	5.40035
DRC7	84229	-0.514841	-1.82937	-0.0766459	0.365388
DUSP12	11266	-1.15743	-1.02223	-0.280093	0.42519
EIF3H	8667	-0.612283	-0.835856	-0.76018	0.611552
EIF4A3	9775	-0.442379	-0.913006	-0.378555	0.700376
EIF4G2	1982	-15.9898	-0.00504945	-7.78146	-5.52149
ELAVL1	1994	-7.05307	-0.204057	-2.39832	-1.76137
ELAVL4	1996	-6.01031	-0.166315	-2.71112	-1.76041
ELF1	1997	-0.303028	-4.26849	0.91719	2.14319
ELOF1	84337	-5.67864	-0.0883658	-3.40454	-1.68948
ELP4	26610	-0.926387	-1.39046	-0.655998	0.921022
EMC10	284361	-0.777818	-1.25514	-0.302845	0.410667
EP300	2033	-1.53816	-1.87316	-0.145052	0.239606
EPHB4	2050	-0.787189	-0.919238	-0.154718	0.379751
EPX	8288	-0.942164	-1.21824	-0.0736163	0.525204
ERICH6B	220081	-1.27323	-0.832798	-0.616848	-0.0122685
ETNK1	55500	-1.79744	-0.520445	-0.685731	0.0765205
EXTL3	2137	-0.667856	-2.7689	0.234071	0.937132
FAAH	2166	-1.18607	-1.79613	0.0963874	0.467896
FAM114A2	10827	-1.81019	-1.5083	-0.352236	-0.144575
FAM120A	23196	-2.8684	-0.62491	-1.28589	-0.520756
FAM126B	285172	-3.01241	-0.382208	-1.54534	-0.351639
FAM135B	51059	-1.38855	-1.06509	-0.341878	0.180308
FAM167B	84734	-0.433035	-1.92657	0.109379	0.770709
FAM168A	23201	-1.53146	-0.842999	-0.925115	-0.113205
FAM20C	56975	-1.01291	-0.877862	-0.842954	0.341461
FAM240A	100132146	-1.19381	-0.666876	-0.714212	0.346379
FARSA	2193	-0.123703	-7.5034	1.65195	1.92625
FBXO11	80204	-17.153	-0.0193882	-5.43813	-4.65228
FBXO36	130888	-0.85937	-1.14756	-0.24746	0.653522
FBXW7	55294	-4.82624	-0.441391	-1.48362	-0.889528
FBXW8	26259	-1.59486	-1.45859	-0.474308	-0.00219601
FERD3L	222894	-1.01062	-1.11768	-0.0263515	0.492533
FFAR3	2865	-1.01549	-0.673746	-0.369963	0.115011
FGF4	2249	-0.728888	-2.19974	-0.0656427	0.442355
FLAD1	80308	-1.3219	-1.25626	-0.403268	0.187316
FMO1	2326	-1.04686	-1.18386	-0.378058	0.292855
FOCAD	54914	-0.394164	-6.26408	0.923537	1.53245
FOXK1	221937	-0.2173	-5.61207	1.29931	2.27551
FTO	79068	-2.3542	-0.796273	-0.64716	-0.401397
FUBP1	8880	-3.63181	-0.557449	-1.28139	-0.421604
FUS	2521	-7.20626	-0.124568	-3.06995	-1.99147
FZR1	51343	-1.84864	-0.874774	-0.668821	-0.095427
G3BP2	9908	-10.2055	-0.119378	-3.15803	-2.57995
GAL	51083	-0.677223	-0.845951	-0.436132	0.534932
GATA3	2625	-0.0960981	-8.99701	1.7707	2.13584
GCSH	2653	-0.716635	-0.950531	-0.481071	0.268178
GEMIN4	50628	-0.331076	-4.10896	0.858591	1.62993
GFRAL	389400	-1.38276	-1.22047	-0.604697	0.0904744
GGNBP2	79893	-7.53254	-0.114194	-3.03933	-1.96412
GJA3	2700	-0.829748	-1.05007	-0.58449	0.180004
GJC1	10052	-7.02089	-0.0422592	-4.51808	-2.39777
GNG7	2788	-0.812082	-1.2428	-0.258397	0.241317
GPATCH8	23131	-9.1843	-0.00841901	-7.18021	-3.17442
GPLD1	2822	-0.795263	-1.77801	0.00104922	0.551925
GPS2	2874	-6.46593	-0.300323	-1.94942	-1.41861
GRAPL	400581	-0.829743	-1.27878	-0.45096	0.333666
GRID2IP	392862	-0.691462	-2.36462	0.173433	0.573614
GTF2H4	2968	-3.04374	-0.463794	-1.13728	-0.341774
H3-3A	3020	-0.38129	-1.89003	-0.294949	1.06195
H3P6	440926	-0.0380943	-1.07583	2.03034	2.03034
HAGH	3029	-1.61799	-1.00002	-0.496072	0.250456
HELZ	9931	-0.160202	-9.18112	2.0108	2.85824
HIBCH	26275	-1.35625	-1.5715	0.0238276	0.441642
HIVEP2	3097	-0.407078	-2.56797	0.31357	1.2991
HMG20A	10363	-0.144522	-7.98416	2.29179	3.23186
HMGB2	3148	-2.26154	-0.627824	-0.822945	-0.109957
HMMR	3161	-1.86411	-0.927561	-0.61065	0.0983426
HNRNPA1	3178	-3.23335	-0.1341	-2.08189	-0.491689
HNRNPD	3184	-4.96046	-0.273368	-2.45135	-1.36283
HOOK1	51361	-1.40015	-1.44215	-0.147724	0.187065
HRH1	3269	-1.36105	-1.35165	-0.316864	-0.0616741
HSD17B12	51144	-0.222777	-1.55367	0.117147	1.1238
HYPK	25764	-0.227924	-3.75785	0.760467	1.56777
ICE1	23379	-0.659659	-0.943209	-0.619165	0.543805
ICMT	23463	-3.59062	-0.74405	-1.01902	-0.705947
IFNB1	3456	-1.5393	-0.682595	-0.611633	0.096235
IFT57	55081	-1.76196	-0.998956	-0.652026	0.145677
IL4I1	259307	-0.506114	-2.16391	0.293727	0.646595
ING1	3621	-4.39937	-0.233246	-2.04594	-0.99834
ING2	3622	-1.81913	-0.681611	-0.55652	-0.0247263
INTS13	55726	-0.911969	-1.38049	-0.164866	0.172395
INTS3	65123	-0.3712	-2.76312	0.485722	1.40563
IQCC	55721	-0.869633	-1.75873	0.0766965	0.620369
IQCE	23288	-0.802339	-1.70917	0.111377	0.607498
IQCG	84223	-0.877862	-1.69372	0.149272	0.592895
IRF2BP2	359948	-4.83117	-0.283232	-2.18457	-0.892866
ITPK1	3705	-4.67231	-0.510842	-1.22354	-0.961445
ITPRID2	6744	-1.00687	-1.00743	-0.776302	0.302482
IWS1	55677	-4.67062	-0.0892243	-2.71552	-1.121
JADE2	23338	-0.62491	-3.3787	0.517517	0.934309
JMJD6	23210	-7.06926	-0.0720873	-3.21455	-2.36925
KALRN	8997	-2.10859	-1.23833	-0.22618	0.154796
KAT8	84148	-7.77603	-0.182951	-2.939	-1.98206
KCTD17	79734	-1.7949	-1.39203	-0.519195	0.140808
KDM2A	22992	-0.344713	-7.56058	1.18492	1.80215
KDM4A	9682	-0.121972	-7.31724	2.29939	3.62784
KDM6A	7403	-5.63082	-0.105567	-3.27121	-1.58419
KHK	3795	-2.96887	-0.555537	-1.11745	-0.399293
KHSRP	8570	-1.27214	-0.765065	-0.669092	-0.0189783
KIDINS220	57498	-0.892299	-0.851177	-0.301173	0.363617
KIF15	56992	-0.559362	-1.80763	-0.0985376	0.621535
KLF6	1316	-3.88654	-0.370284	-1.54197	-0.754
KLHL18	23276	-1.48574	-0.551715	-0.443359	0.165719
KLHL25	64410	-1.08232	-1.6597	-0.254378	0.134486
KLHL33	123103	-0.466157	-0.946346	-0.402831	0.495435
KLK4	9622	-0.590085	-1.2305	-0.138522	0.517247
KMT2A	4297	-0.0720873	-13.0558	3.11542	4.31903
KMT2C	58508	-3.34231	-0.319292	-2.08557	-0.779107
KMT2D	8085	-8.85256	-0.0499097	-4.39585	-2.29605
KMT5B	51111	-0.243019	-3.51878	0.518599	1.90471
KRT32	3882	-1.6199	-1.0834	-0.448188	-0.0946719
KRT40	125115	-2.15117	-1.16842	-0.563595	0.0678413
KRTAP13-3	337960	-1.63634	-0.84402	-0.950457	0.161231
KRTAP4-11	653240	-0.875634	-1.01274	-0.466108	0.312969
KXD1	79036	-1.34477	-1.34719	-0.0997621	0.292386
L1CAM	3897	-0.567022	-1.82484	0.131801	0.578335
LAMTOR2	28956	-0.153226	-9.88265	2.25846	3.12696
LARP7	51574	-0.109016	-7.42182	2.27862	3.57087
LCP1	3936	-0.661975	-1.53816	0.0328813	0.315991
LEO1	123169	-3.54586	-0.454445	-1.68046	-0.637481
LOC100506551	100506551	-0.459984	-0.18492	-0.391649	-0.391649
LRCOL1	100507055	-1.4246	-1.38276	-0.143244	0.245326
LRPAP1	4043	-1.06617	-0.982131	-0.280203	0.64173
LRRC42	115353	-0.807401	-1.33958	0.0461246	0.490811
LRRC46	90506	-0.722144	-1.43395	-0.321642	0.592888
LRRC4C	57689	-0.471765	-2.33585	0.0520795	0.661013
LY6H	4062	-1.24729	-0.920278	-0.51773	0.369441
LYNX1	66004	-1.09962	-1.24241	-0.240907	0.297853
MAB21L1	4081	-0.184706	-10.9858	2.63594	2.99705
MAGOH	4116	-3.65108	-0.359307	-2.2676	-0.883626
MALL	7851	-2.23696	-1.09722	-0.354448	1.10879
MAPT	4137	-15.9232	-2.26674e-09	-10.8566	-4.44993
MECR	51102	-0.711232	-3.50556	0.208543	0.810242
MED22	6837	-0.710241	-1.60824	-0.288402	0.87189
MED23	9439	-0.0678136	-12.4241	3.13828	4.59942
MED28	80306	-0.382208	-1.29746	-0.140038	1.02147
MEIS2	4212	-7.95828	-0.0969581	-3.15242	-2.67532
MEN1	4221	-0.0703773	-10.3673	3.68998	4.67086
METAP1	23173	-1.09629	-1.21325	-0.337069	0.271863
METTL23	124512	-0.824655	-1.05328	-0.313757	0.370658
MFAP2	4237	-1.21713	-2.88471	0.132827	0.487821
MGAT2	4247	-1.49641	-1.0319	-0.645215	-0.00536125
MIGA1	374986	-1.21192	-1.04151	-0.150755	0.143
MINDY4	84182	-0.952625	-1.78474	-0.0618546	0.2447
MIR1306	100302197	-0.603407	-0.124491	-0.724528	-0.724528
MKLN1	4289	-6.54586	-0.149742	-2.69738	-1.8491
MKS1	54903	-1.76771	-0.99684	-0.524453	-0.0641126
MLLT10	8028	-0.468476	-2.22993	0.219317	1.50372
MMP15	4324	-2.05831	-0.899535	-0.589419	0.0126093
MNT	4335	-5.94952	-0.138439	-3.28459	-1.48181
MRPL9	65005	-0.794253	-2.31287	-0.0465506	0.811938
MRPS10	55173	-0.449779	-2.63327	0.444552	0.983336
MRPS34	65993	-0.504225	-4.57069	0.625598	1.23107
MSL3	10943	-0.0943786	-10.7297	2.28441	3.47199
MSTO1	55154	-0.68949	-1.42804	0.0996626	0.790001
MTERF4	130916	-0.903676	-3.03772	0.161019	0.6879
MUCL3	135656	-0.783158	-1.42442	-0.044523	0.640655
MX2	4600	-1.95814	-1.12672	-0.259949	0.16953
MXI1	4601	-0.261739	-5.5008	1.34623	2.21245
MYT1	4661	-11.0158	-0.0371664	-4.49443	-3.85257
MYT1L	23040	-3.42488	-0.251032	-2.01901	-0.791606
NBPF11	200030	-0.408925	-1.15592	-0.251417	1.04921
NCAPH2	29781	-0.338344	-1.72037	0.171896	1.46281
NCOA6	23054	-7.85599	-0.0567215	-4.00601	-2.72224
NDUFB9	4715	-0.505169	-2.46256	0.14367	1.08286
NF1	4763	-2.90259	-0.694422	-0.886221	-0.473343
NFIB	4781	-5.16078	-0.352916	-1.38026	-0.732335
NFIC	4782	-5.30673	-0.575656	-1.5253	-0.959817
NMNAT1	64802	-0.90057	-2.36475	0.284262	0.802069
NOP14	8602	-0.179444	-4.77038	0.945323	1.95647
NOP16	51491	-0.568939	-1.76386	0.0829353	1.01222
NR2F1	7025	-6.02346	-0.222609	-2.90515	-1.85686
NRF1	4899	-8.94168	-0.00926181	-5.37956	-3.03562
NSD1	64324	-19.5382	-0.0101048	-6.50097	-5.20149
NSFL1C	55968	-0.416325	-2.22094	0.204068	0.998256
NSUN2	54888	-3.95081	-0.501392	-1.16702	-0.674488
NUP155	9631	-0.418177	-3.13877	0.342064	1.08336
ODF4	146852	-0.922357	-1.09637	-0.633474	0.387051
OGA	10724	-0.234134	-7.58945	1.22851	2.37087
OR10A4	283297	-1.74308	-1.07693	-0.334541	0.211215
OR13H1	347468	-1.02124	-2.22213	-0.146899	0.341559
OR1F1	4992	-1.45859	-1.40596	-0.115627	0.213992
OR52D1	390066	-0.736072	-1.59486	-0.0999368	0.4496
OR52J3	119679	-1.22029	-1.26864	-0.373388	0.127517
OR5C1	392391	-0.997898	-1.36545	-0.0616747	0.382718
OR6C6	283365	-1.17562	-2.47487	-0.0683797	0.223005
OR6K2	81448	-1.79617	-1.28783	-0.323707	0.0856085
OR6X1	390260	-0.876832	-2.22775	-0.00633762	0.411471
OR7D2	162998	-1.09096	-1.59267	0.122769	0.519547
PAN2	9924	-11.2356	-0.0986786	-3.62076	-3.24726
PAN3	255967	-7.22416	-0.0533143	-3.63729	-2.46795
PAX5	5079	-0.44046	-1.511	0.115891	0.831658
PBX2	5089	-6.64698	-0.442322	-1.73984	-1.03383
PBX3	5090	-3.7405	-0.361135	-1.7997	-0.947648
PCDHA6	56142	-1.72803	-0.9359	-0.380538	0.170378
PCGF1	84759	-0.000331074	-14.5047	6.11606	8.63431
PCMT1	5110	-0.881982	-1.88224	-0.00061114	0.390774
PCYT2	5833	-0.964162	-2.00644	0.253919	0.689498
PDAP1	11333	-0.411699	-3.01478	0.537856	1.32329
PDCD1	5133	-1.02444	-1.77713	-0.332579	0.496722
PDCD6IP	10015	-3.48632	-0.110741	-3.06497	-0.738754
PDS5A	23244	-4.92141	-0.379453	-1.51605	-0.87658
PDS5B	23047	-1.30346	-0.656101	-0.764497	0.133781
PDZD7	79955	-0.899535	-1.12026	-0.248178	0.675038
PER3	8863	-0.578538	-1.41988	-0.0671518	0.530569
PGAP2	27315	-0.751044	-1.72977	0.193024	0.811393
PGM3	5238	-0.816527	-2.78132	0.365488	0.705802
PGP	283871	-2.1383	-0.387026	-0.879197	-0.379064
PHC3	80012	-0.65708	-2.58938	0.0798085	0.5735
PHETA1	144717	-0.880951	-1.97799	-0.153931	0.243477
PHF14	9678	-0.168063	-4.32448	0.866016	2.48221
PHF20L1	51105	-6.13178	-0.0439582	-3.12892	-1.99715
PHF6	84295	-0.128898	-10.2143	2.31027	3.27847
PHOX2A	401	-0.0067339	-19.8522	6.81144	7.8586
PIKFYVE	200576	-0.84402	-2.29143	0.0124844	0.656704
PIP5KL1	138429	-0.694422	-2.05561	-0.0855098	0.811132
PKNOX1	5316	-4.41684	-0.212881	-2.37738	-0.787287
PLIN4	729359	-0.898501	-1.97932	-0.0153401	0.278053
PLK1	5347	-0.784115	-1.06462	-0.281954	0.15737
PLRG1	5356	-0.639503	-1.18603	-0.0695653	0.783409
POLDIP3	84271	-3.40861	-0.403384	-1.75187	-0.573559
POLR3C	10623	-0.651213	-1.64002	-0.24557	0.414891
POP4	10775	-0.320412	-1.39713	-0.217956	1.49157
PPP1R13L	10848	-1.72427	-1.71552	-0.143767	0.294806
PPP1R35	221908	-2.03535	-0.962062	-0.467649	-0.0894578
PPP2CA	5515	-6.8875	-0.0303851	-3.5653	-2.20658
PPP2R1A	5518	-7.61385	-0.0219235	-4.99457	-1.8286
PPP2R5C	5527	-0.32654	-5.22473	1.06949	1.40407
PPP6C	5537	-6.95704	-0.322915	-1.89653	-1.40806
PPP6R3	55291	-2.85945	-0.644378	-1.17874	-0.593316
PQBP1	10084	-1.84457	-0.800316	-0.508767	0.0143855
PRDM15	63977	-1.54176	-0.495731	-0.720378	0.132021
PRELID3B	51012	-0.89762	-1.03937	-0.502625	0.332693
PRMT7	54496	-3.99183	-0.499504	-1.49272	-0.661414
PRORP	9692	-0.402461	-4.48954	0.450075	1.07775
PRR27	401137	-1.20934	-0.808414	-0.345324	0.0711181
PRSS38	339501	-1.2833	-0.919672	-0.392728	0.356049
PSMB1	5689	-0.26442	-1.54694	-0.190232	0.718623
PSMB11	122706	-0.968365	-1.21601	-0.029366	0.40188
PSMC1	5700	-0.507059	-0.652385	-0.70168	0.746908
PTCD3	55037	-0.679643	-2.04663	0.140964	0.918345
PTGES3	10728	-3.47925	-0.393244	-1.96823	-0.453925
PTPMT1	114971	-0.511788	-2.73893	0.393786	0.986859
PTPRR	5801	-0.886105	-2.09222	-0.00666402	0.61755
PURG	29942	-0.796615	-1.43863	-0.455107	0.183215
PWWP3B	139221	-0.936602	-1.45389	-0.452959	0.274448
QSOX1	5768	-0.557449	-1.19049	-0.369009	0.812424
RAB7A	7879	-0.232359	-7.51946	2.19901	2.60599
RACK1	10399	-2.08208	-0.175063	-2.03972	-0.191041
RAN	5901	-1.10721	-0.775107	-0.384442	0.378232
RANBP1	5902	-0.190854	-7.13598	1.31722	2.22754
RBFOX2	23543	-4.80155	-0.190854	-2.27459	-1.32722
RBM18	92400	-4.27725	-0.649259	-1.17025	-0.520126
RBPJ	3516	-5.26261	-0.262632	-2.41444	-1.51051
RC3H2	54542	-1.5787	-0.579499	-1.01283	-0.0475908
RFC4	5984	-0.641452	-1.01739	-0.100511	0.931476
RGL4	266747	-1.50116	-1.63144	-0.350906	0.248147
RHOA	387	-1.93313	-0.896432	-0.884217	-0.103204
RIC8A	60626	-6.74524	-0.341983	-1.53991	-1.0565
RIOK3	8780	-1.39168	-1.47628	-0.471256	0.140413
RNASEH2C	84153	-1.03937	-1.07585	-0.317038	0.482995
RNF20	56254	-0.0380147	-12.2878	3.82837	5.81614
RNF7	9616	-3.21319	-0.225266	-2.55852	-0.479729
ROMO1	140823	-2.55896	-1.27653	-0.482132	-0.252962
RORB	6096	-10.4418	-0.0737979	-4.151	-3.41665
RPL13	6137	-0.340973	-1.30167	-0.0874005	0.851254
RPL24	6152	-0.714512	-0.938118	-0.147286	0.408038
RPL6	6128	-0.315822	-1.57909	0.152617	0.631931
RPLP2	6181	-0.662024	-0.915215	-0.312116	0.626522
RPRD1B	58490	-7.50814	-0.268892	-2.29659	-1.53273
RPRD2	23248	-8.8987	-0.0202331	-4.75843	-3.01798
RPS15A	6210	-1.23603	-1.03367	-0.576075	0.134146
RPS18	6222	-0.405599	-0.531021	-0.668202	0.741487
RPS2	6187	-0.475054	-1.49652	0.0417848	0.730112
RPS3	6188	-0.616448	-0.85732	-0.912186	0.988995
RPS6KB1	6198	-1.19483	-0.118784	-1.22946	-0.00997122
RPS7	6201	-0.3217	-1.90334	0.194084	1.19581
RRP12	23223	-0.345624	-2.91587	0.269589	1.66253
RTN2	6253	-0.846064	-1.87187	-0.251896	0.451184
RUNX2	860	-0.762056	-2.13601	-0.00442224	0.311008
SCAF8	22828	-10.2143	-0.0729425	-4.06216	-2.61823
SCARA5	286133	-1.32761	-1.46678	-0.115383	0.253781
SEBOX	645832	-1.69284	-1.2049	-0.238435	0.0275281
SENP8	123228	-2.23441	-0.873746	-0.899972	-0.297016
SETD5	55209	-5.75908	-0.111604	-2.93764	-1.80425
SF3B5	83443	-2.06507	-0.782151	-0.644541	0.0203634
SFRP2	6423	-1.37814	-1.15633	-0.498997	0.270426
SFTPA2	729238	-2.7702	-0.848359	-0.353951	-0.184606
SGCD	6444	-2.18442	-1.82296	-0.192694	0.156735
SHOC1	158401	-1.40518	-1.10504	-0.329624	0.135521
SHOX2	6474	-2.58905	-0.545989	-1.51187	-0.0434314
SIGMAR1	10280	-0.859923	-1.626	0.0514265	0.390534
SIK2	23235	-0.723137	-4.18809	0.39116	0.7457
SIRT7	51547	-0.891266	-0.923398	-0.364006	0.394669
SIVA1	10572	-6.00843	-0.331076	-2.00395	-0.891303
SKIV2L	6499	-0.50895	-4.56125	0.705221	1.49521
SLC12A8	84561	-0.650236	-1.87835	-0.143053	1.07052
SLC16A1	6566	-0.977836	-1.0351	-0.269068	0.239825
SLC16A11	162515	-0.660995	-1.28896	-0.256733	0.506588
SLC18A3	6572	-1.26671	-1.48811	-0.206078	-0.0156854
SLC29A2	3177	-0.611333	-2.5556	0.404487	0.876522
SLC38A10	124565	-0.484433	-1.70567	0.154381	0.797168
SLC39A4	55630	-1.16842	-1.64739	-0.326061	0.56524
SLC41A2	84102	-0.888169	-1.63634	0.0145178	0.611657
SLC4A3	6508	-1.12244	-1.8422	-0.278809	0.336495
SLC7A9	11136	-1.47746	-0.768075	-0.46608	0.105847
SMAD3	4088	-0.962357	-1.16622	-0.415673	0.316127
SMAD4	4089	-0.000841167	-14.5174	5.14528	9.71626
SMAD5	4090	-0.30754	-5.08399	1.23576	2.11739
SMCHD1	23347	-0.118513	-9.1978	2.27048	2.55114
SMIM21	284274	-1.18828	-1.02878	-0.0904836	0.262919
SMR3A	26952	-0.678694	-0.10213	-0.924759	-0.924759
SMR3B	10879	-0.604561	-1.02231	-0.546158	0.385021
SMU1	55234	-3.06109	-0.456314	-1.22118	-0.438758
SMUG1	23583	-0.715197	-2.53778	0.339243	0.768876
SMYD1	150572	-1.17258	-1.30029	-0.41024	0.0338897
SNAI1	6615	-0.917423	-1.82168	-0.330435	0.440455
SNAPC2	6618	-0.395086	-3.81475	0.771399	1.24193
SNRPC	6631	-2.37927	-0.416325	-0.980633	-0.129062
SOX11	6664	-6.25917	-0.482552	-1.77429	-1.31978
SP7	121340	-0.65219	-0.984161	-0.0908863	0.331717
SPACA4	171169	-1.14318	-0.992963	-0.102698	0.434781
SPPL3	121665	-0.239463	-8.46365	1.78513	2.62089
SPRR2G	6706	-1.09746	-2.00327	-0.216653	0.322554
SPTB	6710	-0.294919	-2.09358	-0.00229215	1.12611
SRBD1	55133	-0.424664	-3.83648	0.372207	0.836822
SRRM3	222183	-5.11016	-0.0210782	-3.55704	-1.43418
SRSF3	6428	-0.362469	-0.745049	-0.614831	0.71863
STAU1	6780	-0.731092	-2.26726	-0.151991	0.572823
STK40	83931	-0.833817	-0.760052	-0.53598	0.34872
TANGO6	79613	-4.49901	-0.410774	-1.88132	-1.00775
TASOR	23272	-4.81348	-0.597799	-1.48616	-0.805237
TBL1XR1	79718	-4.07916	-0.396007	-1.6506	-0.756346
TCP10L2	401285	-0.420448	-0.723727	-0.0980979	0.409745
TEAD1	7003	-2.4584	-0.586232	-0.925829	-0.451136
TEPP	374739	-1.27649	-1.16292	-0.271729	-0.0122925
TERT	7015	-0.885961	-1.38392	-0.194174	0.296978
TEX13B	56156	-0.931728	-1.05543	-0.532513	0.580299
TFAP4	7023	-9.0238	-0.130631	-3.00887	-2.1547
TGFB1I1	7041	-1.94101	-1.1083	-0.193173	0.180565
TGIF2LX	90316	-0.0278449	-14.7121	4.45711	5.89637
TGIF2LY	90655	-0.0219235	-5.31772	0.233322	6.05832
TIAL1	7073	-7.28194	-0.39785	-1.7141	-1.33096
TLE5	166	-0.76009	-1.27991	-0.300017	0.210987
TLL2	7093	-0.743933	-0.863915	-0.129888	0.491738
TM2D1	83941	-6.9155	-0.310249	-2.3341	-1.31255
TMCO5A	145942	-1.55118	-0.951578	-0.521438	0.109721
TMEM105	284186	-0.91716	-1.56099	0.0830167	0.690056
TMEM127	55654	-2.56121	-0.742054	-1.20948	-0.504775
TMEM165	55858	-4.77744	-0.446049	-1.63551	-0.858893
TMEM213	155006	-0.518987	-1.79224	0.0826725	0.489412
TMEM219	124446	-0.979943	-0.795263	-0.441107	0.354977
TMEM242	729515	-0.50328	-3.0683	0.136098	1.304
TMEM248	55069	-0.60843	-1.14099	-0.28914	0.522636
TMEM41B	440026	-0.142783	-6.65861	1.44782	3.07206
TMF1	7110	-0.525063	-0.928602	-0.568356	0.507398
TMUB2	79089	-1.12873	-0.701336	-0.546293	0.0274339
TNFRSF19	55504	-0.543975	-1.23945	-0.429927	0.377008
TRAPPC5	126003	-0.0763652	-3.52268	0.504637	3.55553
TRIM28	10155	-4.76998	-0.0935191	-3.52762	-0.888221
TRIM39	56658	-0.295024	-1.53963	0.480046	0.675667
TRIM39-RPP21	202658	-0.885649	-2.08793	0.226795	0.737008
TRPM5	29850	-0.810589	-1.1388	-0.404755	0.190166
TSC1	7248	-0.0524629	-7.94791	2.59941	4.45616
TSC2	7249	-0.0295382	-16.6193	5.30314	6.08288
TSR1	55720	-0.682595	-2.12365	0.0665526	0.805633
TTC1	7265	-0.433019	-2.17469	-0.000459622	1.10293
TTC13	79573	-0.804363	-1.40363	-0.278468	0.576678
TUBB1	81027	-1.12026	-1.69311	-0.140403	0.213941
TWIST1	7291	-0.313864	-3.88899	0.554734	1.233
TXNL4A	10907	-1.20774	-0.541222	-0.821565	0.103429
UBA3	9039	-0.188218	-5.11892	1.29819	2.60288
UBA5	79876	-0.595869	-4.78807	0.821339	1.21687
UBE2A	7319	-0.131498	-9.35885	2.50392	3.47498
UBE2F	140739	-7.11429	-0.29672	-2.31819	-1.58503
UBE2H	7328	-0.078934	-12.8402	3.36581	4.36774
UBE2L3	7332	-1.95856	-0.741057	-0.817366	-0.266216
UBE2R2	54926	-6.00593	-0.398772	-2.00873	-1.37879
UBE4B	10277	-0.201413	-9.64374	2.361	2.81154
UBXN2B	137886	-1.64002	-0.721151	-0.321194	0.320139
USP19	10869	-0.400616	-3.11916	0.615061	1.19259
USP34	9736	-6.75718	-0.134967	-2.949	-1.62001
VARS1	7407	-0.189096	-2.40238	0.302827	0.822157
VCP	7415	-0.319292	-1.96169	0.186586	1.61845
VEZF1	7716	-5.71541	-0.142783	-2.61589	-1.70694
VGLL4	9686	-2.88971	-1.0565	-0.670701	-0.430999
VPS28	51160	-0.608915	-1.1541	-0.254847	0.313241
VPS33A	65082	-0.115057	-7.4419	1.82604	3.43146
VPS33B	26276	-0.708983	-1.33675	-0.131241	0.234773
VPS41	27072	-0.492904	-2.45558	0.0780171	1.23355
VPS45	11311	-1.45389	-1.09529	-0.572229	0.318587
WAC	51322	-0.00757638	-8.18176	2.77559	5.10896
WDFY3	23001	-0.57734	-1.12168	-0.204423	0.329612
WDR61	80349	-0.219069	-5.42265	1.35864	1.98943
WIPI2	26100	-0.383127	-3.31774	0.613927	1.41307
XDH	7498	-2.69535	-0.791224	-0.920978	-0.378203
YAP1	10413	-0.818557	-2.49712	0.169131	0.589566
YIPF6	286451	-2.68174	-0.686534	-1.13497	-0.500181
YLPM1	56252	-5.02398	-0.310023	-2.18839	-1.08989
YTHDF2	51441	-0.546942	-1.9966	0.102121	1.13178
YY1	7528	-9.16755	-0.0456578	-3.51767	-2.60409
ZBTB12	221527	-0.555537	-4.37748	0.696968	1.17004
ZBTB14	7541	-0.00336565	-16.622	6.55161	8.67331
ZBTB25	7597	-0.704302	-1.39666	-0.119756	0.58374
ZC3H15	55854	-4.81858	-0.386803	-0.869977	-0.695117
ZC3H7A	29066	-0.648282	-1.93839	-0.190401	0.589551
ZCWPW1	55063	-0.516804	-1.94526	0.0552181	0.476056
ZFP36L2	678	-8.42251	-0.174187	-3.00604	-2.22459
ZFP64	55734	-0.37395	-4.42382	0.533606	1.59008
ZFPM1	161882	-4.21209	-0.133232	-2.21909	-0.995498
ZFX	7543	-0.0533143	-8.80363	3.00999	3.98822
ZMYND10	51364	-0.707271	-1.87775	0.0683694	0.703485
ZMYND8	23613	-0.1263	-8.87847	2.03869	3.22086
ZNF134	7693	-0.925479	-1.78347	-0.287658	0.241718
ZNF174	7727	-0.621997	-1.37122	-0.380544	0.427728
ZNF518A	9849	-7.15778	-0.160202	-2.68912	-1.79929
ZNF800	168850	-0.0797906	-13.194	3.11408	4.31086
ZNF865	100507290	-2.15669	-0.509896	-0.885495	-0.280708
ZNHIT6	54680	-0.455379	-1.86024	-0.127131	0.984639
ZYX	7791	-0.435808	-1.69187	-0.324026	0.63056

## Sheet: 21_Day_PC1
Symbol	Gene_id	RSA Down	RSA Up	Q1	Q3
ACADVL	37	-1.29575	-1.06187	-0.447941	0.252832
ACAT1	38	-0.751044	-1.94496	-0.167706	0.633466
ACKR1	2532	-1.24616	-1.60824	-0.199573	0.381961
ACTL6A	86	-0.0236145	-15.7474	4.55446	5.78075
ACVR1	90	-0.0210782	-10.8418	4.00587	5.17257
ACY3	91703	-1.28896	-0.923398	-0.212963	0.269462
ADCY6	112	-0.63658	-2.08619	-0.167276	0.79557
ADCY9	115	-0.923398	-1.25739	-0.220478	0.374278
AGO2	27161	-3.39573	-0.683579	-1.32148	-0.406013
AGXT2	64902	-1.50397	-1.73429	-0.216631	0.0976065
AHRR	57491	-0.762056	-1.98995	-0.0169134	0.51344
AK1	203	-1.00232	-1.05972	-0.495325	0.0898456
ALPK3	57538	-0.728888	-1.7949	-0.070178	0.414292
AMBRA1	55626	-8.11929	-0.143652	-3.49092	-2.52196
AMD1	262	-6.94037	-0.292219	-2.62564	-1.51241
ANKRD11	29123	-4.39949	-0.246579	-3.0332	-1.50844
AP3B2	8120	-0.96797	-1.73178	-0.213217	0.0689521
API5	8539	-0.340163	-5.78609	1.17111	1.93855
ARHGEF25	115557	-1.00531	-1.28783	-0.121139	0.493948
ARID4B	51742	-0.883012	-1.56702	-0.178521	0.650521
ARMC8	25852	-4.0964	-0.749045	-0.900279	-0.470198
ARRDC3	57561	-5.55739	-0.415399	-1.95324	-1.38025
ASAH1	427	-0.52221	-2.09358	0.12188	0.642362
ASB7	140460	-5.57457	-0.137571	-3.62728	-1.63527
ASRGL1	80150	-0.516804	-2.09096	0.254043	0.593825
ASXL2	55252	-7.47509	-0.141914	-2.65485	-2.21671
ATF7IP	55729	-6.68602	-0.159329	-2.89821	-1.82934
ATP6AP1L	92270	-0.899535	-1.49966	0.103595	0.634294
ATP6V1E2	90423	-3.4755	-0.867579	-1.05781	-0.547684
BAZ1A	11177	-7.71684	-0.293119	-2.42961	-1.82869
BCL11B	64919	-1.42927	-1.80381	-0.254276	0.217659
BCL7A	605	-0.504225	-2.03809	0.253365	0.750778
BMPR1A	657	-0.204939	-9.82572	2.25591	2.83927
BMPR1B	658	-0.142783	-8.06378	2.41871	3.27734
BMT2	154743	-0.741057	-1.72177	0.0722556	0.906592
BOD1L1	259282	-0.604561	-1.73053	-0.018408	0.758498
BORCS5	118426	-0.977836	-1.50514	0.0421073	0.318749
BRD2	6046	-4.62383	-0.119378	-2.5172	-1.56589
BRD4	23476	-5.77697	-0.0337744	-4.45235	-1.83115
BTF3L4	91408	-0.579252	-0.986197	-0.702793	0.601339
C2	717	-0.705292	-2.75477	0.229518	0.433895
C4BPA	722	-1.11699	-1.55497	-0.21055	0.37573
C6orf120	387263	-1.656	-1.53693	-0.0483433	0.244987
CARM1	10498	-7.11741	-0.168937	-3.57037	-2.75434
CBFB	865	-1.63267	-1.67452	-0.319453	0.0568308
CCAR1	55749	-9.07819	-0.109878	-4.04282	-3.23513
CCDC149	91050	-0.884043	-1.30824	-0.0359238	0.419046
CCDC180	100499483	-0.68226	-0.921317	-0.316924	0.243369
CCDC84	338657	-0.773097	-1.76449	-0.00107805	0.638848
CCDC86	79080	-0.60843	-2.09494	0.0701311	0.86344
CCNP	79935	-0.709251	-1.37468	-0.213051	0.728278
CDC37L1	55664	-3.48487	-1.18386	-0.620448	-0.248419
CDH26	60437	-0.840393	-0.724131	-0.392372	0.256389
CDIPT	10423	-0.472225	-1.74811	-0.0118641	0.484292
CDK16	5127	-0.891266	-1.01739	-0.0874676	0.237404
CDYL	9425	-0.0952383	-10.6901	2.6809	3.81702
CENPM	79019	-0.570723	-1.24392	-0.550642	0.41439
CENPP	401541	-3.54363	-0.489137	-1.91536	-0.672965
CEP290	80184	-1.07909	-1.35271	-0.166667	0.500908
CETP	1071	-1.39666	-1.3078	-0.128349	0.285273
CHAMP1	283489	-3.49727	-0.309346	-1.86311	-0.759522
CHMP2A	27243	-0.624026	-0.879008	-0.669533	0.835771
CLDN15	24146	-0.601662	-1.99128	0.0144277	0.627453
CLDN7	1366	-2.08357	-1.21824	-0.421555	-0.0977672
CLEC11A	6320	-0.772092	-1.63022	-0.0791095	0.543112
CLK3	1198	-0.24925	-6.81799	1.28887	2.15388
CLMP	79827	-2.73905	-0.516522	-1.50286	-0.625118
CMIP	80790	-1.20046	-2.26018	-0.0402658	0.461237
CMTM3	123920	-0.714205	-1.45412	-0.122368	0.202682
COA5	493753	-0.488195	-1.24164	-0.406226	0.676953
COPS6	10980	-0.554581	-0.919237	-0.529091	0.492439
COQ5	84274	-0.55267	-1.99483	0.0639474	0.882168
CREBBP	1387	-10.7228	-0.0431086	-5.28542	-4.24155
CRIPT	9419	-0.483492	-2.43151	0.381376	1.13542
CRK	1398	-1.24841	-1.07909	-0.721492	0.0697401
CRTC3	64784	-0.738065	-2.58481	-0.0210541	0.829389
CRYZL1	9946	-1.33332	-1.39782	-0.330638	-0.00201072
CSNK2A1	1457	-2.41286	-0.329261	-2.13678	-0.223396
CSNK2B	1460	-6.45962	-0.120242	-3.04185	-2.4441
CUL5	8065	-8.87847	-0.229697	-2.90606	-2.3432
CUL7	9820	-0.982051	-2.14565	-0.0974777	0.438402
CUX1	1523	-0.617147	-1.45036	-0.289414	0.652341
CYB5R4	51167	-1.40318	-0.420956	-1.44151	0.156991
CYSLTR1	10800	-0.824655	-1.92788	-0.199724	0.272426
DBNDD1	79007	-1.27972	-1.6597	-0.335403	0.0470102
DCAF7	10238	-4.98563	-0.175063	-2.47161	-1.68877
DCUN1D1	54165	-4.2436	-0.638529	-1.12364	-0.51598
DDX24	57062	-1.00213	-1.1388	-0.644736	0.20992
DDX42	11325	-0.396928	-3.59512	0.428945	1.07797
DEGS1	8560	-0.755045	-1.63487	0.129665	0.463739
DGCR8	54487	-2.39763	-0.796273	-0.958587	-0.249087
DGKI	9162	-1.04449	-1.92214	0.000596404	0.263376
DHRS4	10901	-1.39203	-1.23386	-0.134879	0.323332
DHX29	54505	-7.2595	-0.221724	-2.70343	-1.64124
DHX35	60625	-0.845042	-1.19824	-0.60892	0.509561
DNAJA1	3301	-1.04044	-1.14865	-0.695028	0.332676
DNAJC7	7266	-1.70679	-1.54896	-0.298052	0.0959784
DNASE1L2	1775	-1.10396	-1.58152	0.0516111	0.482556
DNMBP	23268	-0.581422	-1.68566	-0.0472719	0.904456
DNTTIP1	116092	-0.168063	-5.10141	1.08122	1.84589
DOT1L	84444	-0.00926181	-14.1073	5.35727	6.72876
DPF2	5977	-3.22938	-0.263579	-1.07806	-0.680512
DPY30	84661	-0.368453	-3.38199	0.464784	1.51923
DRAP1	10589	-0.0703773	-7.44831	1.93287	2.89877
DRC7	84229	-0.815512	-1.08988	-0.198043	0.345489
DUSP12	11266	-0.664915	-0.876832	-0.32389	0.625818
EIF3H	8667	-3.30797	-0.264716	-1.55377	-0.819953
EIF4A3	9775	-0.473163	-1.06079	-0.497492	0.902921
EIF4G2	1982	-13.247	-0.00757638	-7.80276	-4.39828
ELAVL1	1994	-7.04985	-0.560319	-1.71743	-1.3882
ELAVL4	1996	-7.99154	-0.142783	-3.70856	-2.72846
ELF1	1997	-0.219954	-5.96503	1.40418	2.16577
ELOF1	84337	-6.71988	-0.0729425	-4.1907	-2.59528
ELP4	26610	-1.75745	-0.656101	-1.28984	-0.147007
EMC10	284361	-0.722144	-2.53737	0.116119	0.795436
EP300	2033	-3.21745	-1.06832	-0.707307	-0.266513
EPHB4	2050	-0.724131	-2.01663	0.0924733	0.441454
EPX	8288	-0.85937	-2.60928	-0.0155952	0.527699
ERICH6B	220081	-0.731387	-1.84092	0.131807	0.417107
ETNK1	55500	-1.25626	-1.51783	-0.236948	0.376726
EXTL3	2137	-0.398772	-3.9533	0.475888	0.89221
FAAH	2166	-0.792233	-2.07455	0.042745	0.388167
FAM114A2	10827	-1.64248	-1.22381	-0.168828	0.186933
FAM120A	23196	-4.58034	-1.00743	-1.06392	-0.608984
FAM126B	285172	-2.30142	-0.310249	-2.29335	-0.200751
FAM135B	51059	-1.21824	-1.03083	-0.168205	0.387243
FAM167B	84734	-0.578032	-1.19714	-0.566124	0.287734
FAM168A	23201	-2.65399	-1.02018	-0.926372	-0.108412
FAM20C	56975	-0.564148	-1.32304	-0.0948657	0.865853
FAM240A	100132146	-1.00002	-1.48811	-0.178391	0.219365
FARSA	2193	-0.61327	-0.966263	-0.639476	0.745634
FBXO11	80204	-16.5428	-0.0219235	-6.24757	-5.42417
FBXO36	130888	-0.645354	-1.43352	0.000211521	0.641345
FBXW7	55294	-6.99056	-0.570857	-1.7432	-1.38484
FBXW8	26259	-0.950531	-2.34161	-0.108646	0.219713
FERD3L	222894	-1.25727	-1.94891	-0.149374	0.141789
FFAR3	2865	-0.569898	-0.940075	-0.274903	0.355842
FGF4	2249	-1.18386	-1.07047	-0.181791	0.335692
FLAD1	80308	-2.20673	-1.11699	-0.636959	0.101533
FMO1	2326	-0.572431	-1.86153	0.13019	0.448545
FOCAD	54914	-0.206702	-8.12307	1.9464	2.22272
FOXK1	221937	-0.240352	-5.04514	1.02672	2.26842
FTO	79068	-2.26868	-0.881982	-0.537308	-0.00607323
FUBP1	8880	-4.3157	-0.394164	-1.84835	-0.607334
FUS	2521	-9.99881	-0.0883658	-4.089	-2.63664
FZR1	51343	-2.57414	-1.09637	-0.676224	0.0578777
G3BP2	9908	-11.8469	-0.130631	-3.81609	-3.63164
GAL	51083	-0.74405	-1.31962	-0.0252697	0.468955
GATA3	2625	-0.1341	-6.38282	1.19419	1.84292
GCSH	2653	-0.63366	-1.04472	-0.347171	0.645688
GEMIN4	50628	-0.362963	-1.22604	-0.242658	0.609461
GFRAL	389400	-2.99226	-0.731092	-0.714831	-0.115508
GGNBP2	79893	-7.40371	-0.121972	-4.04438	-2.89149
GJA3	2700	-0.721151	-1.2287	-0.0408493	0.464211
GJC1	10052	-6.50069	-0.0405609	-5.21373	-2.46292
GNG7	2788	-0.733697	-1.61677	-0.224017	0.2518
GPATCH8	23131	-9.91351	-0.0109479	-7.39475	-4.07233
GPLD1	2822	-1.42226	-1.64739	-0.0704164	0.328968
GPS2	2874	-5.16072	-0.283232	-2.61149	-1.69189
GRAPL	400581	-1.01699	-1.44037	-0.145784	0.502607
GRID2IP	392862	-0.880951	-1.86311	0.0487981	0.654208
GTF2H4	2968	-2.1076	-0.447913	-0.900447	-0.344141
H3-3A	3020	-0.740059	-0.690476	-0.431589	0.262705
H3P6	440926	-0.198775	-0.435026	0.272668	0.272668
HAGH	3029	-1.70555	-1.13225	-0.732895	-0.116353
HELZ	9931	-0.116785	-8.85256	2.31257	3.09442
HIBCH	26275	-0.919238	-1.58352	0.000229404	0.271867
HIVEP2	3097	-0.345624	-5.40488	0.915242	1.63053
HMG20A	10363	-0.11333	-8.06617	2.16205	3.44768
HMGB2	3148	-3.77186	-0.933814	-1.03233	-0.653077
HMMR	3161	-1.06939	-1.66834	-0.270972	0.517128
HNRNPA1	3178	-2.26734	-0.187207	-3.05234	-0.392818
HNRNPD	3184	-4.91139	-0.474101	-1.84436	-1.32707
HOOK1	51361	-1.43512	-1.60459	-0.18033	0.253084
HRH1	3269	-0.58046	-1.67823	-0.00197042	0.641655
HSD17B12	51144	-0.452937	-2.6929	0.0251949	0.548537
HYPK	25764	-0.465666	-3.02919	0.526311	0.85841
ICE1	23379	-0.578538	-2.22916	0.06399	0.551424
ICMT	23463	-3.9645	-0.281437	-2.42193	-0.995353
IFNB1	3456	-0.783812	-1.77967	-0.186	0.391556
IFT57	55081	-1.525	-2.01128	-0.193327	0.190938
IL4I1	259307	-0.929644	-1.50949	-0.106015	0.539943
ING1	3621	-6.7481	-0.227038	-3.20789	-1.96362
ING2	3622	-3.76985	-1.08232	-0.744202	-0.275992
INTS13	55726	-2.41551	-0.694422	-1.0787	-0.410965
INTS3	65123	-0.556493	-1.77157	0.0117306	0.700206
IQCC	55721	-0.803351	-1.76771	0.179745	0.470552
IQCE	23288	-0.654552	-0.691462	-0.440385	0.351928
IQCG	84223	-0.905747	-1.6634	0.0725964	0.579048
IRF2BP2	359948	-5.26695	-0.316577	-2.293	-1.35472
ITPK1	3705	-4.78372	-0.686534	-1.4785	-1.0079
ITPRID2	6744	-0.885961	-0.980997	-0.367963	0.141799
IWS1	55677	-6.16219	-0.136703	-3.14261	-2.22877
JADE2	23338	-0.386803	-4.90098	0.731105	1.38118
JMJD6	23210	-9.79932	-0.104706	-4.26477	-3.10435
KALRN	8997	-0.982735	-1.55979	-0.362894	0.0924238
KAT8	84148	-2.75354	-0.762056	-1.18003	-0.496757
KCTD17	79734	-0.805377	-1.94759	-0.0760496	0.363691
KDM2A	22992	-0.349269	-3.4095	0.561387	1.57832
KDM4A	9682	-0.0815043	-9.51297	3.23855	4.3824
KDM6A	7403	-7.76651	-0.0533143	-4.86662	-3.04718
KHK	3795	-1.66463	-0.795263	-0.822421	-0.149266
KHSRP	8570	-4.32025	-0.991552	-0.866679	-0.497341
KIDINS220	57498	-0.622968	-1.74559	0.158068	0.587603
KIF15	56992	-0.625881	-1.02973	-0.0695786	0.765203
KLF6	1316	-4.49679	-0.528855	-1.7094	-0.906755
KLHL18	23276	-0.634633	-1.06402	-0.201855	0.486935
KLHL25	64410	-1.51903	-2.81339	0.0210847	0.234184
KLHL33	123103	-1.15523	-1.6671	-0.0348873	0.507407
KLK4	9622	-1.16402	-1.0255	-0.159437	0.34687
KMT2A	4297	-0.0219235	-14.0229	3.55776	5.51975
KMT2C	58508	-3.11003	-0.555537	-1.78488	-0.749282
KMT2D	8085	-9.21609	-0.0236145	-5.84457	-3.09637
KMT5B	51111	-0.424664	-2.39238	0.270246	0.802887
KRT32	3882	-2.08541	-1.04044	-0.373726	-0.0179543
KRT40	125115	-1.00495	-1.51306	-0.188284	0.308098
KRTAP13-3	337960	-0.903676	-1.02231	-0.661361	0.347953
KRTAP4-11	653240	-0.786181	-1.69559	-0.268632	0.242738
KXD1	79036	-0.774102	-1.98596	-0.198417	0.70303
L1CAM	3897	-0.653168	-1.71169	0.0384503	0.727879
LAMTOR2	28956	-0.191733	-7.9152	1.56883	2.27048
LARP7	51574	-0.110741	-9.79932	2.51144	3.34827
LCP1	3936	-0.961013	-1.29916	-0.0145533	0.618239
LEO1	123169	-6.41616	-0.0935191	-2.31538	-1.49667
LOC100506551	100506551	-0.375265	-0.237651	-0.165776	-0.165776
LRCOL1	100507055	-1.43278	-1.29122	-0.182179	0.286434
LRPAP1	4043	-1.48219	-1.7054	0.0848427	0.222468
LRRC42	115353	-0.667556	-1.03642	-0.077381	0.280856
LRRC46	90506	-0.490878	-1.70371	-0.0165348	0.650661
LRRC4C	57689	-0.654145	-1.47746	-0.203778	0.615097
LY6H	4062	-0.79251	-1.24504	-0.229111	0.157824
LYNX1	66004	-0.798294	-2.54533	0.0290778	0.363948
MAB21L1	4081	-0.26442	-9.64374	1.76486	2.31926
MAGOH	4116	-3.48227	-0.365707	-2.30766	-0.837304
MALL	7851	-2.1124	-0.95037	-0.375166	0.964193
MAPT	4137	-13.9062	-6.2696e-12	-10.4043	-4.8964
MECR	51102	-0.388642	-4.82624	0.601096	0.944409
MED22	6837	-0.729102	-1.43395	-0.278452	0.595584
MED23	9439	-0.0405609	-14.4465	3.56707	4.44466
MED28	80306	-0.362049	-1.53936	-0.373057	0.748842
MEIS2	4212	-12.8179	-0.014322	-5.09743	-4.24585
MEN1	4221	-0.0067339	-11.5084	4.26543	5.84932
METAP1	23173	-1.12849	-1.25894	-0.427297	0.294116
METTL23	124512	-1.36776	-1.23502	-0.0803011	0.379519
MFAP2	4237	-0.810441	-1.91943	0.063838	0.637247
MGAT2	4247	-4.21478	-0.75905	-1.44489	-0.889584
MIGA1	374986	-0.900471	-1.55257	-0.292909	0.201751
MINDY4	84182	-1.05132	-1.22493	-0.506379	0.302718
MIR1306	100302197	-0.35254	-0.254987	-0.117605	-0.117605
MKLN1	4289	-6.53577	-0.330169	-2.65944	-2.17817
MKS1	54903	-0.976463	-1.04258	-0.293632	0.138996
MLLT10	8028	-0.252815	-3.24974	0.423511	1.48795
MMP15	4324	-1.10179	-1.59243	0.088073	0.328196
MNT	4335	-4.45923	-0.218185	-3.08137	-1.21939
MRPL9	65005	-0.495731	-1.31393	-0.0530099	0.639004
MRPS10	55173	-0.947412	-1.56099	-0.287512	0.333558
MRPS34	65993	-0.396865	-1.62478	-0.0578256	0.621811
MSL3	10943	-0.121107	-8.18908	1.55641	2.43156
MSTO1	55154	-0.58527	-1.58196	-0.187132	0.957896
MTERF4	130916	-0.38129	-2.53978	0.362726	0.863417
MUCL3	135656	-1.12244	-1.42328	-0.143319	0.528885
MX2	4600	-1.25289	-2.03271	-0.0499924	0.401197
MXI1	4601	-0.166315	-7.05885	1.58321	2.78366
MYT1	4661	-8.3082	-0.0567215	-5.20246	-3.30652
MYT1L	23040	-3.14901	-0.461923	-1.95888	-0.806792
NBPF11	200030	-0.248121	-1.18828	-0.148672	0.621644
NCAPH2	29781	-1.54896	-0.525056	-0.478736	0.11968
NCOA6	23054	-9.80441	-0.0456578	-5.00763	-3.89622
NDUFB9	4715	-0.553625	-2.2523	0.334789	0.78004
NF1	4763	-3.47607	-0.566064	-1.46108	-0.869299
NFIB	4781	-5.30272	-0.446981	-1.73373	-1.20316
NFIC	4782	-4.49099	-0.648282	-1.44394	-1.04177
NMNAT1	64802	-0.35018	-3.28127	0.561052	1.4356
NOP14	8602	-0.723137	-1.3574	-0.183002	0.460472
NOP16	51491	-0.613946	-1.5639	-0.889016	0.955604
NR2F1	7025	-7.58463	-0.182074	-3.36734	-2.31355
NRF1	4899	-4.71144	-0.0117912	-4.82228	-1.57228
NSD1	64324	-19.6923	-0.00420747	-8.64449	-6.08217
NSFL1C	55968	-0.289521	-5.28827	0.845244	1.6455
NSUN2	54888	-4.05984	-0.355654	-2.21091	-0.603507
NUP155	9631	-0.794253	-1.58593	-0.0501261	0.640133
ODF4	146852	-0.789206	-1.71303	-0.197305	0.321821
OGA	10724	-0.155841	-8.30707	1.50947	2.47527
OR10A4	283297	-1.53576	-1.20046	-0.102671	0.276508
OR13H1	347468	-1.57668	-1.34362	-0.216226	0.191667
OR1F1	4992	-0.665895	-2.36185	0.025103	0.839884
OR52D1	390066	-0.493846	-1.32418	-0.0175979	0.369183
OR52J3	119679	-1.05972	-1.82424	0.00925979	0.399909
OR5C1	392391	-0.947392	-1.01912	-0.325058	0.529657
OR6C6	283365	-0.92652	-1.9555	-0.0811023	0.376773
OR6K2	81448	-1.21401	-1.46801	-0.317413	0.170519
OR6X1	390260	-0.830761	-1.75062	-0.14406	0.261757
OR7D2	162998	-0.451645	-2.68197	0.153767	0.609475
PAN2	9924	-14.0871	-0.0737979	-4.75667	-3.97515
PAN3	255967	-7.35174	-0.0733738	-3.91345	-2.88966
PAX5	5079	-0.453512	-1.89133	0.236368	0.988844
PBX2	5089	-7.41902	-0.300323	-2.68632	-1.86374
PBX3	5090	-5.66352	-0.38129	-1.89701	-1.3761
PCDHA6	56142	-1.08232	-1.54656	-0.0812498	0.331589
PCGF1	84759	-0.00252399	-13.0397	4.89662	6.82499
PCMT1	5110	-0.764062	-2.87166	0.0886046	0.75742
PCYT2	5833	-0.754044	-1.95264	0.262649	0.727248
PDAP1	11333	-0.543128	-2.46631	0.231202	0.828552
PDCD1	5133	-0.832798	-1.09205	-0.339107	0.259677
PDCD6IP	10015	-4.32448	-0.11333	-3.08166	-0.863379
PDS5A	23244	-7.62825	-0.251923	-3.00758	-2.01249
PDS5B	23047	-5.06524	-0.335617	-2.26736	-1.1013
PDZD7	79955	-0.998956	-2.29286	-0.0849242	0.581993
PER3	8863	-1.20268	-2.13876	-0.0540099	0.361288
PGAP2	27315	-0.401539	-3.32966	0.401526	1.53515
PGM3	5238	-0.519365	-3.17181	0.514584	0.902435
PGP	283871	-4.00661	-0.635607	-0.868877	-0.62251
PHC3	80012	-1.29349	-2.74165	0.180412	0.50414
PHETA1	144717	-0.876045	-1.0834	-0.291066	0.287463
PHF14	9678	-0.179444	-5.26535	1.07259	2.49416
PHF20L1	51105	-5.27261	-0.147131	-2.66058	-1.39996
PHF6	84295	-0.225266	-8.39918	1.69777	2.5654
PHOX2A	401	-0.0168544	-14.6626	4.80672	5.78643
PIKFYVE	200576	-0.582384	-3.18755	0.126384	0.70499
PIP5KL1	138429	-0.765065	-2.35172	-0.0590226	0.628729
PKNOX1	5316	-3.80181	-0.278746	-2.55296	-0.953073
PLIN4	729359	-1.31507	-1.54416	-0.191388	0.408594
PLK1	5347	-1.21357	-0.449558	-0.674864	0.178645
PLRG1	5356	-0.767408	-1.04365	-0.591934	0.393415
POLDIP3	84271	-5.86327	-0.418177	-1.84064	-1.46209
POLR3C	10623	-0.851177	-0.640469	-0.680237	0.380524
POP4	10775	-0.728411	-1.16535	-0.158957	0.189353
PPP1R13L	10848	-0.825672	-1.90957	0.0743498	0.398726
PPP1R35	221908	-1.45271	-0.969416	-0.540279	0.282655
PPP2CA	5515	-8.27381	-0.0176988	-4.18385	-3.28463
PPP2R1A	5518	-8.92447	-0.0210782	-6.29034	-3.2125
PPP2R5C	5527	-0.31296	-8.11216	1.23348	1.70509
PPP6C	5537	-6.28735	-0.1263	-3.36654	-2.25149
PPP6R3	55291	-3.53697	-0.621026	-0.951931	-0.510295
PQBP1	10084	-3.9311	-0.864499	-1.33207	-0.278963
PRDM15	63977	-1.14537	-1.54536	-0.310192	0.350482
PRELID3B	51012	-1.43863	-0.824655	-0.76384	-0.0903453
PRMT7	54496	-6.63146	-0.471288	-2.04973	-1.50431
PRORP	9692	-0.932771	-1.92349	0.111339	0.661372
PRR27	401137	-0.684529	-1.31323	-0.0998937	0.245078
PRSS38	339501	-0.44685	-2.03137	-0.0753233	0.357626
PSMB1	5689	-0.525056	-2.02735	-0.0840603	0.600926
PSMB11	122706	-1.2867	-1.40015	-0.196911	0.177662
PSMC1	5700	-1.31653	-0.734079	-0.585396	0.00574313
PTCD3	55037	-0.991099	-0.888674	-0.410788	0.0797843
PTGES3	10728	-3.05642	-0.232359	-2.53518	-0.289456
PTPMT1	114971	-0.426519	-1.78855	0.108016	0.761746
PTPRR	5801	-0.872717	-2.40261	-0.115379	0.365998
PURG	29942	-1.13075	-1.36891	-0.144825	0.200489
PWWP3B	139221	-0.887137	-1.24057	-0.170281	0.401595
QSOX1	5768	-0.533632	-1.79872	0.0493973	0.584208
RAB7A	7879	-0.185584	-8.5049	1.90312	2.45943
RACK1	10399	-3.04696	-0.319292	-2.12043	-0.789571
RAN	5901	-1.51762	-0.9453	-0.59691	0.0321319
RANBP1	5902	-0.117649	-5.85573	1.45027	2.23164
RBFOX2	23543	-4.27703	-0.0943786	-3.981	-1.20294
RBM18	92400	-3.09566	-1.03296	-0.870305	-0.559954
RBPJ	3516	-5.82665	-0.342893	-2.37089	-1.48989
RC3H2	54542	-1.40596	-1.42693	-0.316233	0.305534
RFC4	5984	-0.582889	-1.52022	-0.176392	0.275397
RGL4	266747	-0.91716	-1.32076	-0.174735	0.425855
RHOA	387	-4.09591	-0.43209	-2.19789	-1.25579
RIC8A	60626	-6.17253	-0.272472	-3.09098	-2.3075
RIOK3	8780	-0.674728	-1.37006	-0.209886	0.356686
RNASEH2C	84153	-0.656349	-1.42343	-0.296945	0.439058
RNF20	56254	-0.0439582	-8.26732	2.09909	3.35161
RNF7	9616	-3.27162	-0.149742	-2.7809	-0.789384
ROMO1	140823	-1.6058	-0.645354	-0.983046	-0.0118279
RORB	6096	-11.6459	-0.0609844	-4.86796	-4.13759
RPL13	6137	-0.383409	-1.13391	-0.258227	0.728108
RPL24	6152	-0.299099	-0.775831	-0.267952	0.831294
RPL6	6128	-0.396116	-1.4136	-0.801932	1.70343
RPLP2	6181	-0.469659	-1.02189	-0.455533	0.69663
RPRD1B	58490	-7.92562	-0.219069	-2.7262	-1.98359
RPRD2	23248	-7.47044	-0.0185434	-5.35136	-2.92155
RPS15A	6210	-1.54154	-1.17013	-0.6569	-0.0664083
RPS18	6222	-0.701143	-0.69225	-0.457144	0.611124
RPS2	6187	-0.423757	-1.64948	-0.176562	0.895808
RPS3	6188	-0.563667	-0.816527	-0.714729	0.481879
RPS6KB1	6198	-1.75704	-0.230457	-2.0479	-0.209979
RPS7	6201	-0.485336	-2.13146	0.14947	0.949161
RRP12	23223	-0.24836	-1.85273	0.225487	1.08417
RTN2	6253	-1.30824	-2.01293	0.13531	0.330284
RUNX2	860	-1.22604	-1.11364	-0.101336	0.391655
SCAF8	22828	-10.0157	-0.103844	-4.15868	-3.12288
SCARA5	286133	-1.25739	-1.43629	-0.043452	0.302167
SEBOX	645832	-1.3037	-1.5985	-0.270687	0.303359
SENP8	123228	-5.35841	-0.526006	-1.48161	-0.67709
SETD5	55209	-4.34788	-0.110741	-4.13958	-1.07758
SF3B5	83443	-3.7543	-0.668837	-1.15812	-0.551653
SFRP2	6423	-1.22489	-0.874247	-0.310154	-0.00357502
SFTPA2	729238	-0.815651	-1.88353	-0.269634	0.162123
SGCD	6444	-1.14865	-2.46299	0.257442	0.532964
SHOC1	158401	-0.963112	-1.52141	-0.0842899	0.401569
SHOX2	6474	-2.5245	-0.426519	-1.904	-0.347417
SIGMAR1	10280	-0.739741	-1.15523	-0.372499	0.40595
SIK2	23235	-0.56319	-2.15003	0.202343	0.799165
SIRT7	51547	-1.09865	-1.45859	-0.223516	0.142882
SIVA1	10572	-5.12231	-0.400616	-2.0726	-1.37371
SKIV2L	6499	-0.150613	-6.86715	1.46343	2.52804
SLC12A8	84561	-1.30143	-1.30454	-0.113366	0.363548
SLC16A1	6566	-2.50528	-0.735075	-1.2018	-0.244036
SLC16A11	162515	-1.00849	-1.69311	-0.0868504	0.574979
SLC18A3	6572	-1.62532	-1.11373	-0.12474	0.120951
SLC29A2	3177	-0.756046	-1.91305	0.221599	0.514624
SLC38A10	124565	-0.606495	-2.94063	0.504621	0.906376
SLC39A4	55630	-0.493734	-1.3666	-0.334944	0.388076
SLC41A2	84102	-1.05221	-1.74182	-0.0164771	0.377591
SLC4A3	6508	-0.989439	-1.63144	-0.120437	0.245698
SLC7A9	11136	-1.17459	-1.72677	-0.209924	0.167874
SMAD3	4088	-1.02126	-1.70181	-0.0878962	0.273561
SMAD4	4089	-0.00841901	-9.29403	3.25445	5.60388
SMAD5	4090	-0.239463	-8.20429	1.77163	2.30422
SMCHD1	23347	-0.121972	-11.6334	2.49254	3.57934
SMIM21	284274	-1.02124	-1.57789	-0.177262	0.164467
SMR3A	26952	-0.541304	-0.147239	-0.622187	-0.622187
SMR3B	10879	-0.966263	-1.47392	-0.137351	0.328343
SMU1	55234	-1.19422	-0.682595	-1.07657	0.22069
SMUG1	23583	-0.638529	-3.01409	0.0651782	0.562741
SMYD1	150572	-0.557449	-2.44966	0.0502515	0.518867
SNAI1	6615	-1.64521	-0.939031	-0.980412	0.00178824
SNAPC2	6618	-0.660016	-1.03723	-0.522951	0.764933
SNRPC	6631	-1.48299	-0.861421	-0.79648	0.110289
SOX11	6664	-5.86976	-0.482552	-2.14671	-1.21447
SP7	121340	-1.1399	-1.03672	-0.121275	0.557335
SPACA4	171169	-0.568939	-2.2517	0.0278897	0.559095
SPPL3	121665	-0.188218	-9.99881	2.13537	3.0748
SPRR2G	6706	-0.828725	-1.64248	-0.158073	0.642605
SPTB	6710	-0.353829	-2.07215	0.202045	1.14138
SRBD1	55133	-0.532656	-2.8989	0.4524	1.09394
SRRM3	222183	-5.91697	-0.0168544	-5.37383	-2.16057
SRSF3	6428	-1.27804	-1.01593	-0.836877	0.143145
STAU1	6780	-0.476916	-2.28716	0.161308	1.01598
STK40	83931	-1.9833	-1.65108	-0.206157	0.143768
TANGO6	79613	-0.776364	-0.954721	-0.617285	0.903113
TASOR	23272	-6.04211	-0.488195	-1.65528	-1.19523
TBL1XR1	79718	-6.92792	-0.314768	-2.68183	-1.48084
TCP10L2	401285	-1.38783	-0.825123	-0.612903	-0.224699
TEAD1	7003	-4.18003	-0.402461	-2.18556	-1.07982
TEPP	374739	-0.769288	-1.01838	-0.277298	0.298823
TERT	7015	-0.509896	-2.43343	0.0735548	0.850999
TEX13B	56156	-0.779529	-1.81274	-0.150173	0.312548
TFAP4	7023	-9.0238	-0.233246	-3.0915	-2.78429
TGFB1I1	7041	-0.802339	-1.96872	-0.0731819	0.539825
TGIF2LX	90316	-0.0303851	-12.0689	4.15203	5.38214
TGIF2LY	90655	-0.0346222	-4.43442	0.396372	4.49262
TIAL1	7073	-7.30901	-0.505169	-2.02592	-1.52225
TLE5	166	-0.70738	-1.47864	-0.20626	0.333245
TLL2	7093	-1.10613	-1.35395	-0.0394511	0.229108
TM2D1	83941	-6.80126	-0.388642	-2.23372	-1.82818
TMCO5A	145942	-0.913006	-1.7607	0.0554152	0.74173
TMEM105	284186	-0.952625	-2.84891	0.199449	0.559011
TMEM127	55654	-2.5711	-0.837896	-0.62264	-0.162597
TMEM165	55858	-3.75902	-0.622968	-1.49061	-0.964178
TMEM213	155006	-0.530755	-0.98148	-0.245707	0.955955
TMEM219	124446	-1.04255	-1.53337	-0.240028	0.21008
TMEM242	729515	-0.455379	-3.04759	0.330878	0.780296
TMEM248	55069	-0.704302	-1.12026	-0.221337	0.402647
TMEM41B	440026	-0.198771	-6.85617	1.36424	2.20401
TMF1	7110	-0.656101	-2.41665	0.204065	0.58472
TMUB2	79089	-0.479733	-1.58879	-0.238519	0.400824
TNFRSF19	55504	-0.869633	-1.27089	-0.398555	0.29433
TRAPPC5	126003	-0.2173	-3.54662	0.62916	1.50808
TRIM28	10155	-5.94828	-0.0524629	-4.3484	-1.85172
TRIM39	56658	-0.161108	-1.30086	0.584903	1.24916
TRIM39-RPP21	202658	-0.483622	-2.76175	0.545631	1.01797
TRPM5	29850	-1.08772	-2.33585	-0.0864464	0.204162
TSC1	7248	-0.0295382	-9.82307	3.04304	4.60416
TSC2	7249	-0.0134783	-18.7133	5.19555	5.8883
TSR1	55720	-0.404139	-1.57547	0.093126	0.685313
TTC1	7265	-0.837896	-1.31759	-0.0414878	0.63818
TTC13	79573	-1.13662	-2.05426	-0.0224314	0.147984
TUBB1	81027	-1.3643	-1.55377	-0.466959	-0.0143297
TWIST1	7291	-2.97713	-0.437668	-0.993205	-0.39329
TXNL4A	10907	-1.08094	-0.845042	-0.963013	0.26483
UBA3	9039	-0.658058	-1.45389	-0.350825	0.523152
UBA5	79876	-0.342893	-4.29077	0.612599	1.08593
UBE2A	7319	-0.0678136	-13.6957	3.32882	4.03757
UBE2F	140739	-7.75679	-0.311152	-2.72875	-2.09069
UBE2H	7328	-0.0712322	-10.861	2.40981	4.15902
UBE2L3	7332	-0.596004	-1.9966	-0.176182	0.287757
UBE2R2	54926	-4.05531	-0.68949	-1.53233	-1.18971
UBE4B	10277	-0.152355	-9.5215	1.74104	2.15861
UBXN2B	137886	-1.38384	-0.920278	-0.77336	0.0685859
USP19	10869	-0.256382	-5.66821	1.2653	1.68354
USP34	9736	-6.17589	-0.214648	-3.03909	-1.70832
VARS1	7407	-0.475039	-1.294	0.0189528	0.435826
VCP	7415	-0.229697	-1.94526	0.25757	1.1397
VEZF1	7716	-4.83135	-0.225266	-2.94559	-1.46279
VGLL4	9686	-0.884706	-1.13007	-0.382035	0.13379
VPS28	51160	-0.878891	-1.05328	-0.75977	0.289969
VPS33A	65082	-0.0465079	-10.2227	3.50758	5.06792
VPS33B	26276	-1.23502	-2.08677	-0.0792389	0.234827
VPS41	27072	-0.19701	-2.61985	0.196484	2.64393
VPS45	11311	-6.07265	-0.523158	-1.94546	-1.20532
WAC	51322	-0.00420747	-10.7697	2.66737	4.26718
WDFY3	23001	-1.08387	-1.2428	-0.636437	0.119315
WDR61	80349	-0.211998	-6.40701	1.68572	2.36288
WIPI2	26100	-0.411699	-3.28369	0.583938	1.0573
XDH	7498	-2.55592	-0.727113	-0.848894	-0.174817
YAP1	10413	-2.29808	-0.833817	-0.822572	-0.309575
YIPF6	286451	-1.82615	-1.17503	-0.590235	-0.0634499
YLPM1	56252	-3.04759	-0.1341	-2.3963	-0.552324
YTHDF2	51441	-1.06024	-0.856296	-1.16748	0.204812
YY1	7528	-5.81166	-0.479733	-1.87616	-1.38126
ZBTB12	221527	-0.263526	-3.35629	0.322604	1.71386
ZBTB14	7541	-2.86841e-06	-16.1083	5.87806	7.81957
ZBTB25	7597	-0.885074	-2.12639	0.0684074	0.55879
ZC3H15	55854	-5.66756	-0.263526	-2.79329	-1.46965
ZC3H7A	29066	-0.443254	-3.46062	0.631069	1.45656
ZCWPW1	55063	-0.931728	-1.27314	-0.0625693	0.365187
ZFP36L2	678	-6.93622	-0.190854	-3.30624	-1.75812
ZFP64	55734	-0.335617	-4.70776	0.942833	1.63067
ZFPM1	161882	-7.97811	-0.0815043	-4.19375	-2.21429
ZFX	7543	-0.0866494	-7.61894	2.20382	3.65169
ZMYND10	51364	-0.700347	-1.66093	-0.0151564	0.483489
ZMYND8	23613	-0.0832186	-9.31553	1.87274	3.40526
ZNF134	7693	-0.704915	-1.97799	-0.0770256	0.277458
ZNF174	7727	-0.826522	-1.6058	-0.111502	0.155624
ZNF518A	9849	-6.92811	-0.222609	-3.40835	-2.53682
ZNF800	168850	-0.0482085	-13.5791	4.11351	4.8288
ZNF865	100507290	-3.02083	-0.998956	-0.726392	-0.175782
ZNHIT6	54680	-0.848108	-0.937987	-0.368411	0.467547
ZYX	7791	-0.696396	-1.56623	0.110451	0.283904

## Sheet: 29_Day_PC1
Symbol	Gene_id	RSA Down	RSA Up	Q1	Q3
ACADVL	37	-1.22604	-1.6634	-0.09074	0.215609
ACAT1	38	-0.810441	-1.92264	-0.136018	0.389384
ACKR1	2532	-1.87058	-2.16915	-0.0555166	0.111809
ACTL6A	86	-0.0567215	-11.589	3.75341	4.32801
ACVR1	90	-0.0210782	-12.8608	4.52857	5.29021
ACY3	91703	-1.36315	-1.19049	-0.321097	0.235356
ADCY6	112	-0.568939	-1.23833	-0.447765	0.539515
ADCY9	115	-1.18607	-1.20601	-0.242821	0.455515
AGO2	27161	-4.49427	-0.449779	-1.77931	-0.648906
AGXT2	64902	-0.614239	-2.44058	0.172875	0.401647
AHRR	57491	-0.722144	-2.35028	0.105628	0.681223
AK1	203	-1.12679	-1.4751	-0.455404	0.223227
ALPK3	57538	-0.677676	-1.3973	-0.117814	0.632365
AMBRA1	55626	-7.15806	-0.134967	-3.7018	-3.1678
AMD1	262	-8.80759	-0.321103	-2.80631	-2.42873
ANKRD11	29123	-5.31491	-0.108153	-4.6565	-1.83211
AP3B2	8120	-1.53816	-1.20046	-0.410842	0.285356
API5	8539	-0.372117	-5.4489	0.585766	1.32716
ARHGEF25	115557	-1.42927	-1.14756	-0.310426	0.0536355
ARID4B	51742	-1.85895	-1.2227	-0.432805	0.229661
ARMC8	25852	-3.06319	-0.919238	-0.735991	-0.250157
ARRDC3	57561	-5.34641	-0.596834	-1.955	-1.47134
ASAH1	427	-0.532656	-1.67045	-0.0234255	0.614939
ASB7	140460	-6.22158	-0.141914	-3.66958	-2.01191
ASRGL1	80150	-1.38855	-1.52261	-0.176216	0.369085
ASXL2	55252	-7.34537	-0.112467	-3.32588	-2.26845
ATF7IP	55729	-5.94185	-0.228811	-3.53276	-1.8962
ATP6AP1L	92270	-1.34477	-1.65477	-0.195021	0.166548
ATP6V1E2	90423	-0.982051	-1.28217	-0.678556	0.197024
BAZ1A	11177	-6.51682	-0.359307	-2.77323	-2.02996
BCL11B	64919	-0.700347	-2.0354	-0.256022	0.614236
BCL7A	605	-0.738065	-2.45824	0.253963	0.780133
BMPR1A	657	-0.102122	-10.7098	2.54274	2.95837
BMPR1B	658	-0.148001	-9.05075	1.89018	2.8185
BMT2	154743	-0.63366	-1.84606	0.0227873	0.881809
BOD1L1	259282	-1.31279	-1.22914	-0.00454452	0.441285
BORCS5	118426	-1.15304	-1.66476	0.140027	0.362322
BRD2	6046	-5.74422	-0.219069	-3.1909	-2.30152
BRD4	23476	-7.19289	-0.0695225	-3.59106	-1.78804
BTF3L4	91408	-0.663935	-1.46102	-0.000338734	0.297198
C2	717	-0.518417	-1.84864	-0.239036	0.509541
C4BPA	722	-0.979943	-1.71903	0.157327	0.341059
C6orf120	387263	-0.503814	-1.77334	-0.188521	0.326819
CARM1	10498	-7.91834	-0.0797906	-4.57722	-3.26802
CBFB	865	-1.49048	-1.27427	-0.317244	0.0731683
CCAR1	55749	-7.32225	-0.139308	-3.25179	-2.6588
CCDC149	91050	-0.922357	-2.46151	-0.00544957	0.592958
CCDC180	100499483	-1.27427	-1.62777	-0.310363	0.304448
CCDC84	338657	-0.335617	-1.28783	-0.288444	1.20038
CCDC86	79080	-1.84478	-1.10179	-0.641534	0.147987
CCNP	79935	-0.831779	-1.70679	-0.104087	0.226173
CDC37L1	55664	-2.14289	-1.24504	-0.503901	-0.0771861
CDH26	60437	-1.2049	-1.40479	-0.0760453	0.155271
CDIPT	10423	-0.52221	-1.43278	-0.379676	0.749691
CDK16	5127	-1.55618	-1.73178	-0.248299	0.13325
CDYL	9425	-0.182951	-9.62056	2.05936	2.58846
CENPM	79019	-0.345442	-2.40079	0.171653	0.799598
CENPP	401541	-4.69371	-0.375784	-2.41776	-1.01679
CEP290	80184	-1.15853	-1.01168	-0.425067	0.467566
CETP	1071	-1.68814	-1.58758	-0.199924	0.193289
CHAMP1	283489	-5.08147	-0.531706	-1.90145	-1.42796
CHMP2A	27243	-0.241173	-2.61147	0.493164	1.55168
CLDN15	24146	-0.396928	-2.50745	0.337065	1.17371
CLDN7	1366	-1.86928	-1.21824	-0.298542	-0.0095099
CLEC11A	6320	-0.356567	-1.59729	-0.00256419	0.709838
CLK3	1198	-0.329261	-6.9844	1.31394	1.80046
CLMP	79827	-4.08675	-0.544081	-1.83576	-1.40548
CMIP	80790	-1.09637	-1.43395	-0.314246	0.399737
CMTM3	123920	-0.701336	-2.70543	0.0432815	0.54934
COA5	493753	-0.969869	-2.32147	0.112039	0.344426
COPS6	10980	-0.797283	-1.91167	-0.202325	0.755668
COQ5	84274	-0.332892	-1.98596	0.159025	0.73937
CREBBP	1387	-12.1186	-0.015166	-6.00597	-5.25831
CRIPT	9419	-0.477855	-4.7352	0.623511	1.05332
CRK	1398	-1.74559	-0.973624	-0.522938	-0.0196128
CRTC3	64784	-0.708212	-1.4281	-0.367967	0.235739
CRYZL1	9946	-1.39782	-1.7368	-0.163236	0.232685
CSNK2A1	1457	-2.37873	-0.328354	-2.70434	-0.261087
CSNK2B	1460	-3.83788	-0.363878	-1.6554	-0.744811
CUL5	8065	-8.47547	-0.292219	-2.94732	-2.56035
CUL7	9820	-0.855271	-2.17469	0.0389216	0.579555
CUX1	1523	-0.635607	-1.46566	-0.0808526	0.562923
CYB5R4	51167	-2.7689	-0.188528	-1.84356	-0.601402
CYSLTR1	10800	-2.11132	-1.30824	-0.236156	0.0615427
DBNDD1	79007	-0.750044	-1.68566	-0.0642397	0.30222
DCAF7	10238	-2.28507	-0.619086	-1.80701	-0.137605
DCUN1D1	54165	-3.74487	-0.939031	-1.11781	-0.712492
DDX24	57062	-0.321103	-1.5083	-0.116373	0.532203
DDX42	11325	-0.577577	-1.32121	-0.164461	0.960837
DEGS1	8560	-0.814497	-2.16637	0.0866615	0.732485
DGCR8	54487	-1.47864	-1.15853	-0.922057	0.14053
DGKI	9162	-1.23721	-2.13739	-0.0129436	0.457649
DHRS4	10901	-0.949484	-1.38624	-0.0834924	0.382178
DHX29	54505	-6.30339	-0.272472	-2.30731	-1.62568
DHX35	60625	-1.6065	-1.10071	-0.646295	0.0793641
DNAJA1	3301	-0.279643	-1.92485	0.0826749	1.04827
DNAJC7	7266	-1.95758	-1.16622	-0.330766	-0.0326386
DNASE1L2	1775	-0.506114	-1.67823	-0.0386291	0.53256
DNMBP	23268	-0.316577	-1.96079	-0.150398	1.19009
DNTTIP1	116092	-0.159329	-6.21073	1.3903	2.58312
DOT1L	84444	-4.38673e-06	-14.0453	5.21686	7.00803
DPF2	5977	-5.38427	-0.0239592	-3.17457	-2.21717
DPY30	84661	-0.37395	-1.29804	-0.059862	0.564735
DRAP1	10589	-0.168937	-3.90002	0.43118	1.3552
DRC7	84229	-0.588158	-1.45154	0.101582	0.514978
DUSP12	11266	-0.658058	-1.02977	-0.260507	0.412438
EIF3H	8667	-1.36074	-0.408001	-2.44955	-0.0291867
EIF4A3	9775	-0.295121	-1.27089	-0.133155	0.771125
EIF4G2	1982	-9.05075	-0.0185434	-6.14772	-3.51659
ELAVL1	1994	-5.11958	-0.683579	-1.28125	-0.825424
ELAVL4	1996	-8.17248	-0.131498	-4.11856	-3.13527
ELF1	1997	-0.30393	-7.63312	1.21829	1.87801
ELOF1	84337	-4.50224	-0.219954	-3.56948	-1.81626
ELP4	26610	-1.02229	-1.24057	-0.660522	0.241285
EMC10	284361	-0.437668	-2.3335	0.147875	1.25864
EP300	2033	-4.33216	-0.649259	-1.76478	-1.01577
EPHB4	2050	-1.08448	-1.58516	-0.147329	0.327025
EPX	8288	-0.943209	-1.93576	-0.0604979	0.50524
ERICH6B	220081	-1.08017	-1.47864	-0.197974	0.444859
ETNK1	55500	-0.711232	-1.7294	0.0952247	0.429511
EXTL3	2137	-0.318387	-3.29702	0.378686	1.21022
FAAH	2166	-0.875803	-2.05561	0.0895243	0.494419
FAM114A2	10827	-0.910931	-1.82168	-0.13113	0.483879
FAM120A	23196	-2.44819	-1.02231	-0.820169	-0.172186
FAM126B	285172	-2.45181	-0.553625	-1.80733	-0.399943
FAM135B	51059	-0.849131	-1.85379	-0.209109	0.692112
FAM167B	84734	-0.924438	-0.915083	-0.730211	0.261804
FAM168A	23201	-2.58938	-1.08772	-0.754763	-0.416387
FAM20C	56975	-0.611498	-1.53217	-0.432173	0.42305
FAM240A	100132146	-1.1083	-1.71422	-0.00604996	0.286068
FARSA	2193	-0.462858	-1.68183	0.163023	0.639263
FBXO11	80204	-14.2856	-0.0422592	-5.58741	-5.08846
FBXO36	130888	-0.494449	-2.19974	0.120661	0.532636
FBXW7	55294	-6.47179	-0.316577	-2.61985	-1.65166
FBXW8	26259	-1.17151	-1.91537	0.0846016	0.218498
FERD3L	222894	-0.755722	-1.23162	-0.161308	0.328324
FFAR3	2865	-1.23833	-0.99684	-0.577358	0.0864433
FGF4	2249	-0.827188	-1.48574	-0.344564	0.409306
FLAD1	80308	-0.892299	-2.02466	-0.0964444	0.258425
FMO1	2326	-1.37814	-1.60459	-0.15814	0.378277
FOCAD	54914	-0.148872	-9.38797	1.81112	2.64462
FOXK1	221937	-0.157584	-7.07122	1.23074	2.34844
FTO	79068	-1.9779	-0.904711	-0.837585	-0.302503
FUBP1	8880	-4.24444	-0.436738	-1.73354	-1.00112
FUS	2521	-8.84388	-0.078934	-4.85395	-3.8941
FZR1	51343	-1.04793	-1.0138	-0.619872	0.192788
G3BP2	9908	-10.8303	-0.177691	-3.53652	-3.24058
GAL	51083	-0.696396	-1.63581	-0.00294068	0.654347
GATA3	2625	-0.27516	-5.42412	0.804849	1.25406
GCSH	2653	-0.850134	-1.59972	-0.23398	0.338384
GEMIN4	50628	-0.444667	-1.11699	-0.310364	0.542589
GFRAL	389400	-1.94233	-1.0737	-0.142408	0.145366
GGNBP2	79893	-8.18092	-0.101261	-3.94323	-2.88269
GJA3	2700	-0.913006	-1.26526	-0.458628	0.160683
GJC1	10052	-6.52059	-0.109016	-4.49215	-2.65666
GNG7	2788	-0.967051	-1.3643	-0.621791	0.101811
GPATCH8	23131	-8.05064	-0.014322	-6.36951	-3.6858
GPLD1	2822	-1.6058	-1.29802	-0.214164	0.242557
GPS2	2874	-5.74193	-0.300323	-2.9128	-2.42673
GRAPL	400581	-0.434878	-1.85364	0.222115	0.684367
GRID2IP	392862	-0.379867	-1.79322	0.075701	0.651625
GTF2H4	2968	-1.78409	-0.766068	-1.44985	0.0149536
H3-3A	3020	-0.972571	-0.630741	-0.622837	0.176883
H3P6	440926	-0.370308	-0.241298	-0.182147	-0.182147
HAGH	3029	-1.67947	-0.948438	-0.354955	0.0283677
HELZ	9931	-0.24213	-6.45317	1.34132	1.7248
HIBCH	26275	-0.407078	-2.0006	0.135237	1.01037
HIVEP2	3097	-0.292219	-5.93387	1.28877	1.51206
HMG20A	10363	-0.138439	-8.46287	2.3468	3.2496
HMGB2	3148	-2.51674	-1.42226	-0.616198	-0.235769
HMMR	3161	-0.601445	-1.14799	-0.0891358	0.485731
HNRNPA1	3178	-4.06487	-0.0763652	-3.52018	-1.24397
HNRNPD	3184	-4.63889	-0.42281	-2.20907	-1.76259
HOOK1	51361	-1.06939	-1.6388	-0.101922	0.522319
HRH1	3269	-0.822621	-2.14151	0.0875291	0.609401
HSD17B12	51144	-0.347446	-3.63376	0.444519	0.830523
HYPK	25764	-0.415399	-1.20806	-0.322064	0.851656
ICE1	23379	-0.379738	-1.12352	-0.551158	0.888962
ICMT	23463	-4.72206	-0.24213	-3.209	-1.84933
IFNB1	3456	-0.682595	-1.65724	0.12535	0.615402
IFT57	55081	-0.828725	-2.03271	-0.0512835	0.384695
IL4I1	259307	-0.715197	-1.81146	-0.0115417	0.473505
ING1	3621	-4.8954	-0.29132	-2.89057	-1.49311
ING2	3622	-2.08628	-1.50711	-0.542341	-0.319825
INTS13	55726	-1.25739	-0.9359	-0.365858	0.251448
INTS3	65123	-0.383127	-3.23751	0.459329	0.860643
IQCC	55721	-0.683579	-1.94526	0.129776	0.545016
IQCE	23288	-0.779131	-1.26976	-0.18398	0.574821
IQCG	84223	-0.632687	-2.88471	0.076738	0.452387
IRF2BP2	359948	-5.91949	-0.320197	-2.71034	-1.88008
ITPK1	3705	-3.60642	-0.594905	-2.07321	-1.00049
ITPRID2	6744	-1.15592	-1.11808	-0.728449	0.231703
IWS1	55677	-6.70572	-0.170687	-3.7372	-2.37542
JADE2	23338	-0.441391	-3.626	0.465087	1.23247
JMJD6	23210	-8.61639	-0.0772213	-4.54573	-3.71788
KALRN	8997	-1.19714	-1.9966	-0.158799	0.368237
KAT8	84148	-1.34521	-0.644378	-0.611966	-0.0594242
KCTD17	79734	-1.39898	-1.26413	-0.575872	-0.0559362
KDM2A	22992	-0.241241	-2.75827	0.205304	1.09788
KDM4A	9682	-0.0295382	-10.1825	3.32841	4.86271
KDM6A	7403	-8.22849	-0.0346222	-5.78088	-3.7991
KHK	3795	-0.850154	-0.954721	-0.574319	0.316998
KHSRP	8570	-3.53014	-0.858345	-1.26787	-0.485345
KIDINS220	57498	-0.665895	-1.53337	-0.087762	0.753218
KIF15	56992	-0.533607	-1.97269	0.0945813	0.419344
KLF6	1316	-4.18148	-0.794253	-1.32161	-0.584691
KLHL18	23276	-0.961013	-0.828725	-0.27038	0.269384
KLHL25	64410	-0.666876	-2.22635	0.0664417	0.479752
KLHL33	123103	-0.357418	-1.21156	-0.203019	0.550799
KLK4	9622	-0.90057	-1.2833	-0.357461	0.412823
KMT2A	4297	-0.0185434	-12.0713	3.58087	5.18918
KMT2C	58508	-4.6329	-0.361135	-2.27711	-1.05016
KMT2D	8085	-8.73121	-0.0134783	-6.33069	-3.74548
KMT5B	51111	-0.751044	-1.5525	0.106279	0.359903
KRT32	3882	-0.664915	-1.60702	-0.369732	0.325816
KRT40	125115	-1.12352	-1.63267	-0.251687	0.359846
KRTAP13-3	337960	-0.799305	-1.39898	-0.348147	0.316743
KRTAP4-11	653240	-1.6634	-1.41294	-0.104218	0.232002
KXD1	79036	-0.815512	-1.66587	-0.0364226	0.389313
L1CAM	3897	-0.501392	-2.87329	0.159151	0.809383
LAMTOR2	28956	-0.147131	-7.09371	1.2855	1.88809
LARP7	51574	-0.123703	-7.61309	2.01845	2.96798
LCP1	3936	-0.498561	-2.12228	-0.0811676	0.434443
LEO1	123169	-6.08287	-0.120242	-3.00246	-1.92852
LOC100506551	100506551	-0.232884	-0.381895	0.173999	0.173999
LRCOL1	100507055	-1.50473	-1.98862	-0.0506622	0.205927
LRPAP1	4043	-1.03403	-1.31279	-0.494707	0.407025
LRRC42	115353	-0.709251	-1.07693	-0.505926	0.603607
LRRC46	90506	-1.21935	-1.19603	-0.466722	0.286828
LRRC4C	57689	-0.878891	-1.62328	0.131604	0.655607
LY6H	4062	-0.479733	-1.74466	-0.037554	0.416336
LYNX1	66004	-0.818557	-1.97004	-0.185695	0.499273
MAB21L1	4081	-0.762181	-1.49285	-0.372252	0.245148
MAGOH	4116	-3.76848	-0.501392	-2.45062	-0.155211
MALL	7851	-1.93706	-1.10959	-0.232795	0.406098
MAPT	4137	-12.7637	-8.04797e-12	-9.44734	-5.32651
MECR	51102	-0.433019	-2.92485	0.499472	0.88732
MED22	6837	-0.878613	-1.22604	-0.440487	0.152944
MED23	9439	-0.0558695	-13.0558	3.19866	4.21884
MED28	80306	-0.959963	-1.25065	-0.197795	0.263747
MEIS2	4212	-15.7085	-0.00589159	-7.75125	-6.12971
MEN1	4221	-0.0109479	-12.4202	4.33807	6.25342
METAP1	23173	-1.63938	-0.898963	-0.82332	-0.0150241
METTL23	124512	-2.39676	-1.32989	-0.636562	-0.137899
MFAP2	4237	-0.915083	-2.13051	0.0286809	0.376769
MGAT2	4247	-5.35553	-0.499504	-1.63835	-0.845855
MIGA1	374986	-1.81019	-1.56099	-0.349756	0.099642
MINDY4	84182	-0.541222	-1.89263	-0.229727	0.471086
MIR1306	100302197	-0.228311	-0.388423	0.18306	0.18306
MKLN1	4289	-5.46928	-0.372117	-2.71782	-1.91945
MKS1	54903	-0.507059	-1.10287	-0.263436	0.434719
MLLT10	8028	-0.424664	-2.84904	0.448688	1.07301
MMP15	4324	-1.02898	-1.94365	-0.163944	0.190504
MNT	4335	-4.62007	-0.360221	-2.86596	-1.75502
MRPL9	65005	-1.38268	-0.784166	-1.34854	0.423543
MRPS10	55173	-2.44668	-0.348357	-2.01435	0.0565326
MRPS34	65993	-3.35729	-0.304832	-1.99225	-0.914136
MSL3	10943	-0.179444	-7.06266	0.837603	1.62499
MSTO1	55154	-1.14526	-0.949484	-0.473998	0.190977
MTERF4	130916	-3.74787	-0.393244	-1.08097	-0.787265
MUCL3	135656	-1.34133	-1.47037	-0.363471	0.402658
MX2	4600	-1.4398	-1.43161	0.0406747	0.304142
MXI1	4601	-0.105567	-8.01378	1.95142	3.16539
MYT1	4661	-7.39537	-0.210587	-5.47591	-3.40171
MYT1L	23040	-4.16675	-0.336526	-2.12431	-1.30417
NBPF11	200030	-0.352916	-1.5985	-0.0340351	1.04047
NCAPH2	29781	-2.06642	-0.798294	-0.374617	0.0735473
NCOA6	23054	-10.6994	-0.0176988	-6.47897	-4.80173
NDUFB9	4715	-0.537413	-4.42149	0.493475	0.678779
NF1	4763	-5.49206	-0.254598	-2.66262	-1.76372
NFIB	4781	-3.51266	-0.693435	-1.58546	-0.88248
NFIC	4782	-4.58759	-0.728107	-1.71313	-0.952348
NMNAT1	64802	-0.240352	-4.84561	0.875145	1.98291
NOP14	8602	-1.0383	-1.0255	-0.412676	0.189813
NOP16	51491	-0.426519	-3.17918	0.546147	1.08375
NR2F1	7025	-7.25056	-0.200532	-3.17036	-2.64242
NRF1	4899	-5.4195	-0.0575738	-4.18817	-1.59961
NSD1	64324	-18.7764	-0.0067339	-7.74253	-6.18344
NSFL1C	55968	-0.174187	-6.52572	1.11725	2.037
NSUN2	54888	-3.94582	-0.557449	-1.9531	-1.20346
NUP155	9631	-0.669164	-1.69062	-0.0373803	0.471968
ODF4	146852	-1.53217	-1.1388	-0.650089	0.254188
OGA	10724	-0.0960981	-10.3126	1.86187	3.35005
OR10A4	283297	-1.00107	-1.54656	-0.070364	0.409531
OR13H1	347468	-1.31848	-1.88711	0.0793616	0.251976
OR1F1	4992	-0.592976	-2.26018	0.0984181	0.710239
OR52D1	390066	-1.35051	-2.04213	-0.017441	0.358416
OR52J3	119679	-0.859031	-1.58637	-0.145142	0.240811
OR5C1	392391	-1.41993	-1.61921	-0.124381	0.354344
OR6C6	283365	-0.876832	-2.09086	-0.0650191	0.31049
OR6K2	81448	-2.05087	-1.01593	-0.467708	-0.0875308
OR6X1	390260	-1.01912	-1.51187	-0.163577	0.0788134
OR7D2	162998	-0.56319	-1.74685	-0.239053	0.915868
PAN2	9924	-13.3186	-0.0943786	-4.91794	-4.43076
PAN3	255967	-6.61983	-0.1004	-4.08374	-2.58391
PAX5	5079	-0.340163	-2.93126	0.474383	1.1742
PBX2	5089	-7.12889	-0.334709	-3.03155	-2.57444
PBX3	5090	-5.11411	-0.277849	-2.61988	-1.55372
PCDHA6	56142	-2.17331	-1.58273	-0.215231	0.118261
PCGF1	84759	-0.00757638	-10.3463	3.45675	5.04139
PCMT1	5110	-0.453512	-1.058	-0.575877	0.916844
PCYT2	5833	-0.42281	-3.66345	0.443661	0.743407
PDAP1	11333	-0.55267	-1.71101	0.197201	0.960147
PDCD1	5133	-1.11699	-1.09182	-0.0639054	0.227354
PDCD6IP	10015	-3.97378	-0.0737979	-3.19309	-0.552858
PDS5A	23244	-9.55174	-0.148001	-4.22645	-3.28424
PDS5B	23047	-7.80727	-0.237686	-3.29831	-2.69414
PDZD7	79955	-0.600696	-2.31143	0.0726186	0.453739
PER3	8863	-0.827707	-2.31287	0.0878155	0.484016
PGAP2	27315	-0.251032	-3.69878	0.59501	1.99111
PGM3	5238	-0.373033	-3.49289	0.584785	1.10021
PGP	283871	-5.21634	-0.63366	-1.75516	-0.929259
PHC3	80012	-0.51747	-3.42339	0.353701	0.976264
PHETA1	144717	-1.31165	-1.37122	-0.125831	0.240481
PHF14	9678	-0.154097	-5.70851	0.723774	2.56811
PHF20L1	51105	-5.02063	-0.35748	-2.50574	-1.79496
PHF6	84295	-0.55076	-1.69107	0.174963	0.712184
PHOX2A	401	-0.0219235	-14.0871	3.62925	4.91767
PIKFYVE	200576	-0.785173	-3.04281	0.20427	0.741528
PIP5KL1	138429	-0.451645	-2.90108	0.196089	0.62472
PKNOX1	5316	-4.85364	-0.31296	-2.72064	-1.91954
PLIN4	729359	-0.704302	-1.31165	-0.391292	0.363838
PLK1	5347	-1.12581	-0.712404	-0.633024	0.0996268
PLRG1	5356	-0.754044	-1.43238	0.000707333	0.556983
POLDIP3	84271	-6.74524	-0.465666	-2.43001	-1.64961
POLR3C	10623	-0.539317	-0.866385	-0.396713	0.67444
POP4	10775	-0.569409	-1.06306	-0.290039	0.348522
PPP1R13L	10848	-0.555537	-2.75115	0.114337	0.650338
PPP1R35	221908	-0.8457	-1.14646	-0.602892	0.281234
PPP2CA	5515	-8.13965	-0.0473581	-4.30321	-3.56667
PPP2R1A	5518	-9.60214	-0.0117912	-6.59081	-3.56909
PPP2R5C	5527	-0.286825	-7.08205	1.36302	1.97246
PPP6C	5537	-8.05308	-0.121972	-3.96619	-3.52963
PPP6R3	55291	-3.12666	-0.749045	-1.35882	-0.40389
PQBP1	10084	-2.90929	-0.892299	-1.22048	-0.492984
PRDM15	63977	-0.739062	-1.72677	-0.289877	0.577533
PRELID3B	51012	-1.08672	-1.13007	-0.649821	0.282886
PRMT7	54496	-5.69774	-0.435808	-2.59566	-2.06469
PRORP	9692	-4.8033	-0.161075	-2.82234	-0.761154
PRR27	401137	-0.618116	-1.96872	0.0755956	0.469032
PRSS38	339501	-0.906852	-2.26868	0.0218896	0.356455
PSMB1	5689	-0.238574	-1.37289	0.00632438	0.998918
PSMB11	122706	-0.457248	-2.15909	0.288015	0.696033
PSMC1	5700	-0.489137	-1.44494	-0.105855	0.384932
PTCD3	55037	-3.59459	-0.276952	-1.87148	-1.0537
PTGES3	10728	-2.94232	-0.230584	-2.48772	-0.732469
PTPMT1	114971	-0.819573	-1.03355	-0.095828	0.536963
PTPRR	5801	-1.62288	-2.37636	-0.0653798	0.229333
PURG	29942	-1.64002	-1.37937	-0.119922	0.230492
PWWP3B	139221	-0.747046	-2.04522	0.0937852	0.559908
QSOX1	5768	-0.288622	-2.05831	0.192714	0.581065
RAB7A	7879	-0.134967	-10.3947	2.65558	3.03185
RACK1	10399	-1.93055	-0.454445	-1.62425	-0.0126646
RAN	5901	-0.306637	-2.06236	-0.22033	0.77622
RANBP1	5902	-0.176815	-4.4919	0.719093	1.94905
RBFOX2	23543	-5.04755	-0.115921	-3.44867	-1.50228
RBM18	92400	-4.37058	-0.677676	-1.79286	-1.21104
RBPJ	3516	-4.72271	-0.198771	-2.25527	-0.702877
RC3H2	54542	-1.69435	-1.20379	-0.539025	-0.0480453
RFC4	5984	-0.547897	-2.06507	0.0863586	0.606887
RGL4	266747	-0.990168	-1.18939	-0.384286	0.0825117
RHOA	387	-7.84593	-0.122837	-4.58256	-3.41933
RIC8A	60626	-6.36123	-0.19701	-3.61101	-1.69482
RIOK3	8780	-0.897466	-1.14427	-0.390683	0.261454
RNASEH2C	84153	-1.2833	-1.1849	-0.215241	0.238901
RNF20	56254	-0.0746535	-4.59094	0.730682	1.43352
RNF7	9616	-2.94229	-0.340163	-2.91687	-0.488078
ROMO1	140823	-0.719165	-0.764062	-0.737096	0.63056
RORB	6096	-11.2645	-0.0618374	-5.37131	-4.1034
RPL13	6137	-0.87516	-0.515237	-0.49322	0.251135
RPL24	6152	-0.362248	-1.33139	-0.0970635	0.466521
RPL6	6128	-0.343373	-0.852667	-0.447876	0.799644
RPLP2	6181	-0.513835	-0.933649	-0.247068	0.794988
RPRD1B	58490	-7.4657	-0.474101	-2.49485	-2.02022
RPRD2	23248	-6.60877	-0.0236145	-5.00444	-2.87023
RPS15A	6210	-1.10892	-0.921893	-0.985787	0.335845
RPS18	6222	-0.376321	-1.3781	0.132237	0.730463
RPS2	6187	-0.333064	-0.82453	-0.272041	0.668493
RPS3	6188	-1.53489	-1.39782	-0.680954	0.386827
RPS6KB1	6198	-1.45693	-0.157305	-2.91624	-0.304976
RPS7	6201	-0.439865	-0.996383	-0.43126	0.431531
RRP12	23223	-0.444185	-2.02064	-0.158125	0.616948
RTN2	6253	-0.963112	-1.97491	0.23112	0.5778
RUNX2	860	-1.84992	-1.26188	-0.496924	0.198924
SCAF8	22828	-9.03052	-0.0661052	-5.10671	-3.33371
SCARA5	286133	-0.503169	-1.49404	-0.19221	0.341651
SEBOX	645832	-0.988383	-2.10039	-0.0389933	0.424068
SENP8	123228	-6.70961	-0.59394	-2.09381	-1.35776
SETD5	55209	-4.99058	-0.0935191	-4.50006	-1.82825
SF3B5	83443	-2.01722	-0.848108	-1.3317	-0.146336
SFRP2	6423	-0.742054	-1.64739	-0.202974	0.478743
SFTPA2	729238	-0.870656	-1.03296	-0.183789	0.156744
SGCD	6444	-0.660995	-1.26638	-0.363819	0.345438
SHOC1	158401	-1.01486	-1.78713	0.111179	0.551343
SHOX2	6474	-3.26921	-0.232359	-2.72537	-0.996396
SIGMAR1	10280	-0.672764	-1.83666	0.113096	0.385046
SIK2	23235	-0.3712	-6.16219	1.16463	1.6318
SIRT7	51547	-0.766737	-1.25963	-0.383837	0.339653
SIVA1	10572	-4.73069	-0.68949	-1.92852	-1.1604
SKIV2L	6499	-0.125434	-6.77954	1.57381	2.36405
SLC12A8	84561	-0.430612	-1.46684	-0.0604886	0.392322
SLC16A1	6566	-4.52993	-0.549805	-1.83433	-0.925599
SLC16A11	162515	-0.764062	-2.18442	-0.0205261	0.527382
SLC18A3	6572	-1.85766	-1.70928	-0.243908	0.239769
SLC29A2	3177	-0.587195	-3.12151	0.332824	0.649995
SLC38A10	124565	-0.679643	-1.9397	0.0293511	0.648868
SLC39A4	55630	-1.12461	-1.81785	-0.104031	0.252392
SLC41A2	84102	-0.514628	-1.2049	-0.351243	0.419406
SLC4A3	6508	-0.674728	-2.37927	0.0604087	0.377906
SLC7A9	11136	-0.557449	-2.06778	-0.173429	0.469843
SMAD3	4088	-0.745049	-1.40122	0.0910798	0.556988
SMAD4	4089	-0.0312322	-8.03658	1.98965	3.92269
SMAD5	4090	-0.231471	-7.87509	1.55595	2.24953
SMCHD1	23347	-0.0661052	-11.2022	2.44019	3.66116
SMIM21	284274	-1.32076	-1.39056	-0.097569	0.195906
SMR3A	26952	-0.193626	-0.444043	0.287399	0.287399
SMR3B	10879	-0.709025	-1.37006	-0.478352	0.2804
SMU1	55234	-2.3851	-0.755045	-1.25404	-0.0286996
SMUG1	23583	-0.687519	-2.74956	0.181991	0.762223
SMYD1	150572	-0.811454	-1.34592	-0.570511	0.480568
SNAI1	6615	-3.45037	-0.684564	-1.32479	-0.929217
SNAPC2	6618	-1.15698	-0.562233	-0.75524	-0.00608449
SNRPC	6631	-1.0203	-1.15085	-0.791936	0.199871
SOX11	6664	-4.83435	-0.191733	-2.99354	-1.37521
SP7	121340	-0.629769	-1.10968	-0.052568	0.578512
SPACA4	171169	-1.45036	-1.7544	-0.116766	0.182026
SPPL3	121665	-0.0995391	-13.1243	2.85553	3.76407
SPRR2G	6706	-0.487254	-2.61542	0.0248233	0.853979
SPTB	6710	-0.366668	-1.85895	0.0761838	0.696055
SRBD1	55133	-0.225266	-3.54133	0.649362	1.36962
SRRM3	222183	-5.84041	-0.0193882	-5.70752	-1.73911
SRSF3	6428	-0.911339	-1.3574	-0.437761	0.336172
STAU1	6780	-0.467539	-1.97821	0.127115	0.797676
STK40	83931	-1.13552	-1.00531	-0.915182	0.144744
TANGO6	79613	-0.737068	-1.13552	-0.2649	0.325557
TASOR	23272	-6.74922	-0.59973	-1.94565	-1.44269
TBL1XR1	79718	-8.11166	-0.11333	-3.9189	-3.03558
TCP10L2	401285	-0.671755	-0.558664	-0.537135	0.113562
TEAD1	7003	-5.14681	-0.116785	-3.5021	-1.68693
TEPP	374739	-0.990496	-1.64371	-0.182453	0.120346
TERT	7015	-0.605528	-2.68957	0.442628	0.994549
TEX13B	56156	-0.662955	-1.84735	0.156905	0.681389
TFAP4	7023	-9.58984	-0.148872	-3.87816	-3.17214
TGFB1I1	7041	-0.880546	-2.32865	-0.0422345	0.372599
TGIF2LX	90316	-0.0448079	-11.0459	3.54793	4.48932
TGIF2LY	90655	-0.0900829	-6.38102	1.4234	3.57846
TIAL1	7073	-6.96958	-0.690476	-1.9109	-1.66347
TLE5	166	-0.803351	-2.04347	0.0225137	0.740447
TLL2	7093	-0.902292	-1.97402	0.0482957	0.351537
TM2D1	83941	-6.00843	-0.235021	-2.73692	-1.97045
TMCO5A	145942	-0.287723	-1.12788	-0.368301	0.569304
TMEM105	284186	-0.562233	-2.64779	0.134399	0.495632
TMEM127	55654	-2.40396	-1.36315	-0.568253	-0.243702
TMEM165	55858	-4.36001	-0.339253	-2.08998	-1.0337
TMEM213	155006	-0.377618	-1.44332	-0.00883974	0.772245
TMEM219	124446	-1.25514	-1.85766	-0.318037	0.14439
TMEM242	729515	-0.461923	-1.39666	-0.0801546	0.907068
TMEM248	55069	-0.826689	-1.26153	-0.146562	0.347233
TMEM41B	440026	-0.120242	-5.83375	1.32739	2.37463
TMF1	7110	-0.845042	-1.3793	-0.317071	0.216509
TMUB2	79089	-1.26188	-1.93313	-0.0301182	0.498374
TNFRSF19	55504	-0.776113	-1.79999	-0.351153	0.593431
TRAPPC5	126003	-0.542175	-2.19712	0.113286	0.829117
TRIM28	10155	-6.99739	-0.0507606	-5.1177	-2.46462
TRIM39	56658	-0.111007	-2.05889	1.00495	1.51423
TRIM39-RPP21	202658	-0.333222	-4.32348	0.708815	1.2437
TRPM5	29850	-0.371471	-1.85131	0.189464	0.680257
TSC1	7248	-0.0176988	-10.1035	3.37989	5.45237
TSC2	7249	-0.014322	-19.8522	5.25901	5.8643
TSR1	55720	-0.516522	-1.08448	-0.294462	0.702409
TTC1	7265	-0.680627	-1.02657	-0.641617	0.326188
TTC13	79573	-0.893332	-1.61431	0.162627	0.481276
TUBB1	81027	-1.1257	-2.19556	0.0882537	0.394734
TWIST1	7291	-7.50246	-0.0780775	-4.59761	-3.29958
TXNL4A	10907	-0.735559	-1.15743	-0.406011	0.334055
UBA3	9039	-0.276534	-1.26025	-0.502531	0.539814
UBA5	79876	-0.490078	-3.29909	0.499493	1.03815
UBE2A	7319	-0.0465079	-13.1071	3.12157	3.67824
UBE2F	140739	-7.33625	-0.419103	-2.62428	-1.88823
UBE2H	7328	-0.0601315	-7.60881	1.31312	4.04525
UBE2L3	7332	-0.740993	-1.2149	-0.437873	0.32537
UBE2R2	54926	-3.48863	-0.833817	-1.50606	-0.912651
UBE4B	10277	-0.172437	-3.37189	0.343852	1.26806
UBXN2B	137886	-0.698737	-1.33052	-0.499375	1.15926
USP19	10869	-0.270682	-4.36561	0.745366	1.61886
USP34	9736	-5.57761	-0.236797	-2.81783	-1.52872
VARS1	7407	-0.752101	-1.94628	-0.19641	0.19831
VCP	7415	-0.155841	-3.05337	0.524356	1.45979
VEZF1	7716	-5.70086	-0.160202	-3.36519	-1.94364
VGLL4	9686	-1.37455	-0.872717	-1.03848	0.131043
VPS28	51160	-0.565106	-1.54296	-0.0985292	0.302659
VPS33A	65082	-0.00336565	-12.209	3.66204	5.37264
VPS33B	26276	-1.18077	-2.01293	0.035164	0.191269
VPS41	27072	-0.161075	-3.43365	0.173308	2.38573
VPS45	11311	-6.73333	-0.229697	-2.7922	-2.04614
WAC	51322	-0.0380147	-11.3146	2.33538	2.87144
WDFY3	23001	-1.75277	-1.31734	-0.727754	-0.227064
WDR61	80349	-0.749045	-2.25247	0.208519	0.689677
WIPI2	26100	-0.460987	-3.262	0.557341	1.15492
XDH	7498	-1.97132	-0.722144	-1.14943	-0.101379
YAP1	10413	-3.78511	-0.847086	-1.02648	-0.631477
YIPF6	286451	-2.94892	-1.15523	-0.579589	-0.216079
YLPM1	56252	-1.79252	-0.411699	-1.46669	-0.264916
YTHDF2	51441	-2.76359	-0.899535	-0.713248	-0.400771
YY1	7528	-3.06036	-0.723137	-1.16928	-0.738183
ZBTB12	221527	-0.19525	-3.61548	0.60294	1.52474
ZBTB14	7541	-0.000841167	-15.9232	5.29	7.03818
ZBTB25	7597	-0.791224	-1.56581	0.108585	0.540085
ZC3H15	55854	-5.06108	-0.458183	-2.70578	-1.71812
ZC3H7A	29066	-0.285926	-3.04374	0.336797	1.3571
ZCWPW1	55063	-0.582294	-1.24877	-0.22324	0.444643
ZFP36L2	678	-6.91963	-0.0720873	-4.30103	-2.13192
ZFP64	55734	-0.243019	-4.62086	0.696361	2.03205
ZFPM1	161882	-6.83847	-0.0295382	-5.4599	-3.02664
ZFX	7543	-0.0832186	-7.24929	1.92368	3.25633
ZMYND10	51364	-0.627824	-2.31979	0.338077	0.762537
ZMYND8	23613	-0.0849337	-8.05267	1.7998	3.06196
ZNF134	7693	-1.08124	-1.82041	0.0238056	0.512345
ZNF174	7727	-1.49239	-1.66217	-0.263713	-0.118352
ZNF518A	9849	-6.88255	-0.235909	-3.3275	-1.91342
ZNF800	168850	-0.0193882	-14.1614	4.11389	4.72038
ZNF865	100507290	-3.1232	-1.11917	-0.602237	-0.148718
ZNHIT6	54680	-0.805375	-1.64985	-0.00478288	0.71332
ZYX	7791	-0.869633	-1.53097	-0.309429	0.547802

## Sheet: 14_Day_SC2
Symbol	Gene_id	RSA Down	RSA Up	Q1	Q3
ACADVL	37	-1.66463	-0.937987	-0.39967	0.264538
ACAT1	38	-1.56099	-1.44215	-0.254604	0.365692
ACKR1	2532	-0.726119	-0.954871	-0.399633	0.687754
ACTL6A	86	-0.0101048	-16.5539	4.60379	5.4118
ACVR1	90	-0.0524629	-9.40956	2.22543	4.01049
ACY3	91703	-1.1388	-1.05757	-0.200267	0.416543
ADCY6	112	-0.742575	-0.731092	-0.485771	0.229953
ADCY9	115	-1.40015	-0.562233	-0.76205	0.0336612
AGO2	27161	-4.2705	-0.617147	-1.22171	-0.635237
AGXT2	64902	-1.7806	-1.23185	-0.24754	0.0155373
AHRR	57491	-1.34249	-1.06294	-0.6842	0.0904101
AK1	203	-0.942763	-1.1399	-0.417491	0.332814
ALPK3	57538	-1.52141	-0.513681	-0.582685	0.104408
AMBRA1	55626	-10.541	-0.0558695	-3.32427	-2.71109
AMD1	262	-5.08689	-0.329261	-1.80176	-0.967364
ANKRD11	29123	-4.08359	-0.286825	-1.62284	-0.958118
AP3B2	8120	-2.05966	-1.35625	-0.342097	0.119285
API5	8539	-0.26442	-3.55456	0.73507	1.42896
ARHGEF25	115557	-1.45741	-1.01699	-0.464964	0.407908
ARID4B	51742	-0.795263	-1.01361	-0.0959516	0.38288
ARMC8	25852	-1.74084	-1.17724	-0.483713	-0.106866
ARRDC3	57561	-5.64764	-0.325633	-1.90013	-1.272
ASAH1	427	-1.82041	-1.71927	-0.331569	0.108131
ASB7	140460	-6.39399	-0.148001	-2.61595	-1.81033
ASRGL1	80150	-0.474101	-2.02332	-0.0563732	0.932666
ASXL2	55252	-8.07421	-0.110741	-2.74392	-1.79626
ATF7IP	55729	-5.91221	-0.208467	-2.18733	-1.29736
ATP6AP1L	92270	-1.18386	-1.04255	-0.149201	0.277858
ATP6V1E2	90423	-1.65354	-0.925479	-0.56944	0.300673
BAZ1A	11177	-3.74958	-0.351092	-1.90683	-0.729652
BCL11B	64919	-1.52978	-1.77207	-0.230401	0.347069
BCL7A	605	-0.455379	-1.3307	-0.0496518	1.07771
BMPR1A	657	-0.0909417	-7.58945	1.45572	2.24515
BMPR1B	658	-0.0952383	-8.97172	2.27974	3.13272
BMT2	154743	-1.2196	-1.11264	-0.386482	0.000524874
BOD1L1	259282	-0.324727	-2.77954	0.278366	0.958719
BORCS5	118426	-0.717181	-2.30428	0.201206	0.800462
BRD2	6046	-5.30996	-0.411699	-1.68207	-1.13996
BRD4	23476	-5.70771	-0.0244602	-3.3558	-1.33537
BTF3L4	91408	-0.654145	-1.09421	-0.147454	0.584667
C2	717	-0.618116	-1.45164	0.0804408	0.999348
C4BPA	722	-0.801327	-0.990496	-0.368128	0.521653
C6orf120	387263	-0.920591	-0.819573	-0.330582	0.384487
CARM1	10498	-3.87045	-0.123703	-2.55222	-0.763936
CBFB	865	-2.11294	-0.967314	-0.793432	-0.305548
CCAR1	55749	-10.3489	-0.0849337	-3.34206	-2.28076
CCDC149	91050	-0.552155	-1.42897	-0.171725	0.397753
CCDC180	100499483	-0.923398	-1.23291	-0.0653383	0.612852
CCDC84	338657	-0.101261	-5.97545	1.36665	2.92975
CCDC86	79080	-0.591048	-2.46893	0.33904	0.912349
CCNP	79935	-0.835856	-1.9674	-0.0733458	0.447159
CDC37L1	55664	-1.17671	-1.02018	-0.653914	0.0329231
CDH26	60437	-0.942164	-1.03296	-0.654934	0.542647
CDIPT	10423	-0.406796	-1.40856	-0.186661	0.734239
CDK16	5127	-1.01838	-0.711496	-0.499692	0.257697
CDYL	9425	-0.0431086	-9.00735	1.87757	4.33504
CENPM	79019	-0.320197	-1.19816	-0.00559071	1.32075
CENPP	401541	-1.33561	-0.672383	-0.360508	0.125963
CEP290	80184	-1.06187	-0.344278	-0.576582	0.290001
CETP	1071	-1.73702	-0.936943	-0.402517	-0.127143
CHAMP1	283489	-2.01852	-0.794253	-0.8762	-0.157932
CHMP2A	27243	-0.228022	-1.99937	0.333843	1.60761
CLDN15	24146	-3.07001	-0.677676	-0.816491	-0.0588034
CLDN7	1366	-2.22073	-1.40596	-0.456759	-0.045003
CLEC11A	6320	-1.12772	-1.4301	0.0549955	0.230993
CLK3	1198	-0.345624	-3.14671	0.650126	1.1318
CLMP	79827	-3.56593	-0.811454	-0.995844	-0.455359
CMIP	80790	-0.741417	-1.73429	-0.200052	0.504712
CMTM3	123920	-0.778313	-0.497617	-0.576291	0.247317
COA5	493753	-0.376701	-2.34901	0.38492	0.937003
COPS6	10980	-0.174187	-2.76063	0.0588676	1.39716
COQ5	84274	-0.428281	-1.2305	-0.501386	0.517498
CREBBP	1387	-8.54686	-0.0516117	-3.45104	-2.56313
CRIPT	9419	-0.74405	-2.57999	0.460712	1.06651
CRK	1398	-1.74685	-0.677223	-0.333975	0.150203
CRTC3	64784	-1.53097	-1.12898	-0.19119	0.344004
CRYZL1	9946	-1.02126	-1.00531	-0.449141	0.114941
CSNK2A1	1457	-4.18148	-0.261739	-1.37119	-0.467828
CSNK2B	1460	-9.48027	-0.0346222	-4.23486	-2.80516
CUL5	8065	-4.91895	-0.26442	-1.97737	-1.26661
CUL7	9820	-0.667856	-2.21933	0.046185	0.453036
CUX1	1523	-1.27202	-0.724131	-0.812151	0.320185
CYB5R4	51167	-1.8654	-0.762056	-0.44867	0.245917
CYSLTR1	10800	-1.18165	-0.528855	-0.673093	0.130477
DBNDD1	79007	-1.46566	-0.519365	-0.415179	0.289463
DCAF7	10238	-4.2974	-0.142783	-2.4047	-0.687118
DCUN1D1	54165	-2.90997	-0.584308	-0.896613	-0.472332
DDX24	57062	-0.241241	-1.54656	-0.14389	1.56041
DDX42	11325	-0.203176	-4.39916	0.999415	1.68015
DEGS1	8560	-1.13771	-1.3071	-0.320079	0.565675
DGCR8	54487	-1.14492	-0.714205	-0.721578	0.02846
DGKI	9162	-0.461468	-1.83321	-0.0415604	0.442859
DHRS4	10901	-2.97387	-1.38392	-0.437018	-0.0481417
DHX29	54505	-6.24516	-0.108153	-2.38618	-1.2427
DHX35	60625	-0.936943	-1.34168	-0.116439	0.474969
DNAJA1	3301	-1.43124	-0.358393	-0.829878	0.0914497
DNAJC7	7266	-2.37782	-0.688571	-0.394813	-0.165827
DNASE1L2	1775	-1.01593	-0.888199	-0.147413	0.625555
DNMBP	23268	-1.08017	-0.842999	-0.19169	0.387522
DNTTIP1	116092	-0.458183	-2.81983	0.228784	0.994163
DOT1L	84444	-0.0473581	-9.84191	2.58012	4.29021
DPF2	5977	-0.338344	-4.21782	0.592507	1.92591
DPY30	84661	-0.419103	-5.75116	0.903584	1.55652
DRAP1	10589	-0.0329268	-5.77942	1.50868	3.60794
DRC7	84229	-0.598765	-1.57064	-0.230695	0.451996
DUSP12	11266	-1.21601	-1.1083	-0.317118	0.281055
EIF3H	8667	-0.335804	-1.14318	-0.177747	0.552853
EIF4A3	9775	-0.318387	-3.06302	0.530639	1.53606
EIF4G2	1982	-14.3481	-0.00420747	-6.01886	-4.14563
ELAVL1	1994	-9.41729	-0.168063	-2.60267	-1.87647
ELAVL4	1996	-7.00715	-0.0678136	-3.06523	-1.85837
ELF1	1997	-0.37395	-5.37288	0.827249	1.61627
ELOF1	84337	-5.21701	-0.0866494	-2.53869	-1.3392
ELP4	26610	-0.297258	-1.29776	-0.0500356	1.00964
EMC10	284361	-1.15743	-1.05559	-0.215972	0.536625
EP300	2033	-0.774102	-0.782955	-0.305538	0.275964
EPHB4	2050	-0.910931	-1.9292	-0.0367908	0.305022
EPX	8288	-0.493734	-1.37411	-0.164511	0.575691
ERICH6B	220081	-0.661975	-1.44449	-0.407944	0.310472
ETNK1	55500	-1.13225	-0.973624	-0.334671	0.236767
EXTL3	2137	-0.583056	-1.81657	-0.17627	0.471574
FAAH	2166	-0.886105	-2.61235	0.185935	0.595539
FAM114A2	10827	-0.952625	-1.75692	-0.113461	0.472842
FAM120A	23196	-2.64748	-0.534559	-1.2258	-0.516067
FAM126B	285172	-2.6929	-0.12873	-1.30862	-0.300189
FAM135B	51059	-0.666876	-1.00304	-0.224339	0.361097
FAM167B	84734	-0.525056	-1.18496	-0.0530978	1.02878
FAM168A	23201	-1.65692	-0.603595	-1.02298	-0.154545
FAM20C	56975	-0.172682	-1.67081	-0.114869	1.43243
FAM240A	100132146	-1.09746	-2.17608	0.059466	0.671195
FARSA	2193	-0.144522	-4.97704	0.612007	2.4578
FBXO11	80204	-15.6846	-0.015166	-4.78411	-3.87789
FBXO36	130888	-0.969416	-1.27991	-0.404503	0.341907
FBXW7	55294	-5.55739	-0.227038	-1.79301	-1.01445
FBXW8	26259	-0.828066	-1.27427	-0.265838	0.414917
FERD3L	222894	-0.892299	-1.58395	-0.210859	0.270067
FFAR3	2865	-0.796273	-0.840011	-0.153095	0.396851
FGF4	2249	-1.53146	-1.1388	-0.439774	-0.121184
FLAD1	80308	-1.22065	-0.837896	-0.798587	-0.0054188
FMO1	2326	-0.887137	-2.44218	0.201118	0.463537
FOCAD	54914	-0.192612	-4.83435	0.946711	1.85605
FOXK1	221937	-0.218185	-3.00552	0.428832	1.37412
FTO	79068	-1.64263	-0.847086	-0.731123	-0.158686
FUBP1	8880	-2.58467	-0.420956	-1.20559	-0.310304
FUS	2521	-8.22247	-0.158457	-2.52956	-1.40794
FZR1	51343	-1.44927	-0.466603	-0.616359	-0.117512
G3BP2	9908	-9.13264	-0.191733	-2.42029	-1.94165
GAL	51083	-0.679648	-0.835856	-0.489615	0.520132
GATA3	2625	-0.0849337	-8.73784	1.6925	2.58419
GCSH	2653	-0.724358	-0.67866	-0.715968	0.535382
GEMIN4	50628	-0.466603	-2.53884	0.480224	1.17072
GFRAL	389400	-0.491634	-0.709251	-0.431209	0.408525
GGNBP2	79893	-5.60813	-0.167189	-2.60468	-1.18414
GJA3	2700	-0.814497	-1.32304	-0.184713	0.642794
GJC1	10052	-6.92887	-0.105567	-2.92643	-2.01773
GNG7	2788	-1.07289	-1.03937	-0.38946	0.0783506
GPATCH8	23131	-8.40805	-0.00841901	-4.91842	-1.95623
GPLD1	2822	-1.47746	-1.31393	-0.326855	0.391515
GPS2	2874	-5.71339	-0.155841	-2.42024	-1.19427
GRAPL	400581	-0.453512	-1.9833	-0.196528	0.558359
GRID2IP	392862	-0.508005	-0.896834	-0.30885	0.472187
GTF2H4	2968	-1.48394	-0.645354	-0.761834	-0.134211
H3-3A	3020	-0.76539	-0.736072	-0.911206	0.850306
H3P6	440926	-0.015222	-1.4629	3.06983	3.06983
HAGH	3029	-1.81019	-0.85937	-0.741037	0.106938
HELZ	9931	-0.0995391	-7.84807	1.79212	2.47445
HIBCH	26275	-0.925479	-1.11591	-0.0588437	0.502853
HIVEP2	3097	-0.413549	-3.07658	0.411544	0.80683
HMG20A	10363	-0.1263	-6.24987	1.5322	2.66312
HMGB2	3148	-2.64676	-0.770083	-0.765805	-0.493982
HMMR	3161	-0.54087	-0.745049	-0.632399	0.850066
HNRNPA1	3178	-3.08325	-0.1263	-1.6158	-0.14633
HNRNPD	3184	-2.763	-0.340163	-1.79323	-0.525827
HOOK1	51361	-0.728107	-1.06828	-0.052188	0.594241
HRH1	3269	-0.948788	-1.16945	-0.279088	0.111662
HSD17B12	51144	-0.44046	-1.49641	-0.296634	0.6298
HYPK	25764	-0.107495	-2.9142	0.587193	1.53373
ICE1	23379	-0.449779	-1.61746	-0.0273567	0.718866
ICMT	23463	-3.15826	-0.59973	-0.931437	-0.633716
IFNB1	3456	-0.769079	-0.905747	-0.355652	0.306919
IFT57	55081	-0.545989	-1.01805	-0.201027	0.733031
IL4I1	259307	-0.999225	-1.09096	-0.714354	0.331005
ING1	3621	-3.60416	-0.161075	-1.79497	-0.657261
ING2	3622	-0.969869	-0.826689	-0.475009	0.142158
INTS13	55726	-1.73931	-1.44684	-0.0161459	0.149729
INTS3	65123	-0.486314	-2.73506	0.498131	1.12411
IQCC	55721	-1.38161	-1.18165	-0.249033	0.208476
IQCE	23288	-0.793243	-1.22047	-0.0488062	0.380202
IQCG	84223	-1.37006	-1.0351	-0.354828	0.269266
IRF2BP2	359948	-6.858	-0.124385	-1.72273	-1.16221
ITPK1	3705	-4.54188	-0.55076	-1.23234	-0.545668
ITPRID2	6744	-2.085	-0.570857	-0.718895	-0.205753
IWS1	55677	-6.39777	-0.0772213	-2.20432	-1.01674
JADE2	23338	-1.00425	-3.55677	0.225434	0.578786
JMJD6	23210	-7.1644	-0.0815043	-2.99736	-1.8345
KALRN	8997	-0.638529	-1.38384	-0.168919	0.751293
KAT8	84148	-5.77404	-0.0592787	-2.46392	-1.64407
KCTD17	79734	-0.999504	-1.27766	-0.158815	0.118748
KDM2A	22992	-0.476916	-3.87121	0.542679	1.09286
KDM4A	9682	-0.0823614	-6.84591	1.87397	2.54696
KDM6A	7403	-8.1287	-0.0253062	-3.19769	-2.41211
KHK	3795	-0.994724	-1.23945	-0.119989	0.558461
KHSRP	8570	-2.08214	-0.751044	-0.284053	-0.0575137
KIDINS220	57498	-0.779131	-1.48098	-0.135701	0.768204
KIF15	56992	-0.656101	-1.03914	-0.17904	0.772448
KLF6	1316	-5.60504	-0.204939	-1.78721	-1.00617
KLHL18	23276	-0.738065	-0.937198	-0.345964	0.553154
KLHL25	64410	-1.23607	-0.63658	-0.656648	0.156322
KLHL33	123103	-0.942133	-1.049	-0.605295	0.121082
KLK4	9622	-1.76323	-1.38971	-0.500077	-0.0800147
KMT2A	4297	-0.0832186	-7.20626	1.61018	2.86708
KMT2C	58508	-2.15108	-0.294616	-1.82529	0.320124
KMT2D	8085	-6.78161	-0.078934	-3.18263	-1.91745
KMT5B	51111	-0.421883	-3.78591	0.288447	1.2813
KRT32	3882	-2.26301	-1.18939	-0.330693	-0.0238128
KRT40	125115	-1.41867	-1.29802	-0.339207	-0.0735566
KRTAP13-3	337960	-1.42328	-1.11482	-0.560492	0.113007
KRTAP4-11	653240	-1.00213	-0.769079	-0.540041	0.370648
KXD1	79036	-1.16622	-2.35317	-0.128581	0.54377
L1CAM	3897	-0.660016	-1.8667	0.143717	0.673396
LAMTOR2	28956	-0.102122	-8.96218	2.14353	2.97496
LARP7	51574	-0.166315	-6.92125	1.90753	2.72299
LCP1	3936	-0.551409	-1.53762	0.134985	0.459114
LEO1	123169	-5.09504	-0.240352	-1.66101	-1.07236
LOC100506551	100506551	-0.155094	-0.522431	0.514823	0.514823
LRCOL1	100507055	-2.08677	-0.687519	-0.52455	-0.148117
LRPAP1	4043	-0.635607	-2.11543	-0.162036	0.537192
LRRC42	115353	-0.901605	-2.04663	0.305	0.720832
LRRC46	90506	-0.741057	-1.07262	-0.578	0.347637
LRRC4C	57689	-0.602216	-0.894365	-0.33741	0.461324
LY6H	4062	-0.569409	-1.36315	-0.29461	0.423885
LYNX1	66004	-0.944255	-1.70306	-0.199802	0.2907
MAB21L1	4081	-0.778125	-2.66433	0.338944	0.858396
MAGOH	4116	-2.46447	-0.437668	-1.63649	-0.144715
MALL	7851	-2.1124	-1.37491	-0.118749	0.73268
MAPT	4137	-13.585	-9.34833e-11	-7.98183	-4.1122
MECR	51102	-0.383127	-2.10176	-0.0529916	1.06275
MED22	6837	-0.798294	-1.6519	0.150493	0.836652
MED23	9439	-0.0405609	-11.43	2.83541	3.3639
MED28	80306	-0.341073	-0.957924	-0.103193	0.989012
MEIS2	4212	-7.69997	-0.0456578	-2.98569	-1.82458
MEN1	4221	-0.0176988	-8.1949	2.44556	3.57766
METAP1	23173	-0.930527	-1.94825	-0.0563481	0.21467
METTL23	124512	-0.885074	-1.57668	-0.336015	0.502781
MFAP2	4237	-0.868606	-1.25727	-0.015268	0.546622
MGAT2	4247	-1.49723	-0.781144	-0.50578	-0.101764
MIGA1	374986	-0.63023	-1.32961	-0.0363943	0.531323
MINDY4	84182	-0.878891	-1.37122	-0.0766575	0.624705
MIR1306	100302197	-0.784415	-0.0779393	-1.1455	-1.1455
MKLN1	4289	-5.75238	-0.216416	-2.26124	-1.15027
MKS1	54903	-1.23181	-0.975729	-0.685345	0.351774
MLLT10	8028	-0.261739	-1.63634	-0.0968811	0.848749
MMP15	4324	-1.14187	-1.17283	-0.613361	0.0172315
MNT	4335	-6.05852	-0.118513	-2.76207	-1.65989
MRPL9	65005	-0.402461	-2.23902	0.358927	0.981919
MRPS10	55173	-0.433949	-2.37559	0.295676	0.88098
MRPS34	65993	-0.639503	-2.07358	0.182325	0.876319
MSL3	10943	-0.0695225	-9.18809	2.14715	3.14878
MSTO1	55154	-0.611333	-3.40309	0.397032	1.12789
MTERF4	130916	-0.849131	-1.80393	0.00404748	0.772861
MUCL3	135656	-0.532656	-1.29077	-0.0658771	0.547998
MX2	4600	-1.06306	-0.702453	-0.33882	0.19985
MXI1	4601	-0.337435	-4.35163	0.765313	1.60959
MYT1	4661	-8.54462	-0.0227689	-3.84763	-2.54281
MYT1L	23040	-2.59178	-0.494789	-1.50965	-0.203142
NBPF11	200030	-0.300323	-1.65724	-0.189052	1.68335
NCAPH2	29781	-0.686534	-0.729102	-0.765151	0.67211
NCOA6	23054	-7.64133	-0.0703773	-3.40038	-2.35793
NDUFB9	4715	-0.471288	-2.24795	0.348246	0.645304
NF1	4763	-1.11673	-0.876045	-0.456295	0.160194
NFIB	4781	-3.03434	-0.569898	-1.04701	-0.387099
NFIC	4782	-2.07862	-0.28054	-1.41711	-0.213257
NMNAT1	64802	-1.01168	-1.45412	-0.00413413	0.489763
NOP14	8602	-0.410774	-1.71721	0.108296	1.53402
NOP16	51491	-0.444118	-2.45757	-0.113271	2.30617
NR2F1	7025	-6.72685	-0.0952383	-3.06306	-1.59859
NRF1	4899	-12.9491	-0.0117912	-4.48352	-3.67341
NSD1	64324	-18.0742	-0.00504945	-5.51004	-4.48061
NSFL1C	55968	-0.606495	-1.91917	0.00527142	0.959922
NSUN2	54888	-4.55866	-0.322009	-1.40753	-0.672809
NUP155	9631	-0.154097	-3.36985	0.631849	1.53841
ODF4	146852	-1.27653	-1.67947	-0.175649	0.191567
OGA	10724	-0.0960981	-7.51288	1.6189	2.47334
OR10A4	283297	-1.15962	-1.24729	-0.412851	0.0486994
OR13H1	347468	-1.30143	-1.19824	-0.231292	0.453442
OR1F1	4992	-0.695409	-1.54416	-0.201649	0.47814
OR52D1	390066	-1.69535	-0.974577	-0.249742	-0.0293671
OR52J3	119679	-1.3597	-1.43863	-0.223533	0.235335
OR5C1	392391	-0.49102	-1.6309	0.00151256	0.658556
OR6C6	283365	-0.788198	-1.54176	-0.0569408	0.721179
OR6K2	81448	-1.86153	-0.721151	-0.530649	0.138234
OR6X1	390260	-1.16125	-2.20533	-0.150014	0.0621482
OR7D2	162998	-0.603595	-1.65041	0.158991	0.853807
PAN2	9924	-9.51397	-0.137571	-2.99458	-2.0967
PAN3	255967	-5.92823	-0.0780775	-2.7029	-1.6183
PAX5	5079	-1.08988	-3.65322	0.205668	0.717493
PBX2	5089	-4.02995	-0.484433	-1.4737	-0.699948
PBX3	5090	-7.54567	-0.138439	-2.41825	-1.62523
PCDHA6	56142	-1.20476	-1.18275	-0.478688	0.218308
PCGF1	84759	-0.0157193	-15.7607	5.18238	6.57217
PCMT1	5110	-1.28896	-0.947392	-0.363449	0.255879
PCYT2	5833	-0.641452	-1.53639	0.12273	1.07416
PDAP1	11333	-0.390482	-1.02784	-0.101494	0.679048
PDCD1	5133	-1.15512	-0.480224	-0.707455	0.130889
PDCD6IP	10015	-2.87749	-0.185584	-1.81952	0.0406407
PDS5A	23244	-2.17349	-0.589121	-1.06366	-0.228717
PDS5B	23047	-1.93051	-0.839165	-0.191828	0.128809
PDZD7	79955	-1.81785	-0.764062	-0.61736	0.0920649
PER3	8863	-1.34268	-1.06402	-0.513348	0.225816
PGAP2	27315	-0.930686	-1.99394	-0.00493465	0.650742
PGM3	5238	-1.19271	-1.73931	0.0340658	0.528457
PGP	283871	-1.66093	-0.418177	-0.618949	-0.0781438
PHC3	80012	-1.0255	-1.6977	0.171215	0.494147
PHETA1	144717	-0.904711	-1.01168	-0.577883	0.541677
PHF14	9678	-0.24213	-4.72021	0.823766	2.21735
PHF20L1	51105	-5.39861	-0.0499097	-2.37128	-1.42904
PHF6	84295	-0.121972	-8.43422	1.60652	2.48034
PHOX2A	401	-0.00504945	-18.9053	5.2318	6.14056
PIKFYVE	200576	-1.03937	-1.50087	0.112784	0.567885
PIP5KL1	138429	-1.4246	-1.08375	-0.259759	0.158309
PKNOX1	5316	-4.4414	-0.378536	-1.67127	-1.05077
PLIN4	729359	-1.54761	-0.741057	-0.413809	0.027059
PLK1	5347	-0.391432	-0.901966	-0.390124	0.620993
PLRG1	5356	-0.313864	-0.996367	-0.225687	1.02115
POLDIP3	84271	-3.02003	-0.499504	-1.13016	-0.639338
POLR3C	10623	-0.483492	-2.03531	0.294157	1.01877
POP4	10775	-0.220839	-2.35549	-0.291912	1.65126
PPP1R13L	10848	-1.25739	-1.89263	-0.181688	0.276641
PPP1R35	221908	-1.81335	-0.459117	-1.02843	-0.227987
PPP2CA	5515	-3.99337	-0.0755093	-2.47228	-0.955981
PPP2R1A	5518	-6.37242	-0.0135732	-3.72719	-1.68049
PPP2R5C	5527	-0.30754	-4.08553	0.781891	1.52393
PPP6C	5537	-7.32715	-0.331076	-1.96502	-1.17397
PPP6R3	55291	-3.62793	-0.341073	-1.37127	-0.33574
PQBP1	10084	-3.33492	-0.506114	-1.12781	-0.722089
PRDM15	63977	-2.91181	-0.462858	-1.03276	-0.481909
PRELID3B	51012	-0.490078	-1.39319	-0.197806	0.874302
PRMT7	54496	-6.10683	-0.542175	-1.26362	-0.877024
PRORP	9692	-0.399694	-4.2689	0.700627	1.22958
PRR27	401137	-1.90957	-0.733055	-0.444844	0.118599
PRSS38	339501	-0.530755	-0.804171	-0.577767	0.738045
PSMB1	5689	-0.115057	-3.01504	0.384703	2.19744
PSMB11	122706	-1.51903	-1.28556	-0.193733	0.145988
PSMC1	5700	-0.569898	-1.19197	-0.115142	0.825974
PTCD3	55037	-0.567981	-2.3542	0.384502	0.830747
PTGES3	10728	-2.78455	-0.27516	-1.41222	-0.332127
PTPMT1	114971	-0.431161	-2.0354	0.0665476	1.17457
PTPRR	5801	-1.07262	-1.29575	-0.337023	0.192567
PURG	29942	-1.24953	-0.921317	-0.33658	0.256932
PWWP3B	139221	-2.01153	-0.807401	-0.646148	-0.237098
QSOX1	5768	-1.7949	-0.771352	-0.213455	0.291137
RAB7A	7879	-0.18734	-6.55091	1.4032	1.95208
RACK1	10399	-2.3594	-0.339253	-1.40069	-0.410472
RAN	5901	-0.154969	-4.75243	0.96798	2.32781
RANBP1	5902	-0.221724	-3.81343	0.813545	2.09271
RBFOX2	23543	-5.46638	-0.0669593	-3.25177	-1.47864
RBM18	92400	-6.78518	-0.295819	-1.72904	-1.03488
RBPJ	3516	-3.44379	-0.19525	-1.83505	-0.518809
RC3H2	54542	-1.31868	-0.650236	-0.690993	0.136102
RFC4	5984	-0.314768	-1.87705	0.173975	0.836009
RGL4	266747	-0.498029	-1.36316	0.00576819	0.686611
RHOA	387	-2.74481	-0.58046	-0.922014	-0.34565
RIC8A	60626	-4.95592	-0.389562	-1.19177	-0.904148
RIOK3	8780	-2.96054	-0.582384	-0.527111	-0.25446
RNASEH2C	84153	-0.677676	-1.52978	0.0716654	0.432819
RNF20	56254	-0.0168544	-11.2129	2.91218	3.8002
RNF7	9616	-3.5387	-0.314768	-1.76707	-0.747944
ROMO1	140823	-0.978889	-2.6994	0.492494	0.782667
RORB	6096	-8.51712	-0.0601315	-3.32245	-2.13551
RPL13	6137	-0.223534	-1.39316	-0.221406	1.81914
RPL24	6152	-0.25818	-1.37241	0.0944066	1.31295
RPL6	6128	-0.235888	-1.2554	-0.329001	1.55322
RPLP2	6181	-0.283736	-4.51418	0.807539	1.35351
RPRD1B	58490	-7.19289	-0.132365	-2.27761	-1.44065
RPRD2	23248	-10.243	-0.0168544	-4.28106	-3.01984
RPS15A	6210	-0.395273	-1.2993	-0.401571	1.28838
RPS18	6222	-0.243649	-1.23363	-0.213923	1.10265
RPS2	6187	-0.506184	-0.692272	-0.384577	0.534558
RPS3	6188	-0.240352	-2.06453	0.289078	0.964152
RPS6KB1	6198	-2.25505	-0.062686	-2.53873	-0.479506
RPS7	6201	-0.322098	-0.849558	-0.325912	1.1686
RRP12	23223	-0.238574	-2.34062	-0.0902087	1.62712
RTN2	6253	-0.857903	-2.11269	-0.0464392	0.177261
RUNX2	860	-1.12169	-0.976782	-0.353894	0.0605011
SCAF8	22828	-10.8082	-0.0448079	-3.38816	-2.70872
SCARA5	286133	-2.45854	-1.4893	-0.452831	0.0115929
SEBOX	645832	-1.23721	-0.950206	-0.288422	0.370581
SENP8	123228	-3.46989	-0.763059	-0.989448	-0.355462
SETD5	55209	-5.25596	-0.163694	-2.40346	-0.926265
SF3B5	83443	-0.556493	-1.13116	-0.304643	0.508327
SFRP2	6423	-1.48101	-1.3666	-0.307548	0.221008
SFTPA2	729238	-2.17886	-1.21379	-0.50342	-0.0703127
SGCD	6444	-1.05522	-0.954721	-0.315797	0.342802
SHOC1	158401	-1.17613	-0.715197	-0.526362	0.367869
SHOX2	6474	-3.41475	-0.298521	-1.32287	-0.736992
SIGMAR1	10280	-0.846064	-0.716189	-0.388963	0.418715
SIK2	23235	-0.816527	-2.20306	0.133954	0.76853
SIRT7	51547	-1.58767	-0.773548	-0.496785	0.0393452
SIVA1	10572	-4.45636	-0.241241	-1.64281	-1.03907
SKIV2L	6499	-0.139308	-3.0399	0.615078	1.6861
SLC12A8	84561	-0.921317	-1.22939	-0.279873	0.525006
SLC16A1	6566	-0.461923	-1.87896	0.0553192	0.986776
SLC16A11	162515	-1.10613	-1.24168	-0.260212	0.561415
SLC18A3	6572	-1.96343	-1.21601	-0.367649	0.222956
SLC29A2	3177	-0.823638	-1.86024	-0.137065	0.622427
SLC38A10	124565	-0.485373	-1.14208	-0.148915	0.993207
SLC39A4	55630	-1.06079	-0.830761	-0.187331	0.481154
SLC41A2	84102	-1.01357	-0.890233	-0.420255	0.217172
SLC4A3	6508	-1.04151	-1.12026	-0.241434	0.517025
SLC7A9	11136	-0.728056	-1.16842	-0.539599	0.244335
SMAD3	4088	-0.964299	-0.746047	-0.388357	0.132853
SMAD4	4089	-0.00252399	-12.223	3.68942	6.53431
SMAD5	4090	-0.302126	-4.77779	1.20092	1.62012
SMCHD1	23347	-0.124568	-7.30012	2.09461	3.13295
SMIM21	284274	-1.73554	-1.09962	-0.578621	0.299835
SMR3A	26952	-0.395677	-0.223364	-0.219128	-0.219128
SMR3B	10879	-0.768125	-1.34719	-0.195746	0.227084
SMU1	55234	-1.3551	-1.47628	-0.337797	0.172871
SMUG1	23583	-0.579417	-1.69311	-0.06989	0.353579
SMYD1	150572	-1.15002	-0.982051	-0.498721	0.0984036
SNAI1	6615	-0.896086	-1.26188	-0.466079	0.148469
SNAPC2	6618	-0.204939	-4.39133	0.951298	2.07872
SNRPC	6631	-0.612359	-1.49317	-0.790281	1.48149
SOX11	6664	-1.70288	-0.65708	-0.967597	-0.125716
SP7	121340	-1.53936	-0.897742	-0.398439	0.231271
SPACA4	171169	-1.27007	-1.32533	-0.248379	0.141923
SPPL3	121665	-0.346535	-4.87797	1.16426	1.76987
SPRR2G	6706	-1.02319	-0.958914	-0.365005	0.308636
SPTB	6710	-0.336526	-1.37996	-0.0790075	1.0152
SRBD1	55133	-0.211746	-3.38199	-0.00322715	2.4942
SRRM3	222183	-4.02728	-0.0185434	-3.63833	-0.935123
SRSF3	6428	-0.382208	-2.88687	0.461798	1.52253
STAU1	6780	-1.40479	-1.004	-0.24747	0.474514
STK40	83931	-0.785173	-2.05989	0.288209	0.537091
TANGO6	79613	-4.05555	-0.478794	-1.14037	-0.58198
TASOR	23272	-3.25242	-0.35018	-1.1	-0.669429
TBL1XR1	79718	-4.65403	-0.335617	-1.76088	-1.15088
TCP10L2	401285	-0.482161	-0.654939	-0.5133	0.303892
TEAD1	7003	-2.82627	-0.531706	-0.970187	-0.205897
TEPP	374739	-1.97799	-1.03403	-0.421808	0.184023
TERT	7015	-0.545965	-1.35603	-0.0911021	0.38353
TEX13B	56156	-0.987814	-0.943209	-0.522363	0.367176
TFAP4	7023	-7.40512	-0.0729425	-2.30139	-1.16772
TGFB1I1	7041	-0.600696	-1.05663	-0.0886429	0.782129
TGIF2LX	90316	-0.0943786	-10.4972	2.41547	3.22906
TGIF2LY	90655	-0.049059	-3.30706	0.205934	2.91676
TIAL1	7073	-3.33186	-0.345624	-1.34176	-0.502049
TLE5	166	-0.568939	-1.93313	0.0299567	0.78266
TLL2	7093	-1.1257	-1.6869	-0.249532	0.374584
TM2D1	83941	-7.65268	-0.276056	-2.0604	-1.42903
TMCO5A	145942	-0.568655	-1.20601	-0.460659	0.569036
TMEM105	284186	-0.617147	-1.21045	-0.333971	0.6114
TMEM127	55654	-1.97011	-0.934856	-0.899418	-0.0251385
TMEM165	55858	-2.6139	-0.445117	-0.977665	-0.361904
TMEM213	155006	-0.641374	-1.74594	-0.0212104	0.308923
TMEM219	124446	-1.75616	-0.810441	-0.486601	0.0537057
TMEM242	729515	-0.468476	-3.22628	0.313198	1.19411
TMEM248	55069	-1.06832	-0.984024	-0.278718	0.620236
TMEM41B	440026	-0.110741	-4.96883	1.22099	2.59039
TMF1	7110	-0.893453	-0.845042	-0.514834	0.144485
TMUB2	79089	-1.39203	-0.896965	-0.133689	0.340164
TNFRSF19	55504	-0.820658	-1.04686	-0.415391	0.174027
TRAPPC5	126003	-0.116785	-2.97329	0.382426	2.04884
TRIM28	10155	-5.51499	-0.211998	-2.13114	-1.13492
TRIM39	56658	-0.303909	-0.704233	0.149934	0.704881
TRIM39-RPP21	202658	-0.912322	-1.42866	-0.177832	0.354597
TRPM5	29850	-0.8522	-0.563385	-0.446474	0.627892
TSC1	7248	-0.0320794	-8.22849	2.49571	4.25301
TSC2	7249	-0.0193882	-17.9675	4.68545	5.36497
TSR1	55720	-0.285926	-3.21925	0.509702	1.48727
TTC1	7265	-0.356567	-2.19416	0.274517	1.47482
TTC13	79573	-0.820589	-1.13662	-0.0854333	0.598552
TUBB1	81027	-0.813483	-0.680458	-0.449914	0.331937
TWIST1	7291	-0.0969581	-6.10192	1.66342	2.7489
TXNL4A	10907	-0.48874	-1.2867	-0.118041	0.707412
UBA3	9039	-0.133762	-3.7195	0.63254	2.30411
UBA5	79876	-0.480673	-2.06642	0.203189	0.750886
UBE2A	7319	-0.235021	-7.57499	1.54953	2.43882
UBE2F	140739	-6.52814	-0.198771	-2.23073	-1.17964
UBE2H	7328	-0.0626906	-12.6349	3.28178	3.86251
UBE2L3	7332	-0.294291	-1.92223	-0.369721	1.63516
UBE2R2	54926	-4.28401	-0.360221	-1.36277	-0.739385
UBE4B	10277	-0.0720873	-10.5733	2.22142	3.26603
UBXN2B	137886	-0.831779	-0.720158	-0.557052	0.49545
USP19	10869	-0.352916	-3.65655	0.755527	1.41066
USP34	9736	-5.93185	-0.0746535	-2.82883	-1.5943
VARS1	7407	-0.0926598	-3.27736	0.274273	1.9145
VCP	7415	-0.133232	-4.09857	0.707702	2.41474
VEZF1	7716	-4.86173	-0.260846	-1.94377	-1.21559
VGLL4	9686	-0.807113	-1.78728	-0.271094	0.242673
VPS28	51160	-0.459117	-2.43578	0.348593	1.28978
VPS33A	65082	-0.118513	-6.58647	1.64677	2.5843
VPS33B	26276	-0.640469	-1.45624	-0.312468	0.617168
VPS41	27072	-0.54027	-2.12776	-0.00192368	0.4998
VPS45	11311	-1.79617	-0.684564	-0.597157	0.295404
WAC	51322	-0.0227689	-8.04194	1.85213	4.21477
WDFY3	23001	-1.29689	-0.855271	-0.436744	0.152139
WDR61	80349	-0.177691	-5.24882	1.01436	2.05887
WIPI2	26100	-0.411699	-2.94197	0.576673	1.27051
XDH	7498	-0.732088	-0.454445	-0.497875	0.480091
YAP1	10413	-0.908435	-1.45741	-0.363263	0.122313
YIPF6	286451	-1.04547	-1.04579	-0.586326	0.19602
YLPM1	56252	-2.15426	-0.245418	-2.11873	0.285522
YTHDF2	51441	-0.649259	-1.88743	0.0469461	0.955843
YY1	7528	-6.31058	-0.109016	-2.50396	-1.31792
ZBTB12	221527	-0.707271	-2.99561	0.394841	0.950798
ZBTB14	7541	-0.000126478	-15.6014	4.49518	6.21552
ZBTB25	7597	-1.16952	-2.24605	0.00238469	0.310343
ZC3H15	55854	-2.78944	-0.246579	-1.67688	-0.523998
ZC3H7A	29066	-0.681611	-1.4527	-0.0425877	0.770876
ZCWPW1	55063	-0.924438	-1.77713	-0.0374076	0.685869
ZFP36L2	678	-8.50997	-0.0380147	-3.22303	-2.55003
ZFP64	55734	-0.420956	-2.90443	0.406558	1.11842
ZFPM1	161882	-5.53493	-0.0618374	-2.36369	-1.2729
ZFX	7543	-0.128032	-6.56058	1.78527	2.67783
ZMYND10	51364	-1.09096	-1.03083	-0.407228	0.281332
ZMYND8	23613	-0.251923	-4.68791	1.02876	1.77348
ZNF134	7693	-1.57064	-1.28443	-0.449523	0.222523
ZNF174	7727	-0.709251	-1.43694	-0.0470869	0.83609
ZNF518A	9849	-4.82163	-0.206702	-2.29249	-1.09002
ZNF800	168850	-0.0439582	-9.7875	2.47662	3.12898
ZNF865	100507290	-1.71769	-0.897466	-0.54699	-0.175473
ZNHIT6	54680	-0.127165	-2.37211	0.273748	1.24056
ZYX	7791	-1.04472	-0.768931	-0.170294	0.35388

## Sheet: 21_Day_SC2
Symbol	Gene_id	RSA Down	RSA Up	Q1	Q3
ACADVL	37	-1.09925	-1.20046	-0.484267	0.195022
ACAT1	38	-1.60215	-1.2833	-0.264825	0.166411
ACKR1	2532	-0.873746	-1.38508	-0.264007	0.289016
ACTL6A	86	-0.0278449	-17.1096	5.84325	6.74573
ACVR1	90	-0.0210782	-11.9132	4.42894	6.62336
ACY3	91703	-0.889201	-1.47982	-0.0706697	0.432557
ADCY6	112	-1.99483	-1.46919	-0.360126	-0.0719721
ADCY9	115	-2.07998	-1.82041	-0.284357	-0.00154213
AGO2	27161	-3.75585	-0.832798	-1.29181	-0.361245
AGXT2	64902	-1.53217	-2.18859	-0.0527906	0.331422
AHRR	57491	-1.27653	-1.14756	-0.294368	0.0587435
AK1	203	-0.997898	-1.95023	-0.101926	0.221696
ALPK3	57538	-1.17944	-1.30483	-0.404151	0.182709
AMBRA1	55626	-7.42832	-0.267997	-2.68775	-1.83243
AMD1	262	-7.15778	-0.396007	-2.58456	-1.97248
ANKRD11	29123	-4.46499	-0.234134	-3.12933	-0.933703
AP3B2	8120	-1.10721	-1.30029	-0.32825	0.127624
API5	8539	-0.323821	-6.98215	1.52348	2.1896
ARHGEF25	115557	-1.14208	-1.31962	-0.511114	0.203429
ARID4B	51742	-0.784166	-1.00637	-0.637588	0.703484
ARMC8	25852	-5.5053	-0.90782	-1.0984	-0.827949
ARRDC3	57561	-5.73607	-0.435808	-2.53517	-2.00673
ASAH1	427	-1.14318	-1.5985	-0.213991	0.3423
ASB7	140460	-5.83918	-0.128898	-4.16759	-1.82576
ASRGL1	80150	-1.049	-1.27221	-0.0946335	0.533348
ASXL2	55252	-7.52713	-0.0823614	-4.07095	-2.35302
ATF7IP	55729	-6.9155	-0.19701	-3.46421	-2.13383
ATP6AP1L	92270	-0.718173	-1.36315	-0.307684	0.648622
ATP6V1E2	90423	-1.72302	-1.02444	-0.167179	0.245078
BAZ1A	11177	-6.77716	-0.301225	-2.8752	-2.03284
BCL11B	64919	-1.51545	-1.56099	-0.169893	0.38482
BCL7A	605	-0.590085	-2.12965	0.135841	0.686838
BMPR1A	657	-0.115057	-9.13953	2.44879	3.02565
BMPR1B	658	-0.139308	-9.34436	2.25025	3.34699
BMT2	154743	-0.954721	-2.17747	0.0454706	0.415315
BOD1L1	259282	-0.622968	-2.43491	0.0453209	0.77231
BORCS5	118426	-1.63267	-1.78982	-0.0672864	0.214941
BRD2	6046	-5.51882	-0.3712	-2.73258	-1.90269
BRD4	23476	-7.49992	-0.0109479	-5.39636	-2.56889
BTF3L4	91408	-0.483492	-1.30171	0.0273599	1.06188
C2	717	-0.445117	-1.20033	-0.0851396	0.649815
C4BPA	722	-1.50592	-1.45977	-0.343993	0.148312
C6orf120	387263	-1.58955	-1.38161	-0.241145	0.00864163
CARM1	10498	-7.59197	-0.112467	-4.2259	-2.73429
CBFB	865	-1.89133	-0.873746	-0.732814	0.173095
CCAR1	55749	-9.38451	-0.0866494	-4.85196	-3.76956
CCDC149	91050	-1.78982	-1.85379	-0.25434	-0.0184673
CCDC180	100499483	-0.643633	-1.69808	-0.203066	0.524688
CCDC84	338657	-0.175063	-2.30955	0.331945	1.35766
CCDC86	79080	-1.06187	-1.64782	0.13708	0.547487
CCNP	79935	-0.961013	-1.20697	-0.0678601	0.680493
CDC37L1	55664	-2.93407	-0.934856	-0.77916	-0.290391
CDH26	60437	-0.586105	-1.04044	-0.483447	0.549569
CDIPT	10423	-0.55076	-4.18535	0.551137	1.16233
CDK16	5127	-1.00319	-1.5238	-0.23637	0.261085
CDYL	9425	-0.0422592	-11.1912	3.41437	5.395
CENPM	79019	-0.359307	-2.60988	0.217851	1.5662
CENPP	401541	-3.80321	-0.52221	-2.19308	-1.09806
CEP290	80184	-1.00107	-1.31393	-0.333923	0.511287
CETP	1071	-1.57064	-1.69435	-0.374655	-0.0652554
CHAMP1	283489	-5.01728	-0.475978	-1.93664	-1.2644
CHMP2A	27243	-0.465675	-0.707053	-0.415426	0.812811
CLDN15	24146	-0.481494	-1.11482	-0.488418	0.379193
CLDN7	1366	-1.51664	-1.26864	-0.35148	0.186854
CLEC11A	6320	-0.29904	-2.93402	0.072829	0.975033
CLK3	1198	-0.151484	-5.15869	1.39359	2.40904
CLMP	79827	-4.01372	-0.801327	-1.37446	-0.666698
CMIP	80790	-0.792233	-2.10508	0.258634	0.503169
CMTM3	123920	-1.58516	-1.02337	-0.329951	0.220015
COA5	493753	-0.758049	-1.09962	-0.19976	0.818261
COPS6	10980	-0.37663	-2.5781	0.441968	0.762662
COQ5	84274	-0.754044	-1.9674	0.019694	0.633219
CREBBP	1387	-9.52944	-0.0883658	-4.93523	-4.20213
CRIPT	9419	-0.862447	-2.4486	0.197418	0.689533
CRK	1398	-1.53639	-1.05543	-0.398269	-0.0988559
CRTC3	64784	-1.54056	-2.08677	-0.107848	0.258946
CRYZL1	9946	-1.78601	-1.87058	-0.0894888	0.158993
CSNK2A1	1457	-3.73312	-0.286825	-2.28619	-0.630664
CSNK2B	1460	-5.08689	-0.204057	-3.36652	-1.70967
CUL5	8065	-9.01038	-0.268892	-2.97484	-2.49616
CUL7	9820	-0.723722	-1.8422	-0.202489	0.213754
CUX1	1523	-0.63658	-1.60094	0.0841528	0.932187
CYB5R4	51167	-1.59042	-0.44046	-1.37816	-0.129716
CYSLTR1	10800	-1.25177	-1.41061	-0.201232	0.207755
DBNDD1	79007	-0.896432	-1.58031	-0.351921	0.186554
DCAF7	10238	-3.93318	-0.226152	-3.12817	-1.22504
DCUN1D1	54165	-4.0257	-0.600696	-1.30134	-0.585405
DDX24	57062	-0.302126	-2.8699	0.461702	1.50804
DDX42	11325	-0.595869	-3.4235	0.581733	0.854783
DEGS1	8560	-0.940075	-1.61067	0.0902281	0.534537
DGCR8	54487	-0.714205	-1.15304	-0.616453	0.740422
DGKI	9162	-0.327447	-1.64811	0.0450078	0.869923
DHRS4	10901	-1.66666	-1.12244	-0.503565	0.0279288
DHX29	54505	-6.14854	-0.294019	-2.78799	-1.72314
DHX35	60625	-1.54761	-1.13334	-0.621556	0.0935937
DNAJA1	3301	-1.40712	-0.967049	-0.181179	0.266626
DNAJC7	7266	-3.05915	-1.12026	-0.61819	-0.322744
DNASE1L2	1775	-1.2049	-1.32418	-0.490786	0.206201
DNMBP	23268	-1.0107	-1.95287	-0.152731	0.31618
DNTTIP1	116092	-0.298521	-4.54945	0.749237	1.80257
DOT1L	84444	-0.0168544	-12.5685	5.44421	7.22982
DPF2	5977	-0.566229	-4.22907	0.914029	1.31962
DPY30	84661	-0.253706	-6.24278	1.10068	1.96235
DRAP1	10589	-0.102983	-7.123	2.00233	3.72468
DRC7	84229	-0.706558	-1.54416	-0.00650915	0.394141
DUSP12	11266	-0.993666	-0.985216	-0.388924	0.287827
EIF3H	8667	-1.05623	-0.402461	-1.13825	0.165873
EIF4A3	9775	-0.61327	-2.33441	0.05282	1.09791
EIF4G2	1982	-14.0017	-0.00589159	-8.30007	-4.85702
ELAVL1	1994	-8.21131	-0.267102	-2.96642	-2.49963
ELAVL4	1996	-9.14751	-0.0575738	-5.45432	-3.23785
ELF1	1997	-0.267102	-6.94491	1.85912	2.35326
ELOF1	84337	-7.27461	-0.0737979	-4.37913	-3.0324
ELP4	26610	-0.523158	-0.822988	-0.462945	0.979489
EMC10	284361	-0.916121	-1.27757	-0.118563	0.524562
EP300	2033	-3.22628	-0.909894	-1.15864	-0.403201
EPHB4	2050	-0.589121	-1.10271	-0.0383318	0.646
EPX	8288	-1.29575	-1.27328	-0.00623304	0.301411
ERICH6B	220081	-0.834836	-1.54056	-0.134623	0.41458
ETNK1	55500	-1.60946	-1.21045	-0.132606	0.102871
EXTL3	2137	-0.8522	-1.76828	-0.0373333	0.528445
FAAH	2166	-0.944255	-1.63267	-0.0997288	0.5582
FAM114A2	10827	-1.18717	-1.51425	-0.212057	0.259541
FAM120A	23196	-2.37782	-0.961013	-1.01628	-0.334708
FAM126B	285172	-2.5408	-0.319292	-2.3634	-0.141812
FAM135B	51059	-1.38739	-1.5751	-0.102623	0.434473
FAM167B	84734	-0.583345	-2.53513	0.376252	0.722352
FAM168A	23201	-3.16058	-0.816527	-1.25037	-0.659808
FAM20C	56975	-0.596834	-1.51068	-0.380654	0.469076
FAM240A	100132146	-1.53097	-1.29462	-0.314019	0.0336934
FARSA	2193	-0.168063	-3.95194	0.446932	1.65488
FBXO11	80204	-15.7474	-0.015166	-6.62823	-5.55192
FBXO36	130888	-1.70679	-1.04742	-0.268529	0.162687
FBXW7	55294	-6.92792	-0.436738	-2.21537	-1.68462
FBXW8	26259	-1.00002	-1.29349	-0.179619	0.695281
FERD3L	222894	-0.557385	-1.0565	-0.401635	0.454694
FFAR3	2865	-0.937987	-1.09421	-0.237504	0.357835
FGF4	2249	-1.20712	-1.269	-0.132522	0.198568
FLAD1	80308	-1.69808	-1.08664	-0.331311	0.156838
FMO1	2326	-1.07155	-1.9292	-0.0454063	0.529179
FOCAD	54914	-0.121107	-10.3216	2.20532	2.94252
FOXK1	221937	-0.256382	-5.93195	1.34105	2.33718
FTO	79068	-2.14841	-0.894365	-0.941989	-0.270043
FUBP1	8880	-3.6379	-0.221724	-2.38431	-1.03802
FUS	2521	-9.07788	-0.0832186	-3.98542	-2.99339
FZR1	51343	-1.64002	-0.90057	-0.143509	0.205364
G3BP2	9908	-10.4132	-0.149742	-4.13881	-3.55199
GAL	51083	-0.223494	-1.68035	0.159956	0.810532
GATA3	2625	-0.0857915	-7.24164	1.64607	2.33145
GCSH	2653	-0.480673	-1.35425	0.0430691	0.737815
GEMIN4	50628	-0.519365	-1.71674	0.0238681	0.996321
GFRAL	389400	-1.0562	-1.42693	-0.149189	0.306532
GGNBP2	79893	-9.09787	-0.108153	-4.50414	-3.54558
GJA3	2700	-0.877862	-1.16402	-0.0830379	0.501908
GJC1	10052	-7.44423	-0.0558695	-5.13738	-2.5882
GNG7	2788	-2.33585	-1.15194	-0.185885	0.0187063
GPATCH8	23131	-9.3213	-0.0126346	-6.48346	-4.15639
GPLD1	2822	-0.909894	-1.90174	-0.123221	0.247874
GPS2	2874	-5.72909	-0.490078	-1.85667	-1.12475
GRAPL	400581	-1.1388	-1.2049	-0.265587	0.447195
GRID2IP	392862	-0.694422	-2.16874	0.272833	0.763812
GTF2H4	2968	-1.63634	-0.612302	-0.938898	0.0717343
H3-3A	3020	-0.58316	-0.860395	-0.694644	0.468651
H3P6	440926	-0.131373	-0.583311	0.56804	0.56804
HAGH	3029	-1.40944	-1.19603	-0.473568	0.0629256
HELZ	9931	-0.167189	-7.551	1.7959	2.78484
HIBCH	26275	-0.642841	-3.29219	0.163905	0.336674
HIVEP2	3097	-0.662955	-3.56369	0.501089	1.13152
HMG20A	10363	-0.161948	-6.76496	2.18923	3.08281
HMGB2	3148	-1.73931	-1.68442	-0.385318	0.228383
HMMR	3161	-1.20379	-1.27427	-0.584138	0.404265
HNRNPA1	3178	-2.45074	-0.44436	-3.51834	0.412895
HNRNPD	3184	-4.98394	-0.276056	-2.63685	-1.63928
HOOK1	51361	-1.02977	-1.53097	0.00266944	0.629967
HRH1	3269	-0.538055	-1.02657	-0.241259	0.399616
HSD17B12	51144	-0.333615	-4.83903	0.465632	0.827646
HYPK	25764	-0.325633	-2.20009	0.288192	1.08301
ICE1	23379	-0.35018	-2.08992	0.254864	1.45558
ICMT	23463	-4.97068	-0.373033	-2.69987	-1.7334
IFNB1	3456	-1.74182	-1.13225	-0.335269	0.17966
IFT57	55081	-0.947392	-1.42226	-0.18149	0.403784
IL4I1	259307	-1.26976	-1.83835	-0.121276	0.304016
ING1	3621	-6.02346	-0.157584	-3.50227	-2.22207
ING2	3622	-1.9555	-1.04258	-0.5059	-0.0557633
INTS13	55726	-2.30268	-0.639503	-1.33081	-0.296581
INTS3	65123	-0.408001	-4.87797	1.19356	1.80362
IQCC	55721	-0.832798	-1.56431	-0.0612648	0.273939
IQCE	23288	-0.979943	-1.58273	-0.220037	0.34959
IQCG	84223	-0.637723	-1.62288	-0.300054	0.275152
IRF2BP2	359948	-6.68471	-0.246579	-2.89668	-2.18053
ITPK1	3705	-4.21243	-0.665895	-1.16625	-0.793979
ITPRID2	6744	-1.91479	-0.858345	-0.460361	0.0525486
IWS1	55677	-6.83765	-0.133232	-3.23513	-1.56456
JADE2	23338	-0.562233	-4.9773	0.812869	1.13624
JMJD6	23210	-10.0944	-0.0780775	-4.34723	-3.60082
KALRN	8997	-2.239	-1.60286	-0.0613809	0.0480817
KAT8	84148	-1.62166	-0.527905	-0.8065	0.0221141
KCTD17	79734	-0.490878	-1.11917	-0.278927	0.370952
KDM2A	22992	-0.222609	-5.67342	1.63074	2.02961
KDM4A	9682	-0.105567	-8.67281	2.9401	4.20474
KDM6A	7403	-7.11126	-0.0592787	-4.73247	-2.62271
KHK	3795	-2.88144	-1.04151	-0.660517	-0.161576
KHSRP	8570	-3.68847	-0.964162	-1.0077	-0.379368
KIDINS220	57498	-0.548851	-3.41258	0.525176	1.30634
KIF15	56992	-0.665148	-0.982051	-0.199774	0.429678
KLF6	1316	-6.3286	-0.65219	-1.60282	-1.09452
KLHL18	23276	-0.936943	-1.91479	-0.00976482	0.722944
KLHL25	64410	-1.42897	-2.18303	-0.0845222	0.158257
KLHL33	123103	-0.800316	-1.32533	-0.290338	0.496484
KLK4	9622	-1.38161	-1.33561	-0.143025	0.35568
KMT2A	4297	-0.0558695	-10.7898	3.74127	4.82806
KMT2C	58508	-3.11938	-1.12801	-2.18085	1.09168
KMT2D	8085	-9.37339	-0.0168544	-6.37284	-3.82235
KMT5B	51111	-0.58527	-2.05219	0.262085	0.802183
KRT32	3882	-2.06372	-1.80636	-0.211873	0.132772
KRT40	125115	-1.50116	-1.48574	-0.14014	0.0811577
KRTAP13-3	337960	-1.04601	-1.09746	-0.322286	0.0864219
KRTAP4-11	653240	-1.1399	-1.36085	-0.250775	0.357174
KXD1	79036	-2.24887	-1.44215	-0.137136	0.0897017
L1CAM	3897	-0.709251	-1.86045	0.137795	0.702176
LAMTOR2	28956	-0.132365	-8.15045	1.93443	3.22245
LARP7	51574	-0.169812	-7.72056	2.40583	3.19696
LCP1	3936	-0.985216	-1.33218	-0.233522	0.339037
LEO1	123169	-6.94453	-0.190854	-2.75565	-1.82571
LOC100506551	100506551	-0.0999036	-0.687198	0.842932	0.842932
LRCOL1	100507055	-2.52874	-1.74182	-0.235424	0.0201579
LRPAP1	4043	-1.47746	-0.828725	-0.278478	0.169954
LRRC42	115353	-1.33104	-2.13188	-0.0980822	0.166123
LRRC46	90506	-0.919238	-2.22635	0.130709	0.645108
LRRC4C	57689	-1.3551	-1.90565	-0.189537	0.478027
LY6H	4062	-0.551356	-1.13116	-0.223798	0.301636
LYNX1	66004	-1.48337	-1.3071	-0.347024	0.283372
MAB21L1	4081	-1.45977	-1.1388	-0.540871	0.169924
MAGOH	4116	-3.04649	-0.407078	-2.38373	-0.758629
MALL	7851	-2.01587	-1.2161	-0.110498	0.741637
MAPT	4137	-13.3884	-1.6904e-11	-11.2011	-5.08324
MECR	51102	-0.680627	-2.42084	0.344919	0.713777
MED22	6837	-0.363878	-1.15325	-0.455977	1.10992
MED23	9439	-0.0712322	-12.8565	3.18838	4.4234
MED28	80306	-0.351092	-1.55374	0.125034	0.895304
MEIS2	4212	-12.8179	-0.0448079	-5.46802	-4.66126
MEN1	4221	-0.0380147	-12.0837	4.89143	5.56473
METAP1	23173	-0.750355	-2.05143	0.342657	0.548399
METTL23	124512	-1.22381	-1.6869	-0.0405032	0.541449
MFAP2	4237	-1.72677	-1.38624	-0.222946	0.2375
MGAT2	4247	-4.25257	-0.915083	-0.919818	-0.666744
MIGA1	374986	-0.958914	-2.0046	-0.0453266	0.492822
MINDY4	84182	-1.40247	-1.74936	-0.31627	0.185415
MIR1306	100302197	-0.561646	-0.139291	-0.630112	-0.630112
MKLN1	4289	-6.95615	-0.26442	-3.21693	-2.50424
MKS1	54903	-1.2867	-1.21935	-0.344667	0.273394
MLLT10	8028	-0.210232	-4.87765	0.592765	1.61667
MMP15	4324	-1.21601	-1.16622	-0.164369	0.353265
MNT	4335	-5.46837	-0.211115	-3.51509	-2.05289
MRPL9	65005	-0.607462	-1.58714	-0.00564179	1.07639
MRPS10	55173	-0.968365	-1.48456	-0.0535465	0.435265
MRPS34	65993	-0.980997	-1.54656	-0.243125	0.422693
MSL3	10943	-0.115921	-9.23852	2.56446	3.46426
MSTO1	55154	-0.211998	-2.47511	0.122627	1.98143
MTERF4	130916	-0.673746	-2.68353	0.373007	0.783343
MUCL3	135656	-0.987814	-1.5253	0.119498	0.332904
MX2	4600	-1.26188	-1.29235	-0.270027	0.238496
MXI1	4601	-0.306637	-5.79346	1.286	2.14919
MYT1	4661	-11.7841	-0.0295382	-6.03628	-5.03873
MYT1L	23040	-3.40717	-0.701336	-1.64782	-0.919055
NBPF11	200030	-0.404307	-2.00861	0.136325	1.4229
NCAPH2	29781	-0.769079	-1.7746	-0.259169	0.297329
NCOA6	23054	-9.03829	-0.0269985	-5.11768	-4.01753
NDUFB9	4715	-0.692448	-2.28289	0.112301	0.701704
NF1	4763	-3.66345	-1.02018	-1.02075	-0.477558
NFIB	4781	-5.05984	-0.755045	-1.27368	-0.961517
NFIC	4782	-4.73069	-0.53551	-2.28495	-1.2495
NMNAT1	64802	-0.472225	-3.15804	0.373911	1.72603
NOP14	8602	-0.378536	-1.73909	-0.24076	0.774466
NOP16	51491	-0.266208	-2.54165	0.264585	1.76422
NR2F1	7025	-6.93622	-0.127165	-4.03324	-1.90183
NRF1	4899	-6.30152	-0.123789	-5.56944	-1.89644
NSD1	64324	-19.9344	-0.00420747	-8.46567	-6.55558
NSFL1C	55968	-0.212881	-5.94091	1.35189	1.73842
NSUN2	54888	-4.59764	-0.317482	-2.58175	-1.63388
NUP155	9631	-0.742054	-1.6434	0.0554274	0.782709
ODF4	146852	-1.20268	-1.13662	-0.264757	0.479704
OGA	10724	-0.122837	-7.88926	2.2127	2.85539
OR10A4	283297	-2.40115	-1.17393	-0.37051	0.045738
OR13H1	347468	-1.47603	-1.67575	-0.0955797	0.117841
OR1F1	4992	-1.03723	-1.21156	-0.365597	0.244472
OR52D1	390066	-1.59607	-1.97799	-0.15	0.198946
OR52J3	119679	-3.20335	-1.21268	-0.449808	-0.158386
OR5C1	392391	-1.34477	-1.97269	-0.104026	0.215571
OR6C6	283365	-1.26301	-2.09903	-0.189677	0.305728
OR6K2	81448	-0.892299	-1.41177	-0.36853	0.139425
OR6X1	390260	-1.90304	-1.48101	-0.370092	-0.0142349
OR7D2	162998	-0.897466	-1.55016	-0.0857065	0.533687
PAN2	9924	-13.2292	-0.0755093	-5.03907	-4.55221
PAN3	255967	-8.03178	-0.0943774	-4.14961	-3.52134
PAX5	5079	-0.544081	-3.93318	0.543782	0.913742
PBX2	5089	-6.70567	-0.427447	-2.28188	-1.42372
PBX3	5090	-4.91815	-0.322009	-2.37828	-1.50555
PCDHA6	56142	-1.36891	-0.823638	-0.375582	0.282915
PCGF1	84759	-4.38673	-16.4271	6.94849	8.82482
PCMT1	5110	-0.85732	-3.31198	0.428804	0.677854
PCYT2	5833	-0.733083	-3.18903	0.426367	1.01764
PDAP1	11333	-0.558405	-1.3955	-0.123248	0.840952
PDCD1	5133	-1.10868	-1.19935	-0.20465	0.0212009
PDCD6IP	10015	-4.8142	-0.153226	-3.46218	-1.63371
PDS5A	23244	-6.84578	-0.446049	-2.42872	-1.69971
PDS5B	23047	-2.77119	-0.686534	-1.42321	-0.54181
PDZD7	79955	-1.0737	-1.5083	-0.302569	0.212386
PER3	8863	-0.854247	-2.15531	-0.00639627	0.416746
PGAP2	27315	-0.672764	-1.20806	-0.305048	0.834497
PGM3	5238	-1.3574	-1.71552	-0.0528674	0.433219
PGP	283871	-3.63368	-0.792233	-1.04054	-0.633609
PHC3	80012	-0.781144	-3.52446	0.208837	0.459225
PHETA1	144717	-1.3162	-1.44449	-0.082221	0.307312
PHF14	9678	-0.19701	-4.51718	0.919853	2.7992
PHF20L1	51105	-5.28467	-0.125434	-2.69734	-1.50453
PHF6	84295	-0.20582	-9.32272	2.21177	2.63824
PHOX2A	401	-0.00757638	-18.2394	6.56021	7.58733
PIKFYVE	200576	-1.25289	-1.96475	-0.0613513	0.524511
PIP5KL1	138429	-1.19318	-1.45154	-0.15977	0.222552
PKNOX1	5316	-5.63575	-0.193491	-3.00431	-1.55377
PLIN4	729359	-1.656	-1.87964	-0.111895	0.304264
PLK1	5347	-0.386081	-1.46618	-0.244559	1.11991
PLRG1	5356	-0.424296	-1.27653	-0.365826	1.04509
POLDIP3	84271	-7.07122	-0.433949	-2.39621	-1.45209
POLR3C	10623	-0.433019	-1.01833	-0.0893643	1.00937
POP4	10775	-0.509896	-1.82091	0.0877805	1.30425
PPP1R13L	10848	-1.01168	-1.63703	-0.0902384	0.316933
PPP1R35	221908	-1.51306	-0.928602	-0.7539	0.116808
PPP2CA	5515	-6.92003	-0.0244602	-4.78444	-2.65916
PPP2R1A	5518	-8.88752	-0.0261863	-6.94173	-3.36191
PPP2R5C	5527	-0.418177	-6.00593	1.35121	1.8284
PPP6C	5537	-7.60881	-0.22438	-3.11013	-2.63016
PPP6R3	55291	-4.51801	-0.742054	-1.62846	-1.08331
PQBP1	10084	-5.68215	-0.700347	-1.70242	-1.4179
PRDM15	63977	-1.96079	-1.73304	-0.193909	0.149088
PRELID3B	51012	-0.946346	-1.23497	-0.521482	0.194999
PRMT7	54496	-7.57018	-0.347446	-2.51569	-1.815
PRORP	9692	-0.447913	-2.72744	0.231451	1.07445
PRR27	401137	-1.05436	-1.56943	-0.304707	0.0839824
PRSS38	339501	-0.723137	-1.48079	-0.0465544	0.899837
PSMB1	5689	-0.294919	-3.07832	0.59225	1.55663
PSMB11	122706	-0.757047	-0.913757	-0.128645	0.359142
PSMC1	5700	-1.05276	-0.786181	-1.06493	0.0862753
PTCD3	55037	-0.598765	-1.3078	-0.0897288	0.626358
PTGES3	10728	-3.20118	-0.210232	-2.39989	-0.723707
PTPMT1	114971	-0.656101	-2.71379	0.264149	0.886382
PTPRR	5801	-1.77415	-1.14975	-0.241549	-0.0235958
PURG	29942	-0.621026	-1.18939	-0.141766	0.35714
PWWP3B	139221	-2.2616	-1.54776	-0.236672	-0.0223853
QSOX1	5768	-1.07585	-1.23386	-0.0186734	0.449417
RAB7A	7879	-0.128898	-8.99701	2.01151	2.79473
RACK1	10399	-3.15595	-0.162821	-3.06032	-0.691315
RAN	5901	-0.31296	-1.63634	-0.0774499	1.14418
RANBP1	5902	-0.204939	-5.91221	1.48855	2.57148
RBFOX2	23543	-6.05878	-0.158457	-3.29839	-1.81355
RBM18	92400	-6.52059	-0.471288	-2.26611	-1.38726
RBPJ	3516	-6.46061	-0.339253	-2.87544	-2.24214
RC3H2	54542	-1.33675	-1.00849	-0.835453	0.107444
RFC4	5984	-0.637554	-1.86024	-0.0740275	0.86795
RGL4	266747	-1.4246	-1.42927	-0.0477223	0.424151
RHOA	387	-4.98142	-0.218185	-2.94815	-1.96411
RIC8A	60626	-5.10593	-0.478794	-2.06985	-1.33063
RIOK3	8780	-1.17974	-0.809427	-0.486862	0.204419
RNASEH2C	84153	-1.6671	-0.781144	-0.976443	0.110875
RNF20	56254	-0.0516117	-9.5366	2.19004	3.75439
RNF7	9616	-3.77323	-0.213765	-2.91492	-0.800048
ROMO1	140823	-0.482552	-1.41561	-0.287005	0.730949
RORB	6096	-13.4283	-0.0584262	-5.12207	-4.46082
RPL13	6137	-0.225338	-1.18693	-0.149819	1.028
RPL24	6152	-0.146449	-2.07475	0.389973	1.33595
RPL6	6128	-0.629618	-1.07741	-0.1322	0.448576
RPLP2	6181	-0.506822	-0.827898	-0.28401	0.629837
RPRD1B	58490	-8.54711	-0.258167	-2.70959	-2.25919
RPRD2	23248	-10.4528	-0.0210782	-5.94003	-4.59894
RPS15A	6210	-0.580758	-1.18855	-0.210128	0.729519
RPS18	6222	-0.381324	-1.39043	-0.355849	0.959587
RPS2	6187	-0.309379	-0.864044	-0.140114	1.12436
RPS3	6188	-0.384045	-1.59658	-0.131548	1.38311
RPS6KB1	6198	-2.05501	-0.228974	-2.34305	-1.0686
RPS7	6201	-0.201922	-2.12298	0.238034	1.71588
RRP12	23223	-0.219954	-2.72542	0.237663	1.57103
RTN2	6253	-1.24057	-2.34161	0.150984	0.376525
RUNX2	860	-1.12067	-1.49641	-0.321318	0.23651
SCAF8	22828	-11.2581	-0.0371664	-5.67737	-3.97875
SCARA5	286133	-1.67823	-1.64862	-0.361829	0.14593
SEBOX	645832	-1.64125	-2.3143	0.0164214	0.197089
SENP8	123228	-5.11684	-0.710241	-1.62542	-1.0402
SETD5	55209	-4.02468	-0.117649	-4.01572	-1.13235
SF3B5	83443	-3.19791	-0.669819	-1.44367	-0.674725
SFRP2	6423	-1.7607	-1.29575	-0.46833	0.208323
SFTPA2	729238	-1.16402	-1.46212	-0.391754	0.215118
SGCD	6444	-0.788918	-1.27202	-0.527047	0.150057
SHOC1	158401	-1.28217	-1.32742	-0.184139	0.210411
SHOX2	6474	-5.1295	-0.261739	-2.83318	-1.83275
SIGMAR1	10280	-0.700347	-2.12914	-0.0485026	0.470482
SIK2	23235	-0.331076	-4.43432	0.997829	1.39978
SIRT7	51547	-3.94084	-0.630741	-1.14628	-0.968225
SIVA1	10572	-7.65268	-0.232359	-3.00426	-1.79437
SKIV2L	6499	-0.118513	-8.95053	2.39418	3.16204
SLC12A8	84561	-0.413549	-2.57719	0.00744954	0.686759
SLC16A1	6566	-0.91716	-1.16292	-0.33307	0.344832
SLC16A11	162515	-1.20601	-1.15962	-0.479696	0.217088
SLC18A3	6572	-0.914168	-1.55257	-0.055452	0.333169
SLC29A2	3177	-0.898501	-1.79363	-0.0507969	0.433475
SLC38A10	124565	-0.9359	-1.86282	-0.0800914	0.635326
SLC39A4	55630	-0.717181	-1.24301	0.00551164	0.669568
SLC41A2	84102	-1.06617	-2.39676	-0.0264597	0.335326
SLC4A3	6508	-1.11047	-1.24953	-0.0111971	0.214996
SLC7A9	11136	-1.00956	-3.0683	0.0331128	0.507626
SMAD3	4088	-1.0155	-1.48811	-0.2932	0.0915992
SMAD4	4089	-0.000841167	-11.9753	3.69218	8.56475
SMAD5	4090	-0.30393	-6.73746	1.6233	2.20256
SMCHD1	23347	-0.0473581	-12.9491	4.70549	5.3874
SMIM21	284274	-1.71927	-1.27089	-0.463192	0.206964
SMR3A	26952	-0.326111	-0.277319	-0.0598177	-0.0598177
SMR3B	10879	-1.06509	-1.87446	-0.157852	0.284822
SMU1	55234	-0.924258	-0.750044	-1.37545	0.512798
SMUG1	23583	-0.557753	-2.12639	-0.132881	0.456628
SMYD1	150572	-1.066	-1.39898	-0.178918	0.187928
SNAI1	6615	-1.05425	-1.33104	-0.356302	0.189933
SNAPC2	6618	-0.47035	-1.11166	-0.0226487	0.899657
SNRPC	6631	-0.815512	-1.82034	0.22043	0.893975
SOX11	6664	-4.94761	-0.532656	-2.21834	-1.53216
SP7	121340	-0.526955	-1.26076	-0.20302	0.767417
SPACA4	171169	-0.671782	-1.28851	0.0306357	0.468552
SPPL3	121665	-0.24925	-9.65927	2.16187	2.72632
SPRR2G	6706	-0.619086	-3.16484	0.195054	1.03577
SPTB	6710	-0.315673	-2.5151	0.27777	0.804861
SRBD1	55133	-0.352004	-3.22622	0.64241	1.43471
SRRM3	222183	-6.54014	-0.0346222	-4.80429	-2.72894
SRSF3	6428	-0.461923	-2.22713	0.182081	1.19331
STAU1	6780	-0.747046	-3.74958	0.45676	0.670275
STK40	83931	-2.27294	-1.18386	-0.256987	0.0878968
TANGO6	79613	-0.639503	-1.2867	-0.475876	0.282401
TASOR	23272	-5.67283	-0.243019	-1.82286	-1.08217
TBL1XR1	79718	-8.31277	-0.228811	-3.30985	-2.63882
TCP10L2	401285	-0.811312	-0.837616	-0.411464	0.150389
TEAD1	7003	-4.59486	-0.660995	-1.67132	-0.620571
TEPP	374739	-1.58395	-1.13771	-0.346146	0.0981439
TERT	7015	-1.04936	-1.7368	-0.298306	0.176341
TEX13B	56156	-0.972571	-2.16027	0.0766396	0.511695
TFAP4	7023	-8.38176	-0.265314	-3.30988	-2.53895
TGFB1I1	7041	-1.60094	-1.64739	-0.24203	-0.0342453
TGIF2LX	90316	-0.0978182	-10.469	3.16561	3.72627
TGIF2LY	90655	-0.109016	-3.03321	-0.0168229	3.37386
TIAL1	7073	-6.98635	-0.442322	-2.24039	-1.82632
TLE5	166	-0.398844	-1.15853	-0.126743	0.517852
TLL2	7093	-1.23497	-1.53639	0.129977	0.273922
TM2D1	83941	-6.04108	-0.43209	-2.40234	-1.71594
TMCO5A	145942	-1.18386	-1.56671	0.00680578	0.508056
TMEM105	284186	-0.795263	-1.44801	-0.124449	0.395865
TMEM127	55654	-4.87279	-0.764062	-1.37361	-1.0936
TMEM165	55858	-4.27708	-0.47035	-2.00432	-0.845391
TMEM213	155006	-0.457791	-1.86311	0.0276053	0.555392
TMEM219	124446	-0.56319	-1.29689	-0.282553	0.365785
TMEM242	729515	-0.463794	-3.17181	0.259598	0.556635
TMEM248	55069	-1.42693	-1.23396	-0.246453	0.190697
TMEM41B	440026	-0.1341	-7.48695	2.22861	3.34912
TMF1	7110	-1.32989	-1.29916	-0.260542	0.20283
TMUB2	79089	-0.964162	-1.41876	-0.359133	0.411096
TNFRSF19	55504	-1.08871	-1.25851	-0.320428	0.230523
TRAPPC5	126003	-0.111604	-3.76849	0.4442	2.85799
TRIM28	10155	-6.7532	-0.160202	-3.62706	-1.76158
TRIM39	56658	-0.324124	-0.892292	0.0893823	0.467528
TRIM39-RPP21	202658	-0.569359	-2.67911	0.244743	0.480247
TRPM5	29850	-0.515397	-1.5634	-0.291716	0.465131
TSC1	7248	-0.0678136	-8.58416	2.94581	4.58824
TSC2	7249	-0.0354701	-17.8634	5.40433	5.75568
TSR1	55720	-0.281437	-1.71248	0.0972714	1.27081
TTC1	7265	-0.485373	-1.23818	-0.0853411	1.11953
TTC13	79573	-0.770083	-1.95682	-0.0123068	0.461546
TUBB1	81027	-1.28556	-1.80784	0.0120572	0.296954
TWIST1	7291	-0.539317	-4.75243	0.948619	1.66044
TXNL4A	10907	-0.506114	-1.62135	-0.00462219	1.17867
UBA3	9039	-0.228811	-2.1725	0.0937588	1.63696
UBA5	79876	-1.10769	-1.2149	-0.474876	0.0612615
UBE2A	7319	-0.124568	-11.6334	2.89247	3.54116
UBE2F	140739	-7.69205	-0.345624	-2.91322	-2.123
UBE2H	7328	-0.0995391	-10.4132	3.04421	4.24447
UBE2L3	7332	-0.494789	-2.57464	0.183232	1.51106
UBE2R2	54926	-5.2667	-0.6708	-1.90305	-1.23073
UBE4B	10277	-0.199652	-10.1095	2.25288	2.96828
UBXN2B	137886	-1.00531	-1.28556	-0.440188	0.387793
USP19	10869	-0.267997	-5.92376	1.15348	2.23391
USP34	9736	-5.57154	-0.166315	-2.94753	-2.18383
VARS1	7407	-0.19525	-2.00766	-0.126792	1.60033
VCP	7415	-0.125434	-3.08961	0.593186	1.8987
VEZF1	7716	-6.62759	-0.169812	-3.46155	-1.65809
VGLL4	9686	-0.904711	-1.31507	-0.562421	0.299466
VPS28	51160	-0.443254	-2.7874	0.46748	1.42437
VPS33A	65082	-0.0524629	-10.4963	3.80372	5.1878
VPS33B	26276	-0.826689	-1.38739	-0.276185	0.284944
VPS41	27072	-0.193491	-2.36748	-0.221805	2.37098
VPS45	11311	-6.34307	-0.469413	-2.0731	-1.59326
WAC	51322	-0.0185434	-9.81118	2.83092	4.60285
WDFY3	23001	-3.16658	-0.861421	-1.14909	-0.440236
WDR61	80349	-0.227038	-7.88409	2.21962	2.75853
WIPI2	26100	-0.401539	-5.33537	0.639567	1.4115
XDH	7498	-1.9833	-1.3666	-0.382971	0.146976
YAP1	10413	-1.82174	-1.18496	-0.646059	-0.207395
YIPF6	286451	-1.44335	-1.11699	-0.77384	-0.104896
YLPM1	56252	-3.80033	-0.0746535	-2.47957	-1.07989
YTHDF2	51441	-2.67464	-0.881982	-0.770947	-0.339691
YY1	7528	-6.1034	-0.420956	-2.29046	-1.4002
ZBTB12	221527	-0.331984	-6.06924	1.11973	1.81003
ZBTB14	7541	-0.00388612	-14.667	5.7813	7.63643
ZBTB25	7597	-1.13771	-1.77334	-0.0349582	0.414294
ZC3H15	55854	-6.32049	-0.257275	-2.70412	-1.83929
ZC3H7A	29066	-0.667856	-1.2678	0.0261713	0.47239
ZCWPW1	55063	-0.994724	-2.57631	0.238151	0.49415
ZFP36L2	678	-8.03123	-0.106429	-3.8682	-2.65283
ZFP64	55734	-0.316577	-4.8335	1.18088	1.75529
ZFPM1	161882	-7.24858	-0.0541659	-5.07345	-2.63196
ZFX	7543	-0.135835	-6.27709	1.72238	3.16855
ZMYND10	51364	-1.23833	-1.83578	-0.0333307	0.288469
ZMYND8	23613	-0.259953	-8.17801	1.86363	2.41507
ZNF134	7693	-1.54296	-1.55979	-0.236206	0.158622
ZNF174	7727	-0.931728	-1.60165	-0.0430706	0.388331
ZNF518A	9849	-6.27476	-0.139308	-3.99262	-2.19087
ZNF800	168850	-0.0575738	-15.0754	4.07239	4.68727
ZNF865	100507290	-2.6231	-0.997898	-0.714489	-0.254161
ZNHIT6	54680	-0.930686	-1.70555	0.0975776	0.550059
ZYX	7791	-0.62866	-1.99394	-0.0134727	0.449676

## Sheet: 29_Day_SC2
Symbol	Gene_id	RSA Down	RSA Up	Q1	Q3
ACADVL	37	-1.58382	-1.3551	-0.582228	-0.108201
ACAT1	38	-0.980997	-1.92395	-0.0808636	0.415926
ACKR1	2532	-1.01274	-1.41294	-0.166507	0.188163
ACTL6A	86	-0.0524629	-13.7155	3.86105	4.64315
ACVR1	90	-0.000841167	-14.1352	5.56562	7.68686
ACY3	91703	-1.07909	-1.97004	-0.0445343	0.422249
ADCY6	112	-1.0712	-1.34362	-0.363625	0.0314784
ADCY9	115	-0.587195	-1.21156	-0.209765	0.551577
AGO2	27161	-1.92325	-0.997898	-0.724406	-0.22176
AGXT2	64902	-1.2227	-1.4246	-0.330345	0.284334
AHRR	57491	-0.993666	-1.49997	-0.383818	0.138378
AK1	203	-0.894365	-2.3633	-0.0476084	0.302991
ALPK3	57538	-0.720158	-1.27314	-0.21554	0.560502
AMBRA1	55626	-5.81808	-0.378536	-2.76278	-1.72187
AMD1	262	-8.86549	-0.294919	-3.48627	-2.89755
ANKRD11	29123	-5.19445	-0.128898	-4.22351	-2.33331
AP3B2	8120	-1.14756	-1.87775	0.0373803	0.374364
API5	8539	-0.29762	-6.0989	1.06687	1.94558
ARHGEF25	115557	-1.04151	-1.78982	-0.162703	0.310497
ARID4B	51742	-0.741057	-1.6807	-0.017067	0.554286
ARMC8	25852	-5.28964	-0.841978	-1.28962	-0.960804
ARRDC3	57561	-5.35374	-0.539317	-2.54342	-1.9184
ASAH1	427	-2.21653	-0.840393	-0.510561	0.0298445
ASB7	140460	-6.09313	-0.161948	-3.78783	-1.80305
ASRGL1	80150	-1.06294	-3.00064	0.148947	0.356169
ASXL2	55252	-7.71684	-0.175063	-3.94732	-3.10738
ATF7IP	55729	-8.05267	-0.134967	-4.23387	-2.26526
ATP6AP1L	92270	-0.745049	-2.33009	0.154505	0.505246
ATP6V1E2	90423	-0.576217	-1.53576	-0.274197	0.4382
BAZ1A	11177	-7.68711	-0.155841	-3.38606	-2.38417
BCL11B	64919	-0.911969	-2.43491	-0.124801	0.360815
BCL7A	605	-0.595869	-1.69559	-0.170236	0.686136
BMPR1A	657	-0.0712322	-13.0899	3.24486	4.40081
BMPR1B	658	-0.109016	-11.0283	2.68079	3.67014
BMT2	154743	-0.639503	-2.58176	0.0685278	0.565778
BOD1L1	259282	-1.23386	-0.769738	-0.178452	0.528167
BORCS5	118426	-0.890233	-1.26188	-0.404142	0.323866
BRD2	6046	-5.31352	-0.370284	-2.9842	-2.28067
BRD4	23476	-8.60163	-0.0320794	-4.75175	-2.83459
BTF3L4	91408	-0.481612	-1.21379	-0.078245	0.594643
C2	717	-0.412624	-1.71927	0.0445846	0.908368
C4BPA	722	-0.753044	-1.6617	0.0620008	0.404049
C6orf120	387263	-1.12352	-1.74182	-0.275015	0.210509
CARM1	10498	-10.291	-0.0558695	-5.17203	-4.4183
CBFB	865	-1.58516	-1.2754	-0.46979	0.111586
CCAR1	55749	-6.93371	-0.130631	-3.683	-2.63096
CCDC149	91050	-0.966263	-1.2867	-0.145405	0.385268
CCDC180	100499483	-0.687519	-1.25742	-0.0978362	0.695063
CCDC84	338657	-0.245689	-1.44365	0.0355298	1.29733
CCDC86	79080	-0.888169	-3.18703	0.358102	0.737331
CCNP	79935	-1.11373	-2.34017	0.121686	0.355081
CDC37L1	55664	-0.888199	-1.53217	-0.346003	0.107606
CDH26	60437	-0.718101	-1.82937	-0.0479565	0.408261
CDIPT	10423	-0.336526	-3.17285	0.201378	1.79855
CDK16	5127	-0.910931	-1.58516	-0.375788	0.641996
CDYL	9425	-0.0567215	-10.7297	2.93737	4.60561
CENPM	79019	-0.476916	-1.575	0.100999	0.678309
CENPP	401541	-2.80376	-0.566064	-2.0989	-0.264381
CEP290	80184	-0.753189	-1.47025	-0.00386243	0.422741
CETP	1071	-1.0249	-1.22493	-0.517752	0.246364
CHAMP1	283489	-5.13296	-0.318387	-2.88635	-1.66515
CHMP2A	27243	-0.379656	-2.88761	-0.0813607	1.34672
CLDN15	24146	-0.430233	-1.44684	-0.048006	0.447356
CLDN7	1366	-0.889579	-1.78728	-0.167776	0.28651
CLEC11A	6320	-0.285694	-2.80055	0.377723	0.531716
CLK3	1198	-0.20582	-6.00156	1.3628	2.23843
CLMP	79827	-3.02476	-0.866552	-1.48618	-0.669482
CMIP	80790	-0.866552	-2.45854	0.140716	0.47566
CMTM3	123920	-1.16842	-1.68566	-0.214051	0.213075
COA5	493753	-0.946346	-1.34936	-0.176889	0.343113
COPS6	10980	-0.647306	-1.3643	-0.305906	0.884233
COQ5	84274	-1.21601	-0.883012	-0.451286	0.24686
CREBBP	1387	-9.12515	-0.109878	-4.91746	-4.29695
CRIPT	9419	-0.992609	-1.62777	0.0210229	0.570111
CRK	1398	-2.55744	-1.33904	-0.432554	-0.0934697
CRTC3	64784	-0.755045	-1.49929	-0.110488	0.448312
CRYZL1	9946	-1.4398	-1.43161	-0.38094	0.223586
CSNK2A1	1457	-2.93965	-0.293119	-3.00736	-0.443504
CSNK2B	1460	-1.10179	-0.630741	-0.992542	0.169325
CUL5	8065	-8.14229	-0.29132	-3.58614	-3.13018
CUL7	9820	-0.957866	-1.62899	-0.164696	0.260197
CUX1	1523	-1.93436	-1.2833	-0.487612	-0.223973
CYB5R4	51167	-2.49649	-0.331076	-1.91816	-0.510476
CYSLTR1	10800	-1.25065	-1.42226	-0.107937	0.393003
DBNDD1	79007	-1.03866	-1.16842	-0.113286	0.231044
DCAF7	10238	-2.03379	-0.40985	-2.26615	-0.272245
DCUN1D1	54165	-4.8416	-0.603595	-1.88195	-1.19863
DDX24	57062	-0.347446	-2.44671	0.296189	1.18767
DDX42	11325	-0.622968	-1.09205	-0.220387	0.826065
DEGS1	8560	-1.08124	-2.11269	0.0728831	0.23005
DGCR8	54487	-0.862447	-1.29802	-0.328459	0.722069
DGKI	9162	-0.651213	-0.92652	-0.261088	0.818787
DHRS4	10901	-1.93839	-1.91741	-0.0421702	0.198024
DHX29	54505	-5.60504	-0.594905	-1.83385	-1.44539
DHX35	60625	-1.52619	-1.0287	-0.532282	0.0443384
DNAJA1	3301	-0.787189	-1.57263	0.134848	0.783166
DNAJC7	7266	-2.92081	-1.27766	-0.57245	-0.0514695
DNASE1L2	1775	-0.8522	-1.24057	-0.42579	0.371792
DNMBP	23268	-2.0046	-0.971519	-0.506302	0.102354
DNTTIP1	116092	-0.238574	-6.60694	1.28274	2.1277
DOT1L	84444	-8.76444e-06	-15.9688	6.39548	7.6031
DPF2	5977	-2.44255	-0.362506	-1.2664	-0.315698
DPY30	84661	-0.3712	-5.02063	0.995592	1.38596
DRAP1	10589	-0.320197	-4.26617	0.653679	1.59528
DRC7	84229	-0.684564	-1.75818	-0.241892	0.285219
DUSP12	11266	-0.556493	-1.21045	-0.386182	0.407201
EIF3H	8667	-0.790053	-0.829743	-1.12801	0.156521
EIF4A3	9775	-0.182951	-1.90179	0.146699	1.78825
EIF4G2	1982	-10.9648	-0.0067339	-7.92941	-4.40574
ELAVL1	1994	-7.78196	-0.518417	-2.52268	-2.20153
ELAVL4	1996	-8.898	-0.0609844	-5.64548	-4.158
ELF1	1997	-0.383127	-6.89474	1.3193	1.8165
ELOF1	84337	-5.74193	-0.245689	-3.91556	-2.57641
ELP4	26610	-0.723639	-0.792233	-1.07169	0.363344
EMC10	284361	-0.819573	-2.58481	0.241025	0.594526
EP300	2033	-4.06841	-0.865525	-1.43474	-0.874201
EPHB4	2050	-0.816527	-1.68442	0.0343709	0.564502
EPX	8288	-1.01805	-2.25247	0.162261	0.394021
ERICH6B	220081	-1.47982	-1.24392	-0.233029	0.106767
ETNK1	55500	-1.08232	-2.13876	0.0958805	0.500644
EXTL3	2137	-0.676693	-3.14519	0.322667	0.682049
FAAH	2166	-1.00425	-2.7559	0.181827	0.414247
FAM114A2	10827	-0.565106	-1.71552	-0.283988	0.367119
FAM120A	23196	-2.53175	-0.998956	-1.13413	-0.306411
FAM126B	285172	-3.06319	-0.282334	-2.9332	-0.456984
FAM135B	51059	-1.20157	-1.4976	-0.1492	0.454152
FAM167B	84734	-0.303212	-3.1019	0.287036	0.891358
FAM168A	23201	-3.74189	-0.959963	-1.03874	-0.477271
FAM20C	56975	-1.16512	-1.23945	-0.364548	0.311631
FAM240A	100132146	-1.45154	-2.02466	-0.168982	0.167083
FARSA	2193	-0.457248	-4.10892	0.569316	1.26668
FBXO11	80204	-14.5174	-0.0524629	-5.88957	-5.35339
FBXO36	130888	-1.43161	-2.05021	-0.151318	0.266473
FBXW7	55294	-6.9487	-0.374867	-2.83964	-1.95748
FBXW8	26259	-1.3219	-1.56702	-0.187491	0.26834
FERD3L	222894	-0.580111	-2.10796	0.0868953	0.284294
FFAR3	2865	-0.395086	-1.18055	-0.146798	0.619029
FGF4	2249	-0.62491	-1.21713	-0.367371	0.369562
FLAD1	80308	-1.96449	-1.6241	-0.354313	-0.240391
FMO1	2326	-1.12898	-1.07478	-0.0884643	0.34386
FOCAD	54914	-0.157584	-10.6704	2.3158	3.03109
FOXK1	221937	-0.140176	-8.34759	2.1731	2.72476
FTO	79068	-3.99816	-0.915083	-1.18273	-0.708849
FUBP1	8880	-5.35841	-0.288622	-3.12898	-1.67091
FUS	2521	-10.2055	-0.0160101	-5.46067	-3.63826
FZR1	51343	-0.886105	-1.0138	-0.711653	0.542873
G3BP2	9908	-11.2693	-0.175939	-4.42351	-4.06617
GAL	51083	-0.525331	-1.74721	-0.0260585	0.313322
GATA3	2625	-0.135835	-5.62342	1.03484	1.51498
GCSH	2653	-0.354885	-1.9439	0.0149336	0.710882
GEMIN4	50628	-0.351092	-2.95869	0.431908	1.3525
GFRAL	389400	-1.30824	-1.15085	-0.503704	0.0798164
GGNBP2	79893	-10.9015	-0.0584262	-5.677	-4.38108
GJA3	2700	-1.23945	-1.1388	-0.236375	0.31275
GJC1	10052	-6.44801	-0.0832186	-5.09846	-2.49395
GNG7	2788	-1.31323	-1.48219	-0.524929	0.113228
GPATCH8	23131	-7.53893	-0.0380147	-6.20381	-3.64131
GPLD1	2822	-0.876045	-1.43863	-0.415018	0.219895
GPS2	2874	-5.57154	-0.556493	-2.31988	-1.79491
GRAPL	400581	-1.09421	-1.3666	-0.288569	0.356241
GRID2IP	392862	-0.660995	-2.01128	-0.122164	0.520676
GTF2H4	2968	-0.429549	-0.816527	-0.815468	0.990416
H3-3A	3020	-0.928602	-0.869633	-0.569063	0.471458
H3P6	440926	-0.504076	-0.163217	-0.498802	-0.498802
HAGH	3029	-1.67823	-1.14975	-0.801099	0.0540991
HELZ	9931	-0.149742	-7.03004	1.64384	2.98137
HIBCH	26275	-1.03091	-1.52261	-0.263508	0.298343
HIVEP2	3097	-0.648282	-5.75749	0.646933	1.09546
HMG20A	10363	-0.0849337	-8.3314	2.31786	3.60403
HMGB2	3148	-0.901605	-2.01395	-0.0866785	0.376506
HMMR	3161	-1.16537	-1.27202	-0.346859	0.025731
HNRNPA1	3178	-2.58079	-0.099549	-4.25388	-0.235683
HNRNPD	3184	-5.68215	-0.348357	-2.95693	-2.07824
HOOK1	51361	-1.31279	-1.47273	-0.224654	0.407155
HRH1	3269	-0.527905	-1.54896	-0.0183274	0.422924
HSD17B12	51144	-0.236797	-4.19335	0.578221	1.13066
HYPK	25764	-0.265314	-1.37655	-0.0415496	1.00052
ICE1	23379	-0.266208	-2.4102	0.318291	1.32076
ICMT	23463	-5.46179	-0.19701	-3.81703	-1.61934
IFNB1	3456	-1.26976	-1.32533	-0.0251694	0.332474
IFT57	55081	-1.09205	-1.6388	-0.187222	0.391667
IL4I1	259307	-0.904711	-1.58879	-0.182413	0.258073
ING1	3621	-5.43716	-0.285028	-3.05147	-2.3817
ING2	3622	-2.20454	-1.16952	-0.537898	-0.219887
INTS13	55726	-2.16614	-0.674728	-1.32426	-0.170647
INTS3	65123	-0.145391	-2.43031	0.0639027	1.91936
IQCC	55721	-1.06187	-2.35895	0.0294582	0.321
IQCE	23288	-0.795858	-1.22604	-0.699758	0.26539
IQCG	84223	-1.18496	-1.8667	-0.0494967	0.321858
IRF2BP2	359948	-6.22193	-0.19613	-2.87799	-2.23013
ITPK1	3705	-5.45794	-0.496674	-1.97594	-1.5934
ITPRID2	6744	-2.18972	-1.33446	-0.433839	-0.197673
IWS1	55677	-5.83416	-0.219069	-3.48294	-2.32936
JADE2	23338	-0.620056	-6.37216	0.702683	1.02712
JMJD6	23210	-11.1285	-0.135835	-4.96286	-4.45684
KALRN	8997	-0.955806	-1.69062	-0.335788	0.21803
KAT8	84148	-0.322719	-0.736072	-0.688987	0.943398
KCTD17	79734	-0.896432	-1.47982	-0.076136	0.446238
KDM2A	22992	-0.362963	-3.25242	0.569062	1.20729
KDM4A	9682	-0.0806473	-8.33656	2.58658	4.23769
KDM6A	7403	-6.95956	-0.0363181	-5.85851	-3.33199
KHK	3795	-1.06502	-1.67823	-0.328327	0.190418
KHSRP	8570	-3.82822	-0.956817	-1.20463	-0.563531
KIDINS220	57498	-0.458183	-4.22246	0.840071	1.32589
KIF15	56992	-1.17944	-1.85379	-0.0251178	0.368714
KLF6	1316	-5.47552	-0.831779	-1.18837	-0.742441
KLHL18	23276	-0.933814	-1.43746	-0.0760368	0.27067
KLHL25	64410	-0.872717	-1.68814	-0.127624	0.461931
KLHL33	123103	-0.701336	-1.71427	-0.0128606	0.486345
KLK4	9622	-0.977836	-1.25402	-0.28955	0.265183
KMT2A	4297	-0.0388633	-13.1243	4.09232	5.31766
KMT2C	58508	-3.31299	-0.421883	-2.60307	-0.94788
KMT2D	8085	-9.21609	-0.0117912	-6.6766	-3.53578
KMT5B	51111	-0.846064	-2.21347	0.108037	0.351285
KRT32	3882	-1.01261	-1.77207	-0.269437	0.20278
KRT40	125115	-1.11047	-2.45342	0.157281	0.349139
KRTAP13-3	337960	-1.12169	-1.07909	-0.151035	0.0327556
KRTAP4-11	653240	-0.870661	-1.28104	-0.510642	0.631625
KXD1	79036	-1.4246	-1.61868	-0.0359474	0.265956
L1CAM	3897	-0.726119	-2.34306	0.245058	0.780813
LAMTOR2	28956	-0.314768	-5.57682	1.2498	1.61679
LARP7	51574	-0.163694	-8.32333	1.90487	2.61641
LCP1	3936	-0.857248	-1.26526	-0.235526	0.233028
LEO1	123169	-5.95177	-0.179444	-3.02306	-1.90943
LOC100506551	100506551	-0.400299	-0.220283	-0.222388	-0.222388
LRCOL1	100507055	-2.01529	-1.88743	-0.265868	0.00452727
LRPAP1	4043	-1.0351	-1.25301	-0.216136	0.168323
LRRC42	115353	-1.28783	-1.43395	-0.0820319	0.503087
LRRC46	90506	-0.536461	-2.98389	0.190574	0.684156
LRRC4C	57689	-1.46094	-1.80126	-0.0141339	0.345734
LY6H	4062	-0.688504	-1.57427	-0.0647514	0.286221
LYNX1	66004	-0.947392	-2.60162	-0.0463407	0.546919
MAB21L1	4081	-4.76804	-0.930686	-1.3471	-1.02682
MAGOH	4116	-3.50201	-0.417251	-2.25963	-1.04532
MALL	7851	-1.93706	-2.07413	-0.15528	0.896627
MAPT	4137	-14.0852	-1.78433e-11	-10.3709	-5.59056
MECR	51102	-0.90264	-2.92741	0.0610726	0.578832
MED22	6837	-0.345442	-1.8726	-0.108336	0.756065
MED23	9439	-0.0618374	-12.2371	3.43797	4.32778
MED28	80306	-0.649259	-1.96449	0.231506	1.00855
MEIS2	4212	-12.2878	-0.0202331	-6.60931	-5.15793
MEN1	4221	-0.039712	-11.1991	4.15716	5.06566
METAP1	23173	-0.565858	-1.85833	0.0862877	0.720067
METTL23	124512	-1.79236	-1.51903	-0.379233	-0.015278
MFAP2	4237	-1.15085	-1.76449	-0.202061	0.0735868
MGAT2	4247	-4.39596	-0.887137	-1.43944	-0.916341
MIGA1	374986	-0.863472	-2.18164	-0.00192279	0.549534
MINDY4	84182	-0.644378	-1.53936	-0.0886567	0.720953
MIR1306	100302197	-0.588167	-0.12967	-0.811042	-0.811042
MKLN1	4289	-8.05864	-0.234134	-3.61731	-3.29422
MKS1	54903	-0.776113	-1.18717	-0.391553	0.431977
MLLT10	8028	-0.294019	-2.35546	0.0915126	1.56371
MMP15	4324	-1.6597	-1.4211	-0.252955	0.160064
MNT	4335	-4.60884	-0.362049	-2.95555	-1.89734
MRPL9	65005	-1.88613	-0.975729	-0.461059	0.072503
MRPS10	55173	-3.03806	-0.655123	-1.84601	-0.659841
MRPS34	65993	-3.51486	-0.412624	-2.11927	-0.647778
MSL3	10943	-0.241241	-7.61852	1.40973	2.27305
MSTO1	55154	-0.29042	-1.72056	-0.0689585	1.64471
MTERF4	130916	-1.39127	-1.10613	-0.64199	-0.0922277
MUCL3	135656	-0.574696	-1.48811	-0.0347054	0.560888
MX2	4600	-1.02018	-1.4633	-0.396092	0.10991
MXI1	4601	-0.235909	-6.57628	1.54705	2.54329
MYT1	4661	-10.4745	-0.0168544	-6.81516	-5.17438
MYT1L	23040	-2.85222	-0.609397	-1.75333	-0.347932
NBPF11	200030	-0.71362	-1.08672	-0.191942	0.213261
NCAPH2	29781	-0.736072	-1.02018	-0.0894715	0.619588
NCOA6	23054	-10.5851	-0.015166	-6.27343	-5.09571
NDUFB9	4715	-1.09268	-1.85895	-0.0403809	0.274126
NF1	4763	-3.69241	-0.958914	-1.29562	-0.383554
NFIB	4781	-4.59392	-0.739062	-1.63752	-0.986167
NFIC	4782	-4.10505	-0.663935	-1.89813	-1.11778
NMNAT1	64802	-0.311152	-4.13328	0.749964	1.89956
NOP14	8602	-0.334709	-3.27162	0.612296	1.29399
NOP16	51491	-0.173312	-2.54599	0.308293	1.60241
NR2F1	7025	-7.23274	-0.184706	-3.80756	-2.51323
NRF1	4899	-5.05176	-0.0210782	-5.32329	-1.09483
NSD1	64324	-15.3549	-0.00504945	-8.24627	-6.09897
NSFL1C	55968	-0.203176	-8.82039	1.99709	2.61559
NSUN2	54888	-6.47926	-0.341073	-2.92685	-1.61059
NUP155	9631	-0.460987	-2.24943	-0.0819016	1.39917
ODF4	146852	-0.854247	-1.27229	-0.0958744	0.560517
OGA	10724	-0.175063	-8.5474	1.97418	2.92006
OR10A4	283297	-1.45624	-1.51425	-0.0203205	0.237825
OR13H1	347468	-1.89653	-2.45558	0.0290737	0.199157
OR1F1	4992	-1.28896	-1.45977	-0.108809	0.143304
OR52D1	390066	-1.05229	-2.03943	-0.186157	0.155368
OR52J3	119679	-3.09395	-1.44215	-0.398691	-0.128024
OR5C1	392391	-0.994724	-2.36185	-0.100911	0.295691
OR6C6	283365	-1.58395	-1.29575	-0.255485	0.160815
OR6K2	81448	-1.32875	-1.5238	-0.179812	0.20932
OR6X1	390260	-1.16732	-1.64371	-0.143053	0.327188
OR7D2	162998	-0.749045	-2.39676	0.117953	0.403578
PAN2	9924	-14.2631	-0.068668	-5.43092	-5.02356
PAN3	255967	-7.53701	-0.0661052	-5.0443	-3.57408
PAX5	5079	-0.52221	-4.4636	0.555058	1.37909
PBX2	5089	-5.67593	-0.425592	-2.57566	-1.70484
PBX3	5090	-5.10198	-0.394164	-2.25384	-1.45189
PCDHA6	56142	-1.56943	-1.03937	-0.308929	0.194106
PCGF1	84759	-0.00420747	-13.3771	5.16575	7.03873
PCMT1	5110	-0.847086	-3.22274	0.308943	0.592315
PCYT2	5833	-0.532656	-3.54808	0.455128	0.989596
PDAP1	11333	-0.554581	-1.11461	-0.334786	0.5977
PDCD1	5133	-1.33509	-1.61799	-0.0727871	0.114544
PDCD6IP	10015	-3.79689	-0.0857915	-3.78707	-0.816184
PDS5A	23244	-9.5366	-0.153226	-4.18701	-3.66524
PDS5B	23047	-5.52326	-0.392323	-2.90687	-1.93312
PDZD7	79955	-1.83706	-1.47864	-0.53767	0.0742205
PER3	8863	-0.959963	-1.91087	-0.18181	0.296398
PGAP2	27315	-0.356567	-2.79931	-0.0654249	1.73483
PGM3	5238	-0.793243	-2.07455	-0.115313	0.286563
PGP	283871	-3.00064	-0.784166	-1.60046	-0.507451
PHC3	80012	-0.575656	-2.41374	0.322605	1.04448
PHETA1	144717	-1.82041	-1.55497	-0.291126	0.0688512
PHF14	9678	-0.144522	-4.96883	1.16213	2.62981
PHF20L1	51105	-4.45561	-0.316577	-2.37835	-1.71617
PHF6	84295	-0.288622	-7.62825	1.44632	2.22445
PHOX2A	401	-0.0101048	-19.6923	5.83244	6.75885
PIKFYVE	200576	-0.823638	-2.8295	0.248376	0.780346
PIP5KL1	138429	-1.13379	-2.10449	-0.14015	0.177655
PKNOX1	5316	-6.02187	-0.164567	-3.6735	-2.25274
PLIN4	729359	-0.962062	-2.14565	-0.121809	0.547198
PLK1	5347	-0.331112	-2.95245	0.501144	1.55994
PLRG1	5356	-1.87642	-0.871689	-0.66483	-0.0481204
POLDIP3	84271	-7.1753	-0.414474	-2.89775	-2.36297
POLR3C	10623	-1.02657	-1.48183	0.0454209	0.416649
POP4	10775	-0.581422	-1.61555	-0.0952245	0.879266
PPP1R13L	10848	-0.808414	-1.84992	0.105174	0.533838
PPP1R35	221908	-1.58637	-0.813483	-0.838295	0.105314
PPP2CA	5515	-5.11016	-0.0564493	-4.6139	-2.26416
PPP2R1A	5518	-7.28042	-0.0227689	-6.05825	-3.13221
PPP2R5C	5527	-0.253706	-9.25134	1.64974	2.38788
PPP6C	5537	-5.68838	-0.204939	-3.91398	-2.1793
PPP6R3	55291	-4.14419	-0.85732	-1.64472	-1.01186
PQBP1	10084	-6.61986	-0.565106	-1.57597	-1.42051
PRDM15	63977	-0.989439	-2.19556	-0.0859389	0.17008
PRELID3B	51012	-0.55076	-2.09168	0.20249	1.05225
PRMT7	54496	-7.87377	-0.285926	-3.23512	-2.84067
PRORP	9692	-3.67035	-0.826689	-1.44873	-0.552204
PRR27	401137	-1.89523	-2.23478	-0.144994	0.199144
PRSS38	339501	-0.551715	-1.37699	-0.313584	0.496893
PSMB1	5689	-0.337435	-3.73205	0.701575	1.60102
PSMB11	122706	-1.38392	-1.4751	-0.216348	0.359888
PSMC1	5700	-1.10329	-0.58527	-0.923159	0.251524
PTCD3	55037	-2.31414	-0.786181	-1.49047	-0.448067
PTGES3	10728	-3.10769	-0.582384	-2.09672	-0.613965
PTPMT1	114971	-1.13116	-1.31051	-0.342245	0.262851
PTPRR	5801	-1.09746	-1.96079	-0.211503	0.235551
PURG	29942	-0.589121	-1.94891	0.0703552	0.524677
PWWP3B	139221	-1.44332	-1.38624	-0.528895	0.0632881
QSOX1	5768	-1.14318	-1.59486	-0.188377	0.41855
RAB7A	7879	-0.139308	-9.49147	2.35394	2.9987
RACK1	10399	-3.41566	-0.516522	-2.42918	-0.595376
RAN	5901	-0.715197	-1.60094	-0.404836	0.652952
RANBP1	5902	-0.251032	-5.42243	0.860209	2.26185
RBFOX2	23543	-4.79947	-0.115921	-4.5425	-1.68805
RBM18	92400	-6.2712	-0.699359	-2.04944	-1.39817
RBPJ	3516	-6.34913	-0.396007	-2.99357	-2.10517
RC3H2	54542	-3.71213	-0.965212	-1.06092	-0.910163
RFC4	5984	-0.821605	-1.47628	-0.215701	0.65849
RGL4	266747	-0.860395	-1.87575	0.0231008	0.31644
RHOA	387	-5.91135	-0.292219	-3.56059	-2.70513
RIC8A	60626	-6.41616	-0.299422	-2.34355	-1.83439
RIOK3	8780	-2.21793	-1.44332	-0.596636	-0.0859873
RNASEH2C	84153	-1.66758	-0.64633	-1.18784	-0.191559
RNF20	56254	-0.1263	-6.28533	1.7379	2.71209
RNF7	9616	-4.14825	-0.244799	-3.61245	-1.05701
ROMO1	140823	-0.413549	-1.46566	-0.0762855	1.1935
RORB	6096	-11.2992	-0.0261522	-6.01744	-5.21085
RPL13	6137	-0.59004	-1.63044	-0.642365	2.146
RPL24	6152	-0.569658	-1.67742	0.0956639	0.540206
RPL6	6128	-0.393489	-1.74076	-0.185418	1.32124
RPLP2	6181	-0.811646	-1.04882	-0.480117	1.31108
RPRD1B	58490	-8.33565	-0.310249	-3.21034	-2.87445
RPRD2	23248	-8.79032	-0.0134783	-6.74285	-4.27747
RPS15A	6210	-0.317544	-2.36553	-0.655989	2.24366
RPS18	6222	-0.279196	-1.51628	-0.0539021	1.07756
RPS2	6187	-0.257555	-2.05255	0.200369	1.20224
RPS3	6188	-0.670976	-1.31507	-0.301142	0.238621
RPS6KB1	6198	-1.9228	-0.131251	-3.49087	-1.03667
RPS7	6201	-0.31185	-2.68814	0.311945	1.54938
RRP12	23223	-0.199714	-3.32462	0.2745	0.838802
RTN2	6253	-0.564148	-2.89338	0.236366	0.783476
RUNX2	860	-1.5791	-1.7043	-0.178044	0.24993
SCAF8	22828	-11.6827	-0.0176988	-6.02727	-4.10594
SCARA5	286133	-1.83065	-1.73931	-0.154313	0.228876
SEBOX	645832	-0.949484	-1.28443	-0.147855	0.463921
SENP8	123228	-6.63921	-0.567981	-2.16848	-1.65805
SETD5	55209	-4.80381	-0.0746535	-5.06558	-1.59358
SF3B5	83443	-3.4085	-0.761054	-1.81923	-0.87485
SFRP2	6423	-1.12135	-1.01274	-0.379649	0.423467
SFTPA2	729238	-1.60459	-2.25735	-0.195496	0.199028
SGCD	6444	-1.17062	-1.66217	0.00510971	0.350336
SHOC1	158401	-0.836876	-2.04482	0.0270192	0.352301
SHOX2	6474	-3.76315	-0.330653	-2.71107	-1.24439
SIGMAR1	10280	-1.23833	-1.21601	-0.169925	0.382811
SIK2	23235	-0.330169	-5.77018	1.28178	1.88383
SIRT7	51547	-4.49389	-0.783158	-1.43245	-1.08603
SIVA1	10572	-8.54711	-0.328354	-3.20593	-2.72035
SKIV2L	6499	-0.0832186	-9.87447	1.97016	3.25418
SLC12A8	84561	-0.856296	-2.19277	-0.122546	0.384455
SLC16A1	6566	-2.18303	-0.526006	-1.2072	-0.17727
SLC16A11	162515	-1.53457	-2.71014	2.52293e-05	0.151733
SLC18A3	6572	-1.36545	-1.4893	-0.165124	0.308118
SLC29A2	3177	-1.39087	-1.91218	-0.327017	-0.0385749
SLC38A10	124565	-0.529805	-1.63757	-0.194851	0.565688
SLC39A4	55630	-1.21268	-1.87058	-0.0749406	0.416141
SLC41A2	84102	-1.59438	-1.39168	-0.0903095	0.0752627
SLC4A3	6508	-1.54056	-1.39087	-0.190552	0.18116
SLC7A9	11136	-1.22158	-1.81913	-0.195194	0.167555
SMAD3	4088	-1.03737	-1.28896	-0.347439	0.0781221
SMAD4	4089	-0.00252399	-10.6532	3.82769	5.93799
SMAD5	4090	-0.256382	-8.41304	2.01072	2.41344
SMCHD1	23347	-0.049059	-10.9543	3.60482	4.85808
SMIM21	284274	-1.96872	-1.37814	-0.148563	0.153511
SMR3A	26952	-0.483129	-0.173118	-0.446973	-0.446973
SMR3B	10879	-1.00743	-1.57185	-0.190578	0.521307
SMU1	55234	-0.526074	-0.875803	-0.970602	0.86971
SMUG1	23583	-0.990496	-1.87705	-0.0430627	0.419808
SMYD1	150572	-0.864499	-1.3379	-0.090936	0.123581
SNAI1	6615	-1.37491	-1.36545	-0.246447	0.158632
SNAPC2	6618	-0.6582	-1.13771	-0.737896	0.376187
SNRPC	6631	-0.393244	-1.32055	0.0406202	0.75396
SOX11	6664	-8.02122	-0.178567	-3.99701	-3.24231
SP7	121340	-1.29696	-0.878744	-0.380352	0.112091
SPACA4	171169	-0.951578	-1.91943	0.0259056	0.378436
SPPL3	121665	-0.123703	-12.9384	3.01539	3.86893
SPRR2G	6706	-0.358393	-2.82305	0.0873358	0.542651
SPTB	6710	-0.514628	-2.21198	0.0940026	0.91315
SRBD1	55133	-0.461923	-2.29655	0.194625	1.55674
SRRM3	222183	-6.56141	-0.0456578	-5.50771	-2.12582
SRSF3	6428	-0.59973	-1.91591	0.0984283	1.02513
STAU1	6780	-0.788198	-1.5159	-0.0957354	0.879551
STK40	83931	-2.01663	-1.4398	-0.139969	0.15153
TANGO6	79613	-0.650236	-1.21268	-0.153674	0.592831
TASOR	23272	-6.40512	-0.50895	-2.48673	-1.67499
TBL1XR1	79718	-9.84696	-0.110741	-5.03989	-3.92464
TCP10L2	401285	-0.455665	-0.744677	-0.500568	0.41223
TEAD1	7003	-4.31831	-0.543128	-2.03083	-1.14392
TEPP	374739	-1.67699	-1.29916	-0.466997	0.108637
TERT	7015	-1.23162	-2.25029	0.145407	0.528798
TEX13B	56156	-1.01486	-1.53338	0.000279668	0.419653
TFAP4	7023	-7.83272	-0.228811	-3.80331	-2.98768
TGFB1I1	7041	-1.14975	-2.07726	-0.159389	0.396736
TGIF2LX	90316	-0.0969581	-8.7694	2.60842	3.4341
TGIF2LY	90655	-0.131498	-3.47015	0.232535	3.19678
TIAL1	7073	-7.77691	-0.449779	-2.65722	-2.13243
TLE5	166	-0.690968	-1.34706	-0.406583	0.255612
TLL2	7093	-0.579499	-1.93164	0.135333	0.698066
TM2D1	83941	-7.05838	-0.227924	-3.33009	-1.94625
TMCO5A	145942	-0.722144	-1.39319	0.00376137	1.01063
TMEM105	284186	-0.99684	-1.81401	-0.182414	0.447418
TMEM127	55654	-4.18802	-0.749045	-1.51746	-1.017
TMEM165	55858	-3.75439	-0.477855	-2.42758	-1.10724
TMEM213	155006	-0.515351	-1.9674	-0.0247129	0.564645
TMEM219	124446	-0.975729	-2.03809	-0.208404	0.257212
TMEM242	729515	-0.743052	-2.01529	0.11792	0.546941
TMEM248	55069	-1.32076	-1.55377	-0.206614	0.3865
TMEM41B	440026	-0.106429	-7.96209	2.08375	3.36743
TMF1	7110	-1.24616	-1.65477	-0.315742	0.269704
TMUB2	79089	-0.654145	-1.98236	0.0589339	0.785751
TNFRSF19	55504	-0.686272	-1.64248	-0.165789	0.287228
TRAPPC5	126003	-0.148001	-2.57566	0.121362	1.40689
TRIM28	10155	-5.16078	-0.165441	-3.82956	-2.25381
TRIM39	56658	-0.410691	-1.10654	0.215184	0.386729
TRIM39-RPP21	202658	-0.613385	-2.97224	0.144441	0.487531
TRPM5	29850	-0.402461	-1.57306	-0.0320313	0.772773
TSC1	7248	-0.0185434	-11.538	4.22945	5.46689
TSC2	7249	-0.014322	-18.4699	5.82742	6.41138
TSR1	55720	-1.40712	-1.57789	-0.31632	0.186989
TTC1	7265	-0.742054	-1.95412	0.244921	0.708019
TTC13	79573	-0.557449	-1.40363	-0.0624858	0.581933
TUBB1	81027	-1.3551	-1.44449	-0.301559	0.108316
TWIST1	7291	-3.84755	-0.817542	-1.56128	-0.688647
TXNL4A	10907	-0.543128	-1.54536	-0.0927372	0.963768
UBA3	9039	-0.578538	-0.762492	-0.33855	0.828331
UBA5	79876	-1.17151	-0.835856	-1.06034	0.111758
UBE2A	7319	-0.142783	-12.5433	2.92844	3.5055
UBE2F	140739	-7.80219	-0.27516	-3.26377	-2.23779
UBE2H	7328	-0.0986786	-5.47686	1.18259	3.35006
UBE2L3	7332	-0.830761	-1.60459	-0.164225	0.704265
UBE2R2	54926	-4.65407	-0.667856	-1.93782	-1.33451
UBE4B	10277	-0.277849	-8.0473	1.38049	1.79382
UBXN2B	137886	-0.73918	-1.17944	-0.335125	0.604249
USP19	10869	-0.188218	-6.08548	1.0655	2.09048
USP34	9736	-6.13947	-0.28054	-3.15843	-2.06945
VARS1	7407	-0.592976	-1.00849	-0.375113	0.72645
VCP	7415	-0.0763652	-4.46499	0.774683	1.84826
VEZF1	7716	-7.86862	-0.0875075	-4.34522	-2.09537
VGLL4	9686	-0.752044	-1.31279	-0.379425	0.508416
VPS28	51160	-0.374867	-2.26745	0.167327	1.47469
VPS33A	65082	-0.0626906	-9.5975	3.26054	4.43666
VPS33B	26276	-0.758049	-1.89653	-0.0589206	0.291047
VPS41	27072	-0.18734	-2.60943	0.132462	2.37849
VPS45	11311	-7.0798	-0.273368	-2.76968	-1.91555
WAC	51322	-0.0840761	-11.0176	2.27697	3.00195
WDFY3	23001	-2.43578	-1.0351	-1.15214	-0.208717
WDR61	80349	-0.285028	-6.24278	1.06331	1.61319
WIPI2	26100	-0.444185	-3.31986	0.33926	1.2282
XDH	7498	-1.30597	-1.28556	-0.703935	0.128551
YAP1	10413	-2.21497	-1.17173	-0.513175	-0.182808
YIPF6	286451	-2.70073	-1.12244	-0.438027	-0.316184
YLPM1	56252	-3.72142	-0.276182	-1.84725	-0.816849
YTHDF2	51441	-3.98113	-0.662955	-1.70146	-1.37156
YY1	7528	-3.53919	-0.581422	-2.10844	-0.541747
ZBTB12	221527	-0.19701	-5.5265	0.872644	1.54269
ZBTB14	7541	-0.0193882	-13.2835	5.09087	6.41563
ZBTB25	7597	-1.18607	-2.6664	0.13824	0.35044
ZC3H15	55854	-6.58137	-0.214648	-3.43589	-2.2015
ZC3H7A	29066	-0.568939	-2.88962	0.242348	0.874579
ZCWPW1	55063	-0.571817	-1.5634	-0.355928	0.635434
ZFP36L2	678	-6.26408	-0.18734	-3.12487	-1.60198
ZFP64	55734	-0.318387	-5.01524	1.14923	1.49408
ZFPM1	161882	-6.42723	-0.014322	-6.46449	-2.80109
ZFX	7543	-0.0815043	-7.91699	2.52293	3.39749
ZMYND10	51364	-1.18717	-2.22073	-0.0897611	0.383904
ZMYND8	23613	-0.11333	-9.68266	1.80954	2.63499
ZNF134	7693	-1.77967	-1.08556	-0.313405	0.140491
ZNF174	7727	-1.31507	-1.48101	-0.118542	0.426787
ZNF518A	9849	-6.67425	-0.117649	-4.53324	-2.54326
ZNF800	168850	-0.0533143	-15.6536	4.18478	5.11601
ZNF865	100507290	-1.14099	-1.54176	-0.333265	0.257249
ZNHIT6	54680	-0.446049	-2.12914	0.0963925	1.06783
ZYX	7791	-0.764062	-2.22354	0.0306907	0.64976
