# Supplementary material for: Genome-wide CRISPR screen identifies protein pathways modulating tau protein levels in neurons
Source: Commun Biol. 2021 Jun 14;4:736. doi: 10.1038/s42003-021-02272-1 (PMC8203616; doi:10.1038/s42003-021-02272-1)
Supplement: Supplementary file 7 — Supplementary Data 4 [file 42003_2021_2272_MOESM7_ESM.xlsx]

## Sheet: GO-enrichment.Process
#term ID	term description	observed gene count	background gene count	false discovery rate	matching proteins in your network (IDs)	matching proteins in your network (labels)
GO:0016070	RNA metabolic process	57	3430	2.1e-17	ENSP00000174618,ENSP00000204517,ENSP00000218224,ENSP00000251636,ENSP00000252445,ENSP00000253024,ENSP00000254108,ENSP00000262238,ENSP00000262367,ENSP00000263377,ENSP00000265872,ENSP00000282388,ENSP00000291547,ENSP00000295321,ENSP00000299601,ENSP00000301067,ENSP00000322568,ENSP00000324804,ENSP00000325690,ENSP00000325819,ENSP00000326630,ENSP00000327465,ENSP00000340820,ENSP00000343103,ENSP00000345206…	ASXL2,ATF7IP,BAZ1A,BRD2,BRD4,CARM1,CCAR1,CREBBP,DHX29,ELAVL1,ELAVL4,ELOF1,FAM208A,FUS,GPS2,IRF2BP2,IWS1,JMJD6,KAT8,KLF6,KMT2D,LEO1,MAPT,MEIS2,MNT,MYT1,NCOA6,NFIB,NR2F1,NRF1,NSD1,PAN2,PAN3,PBX2,PBX3,PKNOX1,POLDIP3,PPP2CA,PPP2R1A,PQBP1,PRMT7,RBFOX2,RBPJ,RORB,RPRD1B,RPRD2,SCAF8,SETD5,SOX11,TBL1XR1,TFAP4,TRIM28,VEZF1,YY1,ZFP36L2,ZFPM1,ZNF518A
GO:0010468	regulation of gene expression	63	4533	1.36e-16	ENSP00000174618,ENSP00000204517,ENSP00000218224,ENSP00000252445,ENSP00000253024,ENSP00000254108,ENSP00000262238,ENSP00000262367,ENSP00000263377,ENSP00000265872,ENSP00000281708,ENSP00000282388,ENSP00000291547,ENSP00000295321,ENSP00000299601,ENSP00000301067,ENSP00000322568,ENSP00000324804,ENSP00000325690,ENSP00000325819,ENSP00000326630,ENSP00000327465,ENSP00000329213,ENSP00000338788,ENSP00000340820…	ASXL2,ATF7IP,BAZ1A,BRD2,BRD4,CARM1,CCAR1,CREBBP,EIF4G2,ELAVL1,ELOF1,FAM208A,FBXW7,FUS,G3BP2,GGNBP2,GPS2,IRF2BP2,IWS1,JMJD6,KAT8,KDM6A,KLF6,KMT2D,LEO1,MAPT,MEIS2,MNT,MYT1,NCOA6,NFIB,NR2F1,NRF1,NSD1,PAN2,PAN3,PBX2,PBX3,PHF20L1,PKNOX1,POLDIP3,PPP2CA,PPP2R1A,PQBP1,PRMT7,RBFOX2,RBPJ,RHOA,RORB,RPRD1B,SETD5,SIVA1,SOX11,TBL1XR1,TFAP4,TIAL1,TRIM28,VEZF1,YY1,ZC3H15,ZFP36L2,ZFPM1,ZNF518A
GO:0090304	nucleic acid metabolic process	59	3941	1.38e-16	ENSP00000174618,ENSP00000204517,ENSP00000218224,ENSP00000251636,ENSP00000252445,ENSP00000253024,ENSP00000254108,ENSP00000262238,ENSP00000262367,ENSP00000263377,ENSP00000265872,ENSP00000282388,ENSP00000291547,ENSP00000295321,ENSP00000299601,ENSP00000301067,ENSP00000303427,ENSP00000313851,ENSP00000322568,ENSP00000324804,ENSP00000325690,ENSP00000325819,ENSP00000326630,ENSP00000327465,ENSP00000340820…	ASXL2,ATF7IP,BAZ1A,BRD2,BRD4,CARM1,CCAR1,CREBBP,DHX29,ELAVL1,ELAVL4,ELOF1,FAM208A,FUS,GPS2,IRF2BP2,IWS1,JMJD6,KAT8,KLF6,KMT2D,LEO1,MAPT,MEIS2,MNT,MYT1,NCOA6,NFIB,NR2F1,NRF1,NSD1,PAN2,PAN3,PBX2,PBX3,PDS5A,PDS5B,PKNOX1,POLDIP3,PPP2CA,PPP2R1A,PQBP1,PRMT7,RBFOX2,RBPJ,RORB,RPRD1B,RPRD2,SCAF8,SETD5,SOX11,TBL1XR1,TFAP4,TRIM28,VEZF1,YY1,ZFP36L2,ZFPM1,ZNF518A
GO:2000112	regulation of cellular macromolecule biosynthetic process	59	4050	4.04e-16	ENSP00000174618,ENSP00000204517,ENSP00000218224,ENSP00000252445,ENSP00000253024,ENSP00000254108,ENSP00000262238,ENSP00000262367,ENSP00000263377,ENSP00000265872,ENSP00000281708,ENSP00000282388,ENSP00000291547,ENSP00000295321,ENSP00000299601,ENSP00000301067,ENSP00000303427,ENSP00000322568,ENSP00000324804,ENSP00000325690,ENSP00000325819,ENSP00000326630,ENSP00000327465,ENSP00000329213,ENSP00000338788…	ASXL2,ATF7IP,BAZ1A,BRD2,BRD4,CARM1,CCAR1,CREBBP,EIF4G2,ELAVL1,ELOF1,FAM208A,FBXW7,FUS,G3BP2,GPS2,IRF2BP2,IWS1,JMJD6,KAT8,KLF6,KMT2D,LEO1,MEIS2,MNT,MYT1,NCOA6,NFIB,NR2F1,NRF1,NSD1,PBX2,PBX3,PDS5A,PHF20L1,PKNOX1,POLDIP3,PPP2CA,PPP2R1A,PQBP1,PRMT7,RBFOX2,RBPJ,RHOA,RORB,RPRD1B,SETD5,SIVA1,SOX11,TBL1XR1,TFAP4,TIAL1,TRIM28,VEZF1,YY1,ZC3H15,ZFP36L2,ZFPM1,ZNF518A
GO:0010467	gene expression	56	3733	1.4e-15	ENSP00000174618,ENSP00000204517,ENSP00000218224,ENSP00000251636,ENSP00000252445,ENSP00000253024,ENSP00000254108,ENSP00000262238,ENSP00000262367,ENSP00000263377,ENSP00000265872,ENSP00000291547,ENSP00000295321,ENSP00000299601,ENSP00000301067,ENSP00000322568,ENSP00000324804,ENSP00000325690,ENSP00000325819,ENSP00000326630,ENSP00000327465,ENSP00000343103,ENSP00000345206,ENSP00000349594,ENSP00000353458…	ASXL2,ATF7IP,BAZ1A,BRD2,BRD4,CARM1,CCAR1,CREBBP,DHX29,EIF4G2,ELAVL1,ELAVL4,ELOF1,FAM208A,FUS,GPS2,IRF2BP2,IWS1,JMJD6,KAT8,KLF6,KMT2D,LEO1,MEIS2,MNT,MYT1,NCOA6,NFIB,NR2F1,NRF1,NSD1,PAN2,PAN3,PBX2,PBX3,PKNOX1,POLDIP3,PPP2CA,PPP2R1A,PQBP1,PRMT7,RBFOX2,RBPJ,RORB,RPRD1B,RPRD2,SCAF8,SETD5,SOX11,TBL1XR1,TFAP4,TRIM28,VEZF1,YY1,ZFPM1,ZNF518A
GO:0006139	nucleobase-containing compound metabolic process	61	4551	2.05e-15	ENSP00000174618,ENSP00000204517,ENSP00000218224,ENSP00000251636,ENSP00000252445,ENSP00000253024,ENSP00000254108,ENSP00000262238,ENSP00000262367,ENSP00000263377,ENSP00000265872,ENSP00000282388,ENSP00000291547,ENSP00000295321,ENSP00000299601,ENSP00000301067,ENSP00000303427,ENSP00000313851,ENSP00000322568,ENSP00000324804,ENSP00000325690,ENSP00000325819,ENSP00000326630,ENSP00000327465,ENSP00000340820…	AMD1,ASXL2,ATF7IP,BAZ1A,BRD2,BRD4,CARM1,CCAR1,CREBBP,DHX29,ELAVL1,ELAVL4,ELOF1,FAM208A,FUS,GPS2,IRF2BP2,IWS1,JMJD6,KAT8,KLF6,KMT2D,LEO1,MAPT,MEIS2,MNT,MYT1,NCOA6,NFIB,NR2F1,NRF1,NSD1,PAN2,PAN3,PBX2,PBX3,PDS5A,PDS5B,PKNOX1,POLDIP3,PPP2CA,PPP2R1A,PQBP1,PRMT7,RBFOX2,RBPJ,RHOA,RORB,RPRD1B,RPRD2,SCAF8,SETD5,SOX11,TBL1XR1,TFAP4,TRIM28,VEZF1,YY1,ZFP36L2,ZFPM1,ZNF518A
GO:0006355	regulation of transcription, DNA-templated	55	3661	2.67e-15	ENSP00000174618,ENSP00000204517,ENSP00000218224,ENSP00000252445,ENSP00000253024,ENSP00000254108,ENSP00000262238,ENSP00000262367,ENSP00000263377,ENSP00000265872,ENSP00000281708,ENSP00000282388,ENSP00000291547,ENSP00000295321,ENSP00000299601,ENSP00000301067,ENSP00000322568,ENSP00000324804,ENSP00000325690,ENSP00000325819,ENSP00000326630,ENSP00000327465,ENSP00000329213,ENSP00000338788,ENSP00000343103…	ASXL2,ATF7IP,BAZ1A,BRD2,BRD4,CARM1,CCAR1,CREBBP,ELOF1,FAM208A,FBXW7,FUS,G3BP2,GPS2,IRF2BP2,IWS1,JMJD6,KAT8,KLF6,KMT2D,LEO1,MEIS2,MNT,MYT1,NCOA6,NFIB,NR2F1,NRF1,NSD1,PBX2,PBX3,PHF20L1,PKNOX1,PPP2CA,PPP2R1A,PQBP1,PRMT7,RBFOX2,RBPJ,RHOA,RORB,RPRD1B,SETD5,SIVA1,SOX11,TBL1XR1,TFAP4,TIAL1,TRIM28,VEZF1,YY1,ZC3H15,ZFP36L2,ZFPM1,ZNF518A
GO:0051252	regulation of RNA metabolic process	56	3890	4.46e-15	ENSP00000174618,ENSP00000204517,ENSP00000218224,ENSP00000252445,ENSP00000253024,ENSP00000254108,ENSP00000262238,ENSP00000262367,ENSP00000263377,ENSP00000265872,ENSP00000281708,ENSP00000282388,ENSP00000291547,ENSP00000295321,ENSP00000299601,ENSP00000301067,ENSP00000322568,ENSP00000324804,ENSP00000325690,ENSP00000325819,ENSP00000326630,ENSP00000327465,ENSP00000329213,ENSP00000338788,ENSP00000343103…	ASXL2,ATF7IP,BAZ1A,BRD2,BRD4,CARM1,CCAR1,CREBBP,ELAVL1,ELOF1,FAM208A,FBXW7,FUS,G3BP2,GPS2,IRF2BP2,IWS1,JMJD6,KAT8,KLF6,KMT2D,LEO1,MEIS2,MNT,MYT1,NCOA6,NFIB,NR2F1,NRF1,NSD1,PBX2,PBX3,PHF20L1,PKNOX1,PPP2CA,PPP2R1A,PQBP1,PRMT7,RBFOX2,RBPJ,RHOA,RORB,RPRD1B,SETD5,SIVA1,SOX11,TBL1XR1,TFAP4,TIAL1,TRIM28,VEZF1,YY1,ZC3H15,ZFP36L2,ZFPM1,ZNF518A
GO:0019219	regulation of nucleobase-containing compound metabolic process	57	4133	1.04e-14	ENSP00000174618,ENSP00000204517,ENSP00000218224,ENSP00000252445,ENSP00000253024,ENSP00000254108,ENSP00000262238,ENSP00000262367,ENSP00000263377,ENSP00000265872,ENSP00000281708,ENSP00000282388,ENSP00000291547,ENSP00000295321,ENSP00000299601,ENSP00000301067,ENSP00000303427,ENSP00000322568,ENSP00000324804,ENSP00000325690,ENSP00000325819,ENSP00000326630,ENSP00000327465,ENSP00000329213,ENSP00000338788…	ASXL2,ATF7IP,BAZ1A,BRD2,BRD4,CARM1,CCAR1,CREBBP,ELAVL1,ELOF1,FAM208A,FBXW7,FUS,G3BP2,GPS2,IRF2BP2,IWS1,JMJD6,KAT8,KLF6,KMT2D,LEO1,MEIS2,MNT,MYT1,NCOA6,NFIB,NR2F1,NRF1,NSD1,PBX2,PBX3,PDS5A,PHF20L1,PKNOX1,PPP2CA,PPP2R1A,PQBP1,PRMT7,RBFOX2,RBPJ,RHOA,RORB,RPRD1B,SETD5,SIVA1,SOX11,TBL1XR1,TFAP4,TIAL1,TRIM28,VEZF1,YY1,ZC3H15,ZFP36L2,ZFPM1,ZNF518A
GO:0034641	cellular nitrogen compound metabolic process	62	5126	6.19e-14	ENSP00000174618,ENSP00000204517,ENSP00000218224,ENSP00000251636,ENSP00000252445,ENSP00000253024,ENSP00000254108,ENSP00000262238,ENSP00000262367,ENSP00000263377,ENSP00000265872,ENSP00000282388,ENSP00000291547,ENSP00000295321,ENSP00000299601,ENSP00000301067,ENSP00000303427,ENSP00000313851,ENSP00000322568,ENSP00000324804,ENSP00000325690,ENSP00000325819,ENSP00000326630,ENSP00000327465,ENSP00000340820…	AMD1,ASXL2,ATF7IP,BAZ1A,BRD2,BRD4,CARM1,CCAR1,CREBBP,DHX29,EIF4G2,ELAVL1,ELAVL4,ELOF1,FAM208A,FUS,GPS2,IRF2BP2,IWS1,JMJD6,KAT8,KLF6,KMT2D,LEO1,MAPT,MEIS2,MNT,MYT1,NCOA6,NFIB,NR2F1,NRF1,NSD1,PAN2,PAN3,PBX2,PBX3,PDS5A,PDS5B,PKNOX1,POLDIP3,PPP2CA,PPP2R1A,PQBP1,PRMT7,RBFOX2,RBPJ,RHOA,RORB,RPRD1B,RPRD2,SCAF8,SETD5,SOX11,TBL1XR1,TFAP4,TRIM28,VEZF1,YY1,ZFP36L2,ZFPM1,ZNF518A
GO:0006351	transcription, DNA-templated	44	2569	2.12e-13	ENSP00000174618,ENSP00000204517,ENSP00000218224,ENSP00000252445,ENSP00000253024,ENSP00000262238,ENSP00000262367,ENSP00000263377,ENSP00000265872,ENSP00000291547,ENSP00000295321,ENSP00000299601,ENSP00000301067,ENSP00000322568,ENSP00000325690,ENSP00000325819,ENSP00000326630,ENSP00000327465,ENSP00000343103,ENSP00000345206,ENSP00000353458,ENSP00000355568,ENSP00000358064,ENSP00000362532,ENSP00000362588…	ASXL2,ATF7IP,BAZ1A,BRD2,BRD4,CARM1,CCAR1,CREBBP,ELOF1,FAM208A,GPS2,IRF2BP2,IWS1,JMJD6,KAT8,KLF6,KMT2D,LEO1,MEIS2,MNT,MYT1,NCOA6,NFIB,NR2F1,NRF1,NSD1,PBX2,PBX3,PKNOX1,PQBP1,PRMT7,RBPJ,RORB,RPRD1B,RPRD2,SETD5,SOX11,TBL1XR1,TFAP4,TRIM28,VEZF1,YY1,ZFPM1,ZNF518A
GO:0010557	positive regulation of macromolecule biosynthetic process	37	1758	2.12e-13	ENSP00000174618,ENSP00000204517,ENSP00000218224,ENSP00000252445,ENSP00000253024,ENSP00000254108,ENSP00000262238,ENSP00000262367,ENSP00000263377,ENSP00000265872,ENSP00000291547,ENSP00000299601,ENSP00000301067,ENSP00000322568,ENSP00000325690,ENSP00000325819,ENSP00000326630,ENSP00000345206,ENSP00000362532,ENSP00000362588,ENSP00000363929,ENSP00000364190,ENSP00000366093,ENSP00000370104,ENSP00000370340…	ASXL2,ATF7IP,BRD4,CARM1,CCAR1,CREBBP,ELAVL1,ELOF1,FUS,GPS2,KAT8,KLF6,KMT2D,LEO1,MEIS2,MNT,NCOA6,NFIB,NR2F1,NRF1,NSD1,PBX2,PBX3,PKNOX1,POLDIP3,PQBP1,RBPJ,RHOA,RORB,RPRD1B,SOX11,TBL1XR1,TFAP4,TRIM28,VEZF1,YY1,ZFPM1
GO:0060255	regulation of macromolecule metabolic process	66	6072	3.59e-13	ENSP00000174618,ENSP00000204517,ENSP00000218224,ENSP00000252445,ENSP00000253024,ENSP00000254108,ENSP00000262238,ENSP00000262367,ENSP00000263377,ENSP00000265138,ENSP00000265872,ENSP00000281708,ENSP00000282388,ENSP00000291547,ENSP00000295321,ENSP00000299601,ENSP00000301067,ENSP00000303427,ENSP00000322568,ENSP00000324804,ENSP00000325690,ENSP00000325819,ENSP00000326630,ENSP00000327465,ENSP00000329213…	ARRDC3,ASXL2,ATF7IP,BAZ1A,BRD2,BRD4,CARM1,CCAR1,CREBBP,CSNK2B,EIF4G2,ELAVL1,ELOF1,FAM208A,FBXW7,FUS,G3BP2,GGNBP2,GPS2,IRF2BP2,IWS1,JMJD6,KAT8,KDM6A,KLF6,KMT2D,LEO1,MAPT,MEIS2,MNT,MYT1,NCOA6,NFIB,NR2F1,NRF1,NSD1,PAN2,PAN3,PBX2,PBX3,PDS5A,PHF20L1,PKNOX1,POLDIP3,PPP2CA,PPP2R1A,PQBP1,PRMT7,RBFOX2,RBPJ,RHOA,RORB,RPRD1B,SETD5,SIVA1,SOX11,TBL1XR1,TFAP4,TIAL1,TRIM28,VEZF1,YY1,ZC3H15,ZFP36L2,ZFPM1,ZNF518A
GO:0051254	positive regulation of RNA metabolic process	35	1596	4.01e-13	ENSP00000174618,ENSP00000204517,ENSP00000218224,ENSP00000252445,ENSP00000253024,ENSP00000254108,ENSP00000262238,ENSP00000262367,ENSP00000263377,ENSP00000265872,ENSP00000282388,ENSP00000291547,ENSP00000299601,ENSP00000301067,ENSP00000322568,ENSP00000325690,ENSP00000325819,ENSP00000326630,ENSP00000345206,ENSP00000362532,ENSP00000362588,ENSP00000363929,ENSP00000364190,ENSP00000366093,ENSP00000370104…	ASXL2,ATF7IP,BRD4,CARM1,CCAR1,CREBBP,ELOF1,FUS,GPS2,KAT8,KLF6,KMT2D,LEO1,MEIS2,MNT,NCOA6,NFIB,NR2F1,NRF1,NSD1,PBX2,PBX3,PKNOX1,PQBP1,RBPJ,RORB,RPRD1B,SOX11,TBL1XR1,TFAP4,TRIM28,VEZF1,YY1,ZFP36L2,ZFPM1
GO:1903508	positive regulation of nucleic acid-templated transcription	34	1520	6.26e-13	ENSP00000174618,ENSP00000204517,ENSP00000218224,ENSP00000252445,ENSP00000253024,ENSP00000254108,ENSP00000262238,ENSP00000262367,ENSP00000263377,ENSP00000265872,ENSP00000291547,ENSP00000299601,ENSP00000301067,ENSP00000322568,ENSP00000325690,ENSP00000325819,ENSP00000326630,ENSP00000345206,ENSP00000362532,ENSP00000362588,ENSP00000363929,ENSP00000364190,ENSP00000366093,ENSP00000370104,ENSP00000370340…	ASXL2,ATF7IP,BRD4,CARM1,CCAR1,CREBBP,ELOF1,FUS,GPS2,KAT8,KLF6,KMT2D,LEO1,MEIS2,MNT,NCOA6,NFIB,NR2F1,NRF1,NSD1,PBX2,PBX3,PKNOX1,PQBP1,RBPJ,RORB,RPRD1B,SOX11,TBL1XR1,TFAP4,TRIM28,VEZF1,YY1,ZFPM1
GO:0031328	positive regulation of cellular biosynthetic process	37	1846	6.89e-13	ENSP00000174618,ENSP00000204517,ENSP00000218224,ENSP00000252445,ENSP00000253024,ENSP00000254108,ENSP00000262238,ENSP00000262367,ENSP00000263377,ENSP00000265872,ENSP00000291547,ENSP00000299601,ENSP00000301067,ENSP00000322568,ENSP00000325690,ENSP00000325819,ENSP00000326630,ENSP00000345206,ENSP00000362532,ENSP00000362588,ENSP00000363929,ENSP00000364190,ENSP00000366093,ENSP00000370104,ENSP00000370340…	ASXL2,ATF7IP,BRD4,CARM1,CCAR1,CREBBP,ELAVL1,ELOF1,FUS,GPS2,KAT8,KLF6,KMT2D,LEO1,MEIS2,MNT,NCOA6,NFIB,NR2F1,NRF1,NSD1,PBX2,PBX3,PKNOX1,POLDIP3,PQBP1,RBPJ,RHOA,RORB,RPRD1B,SOX11,TBL1XR1,TFAP4,TRIM28,VEZF1,YY1,ZFPM1
GO:0043170	macromolecule metabolic process	72	7453	1.16e-12	ENSP00000174618,ENSP00000204517,ENSP00000218224,ENSP00000251636,ENSP00000252445,ENSP00000253024,ENSP00000254108,ENSP00000262238,ENSP00000262367,ENSP00000263228,ENSP00000263377,ENSP00000265872,ENSP00000281708,ENSP00000282388,ENSP00000291547,ENSP00000295321,ENSP00000299601,ENSP00000301067,ENSP00000303427,ENSP00000313851,ENSP00000322568,ENSP00000324804,ENSP00000325690,ENSP00000325819,ENSP00000326630…	ASB7,ASXL2,ATF7IP,BAZ1A,BRD2,BRD4,CARM1,CCAR1,CREBBP,CSNK2B,CUL5,DHX29,EIF4G2,ELAVL1,ELAVL4,ELOF1,FAM208A,FBXO11,FBXW7,FUS,GPS2,IRF2BP2,IWS1,JMJD6,KAT8,KDM6A,KLF6,KMT2D,LEO1,MAPT,MEIS2,MNT,MYT1,NCOA6,NFIB,NR2F1,NRF1,NSD1,PAN2,PAN3,PBX2,PBX3,PDS5A,PDS5B,PKNOX1,POLDIP3,PPP2CA,PPP2R1A,PPP6C,PQBP1,PRMT7,RBFOX2,RBPJ,RHOA,RORB,RPRD1B,RPRD2,SCAF8,SENP8,SETD5,SOX11,TBL1XR1,TFAP4,TRIM28,UBE2F,UBE2R2,USP34…
GO:0019222	regulation of metabolic process	67	6516	2.35e-12	ENSP00000174618,ENSP00000204517,ENSP00000218224,ENSP00000252445,ENSP00000253024,ENSP00000254108,ENSP00000262238,ENSP00000262367,ENSP00000263377,ENSP00000265138,ENSP00000265872,ENSP00000281708,ENSP00000282388,ENSP00000291547,ENSP00000295321,ENSP00000299601,ENSP00000301067,ENSP00000303427,ENSP00000322568,ENSP00000324804,ENSP00000325690,ENSP00000325819,ENSP00000326630,ENSP00000327465,ENSP00000329213…	AMBRA1,ARRDC3,ASXL2,ATF7IP,BAZ1A,BRD2,BRD4,CARM1,CCAR1,CREBBP,CSNK2B,EIF4G2,ELAVL1,ELOF1,FAM208A,FBXW7,FUS,G3BP2,GGNBP2,GPS2,IRF2BP2,IWS1,JMJD6,KAT8,KDM6A,KLF6,KMT2D,LEO1,MAPT,MEIS2,MNT,MYT1,NCOA6,NFIB,NR2F1,NRF1,NSD1,PAN2,PAN3,PBX2,PBX3,PDS5A,PHF20L1,PKNOX1,POLDIP3,PPP2CA,PPP2R1A,PQBP1,PRMT7,RBFOX2,RBPJ,RHOA,RORB,RPRD1B,SETD5,SIVA1,SOX11,TBL1XR1,TFAP4,TIAL1,TRIM28,VEZF1,YY1,ZC3H15,ZFP36L2,ZFPM1,…
GO:0080090	regulation of primary metabolic process	64	5982	3.26e-12	ENSP00000174618,ENSP00000204517,ENSP00000218224,ENSP00000252445,ENSP00000253024,ENSP00000254108,ENSP00000262238,ENSP00000262367,ENSP00000263377,ENSP00000265138,ENSP00000265872,ENSP00000281708,ENSP00000282388,ENSP00000291547,ENSP00000295321,ENSP00000299601,ENSP00000301067,ENSP00000303427,ENSP00000322568,ENSP00000324804,ENSP00000325690,ENSP00000325819,ENSP00000326630,ENSP00000327465,ENSP00000329213…	AMBRA1,ARRDC3,ASXL2,ATF7IP,BAZ1A,BRD2,BRD4,CARM1,CCAR1,CREBBP,CSNK2B,EIF4G2,ELAVL1,ELOF1,FAM208A,FBXW7,FUS,G3BP2,GGNBP2,GPS2,IRF2BP2,IWS1,JMJD6,KAT8,KLF6,KMT2D,LEO1,MAPT,MEIS2,MNT,MYT1,NCOA6,NFIB,NR2F1,NRF1,NSD1,PBX2,PBX3,PDS5A,PHF20L1,PKNOX1,POLDIP3,PPP2CA,PPP2R1A,PQBP1,PRMT7,RBFOX2,RBPJ,RHOA,RORB,RPRD1B,SETD5,SIVA1,SOX11,TBL1XR1,TFAP4,TIAL1,TRIM28,VEZF1,YY1,ZC3H15,ZFP36L2,ZFPM1,ZNF518A
GO:0051171	regulation of nitrogen compound metabolic process	63	5827	4.12e-12	ENSP00000174618,ENSP00000204517,ENSP00000218224,ENSP00000252445,ENSP00000253024,ENSP00000254108,ENSP00000262238,ENSP00000262367,ENSP00000263377,ENSP00000265138,ENSP00000265872,ENSP00000281708,ENSP00000282388,ENSP00000291547,ENSP00000295321,ENSP00000299601,ENSP00000301067,ENSP00000303427,ENSP00000322568,ENSP00000324804,ENSP00000325690,ENSP00000325819,ENSP00000326630,ENSP00000327465,ENSP00000329213…	ARRDC3,ASXL2,ATF7IP,BAZ1A,BRD2,BRD4,CARM1,CCAR1,CREBBP,CSNK2B,EIF4G2,ELAVL1,ELOF1,FAM208A,FBXW7,FUS,G3BP2,GGNBP2,GPS2,IRF2BP2,IWS1,JMJD6,KAT8,KLF6,KMT2D,LEO1,MAPT,MEIS2,MNT,MYT1,NCOA6,NFIB,NR2F1,NRF1,NSD1,PBX2,PBX3,PDS5A,PHF20L1,PKNOX1,POLDIP3,PPP2CA,PPP2R1A,PQBP1,PRMT7,RBFOX2,RBPJ,RHOA,RORB,RPRD1B,SETD5,SIVA1,SOX11,TBL1XR1,TFAP4,TIAL1,TRIM28,VEZF1,YY1,ZC3H15,ZFP36L2,ZFPM1,ZNF518A
GO:0044260	cellular macromolecule metabolic process	66	6413	4.61e-12	ENSP00000174618,ENSP00000204517,ENSP00000218224,ENSP00000251636,ENSP00000252445,ENSP00000253024,ENSP00000262238,ENSP00000262367,ENSP00000263228,ENSP00000263377,ENSP00000265872,ENSP00000281708,ENSP00000282388,ENSP00000291547,ENSP00000295321,ENSP00000299601,ENSP00000301067,ENSP00000303427,ENSP00000313851,ENSP00000322568,ENSP00000324804,ENSP00000325690,ENSP00000325819,ENSP00000326630,ENSP00000327465…	ASB7,ASXL2,ATF7IP,BAZ1A,BRD2,BRD4,CARM1,CCAR1,CREBBP,CSNK2B,CUL5,DHX29,EIF4G2,ELOF1,FAM208A,FBXO11,FBXW7,GPS2,IRF2BP2,IWS1,JMJD6,KAT8,KDM6A,KLF6,KMT2D,LEO1,MAPT,MEIS2,MNT,MYT1,NCOA6,NFIB,NR2F1,NRF1,NSD1,PAN2,PAN3,PBX2,PBX3,PDS5A,PDS5B,PKNOX1,PPP2CA,PPP2R1A,PPP6C,PQBP1,PRMT7,RBPJ,RHOA,RORB,RPRD1B,RPRD2,SENP8,SETD5,SOX11,TBL1XR1,TFAP4,TRIM28,UBE2F,UBE2R2,USP34,VEZF1,YY1,ZFP36L2,ZFPM1,ZNF518A
GO:0031323	regulation of cellular metabolic process	64	6082	6.73e-12	ENSP00000174618,ENSP00000204517,ENSP00000218224,ENSP00000252445,ENSP00000253024,ENSP00000254108,ENSP00000262238,ENSP00000262367,ENSP00000263377,ENSP00000265138,ENSP00000265872,ENSP00000281708,ENSP00000282388,ENSP00000291547,ENSP00000295321,ENSP00000299601,ENSP00000301067,ENSP00000303427,ENSP00000322568,ENSP00000324804,ENSP00000325690,ENSP00000325819,ENSP00000326630,ENSP00000327465,ENSP00000329213…	AMBRA1,ARRDC3,ASXL2,ATF7IP,BAZ1A,BRD2,BRD4,CARM1,CCAR1,CREBBP,CSNK2B,EIF4G2,ELAVL1,ELOF1,FAM208A,FBXW7,FUS,G3BP2,GGNBP2,GPS2,IRF2BP2,IWS1,JMJD6,KAT8,KLF6,KMT2D,LEO1,MAPT,MEIS2,MNT,MYT1,NCOA6,NFIB,NR2F1,NRF1,NSD1,PBX2,PBX3,PDS5A,PHF20L1,PKNOX1,POLDIP3,PPP2CA,PPP2R1A,PQBP1,PRMT7,RBFOX2,RBPJ,RHOA,RORB,RPRD1B,SETD5,SIVA1,SOX11,TBL1XR1,TFAP4,TIAL1,TRIM28,VEZF1,YY1,ZC3H15,ZFP36L2,ZFPM1,ZNF518A
GO:0034654	nucleobase-containing compound biosynthetic process	45	3031	8.25e-12	ENSP00000174618,ENSP00000204517,ENSP00000218224,ENSP00000252445,ENSP00000253024,ENSP00000262238,ENSP00000262367,ENSP00000263377,ENSP00000265872,ENSP00000291547,ENSP00000295321,ENSP00000299601,ENSP00000301067,ENSP00000322568,ENSP00000325690,ENSP00000325819,ENSP00000326630,ENSP00000327465,ENSP00000343103,ENSP00000345206,ENSP00000353458,ENSP00000355568,ENSP00000357880,ENSP00000358064,ENSP00000362532…	AMD1,ASXL2,ATF7IP,BAZ1A,BRD2,BRD4,CARM1,CCAR1,CREBBP,ELOF1,FAM208A,GPS2,IRF2BP2,IWS1,JMJD6,KAT8,KLF6,KMT2D,LEO1,MEIS2,MNT,MYT1,NCOA6,NFIB,NR2F1,NRF1,NSD1,PBX2,PBX3,PKNOX1,PQBP1,PRMT7,RBPJ,RORB,RPRD1B,RPRD2,SETD5,SOX11,TBL1XR1,TFAP4,TRIM28,VEZF1,YY1,ZFPM1,ZNF518A
GO:0031325	positive regulation of cellular metabolic process	44	3060	5.32e-11	ENSP00000174618,ENSP00000204517,ENSP00000218224,ENSP00000252445,ENSP00000253024,ENSP00000254108,ENSP00000262238,ENSP00000262367,ENSP00000263377,ENSP00000265138,ENSP00000265872,ENSP00000281708,ENSP00000282388,ENSP00000291547,ENSP00000299601,ENSP00000301067,ENSP00000322568,ENSP00000325690,ENSP00000325819,ENSP00000326630,ENSP00000340820,ENSP00000345206,ENSP00000362532,ENSP00000362588,ENSP00000363929…	AMBRA1,ARRDC3,ASXL2,ATF7IP,BRD4,CARM1,CCAR1,CREBBP,CSNK2B,ELAVL1,ELOF1,FBXW7,FUS,GPS2,KAT8,KLF6,KMT2D,LEO1,MAPT,MEIS2,MNT,NCOA6,NFIB,NR2F1,NRF1,NSD1,PBX2,PBX3,PKNOX1,POLDIP3,PPP2CA,PQBP1,RBPJ,RHOA,RORB,RPRD1B,SOX11,TBL1XR1,TFAP4,TRIM28,VEZF1,YY1,ZFP36L2,ZFPM1
GO:0010604	positive regulation of macromolecule metabolic process	44	3081	6.58e-11	ENSP00000174618,ENSP00000204517,ENSP00000218224,ENSP00000252445,ENSP00000253024,ENSP00000254108,ENSP00000262238,ENSP00000262367,ENSP00000263377,ENSP00000265138,ENSP00000265872,ENSP00000281708,ENSP00000282388,ENSP00000291547,ENSP00000299601,ENSP00000301067,ENSP00000322568,ENSP00000325690,ENSP00000325819,ENSP00000326630,ENSP00000340820,ENSP00000345206,ENSP00000362532,ENSP00000362588,ENSP00000363929…	ARRDC3,ASXL2,ATF7IP,BRD4,CARM1,CCAR1,CREBBP,CSNK2B,ELAVL1,ELOF1,FBXW7,FUS,GPS2,KAT8,KDM6A,KLF6,KMT2D,LEO1,MAPT,MEIS2,MNT,NCOA6,NFIB,NR2F1,NRF1,NSD1,PBX2,PBX3,PKNOX1,POLDIP3,PPP2CA,PQBP1,RBPJ,RHOA,RORB,RPRD1B,SOX11,TBL1XR1,TFAP4,TRIM28,VEZF1,YY1,ZFP36L2,ZFPM1
GO:0051173	positive regulation of nitrogen compound metabolic process	43	2946	6.61e-11	ENSP00000174618,ENSP00000204517,ENSP00000218224,ENSP00000252445,ENSP00000253024,ENSP00000254108,ENSP00000262238,ENSP00000262367,ENSP00000263377,ENSP00000265138,ENSP00000265872,ENSP00000281708,ENSP00000282388,ENSP00000291547,ENSP00000299601,ENSP00000301067,ENSP00000322568,ENSP00000325690,ENSP00000325819,ENSP00000326630,ENSP00000340820,ENSP00000345206,ENSP00000362532,ENSP00000362588,ENSP00000363929…	ARRDC3,ASXL2,ATF7IP,BRD4,CARM1,CCAR1,CREBBP,CSNK2B,ELAVL1,ELOF1,FBXW7,FUS,GPS2,KAT8,KLF6,KMT2D,LEO1,MAPT,MEIS2,MNT,NCOA6,NFIB,NR2F1,NRF1,NSD1,PBX2,PBX3,PKNOX1,POLDIP3,PPP2CA,PQBP1,RBPJ,RHOA,RORB,RPRD1B,SOX11,TBL1XR1,TFAP4,TRIM28,VEZF1,YY1,ZFP36L2,ZFPM1
GO:0044271	cellular nitrogen compound biosynthetic process	47	3528	7.47e-11	ENSP00000174618,ENSP00000204517,ENSP00000218224,ENSP00000251636,ENSP00000252445,ENSP00000253024,ENSP00000262238,ENSP00000262367,ENSP00000263377,ENSP00000265872,ENSP00000291547,ENSP00000295321,ENSP00000299601,ENSP00000301067,ENSP00000322568,ENSP00000325690,ENSP00000325819,ENSP00000326630,ENSP00000327465,ENSP00000343103,ENSP00000345206,ENSP00000353458,ENSP00000355568,ENSP00000357880,ENSP00000358064…	AMD1,ASXL2,ATF7IP,BAZ1A,BRD2,BRD4,CARM1,CCAR1,CREBBP,DHX29,EIF4G2,ELOF1,FAM208A,GPS2,IRF2BP2,IWS1,JMJD6,KAT8,KLF6,KMT2D,LEO1,MEIS2,MNT,MYT1,NCOA6,NFIB,NR2F1,NRF1,NSD1,PBX2,PBX3,PKNOX1,PQBP1,PRMT7,RBPJ,RORB,RPRD1B,RPRD2,SETD5,SOX11,TBL1XR1,TFAP4,TRIM28,VEZF1,YY1,ZFPM1,ZNF518A
GO:0006807	nitrogen compound metabolic process	73	8349	1.14e-10	ENSP00000174618,ENSP00000204517,ENSP00000218224,ENSP00000251636,ENSP00000252445,ENSP00000253024,ENSP00000254108,ENSP00000262238,ENSP00000262367,ENSP00000263228,ENSP00000263377,ENSP00000265872,ENSP00000281708,ENSP00000282388,ENSP00000291547,ENSP00000295321,ENSP00000299601,ENSP00000301067,ENSP00000303427,ENSP00000313851,ENSP00000322568,ENSP00000324804,ENSP00000325690,ENSP00000325819,ENSP00000326630…	AMD1,ASB7,ASXL2,ATF7IP,BAZ1A,BRD2,BRD4,CARM1,CCAR1,CREBBP,CSNK2B,CUL5,DHX29,EIF4G2,ELAVL1,ELAVL4,ELOF1,FAM208A,FBXO11,FBXW7,FUS,GPS2,IRF2BP2,IWS1,JMJD6,KAT8,KDM6A,KLF6,KMT2D,LEO1,MAPT,MEIS2,MNT,MYT1,NCOA6,NFIB,NR2F1,NRF1,NSD1,PAN2,PAN3,PBX2,PBX3,PDS5A,PDS5B,PKNOX1,POLDIP3,PPP2CA,PPP2R1A,PPP6C,PQBP1,PRMT7,RBFOX2,RBPJ,RHOA,RORB,RPRD1B,RPRD2,SCAF8,SENP8,SETD5,SOX11,TBL1XR1,TFAP4,TRIM28,UBE2F,UBE2R2,…
GO:0009893	positive regulation of metabolic process	45	3280	1.14e-10	ENSP00000174618,ENSP00000204517,ENSP00000218224,ENSP00000252445,ENSP00000253024,ENSP00000254108,ENSP00000262238,ENSP00000262367,ENSP00000263377,ENSP00000265138,ENSP00000265872,ENSP00000281708,ENSP00000282388,ENSP00000291547,ENSP00000299601,ENSP00000301067,ENSP00000322568,ENSP00000325690,ENSP00000325819,ENSP00000326630,ENSP00000340820,ENSP00000345206,ENSP00000362532,ENSP00000362588,ENSP00000363929…	AMBRA1,ARRDC3,ASXL2,ATF7IP,BRD4,CARM1,CCAR1,CREBBP,CSNK2B,ELAVL1,ELOF1,FBXW7,FUS,GPS2,KAT8,KDM6A,KLF6,KMT2D,LEO1,MAPT,MEIS2,MNT,NCOA6,NFIB,NR2F1,NRF1,NSD1,PBX2,PBX3,PKNOX1,POLDIP3,PPP2CA,PQBP1,RBPJ,RHOA,RORB,RPRD1B,SOX11,TBL1XR1,TFAP4,TRIM28,VEZF1,YY1,ZFP36L2,ZFPM1
GO:0034645	cellular macromolecule biosynthetic process	46	3518	2.87e-10	ENSP00000174618,ENSP00000204517,ENSP00000218224,ENSP00000251636,ENSP00000252445,ENSP00000253024,ENSP00000262238,ENSP00000262367,ENSP00000263377,ENSP00000265872,ENSP00000291547,ENSP00000295321,ENSP00000299601,ENSP00000301067,ENSP00000322568,ENSP00000325690,ENSP00000325819,ENSP00000326630,ENSP00000327465,ENSP00000343103,ENSP00000345206,ENSP00000353458,ENSP00000355568,ENSP00000358064,ENSP00000362532…	ASXL2,ATF7IP,BAZ1A,BRD2,BRD4,CARM1,CCAR1,CREBBP,DHX29,EIF4G2,ELOF1,FAM208A,GPS2,IRF2BP2,IWS1,JMJD6,KAT8,KLF6,KMT2D,LEO1,MEIS2,MNT,MYT1,NCOA6,NFIB,NR2F1,NRF1,NSD1,PBX2,PBX3,PKNOX1,PQBP1,PRMT7,RBPJ,RORB,RPRD1B,RPRD2,SETD5,SOX11,TBL1XR1,TFAP4,TRIM28,VEZF1,YY1,ZFPM1,ZNF518A
GO:0010628	positive regulation of gene expression	33	1826	3.31e-10	ENSP00000204517,ENSP00000252445,ENSP00000253024,ENSP00000262238,ENSP00000262367,ENSP00000263377,ENSP00000291547,ENSP00000299601,ENSP00000301067,ENSP00000322568,ENSP00000325690,ENSP00000326630,ENSP00000345206,ENSP00000362532,ENSP00000362588,ENSP00000363929,ENSP00000364190,ENSP00000366093,ENSP00000367203,ENSP00000370104,ENSP00000370340,ENSP00000376924,ENSP00000383920,ENSP00000385269,ENSP00000395929…	ASXL2,ATF7IP,BRD4,CARM1,CREBBP,ELAVL1,ELOF1,GPS2,KAT8,KDM6A,KLF6,KMT2D,LEO1,MEIS2,NCOA6,NFIB,NRF1,NSD1,PBX2,PBX3,PKNOX1,POLDIP3,RBPJ,RHOA,RORB,RPRD1B,SOX11,TBL1XR1,TFAP4,TRIM28,VEZF1,YY1,ZFPM1
GO:0044237	cellular metabolic process	74	8797	4.67e-10	ENSP00000174618,ENSP00000204517,ENSP00000218224,ENSP00000251636,ENSP00000252445,ENSP00000253024,ENSP00000254108,ENSP00000262238,ENSP00000262367,ENSP00000263228,ENSP00000263377,ENSP00000265872,ENSP00000281708,ENSP00000282388,ENSP00000291547,ENSP00000295321,ENSP00000299601,ENSP00000301067,ENSP00000303427,ENSP00000313851,ENSP00000322568,ENSP00000324804,ENSP00000325690,ENSP00000325819,ENSP00000326630…	AMBRA1,AMD1,ASB7,ASXL2,ATF7IP,BAZ1A,BRD2,BRD4,CARM1,CCAR1,CREBBP,CSNK2B,CUL5,DHX29,EIF4G2,ELAVL1,ELAVL4,ELOF1,FAM208A,FBXO11,FBXW7,FUS,GPS2,IRF2BP2,IWS1,JMJD6,KAT8,KDM6A,KLF6,KMT2D,LEO1,MAPT,MEIS2,MNT,MYT1,NCOA6,NFIB,NR2F1,NRF1,NSD1,PAN2,PAN3,PBX2,PBX3,PDS5A,PDS5B,PKNOX1,POLDIP3,PPP2CA,PPP2R1A,PPP6C,PQBP1,PRMT7,RBFOX2,RBPJ,RHOA,RORB,RPRD1B,RPRD2,SCAF8,SENP8,SETD5,SOX11,TBL1XR1,TFAP4,TRIM28,UBE2F,…
GO:0045893	positive regulation of transcription, DNA-templated	29	1435	6.59e-10	ENSP00000204517,ENSP00000252445,ENSP00000253024,ENSP00000262238,ENSP00000262367,ENSP00000263377,ENSP00000291547,ENSP00000299601,ENSP00000301067,ENSP00000322568,ENSP00000325690,ENSP00000326630,ENSP00000345206,ENSP00000362532,ENSP00000362588,ENSP00000363929,ENSP00000364190,ENSP00000366093,ENSP00000370104,ENSP00000370340,ENSP00000376924,ENSP00000383920,ENSP00000395929,ENSP00000405574,ENSP00000406037…	ASXL2,ATF7IP,BRD4,CARM1,CREBBP,ELOF1,GPS2,KAT8,KLF6,KMT2D,LEO1,MEIS2,NCOA6,NFIB,NRF1,NSD1,PBX2,PBX3,PKNOX1,RBPJ,RORB,RPRD1B,SOX11,TBL1XR1,TFAP4,TRIM28,VEZF1,YY1,ZFPM1
GO:0044238	primary metabolic process	73	8808	2.16e-09	ENSP00000174618,ENSP00000204517,ENSP00000218224,ENSP00000251636,ENSP00000252445,ENSP00000253024,ENSP00000254108,ENSP00000262238,ENSP00000262367,ENSP00000263228,ENSP00000263377,ENSP00000265872,ENSP00000281708,ENSP00000282388,ENSP00000291547,ENSP00000295321,ENSP00000299601,ENSP00000301067,ENSP00000303427,ENSP00000313851,ENSP00000322568,ENSP00000324804,ENSP00000325690,ENSP00000325819,ENSP00000326630…	AMD1,ASB7,ASXL2,ATF7IP,BAZ1A,BRD2,BRD4,CARM1,CCAR1,CREBBP,CSNK2B,CUL5,DHX29,EIF4G2,ELAVL1,ELAVL4,ELOF1,FAM208A,FBXO11,FBXW7,FUS,GPS2,IRF2BP2,IWS1,JMJD6,KAT8,KDM6A,KLF6,KMT2D,LEO1,MAPT,MEIS2,MNT,MYT1,NCOA6,NFIB,NR2F1,NRF1,NSD1,PAN2,PAN3,PBX2,PBX3,PDS5A,PDS5B,PKNOX1,POLDIP3,PPP2CA,PPP2R1A,PPP6C,PQBP1,PRMT7,RBFOX2,RBPJ,RHOA,RORB,RPRD1B,RPRD2,SCAF8,SENP8,SETD5,SOX11,TBL1XR1,TFAP4,TRIM28,UBE2F,UBE2R2,…
GO:0006357	regulation of transcription by RNA polymerase II	38	2633	3.21e-09	ENSP00000174618,ENSP00000204517,ENSP00000253024,ENSP00000262238,ENSP00000262367,ENSP00000263377,ENSP00000281708,ENSP00000282388,ENSP00000291547,ENSP00000299601,ENSP00000301067,ENSP00000322568,ENSP00000325690,ENSP00000325819,ENSP00000326630,ENSP00000327465,ENSP00000338788,ENSP00000345206,ENSP00000353458,ENSP00000358089,ENSP00000362532,ENSP00000362588,ENSP00000363929,ENSP00000364190,ENSP00000366093…	ASXL2,ATF7IP,BAZ1A,BRD2,BRD4,CARM1,CREBBP,FBXW7,GPS2,KLF6,KMT2D,LEO1,MEIS2,MNT,MYT1,NCOA6,NFIB,NR2F1,NRF1,NSD1,PBX2,PBX3,PKNOX1,RBPJ,RHOA,RORB,RPRD1B,SOX11,TBL1XR1,TFAP4,TIAL1,TRIM28,VEZF1,YY1,ZC3H15,ZFP36L2,ZFPM1,ZNF518A
GO:0006366	transcription by RNA polymerase II	21	784	5.51e-09	ENSP00000174618,ENSP00000204517,ENSP00000252445,ENSP00000253024,ENSP00000262367,ENSP00000291547,ENSP00000295321,ENSP00000299601,ENSP00000322568,ENSP00000325819,ENSP00000345206,ENSP00000358064,ENSP00000362532,ENSP00000362588,ENSP00000364190,ENSP00000366093,ENSP00000370340,ENSP00000376924,ENSP00000419923,ENSP00000453793,ENSP00000462337	CREBBP,ELOF1,IWS1,KLF6,LEO1,MEIS2,MNT,NFIB,NR2F1,NRF1,PBX2,PBX3,PKNOX1,RBPJ,RORB,RPRD1B,RPRD2,SOX11,TFAP4,TRIM28,VEZF1
GO:0051276	chromosome organization	23	999	1.12e-08	ENSP00000252445,ENSP00000253024,ENSP00000262238,ENSP00000262367,ENSP00000263377,ENSP00000281708,ENSP00000299601,ENSP00000301067,ENSP00000303427,ENSP00000313851,ENSP00000324804,ENSP00000325690,ENSP00000326630,ENSP00000343103,ENSP00000353458,ENSP00000354730,ENSP00000367203,ENSP00000378704,ENSP00000385852,ENSP00000394085,ENSP00000395929,ENSP00000405574,ENSP00000406037	BAZ1A,BRD2,BRD4,CARM1,CHAMP1,CREBBP,ELOF1,FBXW7,JMJD6,KAT8,KDM6A,KMT2D,LEO1,NSD1,PDS5A,PDS5B,PPP2R1A,PRMT7,SETD5,TBL1XR1,TRIM28,YY1,ZFPM1
GO:0045944	positive regulation of transcription by RNA polymerase II	24	1104	1.29e-08	ENSP00000204517,ENSP00000262238,ENSP00000262367,ENSP00000263377,ENSP00000291547,ENSP00000299601,ENSP00000301067,ENSP00000322568,ENSP00000325690,ENSP00000326630,ENSP00000345206,ENSP00000362532,ENSP00000362588,ENSP00000363929,ENSP00000364190,ENSP00000366093,ENSP00000370104,ENSP00000370340,ENSP00000376924,ENSP00000383920,ENSP00000405574,ENSP00000419923,ENSP00000453793,ENSP00000462337	ASXL2,BRD4,CARM1,CREBBP,GPS2,KLF6,KMT2D,LEO1,MEIS2,NCOA6,NFIB,NRF1,PBX2,PBX3,PKNOX1,RBPJ,RORB,RPRD1B,SOX11,TBL1XR1,TFAP4,VEZF1,YY1,ZFPM1
GO:0071704	organic substance metabolic process	73	9135	1.53e-08	ENSP00000174618,ENSP00000204517,ENSP00000218224,ENSP00000251636,ENSP00000252445,ENSP00000253024,ENSP00000254108,ENSP00000262238,ENSP00000262367,ENSP00000263228,ENSP00000263377,ENSP00000265872,ENSP00000281708,ENSP00000282388,ENSP00000291547,ENSP00000295321,ENSP00000299601,ENSP00000301067,ENSP00000303427,ENSP00000313851,ENSP00000322568,ENSP00000324804,ENSP00000325690,ENSP00000325819,ENSP00000326630…	AMD1,ASB7,ASXL2,ATF7IP,BAZ1A,BRD2,BRD4,CARM1,CCAR1,CREBBP,CSNK2B,CUL5,DHX29,EIF4G2,ELAVL1,ELAVL4,ELOF1,FAM208A,FBXO11,FBXW7,FUS,GPS2,IRF2BP2,IWS1,JMJD6,KAT8,KDM6A,KLF6,KMT2D,LEO1,MAPT,MEIS2,MNT,MYT1,NCOA6,NFIB,NR2F1,NRF1,NSD1,PAN2,PAN3,PBX2,PBX3,PDS5A,PDS5B,PKNOX1,POLDIP3,PPP2CA,PPP2R1A,PPP6C,PQBP1,PRMT7,RBFOX2,RBPJ,RHOA,RORB,RPRD1B,RPRD2,SCAF8,SENP8,SETD5,SOX11,TBL1XR1,TFAP4,TRIM28,UBE2F,UBE2R2,…
GO:0048522	positive regulation of cellular process	50	4898	1.35e-07	ENSP00000174618,ENSP00000204517,ENSP00000218224,ENSP00000252445,ENSP00000253024,ENSP00000254108,ENSP00000262238,ENSP00000262367,ENSP00000263377,ENSP00000265138,ENSP00000265872,ENSP00000281708,ENSP00000282388,ENSP00000291547,ENSP00000299601,ENSP00000301067,ENSP00000322568,ENSP00000324804,ENSP00000325690,ENSP00000325819,ENSP00000326630,ENSP00000329213,ENSP00000340820,ENSP00000345206,ENSP00000358089…	AMBRA1,ARRDC3,ASXL2,ATF7IP,BRD4,CARM1,CCAR1,CREBBP,CSNK2B,EIF4G2,ELAVL1,ELOF1,FBXW7,FUS,GPS2,KAT8,KLF6,KMT2D,LEO1,MAPT,MEIS2,MNT,NCOA6,NFIB,NR2F1,NRF1,NSD1,PAN3,PBX2,PBX3,PKNOX1,POLDIP3,PPP2CA,PPP2R1A,PQBP1,RBPJ,RHOA,RORB,RPRD1B,SIVA1,SOX11,TBL1XR1,TFAP4,TIAL1,TRIM28,USP34,VEZF1,YY1,ZFP36L2,ZFPM1
GO:0016071	mRNA metabolic process	17	667	7.42e-07	ENSP00000218224,ENSP00000254108,ENSP00000265872,ENSP00000282388,ENSP00000295321,ENSP00000299601,ENSP00000324804,ENSP00000343103,ENSP00000349594,ENSP00000370345,ENSP00000385269,ENSP00000394085,ENSP00000397927,ENSP00000401721,ENSP00000413035,ENSP00000413098,ENSP00000418447	CCAR1,ELAVL1,ELAVL4,FUS,IWS1,JMJD6,LEO1,PAN2,PAN3,POLDIP3,PPP2CA,PPP2R1A,PQBP1,PRMT7,RBFOX2,SCAF8,ZFP36L2
GO:1901576	organic substance biosynthetic process	47	4656	8.83e-07	ENSP00000174618,ENSP00000204517,ENSP00000218224,ENSP00000251636,ENSP00000252445,ENSP00000253024,ENSP00000262238,ENSP00000262367,ENSP00000263377,ENSP00000265872,ENSP00000291547,ENSP00000295321,ENSP00000299601,ENSP00000301067,ENSP00000322568,ENSP00000325690,ENSP00000325819,ENSP00000326630,ENSP00000327465,ENSP00000343103,ENSP00000345206,ENSP00000353458,ENSP00000355568,ENSP00000357880,ENSP00000358064…	AMD1,ASXL2,ATF7IP,BAZ1A,BRD2,BRD4,CARM1,CCAR1,CREBBP,DHX29,EIF4G2,ELOF1,FAM208A,GPS2,IRF2BP2,IWS1,JMJD6,KAT8,KLF6,KMT2D,LEO1,MEIS2,MNT,MYT1,NCOA6,NFIB,NR2F1,NRF1,NSD1,PBX2,PBX3,PKNOX1,PQBP1,PRMT7,RBPJ,RORB,RPRD1B,RPRD2,SETD5,SOX11,TBL1XR1,TFAP4,TRIM28,VEZF1,YY1,ZFPM1,ZNF518A
GO:0006325	chromatin organization	17	683	1.01e-06	ENSP00000252445,ENSP00000253024,ENSP00000262367,ENSP00000263377,ENSP00000299601,ENSP00000301067,ENSP00000325690,ENSP00000326630,ENSP00000343103,ENSP00000353458,ENSP00000367203,ENSP00000378704,ENSP00000385852,ENSP00000394085,ENSP00000395929,ENSP00000405574,ENSP00000406037	BAZ1A,BRD2,BRD4,CARM1,CREBBP,ELOF1,JMJD6,KAT8,KDM6A,KMT2D,LEO1,NSD1,PRMT7,SETD5,TBL1XR1,TRIM28,ZFPM1
GO:0045934	negative regulation of nucleobase-containing compound metabolic process	24	1424	1.5e-06	ENSP00000174618,ENSP00000204517,ENSP00000253024,ENSP00000262238,ENSP00000262367,ENSP00000265872,ENSP00000281708,ENSP00000301067,ENSP00000303427,ENSP00000322568,ENSP00000325819,ENSP00000326630,ENSP00000345206,ENSP00000366093,ENSP00000370104,ENSP00000370340,ENSP00000385269,ENSP00000395929,ENSP00000400175,ENSP00000405574,ENSP00000406037,ENSP00000413035,ENSP00000440440,ENSP00000453793	ATF7IP,CCAR1,CREBBP,ELAVL1,FBXW7,GPS2,KAT8,KMT2D,MEIS2,MNT,NFIB,NR2F1,NSD1,PDS5A,RBFOX2,RBPJ,RHOA,RORB,SOX11,TBL1XR1,TFAP4,TRIM28,YY1,ZFPM1
GO:0006397	mRNA processing	14	456	1.54e-06	ENSP00000218224,ENSP00000254108,ENSP00000265872,ENSP00000295321,ENSP00000299601,ENSP00000343103,ENSP00000349594,ENSP00000370345,ENSP00000385269,ENSP00000394085,ENSP00000397927,ENSP00000401721,ENSP00000413035,ENSP00000413098	CCAR1,ELAVL1,ELAVL4,FUS,IWS1,JMJD6,LEO1,PAN2,PAN3,POLDIP3,PQBP1,PRMT7,RBFOX2,SCAF8
GO:0010629	negative regulation of gene expression	26	1670	1.65e-06	ENSP00000174618,ENSP00000204517,ENSP00000253024,ENSP00000262238,ENSP00000262367,ENSP00000282388,ENSP00000301067,ENSP00000322568,ENSP00000324804,ENSP00000325819,ENSP00000326630,ENSP00000340820,ENSP00000345206,ENSP00000366093,ENSP00000370104,ENSP00000370340,ENSP00000370345,ENSP00000395929,ENSP00000401721,ENSP00000405574,ENSP00000406037,ENSP00000413035,ENSP00000418447,ENSP00000440440,ENSP00000453793…	ATF7IP,CREBBP,GGNBP2,GPS2,KAT8,KMT2D,MAPT,MEIS2,MNT,NFIB,NR2F1,NSD1,PAN2,PAN3,PPP2CA,PPP2R1A,RBFOX2,RBPJ,RORB,SOX11,TBL1XR1,TFAP4,TRIM28,YY1,ZFP36L2,ZFPM1
GO:0048518	positive regulation of biological process	51	5459	1.65e-06	ENSP00000174618,ENSP00000204517,ENSP00000218224,ENSP00000252445,ENSP00000253024,ENSP00000254108,ENSP00000262238,ENSP00000262367,ENSP00000263377,ENSP00000265138,ENSP00000265872,ENSP00000281708,ENSP00000282388,ENSP00000291547,ENSP00000299601,ENSP00000301067,ENSP00000322568,ENSP00000324804,ENSP00000325690,ENSP00000325819,ENSP00000326630,ENSP00000329213,ENSP00000340820,ENSP00000345206,ENSP00000358089…	AMBRA1,ARRDC3,ASXL2,ATF7IP,BRD4,CARM1,CCAR1,CREBBP,CSNK2B,EIF4G2,ELAVL1,ELOF1,FBXW7,FUS,GPS2,KAT8,KDM6A,KLF6,KMT2D,LEO1,MAPT,MEIS2,MNT,NCOA6,NFIB,NR2F1,NRF1,NSD1,PAN3,PBX2,PBX3,PKNOX1,POLDIP3,PPP2CA,PPP2R1A,PQBP1,RBPJ,RHOA,RORB,RPRD1B,SIVA1,SOX11,TBL1XR1,TFAP4,TIAL1,TRIM28,USP34,VEZF1,YY1,ZFP36L2,ZFPM1
GO:0009890	negative regulation of biosynthetic process	24	1501	3.73e-06	ENSP00000174618,ENSP00000204517,ENSP00000253024,ENSP00000262238,ENSP00000262367,ENSP00000265872,ENSP00000281708,ENSP00000282388,ENSP00000301067,ENSP00000303427,ENSP00000322568,ENSP00000325819,ENSP00000326630,ENSP00000345206,ENSP00000366093,ENSP00000370104,ENSP00000370340,ENSP00000395929,ENSP00000400175,ENSP00000405574,ENSP00000406037,ENSP00000413035,ENSP00000440440,ENSP00000453793	ATF7IP,CCAR1,CREBBP,FBXW7,GPS2,KAT8,KMT2D,MEIS2,MNT,NFIB,NR2F1,NSD1,PDS5A,RBFOX2,RBPJ,RHOA,RORB,SOX11,TBL1XR1,TFAP4,TRIM28,YY1,ZFP36L2,ZFPM1
GO:0050794	regulation of cellular process	74	10484	5.9e-06	ENSP00000174618,ENSP00000204517,ENSP00000218224,ENSP00000252445,ENSP00000253024,ENSP00000254108,ENSP00000262238,ENSP00000262367,ENSP00000263377,ENSP00000265138,ENSP00000265872,ENSP00000281708,ENSP00000282388,ENSP00000291547,ENSP00000295321,ENSP00000299601,ENSP00000301067,ENSP00000303427,ENSP00000313851,ENSP00000322568,ENSP00000323527,ENSP00000324804,ENSP00000325690,ENSP00000325819,ENSP00000325941…	AMBRA1,ARRDC3,ASB7,ASXL2,ATF7IP,BAZ1A,BRD2,BRD4,CARM1,CCAR1,CREBBP,CSNK2B,CUL5,EIF4G2,ELAVL1,ELOF1,FAM208A,FBXW7,FUS,G3BP2,GGNBP2,GPS2,ING1,IRF2BP2,IWS1,JMJD6,KAT8,KDM6A,KLF6,KMT2D,LEO1,MAPT,MEIS2,MKLN1,MNT,MYT1,NCOA6,NFIB,NR2F1,NRF1,NSD1,PAN3,PBX2,PBX3,PDS5A,PDS5B,PHF20L1,PKNOX1,POLDIP3,PPP2CA,PPP2R1A,PQBP1,PRMT7,RBFOX2,RBPJ,RHOA,RIC8A,RORB,RPRD1B,SETD5,SIVA1,SOX11,TBL1XR1,TFAP4,TIAL1,TM2D1,TRIM…
GO:0010558	negative regulation of macromolecule biosynthetic process	23	1425	6.06e-06	ENSP00000174618,ENSP00000204517,ENSP00000253024,ENSP00000262238,ENSP00000262367,ENSP00000265872,ENSP00000281708,ENSP00000282388,ENSP00000301067,ENSP00000303427,ENSP00000322568,ENSP00000325819,ENSP00000326630,ENSP00000345206,ENSP00000366093,ENSP00000370104,ENSP00000370340,ENSP00000395929,ENSP00000405574,ENSP00000406037,ENSP00000413035,ENSP00000440440,ENSP00000453793	ATF7IP,CCAR1,CREBBP,FBXW7,GPS2,KAT8,KMT2D,MEIS2,MNT,NFIB,NR2F1,NSD1,PDS5A,RBFOX2,RBPJ,RORB,SOX11,TBL1XR1,TFAP4,TRIM28,YY1,ZFP36L2,ZFPM1
GO:2000113	negative regulation of cellular macromolecule biosynthetic process	22	1348	9.77e-06	ENSP00000174618,ENSP00000204517,ENSP00000253024,ENSP00000262238,ENSP00000262367,ENSP00000281708,ENSP00000282388,ENSP00000301067,ENSP00000303427,ENSP00000322568,ENSP00000325819,ENSP00000326630,ENSP00000345206,ENSP00000366093,ENSP00000370104,ENSP00000370340,ENSP00000395929,ENSP00000405574,ENSP00000406037,ENSP00000413035,ENSP00000440440,ENSP00000453793	ATF7IP,CREBBP,FBXW7,GPS2,KAT8,KMT2D,MEIS2,MNT,NFIB,NR2F1,NSD1,PDS5A,RBFOX2,RBPJ,RORB,SOX11,TBL1XR1,TFAP4,TRIM28,YY1,ZFP36L2,ZFPM1
GO:0031327	negative regulation of cellular biosynthetic process	23	1479	1.13e-05	ENSP00000174618,ENSP00000204517,ENSP00000253024,ENSP00000262238,ENSP00000262367,ENSP00000265872,ENSP00000281708,ENSP00000282388,ENSP00000301067,ENSP00000303427,ENSP00000322568,ENSP00000325819,ENSP00000326630,ENSP00000345206,ENSP00000366093,ENSP00000370104,ENSP00000370340,ENSP00000395929,ENSP00000405574,ENSP00000406037,ENSP00000413035,ENSP00000440440,ENSP00000453793	ATF7IP,CCAR1,CREBBP,FBXW7,GPS2,KAT8,KMT2D,MEIS2,MNT,NFIB,NR2F1,NSD1,PDS5A,RBFOX2,RBPJ,RORB,SOX11,TBL1XR1,TFAP4,TRIM28,YY1,ZFP36L2,ZFPM1
GO:0050789	regulation of biological process	76	11116	1.13e-05	ENSP00000174618,ENSP00000204517,ENSP00000218224,ENSP00000252445,ENSP00000253024,ENSP00000254108,ENSP00000262238,ENSP00000262367,ENSP00000263377,ENSP00000265138,ENSP00000265872,ENSP00000281708,ENSP00000282388,ENSP00000291547,ENSP00000295321,ENSP00000299601,ENSP00000301067,ENSP00000303427,ENSP00000313851,ENSP00000322568,ENSP00000323527,ENSP00000324804,ENSP00000325690,ENSP00000325819,ENSP00000325941…	AMBRA1,ARRDC3,ASB7,ASXL2,ATF7IP,BAZ1A,BRD2,BRD4,CARM1,CCAR1,CREBBP,CSNK2B,CUL5,EIF4G2,ELAVL1,ELOF1,FAM208A,FBXW7,FUS,G3BP2,GGNBP2,GJC1,GPS2,ING1,IRF2BP2,IWS1,JMJD6,KAT8,KDM6A,KLF6,KMT2D,LEO1,MAPT,MEIS2,MKLN1,MNT,MYT1,NCOA6,NFIB,NR2F1,NRF1,NSD1,PAN2,PAN3,PBX2,PBX3,PDS5A,PDS5B,PHF20L1,PKNOX1,POLDIP3,PPP2CA,PPP2R1A,PQBP1,PRMT7,RBFOX2,RBPJ,RHOA,RIC8A,RORB,RPRD1B,SETD5,SIVA1,SOX11,TBL1XR1,TFAP4,TIAL1,…
GO:0006396	RNA processing	17	825	1.18e-05	ENSP00000218224,ENSP00000251636,ENSP00000254108,ENSP00000265872,ENSP00000295321,ENSP00000299601,ENSP00000324804,ENSP00000343103,ENSP00000349594,ENSP00000370345,ENSP00000385269,ENSP00000394085,ENSP00000397927,ENSP00000401721,ENSP00000413035,ENSP00000413098,ENSP00000418447	CCAR1,DHX29,ELAVL1,ELAVL4,FUS,IWS1,JMJD6,LEO1,PAN2,PAN3,POLDIP3,PPP2CA,PPP2R1A,PQBP1,PRMT7,RBFOX2,SCAF8
GO:0051172	negative regulation of nitrogen compound metabolic process	29	2307	1.86e-05	ENSP00000174618,ENSP00000204517,ENSP00000253024,ENSP00000262238,ENSP00000262367,ENSP00000265872,ENSP00000281708,ENSP00000282388,ENSP00000301067,ENSP00000303427,ENSP00000322568,ENSP00000324804,ENSP00000325819,ENSP00000326630,ENSP00000340820,ENSP00000345206,ENSP00000366093,ENSP00000370104,ENSP00000370340,ENSP00000385269,ENSP00000395929,ENSP00000400175,ENSP00000405574,ENSP00000406037,ENSP00000413035…	ATF7IP,CCAR1,CREBBP,ELAVL1,FBXW7,GGNBP2,GPS2,KAT8,KMT2D,MAPT,MEIS2,MNT,NFIB,NR2F1,NSD1,PDS5A,PPP2CA,PPP2R1A,RBFOX2,RBPJ,RHOA,RORB,SOX11,TBL1XR1,TFAP4,TRIM28,YY1,ZFP36L2,ZFPM1
GO:0065007	biological regulation	78	11740	1.86e-05	ENSP00000174618,ENSP00000204517,ENSP00000218224,ENSP00000252445,ENSP00000253024,ENSP00000254108,ENSP00000262238,ENSP00000262367,ENSP00000263377,ENSP00000265138,ENSP00000265872,ENSP00000281708,ENSP00000282388,ENSP00000291547,ENSP00000295321,ENSP00000299601,ENSP00000301030,ENSP00000301067,ENSP00000303427,ENSP00000313851,ENSP00000322568,ENSP00000323527,ENSP00000324804,ENSP00000325690,ENSP00000325819…	AMBRA1,ANKRD11,ARRDC3,ASB7,ASXL2,ATF7IP,BAZ1A,BRD2,BRD4,CARM1,CCAR1,CREBBP,CSNK2B,CUL5,EIF4G2,ELAVL1,ELOF1,FAM208A,FBXW7,FUS,G3BP2,GGNBP2,GJC1,GPS2,ING1,IRF2BP2,IWS1,JMJD6,KAT8,KDM6A,KLF6,KMT2D,LEO1,MAPT,MEIS2,MKLN1,MNT,MYT1,NCOA6,NFIB,NR2F1,NRF1,NSD1,PAN2,PAN3,PBX2,PBX3,PDS5A,PDS5B,PHF20L1,PKNOX1,POLDIP3,PPP2CA,PPP2R1A,PQBP1,PRMT7,RBFOX2,RBPJ,RHOA,RIC8A,RORB,RPRD1B,SETD5,SIVA1,SOX11,TBL1XR1,TFAP…
GO:0031324	negative regulation of cellular metabolic process	30	2463	2.09e-05	ENSP00000174618,ENSP00000204517,ENSP00000253024,ENSP00000262238,ENSP00000262367,ENSP00000265872,ENSP00000281708,ENSP00000282388,ENSP00000301067,ENSP00000303427,ENSP00000322568,ENSP00000324804,ENSP00000325819,ENSP00000326630,ENSP00000340820,ENSP00000345206,ENSP00000366093,ENSP00000370104,ENSP00000370340,ENSP00000385269,ENSP00000395929,ENSP00000400175,ENSP00000405574,ENSP00000406037,ENSP00000413035…	ATF7IP,CCAR1,CREBBP,EIF4G2,ELAVL1,FBXW7,GGNBP2,GPS2,KAT8,KMT2D,MAPT,MEIS2,MNT,NFIB,NR2F1,NSD1,PDS5A,PPP2CA,PPP2R1A,RBFOX2,RBPJ,RHOA,RORB,SOX11,TBL1XR1,TFAP4,TRIM28,YY1,ZFP36L2,ZFPM1
GO:0051253	negative regulation of RNA metabolic process	21	1303	2.15e-05	ENSP00000174618,ENSP00000204517,ENSP00000253024,ENSP00000262238,ENSP00000262367,ENSP00000265872,ENSP00000301067,ENSP00000322568,ENSP00000325819,ENSP00000326630,ENSP00000345206,ENSP00000366093,ENSP00000370104,ENSP00000370340,ENSP00000385269,ENSP00000395929,ENSP00000405574,ENSP00000406037,ENSP00000413035,ENSP00000440440,ENSP00000453793	ATF7IP,CCAR1,CREBBP,ELAVL1,GPS2,KAT8,KMT2D,MEIS2,MNT,NFIB,NR2F1,NSD1,RBFOX2,RBPJ,RORB,SOX11,TBL1XR1,TFAP4,TRIM28,YY1,ZFPM1
GO:0009892	negative regulation of metabolic process	32	2762	2.25e-05	ENSP00000174618,ENSP00000204517,ENSP00000253024,ENSP00000262238,ENSP00000262367,ENSP00000265872,ENSP00000281708,ENSP00000282388,ENSP00000301067,ENSP00000303427,ENSP00000322568,ENSP00000324804,ENSP00000325819,ENSP00000326630,ENSP00000340820,ENSP00000345206,ENSP00000366093,ENSP00000370104,ENSP00000370340,ENSP00000370345,ENSP00000385269,ENSP00000395929,ENSP00000400175,ENSP00000401721,ENSP00000405574…	ATF7IP,CCAR1,CREBBP,EIF4G2,ELAVL1,FBXW7,GGNBP2,GPS2,KAT8,KMT2D,MAPT,MEIS2,MNT,NFIB,NR2F1,NSD1,PAN2,PAN3,PDS5A,PPP2CA,PPP2R1A,RBFOX2,RBPJ,RHOA,RORB,SOX11,TBL1XR1,TFAP4,TRIM28,YY1,ZFP36L2,ZFPM1
GO:1903507	negative regulation of nucleic acid-templated transcription	20	1220	3.14e-05	ENSP00000174618,ENSP00000204517,ENSP00000253024,ENSP00000262238,ENSP00000262367,ENSP00000265872,ENSP00000301067,ENSP00000322568,ENSP00000325819,ENSP00000326630,ENSP00000345206,ENSP00000366093,ENSP00000370104,ENSP00000370340,ENSP00000395929,ENSP00000405574,ENSP00000406037,ENSP00000413035,ENSP00000440440,ENSP00000453793	ATF7IP,CCAR1,CREBBP,GPS2,KAT8,KMT2D,MEIS2,MNT,NFIB,NR2F1,NSD1,RBFOX2,RBPJ,RORB,SOX11,TBL1XR1,TFAP4,TRIM28,YY1,ZFPM1
GO:0016569	covalent chromatin modification	11	357	3.71e-05	ENSP00000262367,ENSP00000299601,ENSP00000301067,ENSP00000325690,ENSP00000343103,ENSP00000367203,ENSP00000385852,ENSP00000394085,ENSP00000395929,ENSP00000405574,ENSP00000406037	CARM1,CREBBP,JMJD6,KAT8,KDM6A,KMT2D,LEO1,NSD1,PRMT7,SETD5,TBL1XR1
GO:0010605	negative regulation of macromolecule metabolic process	30	2558	4.3e-05	ENSP00000174618,ENSP00000204517,ENSP00000253024,ENSP00000262238,ENSP00000262367,ENSP00000265872,ENSP00000281708,ENSP00000282388,ENSP00000301067,ENSP00000303427,ENSP00000322568,ENSP00000324804,ENSP00000325819,ENSP00000326630,ENSP00000340820,ENSP00000345206,ENSP00000366093,ENSP00000370104,ENSP00000370340,ENSP00000370345,ENSP00000385269,ENSP00000395929,ENSP00000401721,ENSP00000405574,ENSP00000406037…	ATF7IP,CCAR1,CREBBP,ELAVL1,FBXW7,GGNBP2,GPS2,KAT8,KMT2D,MAPT,MEIS2,MNT,NFIB,NR2F1,NSD1,PAN2,PAN3,PDS5A,PPP2CA,PPP2R1A,RBFOX2,RBPJ,RORB,SOX11,TBL1XR1,TFAP4,TRIM28,YY1,ZFP36L2,ZFPM1
GO:0045892	negative regulation of transcription, DNA-templated	19	1169	6.62e-05	ENSP00000174618,ENSP00000204517,ENSP00000253024,ENSP00000262238,ENSP00000262367,ENSP00000301067,ENSP00000322568,ENSP00000325819,ENSP00000326630,ENSP00000345206,ENSP00000366093,ENSP00000370104,ENSP00000370340,ENSP00000395929,ENSP00000405574,ENSP00000406037,ENSP00000413035,ENSP00000440440,ENSP00000453793	ATF7IP,CREBBP,GPS2,KAT8,KMT2D,MEIS2,MNT,NFIB,NR2F1,NSD1,RBFOX2,RBPJ,RORB,SOX11,TBL1XR1,TFAP4,TRIM28,YY1,ZFPM1
GO:0009987	cellular process	87	14652	7.96e-05	ENSP00000174618,ENSP00000204517,ENSP00000218224,ENSP00000251636,ENSP00000252445,ENSP00000253024,ENSP00000254108,ENSP00000262238,ENSP00000262367,ENSP00000263228,ENSP00000263377,ENSP00000265872,ENSP00000281708,ENSP00000282388,ENSP00000291547,ENSP00000295321,ENSP00000299601,ENSP00000301067,ENSP00000303427,ENSP00000313851,ENSP00000322568,ENSP00000323527,ENSP00000324804,ENSP00000325690,ENSP00000325819…	AMBRA1,AMD1,ARMC8,ASB7,ASXL2,ATF7IP,BAZ1A,BRD2,BRD4,CARM1,CCAR1,CHAMP1,CREBBP,CSNK2B,CUL5,DHX29,EIF4G2,ELAVL1,ELAVL4,ELOF1,FAM208A,FBXO11,FBXW7,FUS,G3BP2,GGNBP2,GJC1,GPS2,ING1,IRF2BP2,IWS1,JMJD6,KAT8,KDM6A,KLF6,KMT2D,LEO1,MAPT,MEIS2,MKLN1,MNT,MYT1,NCOA6,NFIB,NR2F1,NRF1,NSD1,PAN2,PAN3,PBX2,PBX3,PDS5A,PDS5B,PKNOX1,POLDIP3,PPP2CA,PPP2R1A,PPP6C,PQBP1,PRMT7,RBFOX2,RBPJ,RHOA,RIC8A,RORB,RPRD1B,RPRD2,SCA…
GO:0008380	RNA splicing	11	391	8.31e-05	ENSP00000218224,ENSP00000254108,ENSP00000265872,ENSP00000295321,ENSP00000324804,ENSP00000343103,ENSP00000385269,ENSP00000394085,ENSP00000413035,ENSP00000413098,ENSP00000418447	CCAR1,ELAVL1,FUS,IWS1,JMJD6,PPP2CA,PPP2R1A,PQBP1,PRMT7,RBFOX2,SCAF8
GO:0071383	cellular response to steroid hormone stimulus	8	197	0.00015	ENSP00000204517,ENSP00000282388,ENSP00000325690,ENSP00000325819,ENSP00000363929,ENSP00000366093,ENSP00000400175,ENSP00000413035	CARM1,NCOA6,NR2F1,RBFOX2,RHOA,RORB,TFAP4,ZFP36L2
GO:0043412	macromolecule modification	33	3197	0.00017	ENSP00000253024,ENSP00000262238,ENSP00000262367,ENSP00000263228,ENSP00000281708,ENSP00000282388,ENSP00000299601,ENSP00000301067,ENSP00000324804,ENSP00000325690,ENSP00000328327,ENSP00000340505,ENSP00000340820,ENSP00000343103,ENSP00000362532,ENSP00000365042,ENSP00000367203,ENSP00000370104,ENSP00000370345,ENSP00000376808,ENSP00000381577,ENSP00000383920,ENSP00000384823,ENSP00000385852,ENSP00000392147…	ASB7,ASXL2,ATF7IP,CARM1,CREBBP,CSNK2B,CUL5,FBXO11,FBXW7,GPS2,JMJD6,KAT8,KDM6A,KMT2D,LEO1,MAPT,NSD1,PAN3,PPP2CA,PPP2R1A,PPP6C,PRMT7,RHOA,RPRD1B,SENP8,SETD5,TBL1XR1,TRIM28,UBE2F,UBE2R2,USP34,YY1,ZFP36L2
GO:0016570	histone modification	10	347	0.00019	ENSP00000262367,ENSP00000299601,ENSP00000301067,ENSP00000325690,ENSP00000343103,ENSP00000367203,ENSP00000394085,ENSP00000395929,ENSP00000405574,ENSP00000406037	CARM1,CREBBP,JMJD6,KAT8,KDM6A,KMT2D,LEO1,NSD1,PRMT7,TBL1XR1
GO:0051098	regulation of binding	10	356	0.00023	ENSP00000204517,ENSP00000253024,ENSP00000322568,ENSP00000325690,ENSP00000326630,ENSP00000343103,ENSP00000365042,ENSP00000370340,ENSP00000395929,ENSP00000418447	CARM1,CSNK2B,NFIB,NSD1,PPP2CA,PRMT7,SOX11,TFAP4,TRIM28,ZFPM1
GO:0048519	negative regulation of biological process	43	4953	0.00027	ENSP00000174618,ENSP00000204517,ENSP00000253024,ENSP00000262238,ENSP00000262367,ENSP00000263377,ENSP00000265138,ENSP00000265872,ENSP00000281708,ENSP00000282388,ENSP00000299601,ENSP00000301067,ENSP00000303427,ENSP00000313851,ENSP00000322568,ENSP00000324804,ENSP00000325690,ENSP00000325819,ENSP00000326630,ENSP00000329213,ENSP00000340820,ENSP00000345206,ENSP00000352738,ENSP00000364929,ENSP00000365042…	AMBRA1,ARRDC3,ATF7IP,BRD4,CARM1,CCAR1,CREBBP,CSNK2B,CUL5,EIF4G2,ELAVL1,FBXW7,G3BP2,GGNBP2,GPS2,ING1,KAT8,KMT2D,LEO1,MAPT,MEIS2,MNT,NFIB,NR2F1,NSD1,PAN2,PAN3,PDS5A,PDS5B,PPP2CA,PPP2R1A,RBFOX2,RBPJ,RHOA,RORB,SIVA1,SOX11,TBL1XR1,TFAP4,TRIM28,YY1,ZFP36L2,ZFPM1
GO:0006464	cellular protein modification process	31	2999	0.00034	ENSP00000253024,ENSP00000262238,ENSP00000262367,ENSP00000263228,ENSP00000281708,ENSP00000282388,ENSP00000299601,ENSP00000301067,ENSP00000324804,ENSP00000325690,ENSP00000328327,ENSP00000340505,ENSP00000340820,ENSP00000343103,ENSP00000362532,ENSP00000365042,ENSP00000367203,ENSP00000370104,ENSP00000370345,ENSP00000376808,ENSP00000381577,ENSP00000383920,ENSP00000384823,ENSP00000392147,ENSP00000394085…	ASB7,ASXL2,CARM1,CREBBP,CSNK2B,CUL5,FBXO11,FBXW7,GPS2,JMJD6,KAT8,KDM6A,KMT2D,LEO1,MAPT,NSD1,PAN3,PPP2CA,PPP2R1A,PPP6C,PRMT7,RHOA,RPRD1B,SENP8,TBL1XR1,TRIM28,UBE2F,UBE2R2,USP34,YY1,ZFP36L2
GO:0030098	lymphocyte differentiation	8	226	0.00037	ENSP00000282388,ENSP00000291547,ENSP00000326630,ENSP00000345206,ENSP00000370104,ENSP00000394085,ENSP00000400175,ENSP00000419923	GPS2,JMJD6,KLF6,PKNOX1,RBPJ,RHOA,ZFP36L2,ZFPM1
GO:0043414	macromolecule methylation	8	229	0.00041	ENSP00000253024,ENSP00000301067,ENSP00000325690,ENSP00000343103,ENSP00000367203,ENSP00000384823,ENSP00000395929,ENSP00000440440	ATF7IP,CARM1,FBXO11,KDM6A,KMT2D,NSD1,PRMT7,TRIM28
GO:0009755	hormone-mediated signaling pathway	7	171	0.00052	ENSP00000325690,ENSP00000325819,ENSP00000363929,ENSP00000365042,ENSP00000366093,ENSP00000400175,ENSP00000413035	CARM1,CSNK2B,NCOA6,NR2F1,RBFOX2,RHOA,RORB
GO:0051101	regulation of DNA binding	6	116	0.00059	ENSP00000204517,ENSP00000253024,ENSP00000322568,ENSP00000365042,ENSP00000370340,ENSP00000395929	CSNK2B,NFIB,NSD1,SOX11,TFAP4,TRIM28
GO:0044267	cellular protein metabolic process	34	3603	0.00071	ENSP00000251636,ENSP00000253024,ENSP00000262238,ENSP00000262367,ENSP00000263228,ENSP00000281708,ENSP00000282388,ENSP00000299601,ENSP00000301067,ENSP00000322568,ENSP00000324804,ENSP00000325690,ENSP00000328327,ENSP00000340505,ENSP00000340820,ENSP00000343103,ENSP00000362532,ENSP00000365042,ENSP00000367203,ENSP00000370104,ENSP00000370345,ENSP00000376808,ENSP00000381577,ENSP00000383920,ENSP00000384823…	ASB7,ASXL2,CARM1,CREBBP,CSNK2B,CUL5,DHX29,EIF4G2,FBXO11,FBXW7,GPS2,JMJD6,KAT8,KDM6A,KMT2D,LEO1,MAPT,NSD1,PAN3,PPP2CA,PPP2R1A,PPP6C,PRMT7,RHOA,RPRD1B,SENP8,SOX11,TBL1XR1,TRIM28,UBE2F,UBE2R2,USP34,YY1,ZFP36L2
GO:0000122	negative regulation of transcription by RNA polymerase II	14	809	0.00072	ENSP00000174618,ENSP00000253024,ENSP00000262238,ENSP00000262367,ENSP00000322568,ENSP00000325819,ENSP00000326630,ENSP00000345206,ENSP00000370104,ENSP00000370340,ENSP00000395929,ENSP00000405574,ENSP00000440440,ENSP00000453793	ATF7IP,CREBBP,GPS2,MEIS2,MNT,NFIB,NR2F1,NSD1,RBPJ,SOX11,TBL1XR1,TRIM28,YY1,ZFPM1
GO:0006996	organelle organization	31	3131	0.00072	ENSP00000252445,ENSP00000253024,ENSP00000262238,ENSP00000262367,ENSP00000263377,ENSP00000281708,ENSP00000299601,ENSP00000301067,ENSP00000303427,ENSP00000313851,ENSP00000323527,ENSP00000324804,ENSP00000325690,ENSP00000326630,ENSP00000329213,ENSP00000340820,ENSP00000343103,ENSP00000352738,ENSP00000353458,ENSP00000354730,ENSP00000367203,ENSP00000376924,ENSP00000378704,ENSP00000385852,ENSP00000392147…	AMBRA1,BAZ1A,BRD2,BRD4,CARM1,CHAMP1,CREBBP,ELOF1,FBXW7,G3BP2,JMJD6,KAT8,KDM6A,KMT2D,LEO1,MAPT,MKLN1,NRF1,NSD1,PDS5A,PDS5B,PPP2R1A,PPP6C,PRMT7,RHOA,SETD5,SIVA1,TBL1XR1,TRIM28,YY1,ZFPM1
GO:0018205	peptidyl-lysine modification	8	250	0.00072	ENSP00000253024,ENSP00000262367,ENSP00000301067,ENSP00000340505,ENSP00000367203,ENSP00000394085,ENSP00000395929,ENSP00000406037	CREBBP,JMJD6,KAT8,KDM6A,KMT2D,NSD1,SENP8,TRIM28
GO:0048523	negative regulation of cellular process	39	4454	0.00072	ENSP00000174618,ENSP00000204517,ENSP00000253024,ENSP00000262238,ENSP00000262367,ENSP00000263377,ENSP00000265138,ENSP00000265872,ENSP00000281708,ENSP00000282388,ENSP00000299601,ENSP00000301067,ENSP00000303427,ENSP00000313851,ENSP00000322568,ENSP00000324804,ENSP00000325690,ENSP00000325819,ENSP00000326630,ENSP00000340820,ENSP00000345206,ENSP00000364929,ENSP00000365042,ENSP00000366093,ENSP00000370104…	AMBRA1,ARRDC3,ATF7IP,BRD4,CARM1,CCAR1,CREBBP,CSNK2B,CUL5,EIF4G2,ELAVL1,FBXW7,GGNBP2,GPS2,ING1,KAT8,KMT2D,LEO1,MAPT,MEIS2,MNT,NFIB,NR2F1,NSD1,PDS5A,PDS5B,PPP2CA,PPP2R1A,RBFOX2,RBPJ,RHOA,RORB,SOX11,TBL1XR1,TFAP4,TRIM28,YY1,ZFP36L2,ZFPM1
GO:0042532	negative regulation of tyrosine phosphorylation of STAT protein	3	11	0.00081	ENSP00000324804,ENSP00000418447,ENSP00000478220	GGNBP2,PPP2CA,PPP2R1A
GO:0061154	endothelial tube morphogenesis	3	11	0.00081	ENSP00000345206,ENSP00000365042,ENSP00000400175	CSNK2B,RBPJ,RHOA
GO:0006479	protein methylation	6	127	0.00088	ENSP00000301067,ENSP00000325690,ENSP00000343103,ENSP00000367203,ENSP00000384823,ENSP00000395929	CARM1,FBXO11,KDM6A,KMT2D,NSD1,PRMT7
GO:0035246	peptidyl-arginine N-methylation	3	12	0.00096	ENSP00000325690,ENSP00000343103,ENSP00000384823	CARM1,FBXO11,PRMT7
GO:0043401	steroid hormone mediated signaling pathway	6	131	0.001	ENSP00000325690,ENSP00000325819,ENSP00000363929,ENSP00000366093,ENSP00000400175,ENSP00000413035	CARM1,NCOA6,NR2F1,RBFOX2,RHOA,RORB
GO:0007062	sister chromatid cohesion	4	39	0.0011	ENSP00000281708,ENSP00000303427,ENSP00000313851,ENSP00000324804	FBXW7,PDS5A,PDS5B,PPP2R1A
GO:0042127	regulation of cell population proliferation	20	1594	0.0011	ENSP00000174618,ENSP00000204517,ENSP00000265872,ENSP00000281708,ENSP00000301067,ENSP00000313851,ENSP00000322568,ENSP00000325690,ENSP00000345206,ENSP00000358089,ENSP00000362532,ENSP00000364929,ENSP00000365042,ENSP00000370340,ENSP00000376808,ENSP00000400175,ENSP00000413035,ENSP00000431926,ENSP00000453793,ENSP00000478220	AMBRA1,CARM1,CCAR1,CSNK2B,CUL5,FBXW7,GGNBP2,ING1,KMT2D,MEIS2,MNT,NFIB,PDS5B,RBFOX2,RBPJ,RHOA,RPRD1B,SOX11,TFAP4,TIAL1
GO:0048856	anatomical structure development	42	5085	0.0011	ENSP00000174618,ENSP00000218224,ENSP00000253024,ENSP00000262238,ENSP00000262367,ENSP00000265138,ENSP00000281708,ENSP00000282388,ENSP00000291547,ENSP00000299601,ENSP00000301030,ENSP00000301067,ENSP00000313851,ENSP00000322568,ENSP00000325690,ENSP00000325941,ENSP00000326630,ENSP00000327465,ENSP00000340820,ENSP00000345206,ENSP00000358089,ENSP00000362588,ENSP00000363929,ENSP00000364190,ENSP00000365042…	AMBRA1,ANKRD11,ARRDC3,CARM1,CREBBP,CSNK2B,ELAVL1,FBXW7,GGNBP2,GJC1,GPS2,JMJD6,KAT8,KDM6A,KLF6,KMT2D,LEO1,MAPT,MEIS2,MNT,MYT1,NCOA6,NFIB,PBX2,PBX3,PDS5B,PKNOX1,PPP2CA,PQBP1,RBFOX2,RBPJ,RHOA,RIC8A,RORB,SOX11,TBL1XR1,TIAL1,TRIM28,VEZF1,YY1,ZFP36L2,ZFPM1
GO:0016571	histone methylation	5	87	0.0015	ENSP00000301067,ENSP00000325690,ENSP00000343103,ENSP00000367203,ENSP00000395929	CARM1,KDM6A,KMT2D,NSD1,PRMT7
GO:0008285	negative regulation of cell population proliferation	12	669	0.0017	ENSP00000174618,ENSP00000204517,ENSP00000281708,ENSP00000313851,ENSP00000322568,ENSP00000345206,ENSP00000364929,ENSP00000365042,ENSP00000370340,ENSP00000376808,ENSP00000431926,ENSP00000478220	AMBRA1,CSNK2B,CUL5,FBXW7,GGNBP2,ING1,MNT,NFIB,PDS5B,RBPJ,SOX11,TFAP4
GO:0032502	developmental process	43	5401	0.002	ENSP00000174618,ENSP00000218224,ENSP00000253024,ENSP00000262238,ENSP00000262367,ENSP00000265138,ENSP00000281708,ENSP00000282388,ENSP00000291547,ENSP00000299601,ENSP00000301030,ENSP00000301067,ENSP00000313851,ENSP00000322568,ENSP00000325690,ENSP00000325941,ENSP00000326630,ENSP00000327465,ENSP00000340820,ENSP00000343103,ENSP00000345206,ENSP00000358089,ENSP00000362588,ENSP00000363929,ENSP00000364190…	AMBRA1,ANKRD11,ARRDC3,CARM1,CREBBP,CSNK2B,ELAVL1,FBXW7,GGNBP2,GJC1,GPS2,JMJD6,KAT8,KDM6A,KLF6,KMT2D,LEO1,MAPT,MEIS2,MNT,MYT1,NCOA6,NFIB,PBX2,PBX3,PDS5B,PKNOX1,PPP2CA,PQBP1,PRMT7,RBFOX2,RBPJ,RHOA,RIC8A,RORB,SOX11,TBL1XR1,TIAL1,TRIM28,VEZF1,YY1,ZFP36L2,ZFPM1
GO:0045596	negative regulation of cell differentiation	12	683	0.0021	ENSP00000281708,ENSP00000282388,ENSP00000299601,ENSP00000322568,ENSP00000325690,ENSP00000326630,ENSP00000345206,ENSP00000366093,ENSP00000370104,ENSP00000400175,ENSP00000418447,ENSP00000453793	CARM1,FBXW7,GPS2,LEO1,MEIS2,PPP2CA,RBPJ,RHOA,RORB,SOX11,ZFP36L2,ZFPM1
GO:0051093	negative regulation of developmental process	14	910	0.0021	ENSP00000281708,ENSP00000282388,ENSP00000299601,ENSP00000322568,ENSP00000325690,ENSP00000326630,ENSP00000340820,ENSP00000345206,ENSP00000366093,ENSP00000370104,ENSP00000370340,ENSP00000400175,ENSP00000418447,ENSP00000453793	CARM1,FBXW7,GPS2,LEO1,MAPT,MEIS2,NFIB,PPP2CA,RBPJ,RHOA,RORB,SOX11,ZFP36L2,ZFPM1
GO:0007275	multicellular organism development	39	4726	0.0024	ENSP00000174618,ENSP00000218224,ENSP00000253024,ENSP00000262238,ENSP00000262367,ENSP00000265138,ENSP00000281708,ENSP00000282388,ENSP00000291547,ENSP00000299601,ENSP00000301030,ENSP00000313851,ENSP00000322568,ENSP00000325690,ENSP00000325941,ENSP00000326630,ENSP00000327465,ENSP00000340820,ENSP00000345206,ENSP00000362588,ENSP00000363929,ENSP00000364190,ENSP00000365042,ENSP00000366093,ENSP00000367203…	AMBRA1,ANKRD11,ARRDC3,CARM1,CREBBP,CSNK2B,ELAVL1,FBXW7,GGNBP2,GJC1,GPS2,JMJD6,KAT8,KDM6A,KLF6,LEO1,MAPT,MEIS2,MNT,MYT1,NCOA6,NFIB,PBX2,PBX3,PDS5B,PKNOX1,PQBP1,RBFOX2,RBPJ,RHOA,RIC8A,RORB,SOX11,TBL1XR1,TRIM28,VEZF1,YY1,ZFP36L2,ZFPM1
GO:0045595	regulation of cell differentiation	20	1695	0.0024	ENSP00000218224,ENSP00000262367,ENSP00000281708,ENSP00000282388,ENSP00000299601,ENSP00000301067,ENSP00000322568,ENSP00000324804,ENSP00000325690,ENSP00000326630,ENSP00000340820,ENSP00000345206,ENSP00000366093,ENSP00000370104,ENSP00000383920,ENSP00000400175,ENSP00000413035,ENSP00000418447,ENSP00000453793,ENSP00000462337	ASXL2,CARM1,CREBBP,FBXW7,GPS2,KMT2D,LEO1,MAPT,MEIS2,PPP2CA,PPP2R1A,PQBP1,RBFOX2,RBPJ,RHOA,RORB,SOX11,VEZF1,ZFP36L2,ZFPM1
GO:0048869	cellular developmental process	32	3533	0.0025	ENSP00000174618,ENSP00000218224,ENSP00000253024,ENSP00000262238,ENSP00000282388,ENSP00000291547,ENSP00000299601,ENSP00000301067,ENSP00000322568,ENSP00000325690,ENSP00000326630,ENSP00000327465,ENSP00000340820,ENSP00000343103,ENSP00000345206,ENSP00000358089,ENSP00000362588,ENSP00000363929,ENSP00000366093,ENSP00000367203,ENSP00000370104,ENSP00000370340,ENSP00000394085,ENSP00000400175,ENSP00000405574…	AMBRA1,CARM1,GGNBP2,GJC1,GPS2,JMJD6,KAT8,KDM6A,KLF6,KMT2D,LEO1,MAPT,MNT,MYT1,NCOA6,NFIB,PBX3,PKNOX1,PQBP1,PRMT7,RBFOX2,RBPJ,RHOA,RORB,SOX11,TBL1XR1,TIAL1,TRIM28,VEZF1,YY1,ZFP36L2,ZFPM1
GO:1903706	regulation of hemopoiesis	9	412	0.0032	ENSP00000262367,ENSP00000281708,ENSP00000282388,ENSP00000299601,ENSP00000301067,ENSP00000326630,ENSP00000400175,ENSP00000413035,ENSP00000453793	CREBBP,FBXW7,KMT2D,LEO1,MEIS2,RBFOX2,RHOA,ZFP36L2,ZFPM1
GO:0030154	cell differentiation	31	3457	0.0038	ENSP00000218224,ENSP00000253024,ENSP00000262238,ENSP00000282388,ENSP00000291547,ENSP00000299601,ENSP00000301067,ENSP00000322568,ENSP00000325690,ENSP00000326630,ENSP00000327465,ENSP00000340820,ENSP00000343103,ENSP00000345206,ENSP00000358089,ENSP00000362588,ENSP00000363929,ENSP00000366093,ENSP00000367203,ENSP00000370104,ENSP00000370340,ENSP00000394085,ENSP00000400175,ENSP00000405574,ENSP00000406037…	AMBRA1,CARM1,GGNBP2,GJC1,GPS2,JMJD6,KAT8,KDM6A,KLF6,KMT2D,LEO1,MAPT,MYT1,NCOA6,NFIB,PBX3,PKNOX1,PQBP1,PRMT7,RBFOX2,RBPJ,RHOA,RORB,SOX11,TBL1XR1,TIAL1,TRIM28,VEZF1,YY1,ZFP36L2,ZFPM1
GO:0030522	intracellular receptor signaling pathway	6	173	0.0038	ENSP00000325690,ENSP00000325819,ENSP00000363929,ENSP00000366093,ENSP00000400175,ENSP00000413035	CARM1,NCOA6,NR2F1,RBFOX2,RHOA,RORB
GO:0030097	hemopoiesis	10	526	0.0039	ENSP00000282388,ENSP00000291547,ENSP00000326630,ENSP00000345206,ENSP00000363929,ENSP00000370104,ENSP00000394085,ENSP00000400175,ENSP00000406037,ENSP00000419923	GPS2,JMJD6,KAT8,KLF6,NCOA6,PKNOX1,RBPJ,RHOA,ZFP36L2,ZFPM1
GO:0030520	intracellular estrogen receptor signaling pathway	3	22	0.0039	ENSP00000325690,ENSP00000363929,ENSP00000413035	CARM1,NCOA6,RBFOX2
GO:0045637	regulation of myeloid cell differentiation	7	249	0.0039	ENSP00000262367,ENSP00000281708,ENSP00000299601,ENSP00000301067,ENSP00000326630,ENSP00000413035,ENSP00000453793	CREBBP,FBXW7,KMT2D,LEO1,MEIS2,RBFOX2,ZFPM1
GO:0045598	regulation of fat cell differentiation	5	120	0.0056	ENSP00000282388,ENSP00000325690,ENSP00000326630,ENSP00000370104,ENSP00000383920	ASXL2,CARM1,GPS2,ZFP36L2,ZFPM1
GO:0000414	regulation of histone H3-K36 methylation	2	4	0.0057	ENSP00000295321,ENSP00000395929	IWS1,NSD1
GO:0010724	regulation of definitive erythrocyte differentiation	2	4	0.0057	ENSP00000326630,ENSP00000413035	RBFOX2,ZFPM1
GO:0060486	Clara cell differentiation	2	4	0.0057	ENSP00000345206,ENSP00000370340	NFIB,RBPJ
GO:0000188	inactivation of MAPK activity	3	26	0.0059	ENSP00000324804,ENSP00000370104,ENSP00000418447	GPS2,PPP2CA,PPP2R1A
GO:0000819	sister chromatid segregation	5	123	0.006	ENSP00000281708,ENSP00000303427,ENSP00000313851,ENSP00000324804,ENSP00000354730	CHAMP1,FBXW7,PDS5A,PDS5B,PPP2R1A
GO:0009653	anatomical structure morphogenesis	21	1992	0.0064	ENSP00000253024,ENSP00000262238,ENSP00000262367,ENSP00000291547,ENSP00000299601,ENSP00000301030,ENSP00000322568,ENSP00000325690,ENSP00000325941,ENSP00000326630,ENSP00000345206,ENSP00000364190,ENSP00000365042,ENSP00000366093,ENSP00000367203,ENSP00000370340,ENSP00000394085,ENSP00000400175,ENSP00000411528,ENSP00000413035,ENSP00000462337	ANKRD11,CARM1,CREBBP,CSNK2B,GJC1,JMJD6,KDM6A,LEO1,NFIB,PBX2,PKNOX1,RBFOX2,RBPJ,RHOA,RIC8A,RORB,SOX11,TRIM28,VEZF1,YY1,ZFPM1
GO:0048513	animal organ development	27	2926	0.0067	ENSP00000253024,ENSP00000262238,ENSP00000265138,ENSP00000282388,ENSP00000291547,ENSP00000301030,ENSP00000313851,ENSP00000322568,ENSP00000325690,ENSP00000326630,ENSP00000345206,ENSP00000362588,ENSP00000363929,ENSP00000365042,ENSP00000366093,ENSP00000367203,ENSP00000370104,ENSP00000370340,ENSP00000394085,ENSP00000400175,ENSP00000405574,ENSP00000406037,ENSP00000411528,ENSP00000413035,ENSP00000419923…	ANKRD11,ARRDC3,CARM1,CSNK2B,GGNBP2,GJC1,GPS2,JMJD6,KAT8,KDM6A,KLF6,MEIS2,NCOA6,NFIB,PBX3,PDS5B,PKNOX1,RBFOX2,RBPJ,RHOA,RORB,SOX11,TBL1XR1,TRIM28,YY1,ZFP36L2,ZFPM1
GO:1904837	beta-catenin-TCF complex assembly	3	29	0.0075	ENSP00000262367,ENSP00000299601,ENSP00000301067	CREBBP,KMT2D,LEO1
GO:0030099	myeloid cell differentiation	6	203	0.0076	ENSP00000291547,ENSP00000326630,ENSP00000345206,ENSP00000363929,ENSP00000394085,ENSP00000406037	JMJD6,KAT8,NCOA6,PKNOX1,RBPJ,ZFPM1
GO:0030217	T cell differentiation	5	131	0.0076	ENSP00000282388,ENSP00000291547,ENSP00000326630,ENSP00000394085,ENSP00000400175	JMJD6,PKNOX1,RHOA,ZFP36L2,ZFPM1
GO:0072359	circulatory system development	12	807	0.0076	ENSP00000281708,ENSP00000291547,ENSP00000322568,ENSP00000325941,ENSP00000326630,ENSP00000345206,ENSP00000363929,ENSP00000367203,ENSP00000394085,ENSP00000411528,ENSP00000462337,ENSP00000478220	FBXW7,GGNBP2,GJC1,JMJD6,KDM6A,NCOA6,PKNOX1,RBPJ,RIC8A,SOX11,VEZF1,ZFPM1
GO:0048731	system development	34	4144	0.0079	ENSP00000218224,ENSP00000253024,ENSP00000262238,ENSP00000265138,ENSP00000281708,ENSP00000282388,ENSP00000291547,ENSP00000301030,ENSP00000313851,ENSP00000322568,ENSP00000325690,ENSP00000325941,ENSP00000326630,ENSP00000327465,ENSP00000340820,ENSP00000345206,ENSP00000362588,ENSP00000363929,ENSP00000365042,ENSP00000366093,ENSP00000367203,ENSP00000370104,ENSP00000370340,ENSP00000394085,ENSP00000400175…	AMBRA1,ANKRD11,ARRDC3,CARM1,CSNK2B,FBXW7,GGNBP2,GJC1,GPS2,JMJD6,KAT8,KDM6A,KLF6,MAPT,MEIS2,MYT1,NCOA6,NFIB,PBX3,PDS5B,PKNOX1,PQBP1,RBFOX2,RBPJ,RHOA,RIC8A,RORB,SOX11,TBL1XR1,TRIM28,VEZF1,YY1,ZFP36L2,ZFPM1
GO:0140014	mitotic nuclear division	5	136	0.0087	ENSP00000303427,ENSP00000313851,ENSP00000324804,ENSP00000354730,ENSP00000400175	CHAMP1,PDS5A,PDS5B,PPP2R1A,RHOA
GO:0070647	protein modification by small protein conjugation or removal	13	945	0.0088	ENSP00000253024,ENSP00000262238,ENSP00000263228,ENSP00000281708,ENSP00000299601,ENSP00000328327,ENSP00000340505,ENSP00000376808,ENSP00000381577,ENSP00000383920,ENSP00000384823,ENSP00000400175,ENSP00000478474	ASB7,ASXL2,CUL5,FBXO11,FBXW7,LEO1,RHOA,SENP8,TRIM28,UBE2F,UBE2R2,USP34,YY1
GO:0006352	DNA-templated transcription, initiation	6	213	0.0094	ENSP00000253024,ENSP00000262367,ENSP00000325819,ENSP00000345206,ENSP00000363929,ENSP00000366093	CREBBP,NCOA6,NR2F1,RBPJ,RORB,TRIM28
GO:0060613	fat pad development	2	6	0.0094	ENSP00000265138,ENSP00000405574	ARRDC3,TBL1XR1
GO:0030518	intracellular steroid hormone receptor signaling pathway	4	79	0.0097	ENSP00000325690,ENSP00000363929,ENSP00000400175,ENSP00000413035	CARM1,NCOA6,RBFOX2,RHOA
GO:0072358	cardiovascular system development	9	496	0.0097	ENSP00000281708,ENSP00000291547,ENSP00000325941,ENSP00000345206,ENSP00000367203,ENSP00000394085,ENSP00000411528,ENSP00000462337,ENSP00000478220	FBXW7,GGNBP2,GJC1,JMJD6,KDM6A,PKNOX1,RBPJ,RIC8A,VEZF1
GO:0018193	peptidyl-amino acid modification	12	842	0.0102	ENSP00000253024,ENSP00000262367,ENSP00000301067,ENSP00000325690,ENSP00000340505,ENSP00000343103,ENSP00000365042,ENSP00000367203,ENSP00000384823,ENSP00000394085,ENSP00000395929,ENSP00000406037	CARM1,CREBBP,CSNK2B,FBXO11,JMJD6,KAT8,KDM6A,KMT2D,NSD1,PRMT7,SENP8,TRIM28
GO:0051241	negative regulation of multicellular organismal process	14	1098	0.0106	ENSP00000262238,ENSP00000265138,ENSP00000281708,ENSP00000299601,ENSP00000322568,ENSP00000325690,ENSP00000326630,ENSP00000345206,ENSP00000365042,ENSP00000366093,ENSP00000370340,ENSP00000400175,ENSP00000418447,ENSP00000453793	ARRDC3,CARM1,CSNK2B,FBXW7,LEO1,MEIS2,NFIB,PPP2CA,RBPJ,RHOA,RORB,SOX11,YY1,ZFPM1
GO:0035239	tube morphogenesis	10	615	0.0108	ENSP00000291547,ENSP00000322568,ENSP00000345206,ENSP00000365042,ENSP00000367203,ENSP00000370340,ENSP00000394085,ENSP00000400175,ENSP00000411528,ENSP00000462337	CSNK2B,GJC1,JMJD6,KDM6A,NFIB,PKNOX1,RBPJ,RHOA,SOX11,VEZF1
GO:0071407	cellular response to organic cyclic compound	9	505	0.0108	ENSP00000204517,ENSP00000218224,ENSP00000282388,ENSP00000325690,ENSP00000325819,ENSP00000363929,ENSP00000366093,ENSP00000400175,ENSP00000413035	CARM1,NCOA6,NR2F1,PQBP1,RBFOX2,RHOA,RORB,TFAP4,ZFP36L2
GO:0019919	peptidyl-arginine methylation, to asymmetrical-dimethyl arginine	2	7	0.0113	ENSP00000325690,ENSP00000343103	CARM1,PRMT7
GO:0050793	regulation of developmental process	23	2416	0.0117	ENSP00000218224,ENSP00000262367,ENSP00000281708,ENSP00000282388,ENSP00000299601,ENSP00000301067,ENSP00000322568,ENSP00000323527,ENSP00000324804,ENSP00000325690,ENSP00000326630,ENSP00000340820,ENSP00000345206,ENSP00000366093,ENSP00000370104,ENSP00000370340,ENSP00000383920,ENSP00000385269,ENSP00000400175,ENSP00000413035,ENSP00000418447,ENSP00000453793,ENSP00000462337	ASXL2,CARM1,CREBBP,ELAVL1,FBXW7,GPS2,KMT2D,LEO1,MAPT,MEIS2,MKLN1,NFIB,PPP2CA,PPP2R1A,PQBP1,RBFOX2,RBPJ,RHOA,RORB,SOX11,VEZF1,ZFP36L2,ZFPM1
GO:0016043	cellular component organization	39	5163	0.0121	ENSP00000204517,ENSP00000218224,ENSP00000252445,ENSP00000253024,ENSP00000262238,ENSP00000262367,ENSP00000263377,ENSP00000281708,ENSP00000299601,ENSP00000301067,ENSP00000303427,ENSP00000313851,ENSP00000323527,ENSP00000324804,ENSP00000325690,ENSP00000325941,ENSP00000326630,ENSP00000329213,ENSP00000340820,ENSP00000343103,ENSP00000352738,ENSP00000353458,ENSP00000354730,ENSP00000365042,ENSP00000367203…	AMBRA1,BAZ1A,BRD2,BRD4,CARM1,CHAMP1,CREBBP,CSNK2B,ELAVL1,ELOF1,FBXW7,G3BP2,GJC1,JMJD6,KAT8,KDM6A,KMT2D,LEO1,MAPT,MKLN1,NFIB,NRF1,NSD1,PDS5A,PDS5B,PPP2R1A,PPP6C,PQBP1,PRMT7,RBFOX2,RHOA,RIC8A,SETD5,SIVA1,TBL1XR1,TFAP4,TRIM28,YY1,ZFPM1
GO:0003158	endothelium development	4	86	0.0125	ENSP00000345206,ENSP00000365042,ENSP00000400175,ENSP00000462337	CSNK2B,RBPJ,RHOA,VEZF1
GO:0032501	multicellular organismal process	46	6507	0.0129	ENSP00000174618,ENSP00000218224,ENSP00000253024,ENSP00000262238,ENSP00000262367,ENSP00000265138,ENSP00000281708,ENSP00000282388,ENSP00000291547,ENSP00000299601,ENSP00000301030,ENSP00000301067,ENSP00000313851,ENSP00000322568,ENSP00000324804,ENSP00000325690,ENSP00000325941,ENSP00000326630,ENSP00000327465,ENSP00000340820,ENSP00000343103,ENSP00000345206,ENSP00000358089,ENSP00000358126,ENSP00000362588…	AMBRA1,ANKRD11,ARRDC3,BRD2,CARM1,CREBBP,CSNK2B,ELAVL1,FBXO11,FBXW7,GGNBP2,GJC1,GPS2,JMJD6,KAT8,KDM6A,KLF6,KMT2D,LEO1,MAPT,MEIS2,MNT,MYT1,NCOA6,NFIB,PBX2,PBX3,PDS5B,PKNOX1,PPP2R1A,PQBP1,PRMT7,RBFOX2,RBPJ,RHOA,RIC8A,RORB,SOX11,TBL1XR1,TIAL1,TRIM28,VEZF1,VPS45,YY1,ZFP36L2,ZFPM1
GO:1903311	regulation of mRNA metabolic process	6	238	0.015	ENSP00000282388,ENSP00000295321,ENSP00000299601,ENSP00000385269,ENSP00000394085,ENSP00000413035	ELAVL1,IWS1,JMJD6,LEO1,RBFOX2,ZFP36L2
GO:0051239	regulation of multicellular organismal process	25	2788	0.0151	ENSP00000218224,ENSP00000262238,ENSP00000262367,ENSP00000265138,ENSP00000281708,ENSP00000282388,ENSP00000299601,ENSP00000301067,ENSP00000322568,ENSP00000324804,ENSP00000325690,ENSP00000326630,ENSP00000340820,ENSP00000345206,ENSP00000362588,ENSP00000365042,ENSP00000366093,ENSP00000370340,ENSP00000385269,ENSP00000400175,ENSP00000411528,ENSP00000413035,ENSP00000418447,ENSP00000453793,ENSP00000462337	ARRDC3,CARM1,CREBBP,CSNK2B,ELAVL1,FBXW7,GJC1,KMT2D,LEO1,MAPT,MEIS2,NFIB,PBX3,PPP2CA,PPP2R1A,PQBP1,RBFOX2,RBPJ,RHOA,RORB,SOX11,VEZF1,YY1,ZFP36L2,ZFPM1
GO:0009790	embryo development	12	890	0.0153	ENSP00000253024,ENSP00000262367,ENSP00000299601,ENSP00000301030,ENSP00000322568,ENSP00000325941,ENSP00000326630,ENSP00000345206,ENSP00000364190,ENSP00000367203,ENSP00000431926,ENSP00000478220	AMBRA1,ANKRD11,CREBBP,GGNBP2,KDM6A,LEO1,PBX2,RBPJ,RIC8A,SOX11,TRIM28,ZFPM1
GO:0044403	symbiont process	10	650	0.0155	ENSP00000204517,ENSP00000262367,ENSP00000263377,ENSP00000281708,ENSP00000325690,ENSP00000329213,ENSP00000370104,ENSP00000376808,ENSP00000400175,ENSP00000440440	ATF7IP,BRD4,CARM1,CREBBP,CUL5,FBXW7,GPS2,RHOA,SIVA1,TFAP4
GO:0045638	negative regulation of myeloid cell differentiation	4	93	0.0159	ENSP00000281708,ENSP00000299601,ENSP00000326630,ENSP00000453793	FBXW7,LEO1,MEIS2,ZFPM1
GO:0051100	negative regulation of binding	5	161	0.0159	ENSP00000204517,ENSP00000322568,ENSP00000325690,ENSP00000326630,ENSP00000370340	CARM1,NFIB,SOX11,TFAP4,ZFPM1
GO:0006367	transcription initiation from RNA polymerase II promoter	5	162	0.0161	ENSP00000253024,ENSP00000262367,ENSP00000325819,ENSP00000345206,ENSP00000366093	CREBBP,NR2F1,RBPJ,RORB,TRIM28
GO:0035360	positive regulation of peroxisome proliferator activated receptor signaling pathway	2	9	0.0161	ENSP00000370104,ENSP00000383920	ASXL2,GPS2
GO:0001654	eye development	7	339	0.0172	ENSP00000262238,ENSP00000291547,ENSP00000313851,ENSP00000322568,ENSP00000366093,ENSP00000394085,ENSP00000453793	JMJD6,MEIS2,PDS5B,PKNOX1,RORB,SOX11,YY1
GO:0006275	regulation of DNA replication	4	96	0.0173	ENSP00000281708,ENSP00000303427,ENSP00000324804,ENSP00000418447	FBXW7,PDS5A,PPP2CA,PPP2R1A
GO:0060412	ventricular septum morphogenesis	3	43	0.0177	ENSP00000322568,ENSP00000326630,ENSP00000345206	RBPJ,SOX11,ZFPM1
GO:0032784	regulation of DNA-templated transcription, elongation	3	44	0.0185	ENSP00000263377,ENSP00000295321,ENSP00000299601	BRD4,IWS1,LEO1
GO:0035295	tube development	11	793	0.0185	ENSP00000291547,ENSP00000322568,ENSP00000345206,ENSP00000365042,ENSP00000367203,ENSP00000370340,ENSP00000394085,ENSP00000400175,ENSP00000411528,ENSP00000431926,ENSP00000462337	AMBRA1,CSNK2B,GJC1,JMJD6,KDM6A,NFIB,PKNOX1,RBPJ,RHOA,SOX11,VEZF1
GO:0000070	mitotic sister chromatid segregation	4	101	0.02	ENSP00000303427,ENSP00000313851,ENSP00000324804,ENSP00000354730	CHAMP1,PDS5A,PDS5B,PPP2R1A
GO:1903047	mitotic cell cycle process	9	564	0.02	ENSP00000263377,ENSP00000303427,ENSP00000313851,ENSP00000324804,ENSP00000325690,ENSP00000354730,ENSP00000376808,ENSP00000392147,ENSP00000400175	BRD4,CARM1,CHAMP1,CUL5,PDS5A,PDS5B,PPP2R1A,PPP6C,RHOA
GO:0006306	DNA methylation	3	46	0.0205	ENSP00000253024,ENSP00000343103,ENSP00000440440	ATF7IP,PRMT7,TRIM28
GO:0045599	negative regulation of fat cell differentiation	3	46	0.0205	ENSP00000282388,ENSP00000326630,ENSP00000370104	GPS2,ZFP36L2,ZFPM1
GO:0016032	viral process	9	571	0.0211	ENSP00000262367,ENSP00000263377,ENSP00000281708,ENSP00000325690,ENSP00000329213,ENSP00000370104,ENSP00000376808,ENSP00000400175,ENSP00000440440	ATF7IP,BRD4,CARM1,CREBBP,CUL5,FBXW7,GPS2,RHOA,SIVA1
GO:0034969	histone arginine methylation	2	12	0.0239	ENSP00000325690,ENSP00000343103	CARM1,PRMT7
GO:0070262	peptidyl-serine dephosphorylation	2	12	0.0239	ENSP00000324804,ENSP00000418447	PPP2CA,PPP2R1A
GO:0032870	cellular response to hormone stimulus	9	585	0.0243	ENSP00000204517,ENSP00000282388,ENSP00000325690,ENSP00000325819,ENSP00000363929,ENSP00000365042,ENSP00000366093,ENSP00000400175,ENSP00000413035	CARM1,CSNK2B,NCOA6,NR2F1,RBFOX2,RHOA,RORB,TFAP4,ZFP36L2
GO:0033673	negative regulation of kinase activity	6	271	0.0245	ENSP00000204517,ENSP00000324804,ENSP00000340820,ENSP00000370104,ENSP00000418447,ENSP00000478220	GGNBP2,GPS2,MAPT,PPP2CA,PPP2R1A,TFAP4
GO:0019216	regulation of lipid metabolic process	7	373	0.0259	ENSP00000262367,ENSP00000281708,ENSP00000325690,ENSP00000363929,ENSP00000370104,ENSP00000405574,ENSP00000431926	AMBRA1,CARM1,CREBBP,FBXW7,GPS2,NCOA6,TBL1XR1
GO:0002363	alpha-beta T cell lineage commitment	2	13	0.0265	ENSP00000326630,ENSP00000400175	RHOA,ZFPM1
GO:0043392	negative regulation of DNA binding	3	52	0.0265	ENSP00000204517,ENSP00000322568,ENSP00000370340	NFIB,SOX11,TFAP4
GO:1902894	negative regulation of pri-miRNA transcription by RNA polymerase II	2	13	0.0265	ENSP00000262238,ENSP00000370340	NFIB,YY1
GO:0044265	cellular macromolecule catabolic process	11	842	0.0267	ENSP00000263228,ENSP00000281708,ENSP00000282388,ENSP00000324804,ENSP00000370345,ENSP00000376808,ENSP00000381577,ENSP00000384823,ENSP00000401721,ENSP00000405574,ENSP00000418447	CUL5,FBXO11,FBXW7,PAN2,PAN3,PPP2CA,PPP2R1A,TBL1XR1,UBE2R2,USP34,ZFP36L2
GO:0000956	nuclear-transcribed mRNA catabolic process	5	191	0.0276	ENSP00000282388,ENSP00000324804,ENSP00000370345,ENSP00000401721,ENSP00000418447	PAN2,PAN3,PPP2CA,PPP2R1A,ZFP36L2
GO:0001944	vasculature development	8	487	0.0276	ENSP00000281708,ENSP00000291547,ENSP00000325941,ENSP00000345206,ENSP00000394085,ENSP00000411528,ENSP00000462337,ENSP00000478220	FBXW7,GGNBP2,GJC1,JMJD6,PKNOX1,RBPJ,RIC8A,VEZF1
GO:0050684	regulation of mRNA processing	4	114	0.0276	ENSP00000295321,ENSP00000299601,ENSP00000394085,ENSP00000413035	IWS1,JMJD6,LEO1,RBFOX2
GO:0007049	cell cycle	14	1263	0.0297	ENSP00000263377,ENSP00000265872,ENSP00000281708,ENSP00000303427,ENSP00000313851,ENSP00000324804,ENSP00000325690,ENSP00000354730,ENSP00000364929,ENSP00000376808,ENSP00000392147,ENSP00000400175,ENSP00000418447,ENSP00000433664	BRD4,CARM1,CCAR1,CHAMP1,CUL5,EIF4G2,FBXW7,ING1,PDS5A,PDS5B,PPP2CA,PPP2R1A,PPP6C,RHOA
GO:0033554	cellular response to stress	16	1553	0.0299	ENSP00000204517,ENSP00000253024,ENSP00000262238,ENSP00000262367,ENSP00000263377,ENSP00000281708,ENSP00000303427,ENSP00000313851,ENSP00000325690,ENSP00000340820,ENSP00000345206,ENSP00000363929,ENSP00000370104,ENSP00000376808,ENSP00000400175,ENSP00000431926	AMBRA1,BRD4,CARM1,CREBBP,CUL5,FBXW7,GPS2,MAPT,NCOA6,PDS5A,PDS5B,RBPJ,RHOA,TFAP4,TRIM28,YY1
GO:0051726	regulation of cell cycle	13	1129	0.0304	ENSP00000174618,ENSP00000204517,ENSP00000263377,ENSP00000281708,ENSP00000282388,ENSP00000322568,ENSP00000324804,ENSP00000325690,ENSP00000362532,ENSP00000376808,ENSP00000400175,ENSP00000433664,ENSP00000453793	BRD4,CARM1,CUL5,EIF4G2,FBXW7,MEIS2,MNT,PPP2R1A,RHOA,RPRD1B,SOX11,TFAP4,ZFP36L2
GO:0032968	positive regulation of transcription elongation from RNA polymerase II promoter	2	15	0.0318	ENSP00000263377,ENSP00000299601	BRD4,LEO1
GO:0034063	stress granule assembly	2	15	0.0318	ENSP00000340820,ENSP00000352738	G3BP2,MAPT
GO:0043010	camera-type eye development	6	292	0.032	ENSP00000262238,ENSP00000291547,ENSP00000313851,ENSP00000322568,ENSP00000366093,ENSP00000394085	JMJD6,PDS5B,PKNOX1,RORB,SOX11,YY1
GO:0006974	cellular response to DNA damage stimulus	10	749	0.034	ENSP00000204517,ENSP00000253024,ENSP00000262238,ENSP00000263377,ENSP00000281708,ENSP00000303427,ENSP00000313851,ENSP00000325690,ENSP00000363929,ENSP00000376808	BRD4,CARM1,CUL5,FBXW7,NCOA6,PDS5A,PDS5B,TFAP4,TRIM28,YY1
GO:0000288	nuclear-transcribed mRNA catabolic process, deadenylation-dependent decay	3	59	0.0344	ENSP00000282388,ENSP00000370345,ENSP00000401721	PAN2,PAN3,ZFP36L2
GO:0007064	mitotic sister chromatid cohesion	2	16	0.0346	ENSP00000303427,ENSP00000313851	PDS5A,PDS5B
GO:0007423	sensory organ development	8	515	0.0358	ENSP00000262238,ENSP00000291547,ENSP00000313851,ENSP00000322568,ENSP00000345206,ENSP00000366093,ENSP00000394085,ENSP00000453793	JMJD6,MEIS2,PDS5B,PKNOX1,RBPJ,RORB,SOX11,YY1
GO:2000027	regulation of animal organ morphogenesis	5	207	0.0358	ENSP00000281708,ENSP00000325690,ENSP00000345206,ENSP00000370340,ENSP00000400175	CARM1,FBXW7,NFIB,RBPJ,RHOA
GO:0022402	cell cycle process	11	890	0.0366	ENSP00000263377,ENSP00000281708,ENSP00000303427,ENSP00000313851,ENSP00000324804,ENSP00000325690,ENSP00000354730,ENSP00000376808,ENSP00000392147,ENSP00000400175,ENSP00000433664	BRD4,CARM1,CHAMP1,CUL5,EIF4G2,FBXW7,PDS5A,PDS5B,PPP2R1A,PPP6C,RHOA
GO:0045321	leukocyte activation	11	894	0.0376	ENSP00000282388,ENSP00000291547,ENSP00000326630,ENSP00000340820,ENSP00000345206,ENSP00000365042,ENSP00000370104,ENSP00000394085,ENSP00000400175,ENSP00000419923,ENSP00000420333	ARMC8,CSNK2B,GPS2,JMJD6,KLF6,MAPT,PKNOX1,RBPJ,RHOA,ZFP36L2,ZFPM1
GO:0060216	definitive hemopoiesis	2	17	0.0376	ENSP00000282388,ENSP00000326630	ZFP36L2,ZFPM1
GO:0001701	in utero embryonic development	6	306	0.0379	ENSP00000253024,ENSP00000301030,ENSP00000325941,ENSP00000345206,ENSP00000367203,ENSP00000478220	ANKRD11,GGNBP2,KDM6A,RBPJ,RIC8A,TRIM28
GO:0051704	multi-organism process	20	2222	0.0379	ENSP00000204517,ENSP00000218224,ENSP00000253024,ENSP00000262238,ENSP00000262367,ENSP00000263377,ENSP00000281708,ENSP00000301067,ENSP00000324804,ENSP00000325690,ENSP00000329213,ENSP00000343103,ENSP00000345206,ENSP00000358089,ENSP00000370104,ENSP00000376808,ENSP00000378704,ENSP00000400175,ENSP00000440440,ENSP00000478220	ATF7IP,BRD2,BRD4,CARM1,CREBBP,CUL5,FBXW7,GGNBP2,GPS2,KMT2D,PPP2R1A,PQBP1,PRMT7,RBPJ,RHOA,SIVA1,TFAP4,TIAL1,TRIM28,YY1
GO:0071901	negative regulation of protein serine/threonine kinase activity	4	130	0.0387	ENSP00000204517,ENSP00000324804,ENSP00000370104,ENSP00000418447	GPS2,PPP2CA,PPP2R1A,TFAP4
GO:0006259	DNA metabolic process	10	773	0.0397	ENSP00000253024,ENSP00000262238,ENSP00000303427,ENSP00000313851,ENSP00000343103,ENSP00000345206,ENSP00000353458,ENSP00000363929,ENSP00000370340,ENSP00000440440	ATF7IP,BAZ1A,NCOA6,NFIB,PDS5A,PDS5B,PRMT7,RBPJ,TRIM28,YY1
GO:0007221	positive regulation of transcription of Notch receptor target	2	18	0.0403	ENSP00000262367,ENSP00000345206	CREBBP,RBPJ
GO:0098780	response to mitochondrial depolarisation	2	19	0.0442	ENSP00000370104,ENSP00000431926	AMBRA1,GPS2
GO:0009967	positive regulation of signal transduction	15	1493	0.0464	ENSP00000204517,ENSP00000262367,ENSP00000263377,ENSP00000281708,ENSP00000301067,ENSP00000322568,ENSP00000324804,ENSP00000329213,ENSP00000345206,ENSP00000365042,ENSP00000370104,ENSP00000381577,ENSP00000383920,ENSP00000400175,ENSP00000405574	ASXL2,BRD4,CREBBP,CSNK2B,FBXW7,GPS2,KMT2D,PPP2R1A,RBPJ,RHOA,SIVA1,SOX11,TBL1XR1,TFAP4,USP34
GO:0034968	histone lysine methylation	3	68	0.0464	ENSP00000301067,ENSP00000367203,ENSP00000395929	KDM6A,KMT2D,NSD1
GO:0060716	labyrinthine layer blood vessel development	2	20	0.0475	ENSP00000345206,ENSP00000478220	GGNBP2,RBPJ
GO:0043009	chordate embryonic development	8	550	0.0483	ENSP00000253024,ENSP00000301030,ENSP00000322568,ENSP00000325941,ENSP00000345206,ENSP00000367203,ENSP00000431926,ENSP00000478220	AMBRA1,ANKRD11,GGNBP2,KDM6A,RBPJ,RIC8A,SOX11,TRIM28

## Sheet: GO-enrichment.Function
#term ID	term description	observed gene count	background gene count	false discovery rate	matching proteins in your network (IDs)	matching proteins in your network (labels)
GO:0003676	nucleic acid binding	45	3332	1.23e-09	ENSP00000174618,ENSP00000204517,ENSP00000218224,ENSP00000251636,ENSP00000253024,ENSP00000254108,ENSP00000262238,ENSP00000262367,ENSP00000265872,ENSP00000282388,ENSP00000291547,ENSP00000301067,ENSP00000313851,ENSP00000322568,ENSP00000325690,ENSP00000325819,ENSP00000326630,ENSP00000327465,ENSP00000340820,ENSP00000345206,ENSP00000349594,ENSP00000352738,ENSP00000354730,ENSP00000358089,ENSP00000362588…	ASXL2,CARM1,CCAR1,CHAMP1,CREBBP,DHX29,EIF4G2,ELAVL1,ELAVL4,FUS,G3BP2,JMJD6,KDM6A,KLF6,KMT2D,MAPT,MEIS2,MNT,MYT1,NFIB,NR2F1,NRF1,NSD1,PAN2,PAN3,PBX2,PBX3,PDS5B,PKNOX1,PQBP1,RBFOX2,RBM18,RBPJ,RORB,SCAF8,SOX11,TBL1XR1,TFAP4,TIAL1,TRIM28,VEZF1,YY1,ZFP36L2,ZFPM1,ZNF518A
GO:0003712	transcription coregulator activity	18	534	8.19e-09	ENSP00000174618,ENSP00000218224,ENSP00000253024,ENSP00000254108,ENSP00000262238,ENSP00000262367,ENSP00000265872,ENSP00000322568,ENSP00000325690,ENSP00000325819,ENSP00000363929,ENSP00000370104,ENSP00000370340,ENSP00000395929,ENSP00000405574,ENSP00000413035,ENSP00000440440,ENSP00000453793	ATF7IP,CARM1,CCAR1,CREBBP,FUS,GPS2,MEIS2,MNT,NCOA6,NFIB,NR2F1,NSD1,PQBP1,RBFOX2,SOX11,TBL1XR1,TRIM28,YY1
GO:0044212	transcription regulatory region DNA binding	22	829	8.19e-09	ENSP00000174618,ENSP00000204517,ENSP00000262238,ENSP00000262367,ENSP00000265872,ENSP00000301067,ENSP00000322568,ENSP00000325690,ENSP00000325819,ENSP00000326630,ENSP00000345206,ENSP00000362588,ENSP00000364190,ENSP00000366093,ENSP00000367203,ENSP00000370340,ENSP00000376924,ENSP00000395929,ENSP00000405574,ENSP00000419923,ENSP00000453793,ENSP00000462337	CARM1,CCAR1,CREBBP,KDM6A,KLF6,KMT2D,MEIS2,MNT,NFIB,NR2F1,NRF1,NSD1,PBX2,PBX3,RBPJ,RORB,SOX11,TBL1XR1,TFAP4,VEZF1,YY1,ZFPM1
GO:0140110	transcription regulator activity	33	2069	1.19e-08	ENSP00000174618,ENSP00000204517,ENSP00000218224,ENSP00000253024,ENSP00000254108,ENSP00000262238,ENSP00000262367,ENSP00000265872,ENSP00000282388,ENSP00000291547,ENSP00000301067,ENSP00000322568,ENSP00000325690,ENSP00000325819,ENSP00000326630,ENSP00000327465,ENSP00000338788,ENSP00000345206,ENSP00000362588,ENSP00000363929,ENSP00000364190,ENSP00000366093,ENSP00000370104,ENSP00000370340,ENSP00000376924…	ATF7IP,CARM1,CCAR1,CREBBP,FUS,GPS2,KLF6,KMT2D,MEIS2,MNT,MYT1,NCOA6,NFIB,NR2F1,NRF1,NSD1,PBX2,PBX3,PKNOX1,PQBP1,RBFOX2,RBPJ,RORB,SOX11,TBL1XR1,TFAP4,TRIM28,VEZF1,YY1,ZC3H15,ZFP36L2,ZFPM1,ZNF518A
GO:0003690	double-stranded DNA binding	21	828	1.82e-08	ENSP00000174618,ENSP00000204517,ENSP00000218224,ENSP00000262238,ENSP00000262367,ENSP00000265872,ENSP00000322568,ENSP00000325819,ENSP00000326630,ENSP00000340820,ENSP00000345206,ENSP00000362588,ENSP00000364190,ENSP00000366093,ENSP00000367203,ENSP00000370340,ENSP00000376924,ENSP00000395929,ENSP00000419923,ENSP00000453793,ENSP00000462337	CCAR1,CREBBP,KDM6A,KLF6,MAPT,MEIS2,MNT,NFIB,NR2F1,NRF1,NSD1,PBX2,PBX3,PQBP1,RBPJ,RORB,SOX11,TFAP4,VEZF1,YY1,ZFPM1
GO:1990837	sequence-specific double-stranded DNA binding	20	747	1.82e-08	ENSP00000174618,ENSP00000204517,ENSP00000262238,ENSP00000262367,ENSP00000265872,ENSP00000322568,ENSP00000325819,ENSP00000326630,ENSP00000340820,ENSP00000345206,ENSP00000362588,ENSP00000364190,ENSP00000366093,ENSP00000367203,ENSP00000370340,ENSP00000376924,ENSP00000395929,ENSP00000419923,ENSP00000453793,ENSP00000462337	CCAR1,CREBBP,KDM6A,KLF6,MAPT,MEIS2,MNT,NFIB,NR2F1,NRF1,NSD1,PBX2,PBX3,RBPJ,RORB,SOX11,TFAP4,VEZF1,YY1,ZFPM1
GO:0000976	transcription regulatory region sequence-specific DNA binding	19	710	4.61e-08	ENSP00000174618,ENSP00000204517,ENSP00000262238,ENSP00000262367,ENSP00000265872,ENSP00000322568,ENSP00000325819,ENSP00000326630,ENSP00000345206,ENSP00000362588,ENSP00000364190,ENSP00000366093,ENSP00000367203,ENSP00000370340,ENSP00000376924,ENSP00000395929,ENSP00000419923,ENSP00000453793,ENSP00000462337	CCAR1,CREBBP,KDM6A,KLF6,MEIS2,MNT,NFIB,NR2F1,NRF1,NSD1,PBX2,PBX3,RBPJ,RORB,SOX11,TFAP4,VEZF1,YY1,ZFPM1
GO:0000977	RNA polymerase II regulatory region sequence-specific DNA binding	18	647	6.62e-08	ENSP00000174618,ENSP00000204517,ENSP00000262238,ENSP00000265872,ENSP00000322568,ENSP00000325819,ENSP00000326630,ENSP00000345206,ENSP00000362588,ENSP00000364190,ENSP00000366093,ENSP00000367203,ENSP00000370340,ENSP00000376924,ENSP00000395929,ENSP00000419923,ENSP00000453793,ENSP00000462337	CCAR1,KDM6A,KLF6,MEIS2,MNT,NFIB,NR2F1,NRF1,NSD1,PBX2,PBX3,RBPJ,RORB,SOX11,TFAP4,VEZF1,YY1,ZFPM1
GO:0043565	sequence-specific DNA binding	22	1047	1.08e-07	ENSP00000174618,ENSP00000204517,ENSP00000253024,ENSP00000262238,ENSP00000262367,ENSP00000265872,ENSP00000291547,ENSP00000322568,ENSP00000325819,ENSP00000326630,ENSP00000340820,ENSP00000345206,ENSP00000362588,ENSP00000364190,ENSP00000366093,ENSP00000367203,ENSP00000370340,ENSP00000376924,ENSP00000395929,ENSP00000419923,ENSP00000453793,ENSP00000462337	CCAR1,CREBBP,KDM6A,KLF6,MAPT,MEIS2,MNT,NFIB,NR2F1,NRF1,NSD1,PBX2,PBX3,PKNOX1,RBPJ,RORB,SOX11,TFAP4,TRIM28,VEZF1,YY1,ZFPM1
GO:0003677	DNA binding	33	2457	3.8e-07	ENSP00000174618,ENSP00000204517,ENSP00000218224,ENSP00000253024,ENSP00000254108,ENSP00000262238,ENSP00000262367,ENSP00000265872,ENSP00000282388,ENSP00000291547,ENSP00000301067,ENSP00000313851,ENSP00000322568,ENSP00000325690,ENSP00000325819,ENSP00000326630,ENSP00000327465,ENSP00000340820,ENSP00000345206,ENSP00000358089,ENSP00000362588,ENSP00000364190,ENSP00000366093,ENSP00000367203,ENSP00000370340…	ASXL2,CARM1,CCAR1,CREBBP,FUS,KDM6A,KLF6,KMT2D,MAPT,MEIS2,MNT,MYT1,NFIB,NR2F1,NRF1,NSD1,PBX2,PBX3,PDS5B,PKNOX1,PQBP1,RBPJ,RORB,SOX11,TBL1XR1,TFAP4,TIAL1,TRIM28,VEZF1,YY1,ZFP36L2,ZFPM1,ZNF518A
GO:0003714	transcription corepressor activity	11	224	3.8e-07	ENSP00000174618,ENSP00000253024,ENSP00000262238,ENSP00000265872,ENSP00000370104,ENSP00000370340,ENSP00000395929,ENSP00000405574,ENSP00000413035,ENSP00000440440,ENSP00000453793	ATF7IP,CCAR1,GPS2,MEIS2,MNT,NFIB,NSD1,RBFOX2,TBL1XR1,TRIM28,YY1
GO:0003713	transcription coactivator activity	12	307	8.15e-07	ENSP00000174618,ENSP00000218224,ENSP00000253024,ENSP00000254108,ENSP00000262238,ENSP00000262367,ENSP00000265872,ENSP00000322568,ENSP00000325690,ENSP00000325819,ENSP00000363929,ENSP00000370104	CARM1,CCAR1,CREBBP,FUS,GPS2,MNT,NCOA6,NR2F1,PQBP1,SOX11,TRIM28,YY1
GO:0000987	proximal promoter sequence-specific DNA binding	14	475	1.55e-06	ENSP00000204517,ENSP00000262238,ENSP00000262367,ENSP00000322568,ENSP00000325819,ENSP00000326630,ENSP00000345206,ENSP00000366093,ENSP00000367203,ENSP00000370340,ENSP00000376924,ENSP00000395929,ENSP00000419923,ENSP00000453793	CREBBP,KDM6A,KLF6,MEIS2,NFIB,NR2F1,NRF1,NSD1,RBPJ,RORB,SOX11,TFAP4,YY1,ZFPM1
GO:0000978	RNA polymerase II proximal promoter sequence-specific DNA binding	13	457	6.58e-06	ENSP00000204517,ENSP00000262238,ENSP00000322568,ENSP00000325819,ENSP00000326630,ENSP00000345206,ENSP00000366093,ENSP00000367203,ENSP00000370340,ENSP00000376924,ENSP00000395929,ENSP00000419923,ENSP00000453793	KDM6A,KLF6,MEIS2,NFIB,NR2F1,NRF1,NSD1,RBPJ,RORB,SOX11,TFAP4,YY1,ZFPM1
GO:1901363	heterocyclic compound binding	48	5305	9.89e-06	ENSP00000174618,ENSP00000204517,ENSP00000218224,ENSP00000251636,ENSP00000253024,ENSP00000254108,ENSP00000262238,ENSP00000262367,ENSP00000263228,ENSP00000265872,ENSP00000282388,ENSP00000291547,ENSP00000301067,ENSP00000313851,ENSP00000322568,ENSP00000325690,ENSP00000325819,ENSP00000326630,ENSP00000327465,ENSP00000340820,ENSP00000345206,ENSP00000349594,ENSP00000352738,ENSP00000354730,ENSP00000358089…	ASXL2,CARM1,CCAR1,CHAMP1,CREBBP,DHX29,EIF4G2,ELAVL1,ELAVL4,FUS,G3BP2,JMJD6,KDM6A,KLF6,KMT2D,MAPT,MEIS2,MNT,MYT1,NFIB,NR2F1,NRF1,NSD1,PAN2,PAN3,PBX2,PBX3,PDS5B,PKNOX1,PQBP1,RBFOX2,RBM18,RBPJ,RHOA,RORB,SCAF8,SOX11,TBL1XR1,TFAP4,TIAL1,TRIM28,UBE2F,UBE2R2,VEZF1,YY1,ZFP36L2,ZFPM1,ZNF518A
GO:0001228	DNA-binding transcription activator activity, RNA polymerase II-specific	12	408	1.23e-05	ENSP00000204517,ENSP00000291547,ENSP00000322568,ENSP00000345206,ENSP00000362588,ENSP00000364190,ENSP00000366093,ENSP00000370340,ENSP00000376924,ENSP00000419923,ENSP00000453793,ENSP00000462337	KLF6,MEIS2,NFIB,NRF1,PBX2,PBX3,PKNOX1,RBPJ,RORB,SOX11,TFAP4,VEZF1
GO:0043175	RNA polymerase core enzyme binding	5	32	1.33e-05	ENSP00000252445,ENSP00000263377,ENSP00000299601,ENSP00000362532,ENSP00000413098	BRD4,ELOF1,LEO1,RPRD1B,SCAF8
GO:0097159	organic cyclic compound binding	48	5382	1.33e-05	ENSP00000174618,ENSP00000204517,ENSP00000218224,ENSP00000251636,ENSP00000253024,ENSP00000254108,ENSP00000262238,ENSP00000262367,ENSP00000263228,ENSP00000265872,ENSP00000282388,ENSP00000291547,ENSP00000301067,ENSP00000313851,ENSP00000322568,ENSP00000325690,ENSP00000325819,ENSP00000326630,ENSP00000327465,ENSP00000340820,ENSP00000345206,ENSP00000349594,ENSP00000352738,ENSP00000354730,ENSP00000358089…	ASXL2,CARM1,CCAR1,CHAMP1,CREBBP,DHX29,EIF4G2,ELAVL1,ELAVL4,FUS,G3BP2,JMJD6,KDM6A,KLF6,KMT2D,MAPT,MEIS2,MNT,MYT1,NFIB,NR2F1,NRF1,NSD1,PAN2,PAN3,PBX2,PBX3,PDS5B,PKNOX1,PQBP1,RBFOX2,RBM18,RBPJ,RHOA,RORB,SCAF8,SOX11,TBL1XR1,TFAP4,TIAL1,TRIM28,UBE2F,UBE2R2,VEZF1,YY1,ZFP36L2,ZFPM1,ZNF518A
GO:0005488	binding	77	11878	5.64e-05	ENSP00000174618,ENSP00000204517,ENSP00000218224,ENSP00000251636,ENSP00000252445,ENSP00000253024,ENSP00000254108,ENSP00000262238,ENSP00000262367,ENSP00000263228,ENSP00000263377,ENSP00000265138,ENSP00000265872,ENSP00000281708,ENSP00000282388,ENSP00000291547,ENSP00000299601,ENSP00000301067,ENSP00000313851,ENSP00000322568,ENSP00000323527,ENSP00000324804,ENSP00000325690,ENSP00000325819,ENSP00000325941…	AMBRA1,AMD1,ARRDC3,ASXL2,BAZ1A,BRD2,BRD4,CARM1,CCAR1,CHAMP1,CREBBP,CSNK2B,CUL5,DHX29,EIF4G2,ELAVL1,ELAVL4,ELOF1,FBXO11,FBXW7,FUS,G3BP2,GPATCH8,GPS2,ING1,IRF2BP2,JMJD6,KAT8,KDM6A,KLF6,KMT2D,LEO1,MAPT,MEIS2,MKLN1,MNT,MYT1,NCOA6,NFIB,NR2F1,NRF1,NSD1,PAN2,PAN3,PBX2,PBX3,PDS5B,PHF20L1,PKNOX1,PPP2CA,PPP2R1A,PPP6C,PQBP1,PRMT7,RBFOX2,RBM18,RBPJ,RHOA,RIC8A,RORB,RPRD1B,SCAF8,SIVA1,SOX11,TBL1XR1,TFAP4,TIAL1…
GO:0003700	DNA-binding transcription factor activity	23	1749	8.57e-05	ENSP00000174618,ENSP00000204517,ENSP00000253024,ENSP00000262238,ENSP00000262367,ENSP00000282388,ENSP00000291547,ENSP00000301067,ENSP00000322568,ENSP00000325819,ENSP00000326630,ENSP00000327465,ENSP00000338788,ENSP00000345206,ENSP00000362588,ENSP00000364190,ENSP00000366093,ENSP00000370340,ENSP00000376924,ENSP00000419923,ENSP00000453793,ENSP00000462337,ENSP00000485614	CREBBP,KLF6,KMT2D,MEIS2,MNT,MYT1,NFIB,NR2F1,NRF1,PBX2,PBX3,PKNOX1,RBPJ,RORB,SOX11,TFAP4,TRIM28,VEZF1,YY1,ZC3H15,ZFP36L2,ZFPM1,ZNF518A
GO:0000981	DNA-binding transcription factor activity, RNA polymerase II-specific	22	1631	8.88e-05	ENSP00000174618,ENSP00000204517,ENSP00000262238,ENSP00000262367,ENSP00000282388,ENSP00000291547,ENSP00000301067,ENSP00000322568,ENSP00000325819,ENSP00000326630,ENSP00000327465,ENSP00000338788,ENSP00000345206,ENSP00000362588,ENSP00000364190,ENSP00000366093,ENSP00000370340,ENSP00000376924,ENSP00000419923,ENSP00000453793,ENSP00000462337,ENSP00000485614	CREBBP,KLF6,KMT2D,MEIS2,MNT,MYT1,NFIB,NR2F1,NRF1,PBX2,PBX3,PKNOX1,RBPJ,RORB,SOX11,TFAP4,VEZF1,YY1,ZC3H15,ZFP36L2,ZFPM1,ZNF518A
GO:0000993	RNA polymerase II complex binding	4	25	0.00013	ENSP00000252445,ENSP00000263377,ENSP00000299601,ENSP00000362532	BRD4,ELOF1,LEO1,RPRD1B
GO:0017091	AU-rich element binding	4	26	0.00014	ENSP00000282388,ENSP00000349594,ENSP00000358089,ENSP00000385269	ELAVL1,ELAVL4,TIAL1,ZFP36L2
GO:0003723	RNA binding	15	850	0.00015	ENSP00000251636,ENSP00000262238,ENSP00000282388,ENSP00000322568,ENSP00000340820,ENSP00000349594,ENSP00000352738,ENSP00000358089,ENSP00000370345,ENSP00000385269,ENSP00000394085,ENSP00000409315,ENSP00000413035,ENSP00000413098,ENSP00000433664	DHX29,EIF4G2,ELAVL1,ELAVL4,G3BP2,JMJD6,MAPT,PAN3,RBFOX2,RBM18,SCAF8,SOX11,TIAL1,YY1,ZFP36L2
GO:0003682	chromatin binding	11	501	0.00034	ENSP00000174618,ENSP00000253024,ENSP00000262367,ENSP00000263377,ENSP00000345206,ENSP00000363929,ENSP00000364190,ENSP00000365042,ENSP00000367203,ENSP00000378704,ENSP00000395929	BRD2,BRD4,CREBBP,CSNK2B,KDM6A,MNT,NCOA6,NSD1,PBX2,RBPJ,TRIM28
GO:0008134	transcription factor binding	12	610	0.0004	ENSP00000254108,ENSP00000262367,ENSP00000326630,ENSP00000345206,ENSP00000363929,ENSP00000364190,ENSP00000365042,ENSP00000366093,ENSP00000395929,ENSP00000406037,ENSP00000413035,ENSP00000453793	CREBBP,CSNK2B,FUS,KAT8,MEIS2,NCOA6,NSD1,PBX2,RBFOX2,RBPJ,RORB,ZFPM1
GO:0042393	histone binding	7	188	0.00041	ENSP00000263377,ENSP00000325690,ENSP00000343103,ENSP00000364929,ENSP00000378704,ENSP00000405574,ENSP00000406037	BRD2,BRD4,CARM1,ING1,KAT8,PRMT7,TBL1XR1
GO:0016274	protein-arginine N-methyltransferase activity	3	12	0.00046	ENSP00000325690,ENSP00000343103,ENSP00000384823	CARM1,FBXO11,PRMT7
GO:0008276	protein methyltransferase activity	5	85	0.00062	ENSP00000301067,ENSP00000325690,ENSP00000343103,ENSP00000384823,ENSP00000395929	CARM1,FBXO11,KMT2D,NSD1,PRMT7
GO:0008170	N-methyltransferase activity	5	87	0.00067	ENSP00000301067,ENSP00000325690,ENSP00000343103,ENSP00000384823,ENSP00000395929	CARM1,FBXO11,KMT2D,NSD1,PRMT7
GO:0046965	retinoid X receptor binding	3	15	0.00068	ENSP00000254108,ENSP00000363929,ENSP00000395929	FUS,NCOA6,NSD1
GO:0070577	lysine-acetylated histone binding	3	18	0.0011	ENSP00000263377,ENSP00000325690,ENSP00000378704	BRD2,BRD4,CARM1
GO:0042054	histone methyltransferase activity	4	54	0.0013	ENSP00000301067,ENSP00000325690,ENSP00000343103,ENSP00000395929	CARM1,KMT2D,NSD1,PRMT7
GO:0046966	thyroid hormone receptor binding	3	28	0.0032	ENSP00000254108,ENSP00000363929,ENSP00000395929	FUS,NCOA6,NSD1
GO:0140030	modification-dependent protein binding	5	131	0.0035	ENSP00000263377,ENSP00000325690,ENSP00000364929,ENSP00000378704,ENSP00000406037	BRD2,BRD4,CARM1,ING1,KAT8
GO:0043169	cation binding	34	4170	0.0041	ENSP00000252445,ENSP00000253024,ENSP00000254108,ENSP00000262238,ENSP00000262367,ENSP00000282388,ENSP00000301067,ENSP00000325819,ENSP00000326630,ENSP00000327465,ENSP00000329213,ENSP00000338788,ENSP00000353458,ENSP00000354730,ENSP00000355568,ENSP00000357880,ENSP00000364929,ENSP00000365042,ENSP00000366093,ENSP00000367203,ENSP00000370345,ENSP00000378784,ENSP00000383920,ENSP00000384823,ENSP00000392147…	AMD1,ASXL2,BAZ1A,CHAMP1,CREBBP,CSNK2B,ELOF1,FBXO11,FUS,GPATCH8,ING1,IRF2BP2,JMJD6,KAT8,KDM6A,KLF6,KMT2D,MYT1,NR2F1,NSD1,PAN2,PAN3,PHF20L1,PPP2CA,PPP6C,RORB,SIVA1,TRIM28,VEZF1,YY1,ZC3H15,ZFP36L2,ZFPM1,ZNF518A
GO:0005515	protein binding	47	6605	0.0045	ENSP00000174618,ENSP00000204517,ENSP00000252445,ENSP00000253024,ENSP00000254108,ENSP00000262238,ENSP00000262367,ENSP00000263228,ENSP00000263377,ENSP00000265138,ENSP00000281708,ENSP00000291547,ENSP00000299601,ENSP00000323527,ENSP00000324804,ENSP00000325690,ENSP00000325941,ENSP00000326630,ENSP00000329213,ENSP00000340820,ENSP00000343103,ENSP00000345206,ENSP00000352738,ENSP00000362532,ENSP00000363929…	AMBRA1,ARRDC3,ASXL2,BRD2,BRD4,CARM1,CREBBP,CSNK2B,CUL5,ELAVL1,ELOF1,FBXW7,FUS,G3BP2,GPS2,ING1,JMJD6,KAT8,KDM6A,LEO1,MAPT,MEIS2,MKLN1,MNT,NCOA6,NRF1,NSD1,PBX2,PKNOX1,PPP2CA,PPP2R1A,PRMT7,RBFOX2,RBPJ,RHOA,RIC8A,RORB,RPRD1B,SCAF8,SIVA1,TBL1XR1,TFAP4,TRIM28,UBE2F,UBE2R2,YY1,ZFPM1
GO:0008757	S-adenosylmethionine-dependent methyltransferase activity	5	145	0.0051	ENSP00000301067,ENSP00000325690,ENSP00000343103,ENSP00000384823,ENSP00000395929	CARM1,FBXO11,KMT2D,NSD1,PRMT7
GO:0035242	protein-arginine omega-N asymmetric methyltransferase activity	2	7	0.0053	ENSP00000325690,ENSP00000343103	CARM1,PRMT7
GO:0046872	metal ion binding	33	4087	0.0057	ENSP00000252445,ENSP00000253024,ENSP00000254108,ENSP00000262238,ENSP00000262367,ENSP00000282388,ENSP00000301067,ENSP00000325819,ENSP00000326630,ENSP00000327465,ENSP00000329213,ENSP00000338788,ENSP00000353458,ENSP00000354730,ENSP00000355568,ENSP00000364929,ENSP00000365042,ENSP00000366093,ENSP00000367203,ENSP00000370345,ENSP00000378784,ENSP00000383920,ENSP00000384823,ENSP00000392147,ENSP00000394085…	ASXL2,BAZ1A,CHAMP1,CREBBP,CSNK2B,ELOF1,FBXO11,FUS,GPATCH8,ING1,IRF2BP2,JMJD6,KAT8,KDM6A,KLF6,KMT2D,MYT1,NR2F1,NSD1,PAN2,PAN3,PHF20L1,PPP2CA,PPP6C,RORB,SIVA1,TRIM28,VEZF1,YY1,ZC3H15,ZFP36L2,ZFPM1,ZNF518A
GO:0001158	enhancer sequence-specific DNA binding	4	87	0.006	ENSP00000262238,ENSP00000265872,ENSP00000322568,ENSP00000362588	CCAR1,PBX3,SOX11,YY1
GO:0008469	histone-arginine N-methyltransferase activity	2	8	0.0062	ENSP00000325690,ENSP00000343103	CARM1,PRMT7
GO:0030331	estrogen receptor binding	3	42	0.0079	ENSP00000254108,ENSP00000363929,ENSP00000395929	FUS,NCOA6,NSD1
GO:0061629	RNA polymerase II-specific DNA-binding transcription factor binding	6	257	0.0096	ENSP00000254108,ENSP00000262367,ENSP00000326630,ENSP00000345206,ENSP00000363929,ENSP00000395929	CREBBP,FUS,NCOA6,NSD1,RBPJ,ZFPM1
GO:0030374	nuclear receptor transcription coactivator activity	3	52	0.0133	ENSP00000265872,ENSP00000325690,ENSP00000363929	CARM1,CCAR1,NCOA6
GO:0035925	mRNA 3'-UTR AU-rich region binding	2	13	0.0133	ENSP00000282388,ENSP00000385269	ELAVL1,ZFP36L2
GO:0043021	ribonucleoprotein complex binding	4	116	0.0146	ENSP00000218224,ENSP00000251636,ENSP00000343103,ENSP00000365042	CSNK2B,DHX29,PQBP1,PRMT7
GO:0003729	mRNA binding	5	198	0.0157	ENSP00000282388,ENSP00000349594,ENSP00000352738,ENSP00000385269,ENSP00000413035	ELAVL1,ELAVL4,G3BP2,RBFOX2,ZFP36L2
GO:0003730	mRNA 3'-UTR binding	3	63	0.0206	ENSP00000282388,ENSP00000349594,ENSP00000385269	ELAVL1,ELAVL4,ZFP36L2
GO:0031625	ubiquitin protein ligase binding	6	311	0.0208	ENSP00000253024,ENSP00000263228,ENSP00000281708,ENSP00000376808,ENSP00000431926,ENSP00000478474	AMBRA1,CUL5,FBXW7,TRIM28,UBE2F,UBE2R2
GO:0004722	protein serine/threonine phosphatase activity	3	67	0.0232	ENSP00000324804,ENSP00000392147,ENSP00000418447	PPP2CA,PPP2R1A,PPP6C
GO:0001227	DNA-binding transcription repressor activity, RNA polymerase II-specific	5	229	0.0252	ENSP00000174618,ENSP00000262238,ENSP00000262367,ENSP00000325819,ENSP00000326630	CREBBP,MNT,NR2F1,YY1,ZFPM1
GO:0140096	catalytic activity, acting on a protein	19	2176	0.0316	ENSP00000253024,ENSP00000263228,ENSP00000281708,ENSP00000301067,ENSP00000324804,ENSP00000325690,ENSP00000340505,ENSP00000343103,ENSP00000365042,ENSP00000367203,ENSP00000370345,ENSP00000376808,ENSP00000381577,ENSP00000384823,ENSP00000392147,ENSP00000394085,ENSP00000395929,ENSP00000418447,ENSP00000478474	CARM1,CSNK2B,CUL5,FBXO11,FBXW7,JMJD6,KDM6A,KMT2D,NSD1,PAN3,PPP2CA,PPP2R1A,PPP6C,PRMT7,SENP8,TRIM28,UBE2F,UBE2R2,USP34
GO:0004402	histone acetyltransferase activity	2	24	0.0321	ENSP00000262367,ENSP00000406037	CREBBP,KAT8
GO:0008135	translation factor activity, RNA binding	3	84	0.0381	ENSP00000251636,ENSP00000322568,ENSP00000433664	DHX29,EIF4G2,SOX11
GO:0032452	histone demethylase activity	2	27	0.0381	ENSP00000367203,ENSP00000394085	JMJD6,KDM6A
GO:0004842	ubiquitin-protein transferase activity	6	370	0.0404	ENSP00000253024,ENSP00000263228,ENSP00000281708,ENSP00000376808,ENSP00000384823,ENSP00000478474	CUL5,FBXO11,FBXW7,TRIM28,UBE2F,UBE2R2
GO:0043167	ion binding	40	6066	0.0438	ENSP00000251636,ENSP00000252445,ENSP00000253024,ENSP00000254108,ENSP00000262238,ENSP00000262367,ENSP00000263228,ENSP00000282388,ENSP00000301067,ENSP00000313851,ENSP00000325819,ENSP00000326630,ENSP00000327465,ENSP00000329213,ENSP00000338788,ENSP00000340820,ENSP00000353458,ENSP00000354730,ENSP00000355568,ENSP00000357880,ENSP00000364929,ENSP00000365042,ENSP00000366093,ENSP00000367203,ENSP00000370345…	AMD1,ASXL2,BAZ1A,CHAMP1,CREBBP,CSNK2B,DHX29,ELOF1,FBXO11,FUS,GPATCH8,ING1,IRF2BP2,JMJD6,KAT8,KDM6A,KLF6,KMT2D,MAPT,MYT1,NR2F1,NSD1,PAN2,PAN3,PDS5B,PHF20L1,PPP2CA,PPP6C,RHOA,RORB,SIVA1,TRIM28,UBE2F,UBE2R2,VEZF1,YY1,ZC3H15,ZFP36L2,ZFPM1,ZNF518A
GO:0061650	ubiquitin-like protein conjugating enzyme activity	2	31	0.0463	ENSP00000263228,ENSP00000478474	UBE2F,UBE2R2
GO:0030332	cyclin binding	2	32	0.0478	ENSP00000281708,ENSP00000370104	FBXW7,GPS2

## Sheet: RCTM-enrichment
#term ID	term description	observed gene count	background gene count	false discovery rate	matching proteins in your network (IDs)	matching proteins in your network (labels)
HSA-3247509	Chromatin modifying enzymes	11	238	8.99e-06	ENSP00000262367,ENSP00000301067,ENSP00000325690,ENSP00000343103,ENSP00000367203,ENSP00000370104,ENSP00000394085,ENSP00000395929,ENSP00000405574,ENSP00000406037,ENSP00000440440	ATF7IP,CARM1,CREBBP,GPS2,JMJD6,KAT8,KDM6A,KMT2D,NSD1,PRMT7,TBL1XR1
HSA-73857	RNA Polymerase II Transcription	20	1233	0.00015	ENSP00000253024,ENSP00000262238,ENSP00000262367,ENSP00000295321,ENSP00000299601,ENSP00000301067,ENSP00000324804,ENSP00000325690,ENSP00000325819,ENSP00000326630,ENSP00000345206,ENSP00000358064,ENSP00000362532,ENSP00000365042,ENSP00000366093,ENSP00000370104,ENSP00000378704,ENSP00000397927,ENSP00000405574,ENSP00000418447	BRD2,CARM1,CREBBP,CSNK2B,GPS2,IWS1,KMT2D,LEO1,NR2F1,POLDIP3,PPP2CA,PPP2R1A,RBPJ,RORB,RPRD1B,RPRD2,TBL1XR1,TRIM28,YY1,ZFPM1
HSA-74160	Gene expression (Transcription)	21	1366	0.00015	ENSP00000253024,ENSP00000262238,ENSP00000262367,ENSP00000295321,ENSP00000299601,ENSP00000301067,ENSP00000324804,ENSP00000325690,ENSP00000325819,ENSP00000326630,ENSP00000345206,ENSP00000358064,ENSP00000362532,ENSP00000365042,ENSP00000366093,ENSP00000370104,ENSP00000370340,ENSP00000378704,ENSP00000397927,ENSP00000405574,ENSP00000418447	BRD2,CARM1,CREBBP,CSNK2B,GPS2,IWS1,KMT2D,LEO1,NFIB,NR2F1,POLDIP3,PPP2CA,PPP2R1A,RBPJ,RORB,RPRD1B,RPRD2,TBL1XR1,TRIM28,YY1,ZFPM1
HSA-1368082	RORA activates gene expression	4	18	0.00022	ENSP00000262367,ENSP00000325690,ENSP00000363929,ENSP00000405574	CARM1,CREBBP,NCOA6,TBL1XR1
HSA-2151201	Transcriptional activation of mitochondrial biogenesis	5	53	0.00038	ENSP00000262367,ENSP00000325690,ENSP00000363929,ENSP00000376924,ENSP00000405574	CARM1,CREBBP,NCOA6,NRF1,TBL1XR1
HSA-5617472	Activation of anterior HOX genes in hindbrain development during early embryogenesis	6	91	0.00038	ENSP00000262238,ENSP00000262367,ENSP00000291547,ENSP00000301067,ENSP00000363929,ENSP00000367203	CREBBP,KDM6A,KMT2D,NCOA6,PKNOX1,YY1
HSA-1368108	BMAL1:CLOCK,NPAS2 activates circadian gene expression	4	27	0.00051	ENSP00000262367,ENSP00000325690,ENSP00000363929,ENSP00000405574	CARM1,CREBBP,NCOA6,TBL1XR1
HSA-1989781	PPARA activates gene expression	6	114	0.00077	ENSP00000262367,ENSP00000325690,ENSP00000363929,ENSP00000370104,ENSP00000376924,ENSP00000405574	CARM1,CREBBP,GPS2,NCOA6,NRF1,TBL1XR1
HSA-201681	TCF dependent signaling in response to WNT	7	198	0.0015	ENSP00000262367,ENSP00000299601,ENSP00000301067,ENSP00000324804,ENSP00000365042,ENSP00000381577,ENSP00000418447	CREBBP,CSNK2B,KMT2D,LEO1,PPP2CA,PPP2R1A,USP34
HSA-2426168	Activation of gene expression by SREBF (SREBP)	4	40	0.0015	ENSP00000262367,ENSP00000325690,ENSP00000363929,ENSP00000405574	CARM1,CREBBP,NCOA6,TBL1XR1
HSA-195721	Signaling by WNT	8	293	0.0022	ENSP00000262367,ENSP00000299601,ENSP00000301067,ENSP00000324804,ENSP00000365042,ENSP00000381577,ENSP00000400175,ENSP00000418447	CREBBP,CSNK2B,KMT2D,LEO1,PPP2CA,PPP2R1A,RHOA,USP34
HSA-212436	Generic Transcription Pathway	15	1112	0.005	ENSP00000253024,ENSP00000262238,ENSP00000262367,ENSP00000301067,ENSP00000324804,ENSP00000325690,ENSP00000325819,ENSP00000326630,ENSP00000345206,ENSP00000365042,ENSP00000366093,ENSP00000370104,ENSP00000378704,ENSP00000405574,ENSP00000418447	BRD2,CARM1,CREBBP,CSNK2B,GPS2,KMT2D,NR2F1,PPP2CA,PPP2R1A,RBPJ,RORB,TBL1XR1,TRIM28,YY1,ZFPM1
HSA-5654738	Signaling by FGFR2	4	66	0.0064	ENSP00000324804,ENSP00000358089,ENSP00000413035,ENSP00000418447	PPP2CA,PPP2R1A,RBFOX2,TIAL1
HSA-9022537	Loss of MECP2 binding ability to the NCoR/SMRT complex	2	6	0.0101	ENSP00000370104,ENSP00000405574	GPS2,TBL1XR1
HSA-163767	PP2A-mediated dephosphorylation of key metabolic factors	2	7	0.012	ENSP00000324804,ENSP00000418447	PPP2CA,PPP2R1A
HSA-381340	Transcriptional regulation of white adipocyte differentiation	4	83	0.012	ENSP00000262367,ENSP00000325690,ENSP00000363929,ENSP00000405574	CARM1,CREBBP,NCOA6,TBL1XR1
HSA-8951664	Neddylation	6	227	0.012	ENSP00000281708,ENSP00000328327,ENSP00000340505,ENSP00000376808,ENSP00000384823,ENSP00000478474	ASB7,CUL5,FBXO11,FBXW7,SENP8,UBE2F
HSA-2465910	MASTL Facilitates Mitotic Progression	2	9	0.0162	ENSP00000324804,ENSP00000418447	PPP2CA,PPP2R1A
HSA-2122947	NOTCH1 Intracellular Domain Regulates Transcription	3	45	0.0186	ENSP00000262367,ENSP00000345206,ENSP00000405574	CREBBP,RBPJ,TBL1XR1
HSA-2470946	Cohesin Loading onto Chromatin	2	10	0.0186	ENSP00000303427,ENSP00000313851	PDS5A,PDS5B
HSA-2995383	Initiation of Nuclear Envelope Reformation	2	10	0.0186	ENSP00000324804,ENSP00000418447	PPP2CA,PPP2R1A
HSA-2468052	Establishment of Sister Chromatid Cohesion	2	11	0.019	ENSP00000303427,ENSP00000313851	PDS5A,PDS5B
HSA-3214841	PKMTs methylate histone lysines	3	47	0.019	ENSP00000301067,ENSP00000395929,ENSP00000440440	ATF7IP,KMT2D,NSD1
HSA-113501	Inhibition of replication initiation of damaged DNA by RB1/E2F1	2	13	0.0224	ENSP00000324804,ENSP00000418447	PPP2CA,PPP2R1A
HSA-202670	ERKs are inactivated	2	13	0.0224	ENSP00000324804,ENSP00000418447	PPP2CA,PPP2R1A
HSA-350054	Notch-HLH transcription pathway	2	13	0.0224	ENSP00000262367,ENSP00000345206	CREBBP,RBPJ
HSA-68877	Mitotic Prometaphase	5	190	0.0224	ENSP00000303427,ENSP00000313851,ENSP00000324804,ENSP00000365042,ENSP00000418447	CSNK2B,PDS5A,PDS5B,PPP2CA,PPP2R1A
HSA-1295596	Spry regulation of FGF signaling	2	14	0.0228	ENSP00000324804,ENSP00000418447	PPP2CA,PPP2R1A
HSA-1852241	Organelle biogenesis and maintenance	6	287	0.0228	ENSP00000262367,ENSP00000324804,ENSP00000325690,ENSP00000363929,ENSP00000376924,ENSP00000405574	CARM1,CREBBP,NCOA6,NRF1,PPP2R1A,TBL1XR1
HSA-196299	Beta-catenin phosphorylation cascade	2	17	0.0228	ENSP00000324804,ENSP00000418447	PPP2CA,PPP2R1A
HSA-201722	Formation of the beta-catenin:TCF transactivating complex	3	60	0.0228	ENSP00000262367,ENSP00000299601,ENSP00000301067	CREBBP,KMT2D,LEO1
HSA-210744	Regulation of gene expression in late stage (branching morphogenesis) pancreatic bud precursor cells	2	16	0.0228	ENSP00000262367,ENSP00000345206	CREBBP,RBPJ
HSA-2500257	Resolution of Sister Chromatid Cohesion	4	118	0.0228	ENSP00000303427,ENSP00000313851,ENSP00000324804,ENSP00000418447	PDS5A,PDS5B,PPP2CA,PPP2R1A
HSA-2644606	Constitutive Signaling by NOTCH1 PEST Domain Mutants	3	57	0.0228	ENSP00000262367,ENSP00000345206,ENSP00000405574	CREBBP,RBPJ,TBL1XR1
HSA-2894862	Constitutive Signaling by NOTCH1 HD+PEST Domain Mutants	3	57	0.0228	ENSP00000262367,ENSP00000345206,ENSP00000405574	CREBBP,RBPJ,TBL1XR1
HSA-432142	Platelet sensitization by LDL	2	17	0.0228	ENSP00000324804,ENSP00000418447	PPP2CA,PPP2R1A
HSA-5339716	Misspliced GSK3beta mutants stabilize beta-catenin	2	15	0.0228	ENSP00000324804,ENSP00000418447	PPP2CA,PPP2R1A
HSA-5358747	S33 mutants of beta-catenin aren't phosphorylated	2	15	0.0228	ENSP00000324804,ENSP00000418447	PPP2CA,PPP2R1A
HSA-5358749	S37 mutants of beta-catenin aren't phosphorylated	2	15	0.0228	ENSP00000324804,ENSP00000418447	PPP2CA,PPP2R1A
HSA-5358751	S45 mutants of beta-catenin aren't phosphorylated	2	15	0.0228	ENSP00000324804,ENSP00000418447	PPP2CA,PPP2R1A
HSA-5358752	T41 mutants of beta-catenin aren't phosphorylated	2	15	0.0228	ENSP00000324804,ENSP00000418447	PPP2CA,PPP2R1A
HSA-5467337	APC truncation mutants have impaired AXIN binding	2	14	0.0228	ENSP00000324804,ENSP00000418447	PPP2CA,PPP2R1A
HSA-5467340	AXIN missense mutants destabilize the destruction complex	2	14	0.0228	ENSP00000324804,ENSP00000418447	PPP2CA,PPP2R1A
HSA-5467348	Truncations of AMER1 destabilize the destruction complex	2	14	0.0228	ENSP00000324804,ENSP00000418447	PPP2CA,PPP2R1A
HSA-8941856	RUNX3 regulates NOTCH signaling	2	14	0.0228	ENSP00000262367,ENSP00000345206	CREBBP,RBPJ
HSA-8953854	Metabolism of RNA	9	652	0.0228	ENSP00000218224,ENSP00000254108,ENSP00000265872,ENSP00000324804,ENSP00000370345,ENSP00000385269,ENSP00000397927,ENSP00000401721,ENSP00000418447	CCAR1,ELAVL1,FUS,PAN2,PAN3,POLDIP3,PPP2CA,PPP2R1A,PQBP1
HSA-983168	Antigen processing: Ubiquitination & Proteasome degradation	6	303	0.0228	ENSP00000263228,ENSP00000281708,ENSP00000328327,ENSP00000376808,ENSP00000384823,ENSP00000478474	ASB7,CUL5,FBXO11,FBXW7,UBE2F,UBE2R2
HSA-389513	CTLA4 inhibitory signaling	2	20	0.0248	ENSP00000324804,ENSP00000418447	PPP2CA,PPP2R1A
HSA-9013695	NOTCH4 Intracellular Domain Regulates Transcription	2	20	0.0248	ENSP00000262367,ENSP00000345206	CREBBP,RBPJ
HSA-597592	Post-translational protein modification	14	1366	0.0261	ENSP00000253024,ENSP00000262238,ENSP00000262367,ENSP00000263228,ENSP00000281708,ENSP00000299601,ENSP00000328327,ENSP00000340505,ENSP00000376808,ENSP00000381577,ENSP00000383920,ENSP00000384823,ENSP00000400175,ENSP00000478474	ASB7,ASXL2,CREBBP,CUL5,FBXO11,FBXW7,LEO1,RHOA,SENP8,TRIM28,UBE2F,UBE2R2,USP34,YY1
HSA-72203	Processing of Capped Intron-Containing Pre-mRNA	5	234	0.0271	ENSP00000218224,ENSP00000254108,ENSP00000265872,ENSP00000385269,ENSP00000397927	CCAR1,ELAVL1,FUS,POLDIP3,PQBP1
HSA-187037	Signaling by NTRK1 (TRKA)	3	76	0.0285	ENSP00000324804,ENSP00000400175,ENSP00000418447	PPP2CA,PPP2R1A,RHOA
HSA-180024	DARPP-32 events	2	24	0.03	ENSP00000324804,ENSP00000418447	PPP2CA,PPP2R1A
HSA-429947	Deadenylation of mRNA	2	24	0.03	ENSP00000370345,ENSP00000401721	PAN2,PAN3
HSA-5673000	RAF activation	2	24	0.03	ENSP00000324804,ENSP00000418447	PPP2CA,PPP2R1A
HSA-9013508	NOTCH3 Intracellular Domain Regulates Transcription	2	24	0.03	ENSP00000262367,ENSP00000345206	CREBBP,RBPJ
HSA-3214842	HDMs demethylate histones	2	25	0.0307	ENSP00000367203,ENSP00000394085	JMJD6,KDM6A
HSA-69273	Cyclin A/B1/B2 associated events during G2/M transition	2	25	0.0307	ENSP00000324804,ENSP00000418447	PPP2CA,PPP2R1A
HSA-6803529	FGFR2 alternative splicing	2	26	0.0317	ENSP00000358089,ENSP00000413035	RBFOX2,TIAL1
HSA-1266738	Developmental Biology	11	1023	0.037	ENSP00000262238,ENSP00000262367,ENSP00000291547,ENSP00000301067,ENSP00000325690,ENSP00000345206,ENSP00000363929,ENSP00000365042,ENSP00000367203,ENSP00000400175,ENSP00000405574	CARM1,CREBBP,CSNK2B,KDM6A,KMT2D,NCOA6,PKNOX1,RBPJ,RHOA,TBL1XR1,YY1
HSA-8878159	Transcriptional regulation by RUNX3	3	91	0.0384	ENSP00000262367,ENSP00000345206,ENSP00000378704	BRD2,CREBBP,RBPJ
HSA-9022692	Regulation of MECP2 expression and activity	2	30	0.0384	ENSP00000370104,ENSP00000405574	GPS2,TBL1XR1
HSA-2467813	Separation of Sister Chromatids	4	178	0.0398	ENSP00000303427,ENSP00000313851,ENSP00000324804,ENSP00000418447	PDS5A,PDS5B,PPP2CA,PPP2R1A
HSA-4641262	Disassembly of the destruction complex and recruitment of AXIN to the membrane	2	31	0.0398	ENSP00000324804,ENSP00000418447	PPP2CA,PPP2R1A
HSA-5689603	UCH proteinases	3	93	0.0398	ENSP00000262238,ENSP00000340505,ENSP00000383920	ASXL2,SENP8,YY1
HSA-72163	mRNA Splicing - Major Pathway	4	178	0.0398	ENSP00000218224,ENSP00000254108,ENSP00000265872,ENSP00000385269	CCAR1,ELAVL1,FUS,PQBP1
HSA-5688426	Deubiquitination	5	279	0.04	ENSP00000262238,ENSP00000340505,ENSP00000381577,ENSP00000383920,ENSP00000400175	ASXL2,RHOA,SENP8,USP34,YY1
HSA-8864260	Transcriptional regulation by the AP-2 (TFAP2) family of transcription factors	2	34	0.0433	ENSP00000262238,ENSP00000262367	CREBBP,YY1
HSA-6804757	Regulation of TP53 Degradation	2	35	0.0434	ENSP00000324804,ENSP00000418447	PPP2CA,PPP2R1A
