# Supplementary material for: Genome-wide CRISPR screen identifies protein pathways modulating tau protein levels in neurons
Source: Commun Biol. 2021 Jun 14;4:736. doi: 10.1038/s42003-021-02272-1 (PMC8203616; doi:10.1038/s42003-021-02272-1)
Supplement: Supplementary file 8 — Supplementary Data 5 [file 42003_2021_2272_MOESM8_ESM.xlsx]

## Sheet: GO-enrichment.Process
#term ID	term description	observed gene count	background gene count	false discovery rate	matching proteins in your network (IDs)	matching proteins in your network (labels)
GO:0044260	cellular macromolecule metabolic process	49	6413	6.34e-11	ENSP00000233630,ENSP00000239882,ENSP00000263640,ENSP00000265062,ENSP00000267973,ENSP00000298231,ENSP00000305976,ENSP00000307850,ENSP00000312244,ENSP00000326603,ENSP00000328720,ENSP00000329097,ENSP00000331152,ENSP00000337088,ENSP00000341551,ENSP00000343001,ENSP00000345837,ENSP00000346986,ENSP00000347836,ENSP00000349503,ENSP00000354850,ENSP00000356575,ENSP00000357047,ENSP00000357288,ENSP00000360613…	ACTL6A,ACVR1,BMPR1A,BMPR1B,CDYL,CLK3,DNTTIP1,DOT1L,DPY30,DRAP1,ELF1,FOXK1,GATA3,HIVEP2,HMG20A,KDM2A,KDM4A,KMT2A,LAMTOR2,MED23,MEN1,MGEA5,MSL3,MXI1,NSFL1C,PCGF1,PHF6,PHOX2A,PPP2R5C,RAB7A,RANBP1,RNF20,SIK2,SKIV2L,SMAD4,SMAD5,SMCHD1,TGIF2LX,UBE2A,UBE2H,UBE4B,USP19,WAC,WDR61,ZBTB12,ZBTB14,ZFX,ZMYND8,ZNF800
GO:0060255	regulation of macromolecule metabolic process	47	6072	1.91e-10	ENSP00000219476,ENSP00000233630,ENSP00000239882,ENSP00000263640,ENSP00000265062,ENSP00000267973,ENSP00000288680,ENSP00000298231,ENSP00000298552,ENSP00000307850,ENSP00000312244,ENSP00000326603,ENSP00000328720,ENSP00000329097,ENSP00000331152,ENSP00000337088,ENSP00000341551,ENSP00000345837,ENSP00000346986,ENSP00000349503,ENSP00000356575,ENSP00000357047,ENSP00000357288,ENSP00000361107,ENSP00000361473…	ACTL6A,ACVR1,BMPR1A,BMPR1B,CDYL,CLK3,DNTTIP1,DOT1L,DPY30,DRAP1,ELF1,FOXK1,GATA3,HIVEP2,HMG20A,KDM2A,KDM4A,KMT2A,LAMTOR2,MED23,MEN1,MSL3,MXI1,NSFL1C,PCGF1,PHF14,PHF6,PHOX2A,PPP2R5C,RAB7A,RNF20,SKIV2L,SMAD4,SMAD5,SMCHD1,SPPL3,TGIF2LX,TSC1,TSC2,USP19,WAC,WDR61,ZBTB12,ZBTB14,ZFX,ZMYND8,ZNF800
GO:0043170	macromolecule metabolic process	51	7453	2.4e-10	ENSP00000233630,ENSP00000239882,ENSP00000263640,ENSP00000265062,ENSP00000267973,ENSP00000288680,ENSP00000298231,ENSP00000305976,ENSP00000307850,ENSP00000312244,ENSP00000326603,ENSP00000328720,ENSP00000329097,ENSP00000331152,ENSP00000337088,ENSP00000341551,ENSP00000343001,ENSP00000345837,ENSP00000346986,ENSP00000347836,ENSP00000349503,ENSP00000354850,ENSP00000356575,ENSP00000357047,ENSP00000357288…	ACTL6A,ACVR1,BMPR1A,BMPR1B,CDYL,CLK3,DNTTIP1,DOT1L,DPY30,DRAP1,ELF1,FOXK1,GATA3,HIVEP2,HMG20A,KDM2A,KDM4A,KMT2A,LAMTOR2,LARP7,MED23,MEN1,MGEA5,MSL3,MXI1,NSFL1C,PCGF1,PHF6,PHOX2A,PPP2R5C,RAB7A,RANBP1,RNF20,SIK2,SKIV2L,SMAD4,SMAD5,SMCHD1,SPPL3,TGIF2LX,UBE2A,UBE2H,UBE4B,USP19,WAC,WDR61,ZBTB12,ZBTB14,ZFX,ZMYND8,ZNF800
GO:0051171	regulation of nitrogen compound metabolic process	45	5827	9.01e-10	ENSP00000219476,ENSP00000233630,ENSP00000239882,ENSP00000263640,ENSP00000265062,ENSP00000267973,ENSP00000288680,ENSP00000298231,ENSP00000298552,ENSP00000307850,ENSP00000312244,ENSP00000328720,ENSP00000329097,ENSP00000331152,ENSP00000337088,ENSP00000341551,ENSP00000345837,ENSP00000346986,ENSP00000349503,ENSP00000356575,ENSP00000357047,ENSP00000357288,ENSP00000361107,ENSP00000361473,ENSP00000361705…	ACTL6A,ACVR1,BMPR1A,BMPR1B,CDYL,CLK3,DNTTIP1,DOT1L,DPY30,DRAP1,ELF1,FOXK1,GATA3,HIVEP2,HMG20A,KDM2A,KDM4A,KMT2A,LAMTOR2,MED23,MEN1,MSL3,MXI1,NSFL1C,PCGF1,PHF14,PHF6,PHOX2A,PPP2R5C,RAB7A,RNF20,SMAD4,SMAD5,SPPL3,TGIF2LX,TSC1,TSC2,USP19,WAC,WDR61,ZBTB12,ZBTB14,ZFX,ZMYND8,ZNF800
GO:0010468	regulation of gene expression	40	4533	9.22e-10	ENSP00000233630,ENSP00000239882,ENSP00000263640,ENSP00000267973,ENSP00000298231,ENSP00000298552,ENSP00000307850,ENSP00000312244,ENSP00000326603,ENSP00000328720,ENSP00000329097,ENSP00000331152,ENSP00000337088,ENSP00000341551,ENSP00000345837,ENSP00000346986,ENSP00000349503,ENSP00000356575,ENSP00000357047,ENSP00000361107,ENSP00000361473,ENSP00000361705,ENSP00000364543,ENSP00000364677,ENSP00000368475…	ACTL6A,ACVR1,BMPR1A,BMPR1B,CDYL,CLK3,DNTTIP1,DOT1L,DPY30,DRAP1,ELF1,FOXK1,GATA3,HIVEP2,HMG20A,KDM2A,KDM4A,KMT2A,MED23,MEN1,MSL3,MXI1,PCGF1,PHF14,PHF6,PHOX2A,RNF20,SKIV2L,SMAD4,SMAD5,SMCHD1,TGIF2LX,TSC1,WAC,WDR61,ZBTB12,ZBTB14,ZFX,ZMYND8,ZNF800
GO:0006355	regulation of transcription, DNA-templated	36	3661	1.11e-09	ENSP00000233630,ENSP00000239882,ENSP00000263640,ENSP00000267973,ENSP00000298231,ENSP00000307850,ENSP00000312244,ENSP00000328720,ENSP00000329097,ENSP00000331152,ENSP00000337088,ENSP00000341551,ENSP00000345837,ENSP00000346986,ENSP00000349503,ENSP00000356575,ENSP00000357047,ENSP00000361107,ENSP00000361473,ENSP00000361705,ENSP00000364677,ENSP00000368475,ENSP00000368632,ENSP00000371133,ENSP00000373772…	ACTL6A,ACVR1,BMPR1A,BMPR1B,CDYL,DNTTIP1,DOT1L,DPY30,DRAP1,ELF1,FOXK1,GATA3,HIVEP2,HMG20A,KDM2A,KDM4A,KMT2A,MED23,MEN1,MSL3,MXI1,PCGF1,PHF14,PHF6,PHOX2A,RNF20,SMAD4,SMAD5,TGIF2LX,WAC,WDR61,ZBTB12,ZBTB14,ZFX,ZMYND8,ZNF800
GO:0016570	histone modification	14	347	1.11e-09	ENSP00000233630,ENSP00000267973,ENSP00000312244,ENSP00000337088,ENSP00000345837,ENSP00000346986,ENSP00000360613,ENSP00000361473,ENSP00000373772,ENSP00000381657,ENSP00000397552,ENSP00000420095,ENSP00000432786,ENSP00000436786	ACTL6A,DOT1L,DPY30,KDM2A,KDM4A,KMT2A,MEN1,MSL3,PCGF1,RNF20,UBE2A,WAC,WDR61,ZMYND8
GO:0051252	regulation of RNA metabolic process	37	3890	1.11e-09	ENSP00000233630,ENSP00000239882,ENSP00000263640,ENSP00000267973,ENSP00000298231,ENSP00000307850,ENSP00000312244,ENSP00000328720,ENSP00000329097,ENSP00000331152,ENSP00000337088,ENSP00000341551,ENSP00000345837,ENSP00000346986,ENSP00000349503,ENSP00000356575,ENSP00000357047,ENSP00000361107,ENSP00000361473,ENSP00000361705,ENSP00000364677,ENSP00000368475,ENSP00000368632,ENSP00000371133,ENSP00000373772…	ACTL6A,ACVR1,BMPR1A,BMPR1B,CDYL,CLK3,DNTTIP1,DOT1L,DPY30,DRAP1,ELF1,FOXK1,GATA3,HIVEP2,HMG20A,KDM2A,KDM4A,KMT2A,MED23,MEN1,MSL3,MXI1,PCGF1,PHF14,PHF6,PHOX2A,RNF20,SMAD4,SMAD5,TGIF2LX,WAC,WDR61,ZBTB12,ZBTB14,ZFX,ZMYND8,ZNF800
GO:0080090	regulation of primary metabolic process	45	5982	1.11e-09	ENSP00000219476,ENSP00000233630,ENSP00000239882,ENSP00000263640,ENSP00000265062,ENSP00000267973,ENSP00000288680,ENSP00000298231,ENSP00000298552,ENSP00000307850,ENSP00000312244,ENSP00000328720,ENSP00000329097,ENSP00000331152,ENSP00000337088,ENSP00000341551,ENSP00000345837,ENSP00000346986,ENSP00000349503,ENSP00000356575,ENSP00000357047,ENSP00000357288,ENSP00000361107,ENSP00000361473,ENSP00000361705…	ACTL6A,ACVR1,BMPR1A,BMPR1B,CDYL,CLK3,DNTTIP1,DOT1L,DPY30,DRAP1,ELF1,FOXK1,GATA3,HIVEP2,HMG20A,KDM2A,KDM4A,KMT2A,LAMTOR2,MED23,MEN1,MSL3,MXI1,NSFL1C,PCGF1,PHF14,PHF6,PHOX2A,PPP2R5C,RAB7A,RNF20,SMAD4,SMAD5,SPPL3,TGIF2LX,TSC1,TSC2,USP19,WAC,WDR61,ZBTB12,ZBTB14,ZFX,ZMYND8,ZNF800
GO:0006351	transcription, DNA-templated	30	2569	1.84e-09	ENSP00000233630,ENSP00000239882,ENSP00000267973,ENSP00000298231,ENSP00000307850,ENSP00000312244,ENSP00000328720,ENSP00000329097,ENSP00000331152,ENSP00000337088,ENSP00000341551,ENSP00000345837,ENSP00000346986,ENSP00000349503,ENSP00000356575,ENSP00000357047,ENSP00000361473,ENSP00000361705,ENSP00000364677,ENSP00000368475,ENSP00000368632,ENSP00000371133,ENSP00000376989,ENSP00000380718,ENSP00000397552…	ACTL6A,CDYL,DNTTIP1,DPY30,DRAP1,ELF1,FOXK1,GATA3,HIVEP2,HMG20A,KDM2A,KDM4A,KMT2A,MED23,MEN1,MSL3,MXI1,PCGF1,PHF6,PHOX2A,SMAD4,SMAD5,TGIF2LX,WAC,WDR61,ZBTB12,ZBTB14,ZFX,ZMYND8,ZNF800
GO:2000112	regulation of cellular macromolecule biosynthetic process	37	4050	1.84e-09	ENSP00000233630,ENSP00000239882,ENSP00000263640,ENSP00000267973,ENSP00000298231,ENSP00000298552,ENSP00000307850,ENSP00000312244,ENSP00000328720,ENSP00000329097,ENSP00000331152,ENSP00000337088,ENSP00000341551,ENSP00000345837,ENSP00000346986,ENSP00000349503,ENSP00000356575,ENSP00000357047,ENSP00000361107,ENSP00000361473,ENSP00000361705,ENSP00000364677,ENSP00000368475,ENSP00000368632,ENSP00000371133…	ACTL6A,ACVR1,BMPR1A,BMPR1B,CDYL,DNTTIP1,DOT1L,DPY30,DRAP1,ELF1,FOXK1,GATA3,HIVEP2,HMG20A,KDM2A,KDM4A,KMT2A,MED23,MEN1,MSL3,MXI1,PCGF1,PHF14,PHF6,PHOX2A,RNF20,SMAD4,SMAD5,TGIF2LX,TSC1,WAC,WDR61,ZBTB12,ZBTB14,ZFX,ZMYND8,ZNF800
GO:0006807	nitrogen compound metabolic process	51	8349	5.45e-09	ENSP00000233630,ENSP00000239882,ENSP00000263640,ENSP00000265062,ENSP00000267973,ENSP00000288680,ENSP00000298231,ENSP00000305976,ENSP00000307850,ENSP00000312244,ENSP00000326603,ENSP00000328720,ENSP00000329097,ENSP00000331152,ENSP00000337088,ENSP00000341551,ENSP00000343001,ENSP00000345837,ENSP00000346986,ENSP00000347836,ENSP00000349503,ENSP00000354850,ENSP00000356575,ENSP00000357047,ENSP00000357288…	ACTL6A,ACVR1,BMPR1A,BMPR1B,CDYL,CLK3,DNTTIP1,DOT1L,DPY30,DRAP1,ELF1,FOXK1,GATA3,HIVEP2,HMG20A,KDM2A,KDM4A,KMT2A,LAMTOR2,LARP7,MED23,MEN1,MGEA5,MSL3,MXI1,NSFL1C,PCGF1,PHF6,PHOX2A,PPP2R5C,RAB7A,RANBP1,RNF20,SIK2,SKIV2L,SMAD4,SMAD5,SMCHD1,SPPL3,TGIF2LX,UBE2A,UBE2H,UBE4B,USP19,WAC,WDR61,ZBTB12,ZBTB14,ZFX,ZMYND8,ZNF800
GO:0031323	regulation of cellular metabolic process	44	6082	5.45e-09	ENSP00000219476,ENSP00000233630,ENSP00000239882,ENSP00000263640,ENSP00000267973,ENSP00000288680,ENSP00000298231,ENSP00000298552,ENSP00000307850,ENSP00000312244,ENSP00000328720,ENSP00000329097,ENSP00000331152,ENSP00000337088,ENSP00000341551,ENSP00000345837,ENSP00000346986,ENSP00000349503,ENSP00000356575,ENSP00000357047,ENSP00000357288,ENSP00000361107,ENSP00000361473,ENSP00000361705,ENSP00000364677…	ACTL6A,ACVR1,BMPR1A,BMPR1B,CDYL,CLK3,DNTTIP1,DOT1L,DPY30,DRAP1,ELF1,FOXK1,GATA3,HIVEP2,HMG20A,KDM2A,KDM4A,KMT2A,LAMTOR2,MED23,MEN1,MSL3,MXI1,NSFL1C,PCGF1,PHF14,PHF6,PHOX2A,PPP2R5C,RNF20,SMAD4,SMAD5,SPPL3,TGIF2LX,TSC1,TSC2,USP19,WAC,WDR61,ZBTB12,ZBTB14,ZFX,ZMYND8,ZNF800
GO:0090304	nucleic acid metabolic process	35	3941	1.6e-08	ENSP00000233630,ENSP00000239882,ENSP00000267973,ENSP00000298231,ENSP00000307850,ENSP00000312244,ENSP00000326603,ENSP00000328720,ENSP00000329097,ENSP00000331152,ENSP00000337088,ENSP00000341551,ENSP00000345837,ENSP00000346986,ENSP00000349503,ENSP00000356575,ENSP00000357047,ENSP00000360613,ENSP00000361473,ENSP00000361705,ENSP00000364543,ENSP00000364677,ENSP00000368475,ENSP00000368632,ENSP00000371133…	ACTL6A,CDYL,DNTTIP1,DOT1L,DPY30,DRAP1,ELF1,FOXK1,GATA3,HIVEP2,HMG20A,KDM2A,KDM4A,KMT2A,LARP7,MED23,MEN1,MSL3,MXI1,PCGF1,PHF6,PHOX2A,SKIV2L,SMAD4,SMAD5,SMCHD1,TGIF2LX,UBE2A,WAC,WDR61,ZBTB12,ZBTB14,ZFX,ZMYND8,ZNF800
GO:0006325	chromatin organization	16	683	1.92e-08	ENSP00000233630,ENSP00000267973,ENSP00000312244,ENSP00000337088,ENSP00000345837,ENSP00000346986,ENSP00000360613,ENSP00000361473,ENSP00000368632,ENSP00000371133,ENSP00000373772,ENSP00000381657,ENSP00000397552,ENSP00000420095,ENSP00000432786,ENSP00000436786	ACTL6A,DOT1L,DPY30,GATA3,HMG20A,KDM2A,KDM4A,KMT2A,MEN1,MSL3,PCGF1,RNF20,UBE2A,WAC,WDR61,ZMYND8
GO:0044237	cellular metabolic process	51	8797	4.08e-08	ENSP00000233630,ENSP00000239882,ENSP00000263640,ENSP00000265062,ENSP00000267199,ENSP00000267973,ENSP00000298231,ENSP00000305976,ENSP00000307850,ENSP00000312244,ENSP00000326603,ENSP00000328720,ENSP00000329097,ENSP00000331152,ENSP00000337088,ENSP00000341551,ENSP00000343001,ENSP00000345837,ENSP00000346986,ENSP00000347836,ENSP00000349503,ENSP00000354850,ENSP00000356575,ENSP00000357047,ENSP00000357288…	ACTL6A,ACVR1,BMPR1A,BMPR1B,CDYL,CLK3,DNTTIP1,DOT1L,DPY30,DRAP1,ELF1,FOXK1,GATA3,HIVEP2,HMG20A,KDM2A,KDM4A,KMT2A,LAMTOR2,LARP7,MED23,MEN1,MGEA5,MSL3,MXI1,NSFL1C,PCGF1,PHF6,PHOX2A,PPP2R5C,RAB7A,RANBP1,RNF20,SIK2,SKIV2L,SMAD4,SMAD5,SMCHD1,TGIF2LX,UBE2A,UBE2H,UBE4B,USP19,VPS33A,WAC,WDR61,ZBTB12,ZBTB14,ZFX,ZMYND8,ZNF800
GO:0044238	primary metabolic process	51	8808	4.15e-08	ENSP00000233630,ENSP00000239882,ENSP00000263640,ENSP00000265062,ENSP00000267973,ENSP00000288680,ENSP00000298231,ENSP00000305976,ENSP00000307850,ENSP00000312244,ENSP00000326603,ENSP00000328720,ENSP00000329097,ENSP00000331152,ENSP00000337088,ENSP00000341551,ENSP00000343001,ENSP00000345837,ENSP00000346986,ENSP00000347836,ENSP00000349503,ENSP00000354850,ENSP00000356575,ENSP00000357047,ENSP00000357288…	ACTL6A,ACVR1,BMPR1A,BMPR1B,CDYL,CLK3,DNTTIP1,DOT1L,DPY30,DRAP1,ELF1,FOXK1,GATA3,HIVEP2,HMG20A,KDM2A,KDM4A,KMT2A,LAMTOR2,LARP7,MED23,MEN1,MGEA5,MSL3,MXI1,NSFL1C,PCGF1,PHF6,PHOX2A,PPP2R5C,RAB7A,RANBP1,RNF20,SIK2,SKIV2L,SMAD4,SMAD5,SMCHD1,SPPL3,TGIF2LX,UBE2A,UBE2H,UBE4B,USP19,WAC,WDR61,ZBTB12,ZBTB14,ZFX,ZMYND8,ZNF800
GO:0016070	RNA metabolic process	32	3430	4.59e-08	ENSP00000233630,ENSP00000239882,ENSP00000267973,ENSP00000298231,ENSP00000307850,ENSP00000312244,ENSP00000328720,ENSP00000329097,ENSP00000331152,ENSP00000337088,ENSP00000341551,ENSP00000345837,ENSP00000346986,ENSP00000349503,ENSP00000356575,ENSP00000357047,ENSP00000361473,ENSP00000361705,ENSP00000364543,ENSP00000364677,ENSP00000368475,ENSP00000368632,ENSP00000371133,ENSP00000376989,ENSP00000380718…	ACTL6A,CDYL,DNTTIP1,DPY30,DRAP1,ELF1,FOXK1,GATA3,HIVEP2,HMG20A,KDM2A,KDM4A,KMT2A,LARP7,MED23,MEN1,MSL3,MXI1,PCGF1,PHF6,PHOX2A,SKIV2L,SMAD4,SMAD5,TGIF2LX,WAC,WDR61,ZBTB12,ZBTB14,ZFX,ZMYND8,ZNF800
GO:0006357	regulation of transcription by RNA polymerase II	28	2633	5.48e-08	ENSP00000239882,ENSP00000263640,ENSP00000267973,ENSP00000298231,ENSP00000307850,ENSP00000328720,ENSP00000329097,ENSP00000331152,ENSP00000337088,ENSP00000341551,ENSP00000349503,ENSP00000356575,ENSP00000357047,ENSP00000361107,ENSP00000364677,ENSP00000368475,ENSP00000368632,ENSP00000371133,ENSP00000376989,ENSP00000381657,ENSP00000385795,ENSP00000397552,ENSP00000401907,ENSP00000420095,ENSP00000432786…	ACTL6A,ACVR1,BMPR1A,BMPR1B,DOT1L,DRAP1,ELF1,FOXK1,GATA3,HIVEP2,HMG20A,KDM2A,KMT2A,MED23,MEN1,MXI1,PHF14,PHF6,PHOX2A,SMAD4,SMAD5,TGIF2LX,WDR61,ZBTB12,ZBTB14,ZFX,ZMYND8,ZNF800
GO:0034645	cellular macromolecule biosynthetic process	32	3518	7.98e-08	ENSP00000233630,ENSP00000239882,ENSP00000267973,ENSP00000298231,ENSP00000307850,ENSP00000312244,ENSP00000328720,ENSP00000329097,ENSP00000331152,ENSP00000337088,ENSP00000341551,ENSP00000345837,ENSP00000346986,ENSP00000349503,ENSP00000354850,ENSP00000356575,ENSP00000357047,ENSP00000361473,ENSP00000361705,ENSP00000364677,ENSP00000368475,ENSP00000368632,ENSP00000371133,ENSP00000376989,ENSP00000380718…	ACTL6A,BMPR1B,CDYL,DNTTIP1,DPY30,DRAP1,ELF1,FOXK1,GATA3,HIVEP2,HMG20A,KDM2A,KDM4A,KMT2A,MED23,MEN1,MGEA5,MSL3,MXI1,PCGF1,PHF6,PHOX2A,SMAD4,SMAD5,TGIF2LX,WAC,WDR61,ZBTB12,ZBTB14,ZFX,ZMYND8,ZNF800
GO:0044267	cellular protein metabolic process	32	3603	1.31e-07	ENSP00000233630,ENSP00000263640,ENSP00000265062,ENSP00000267973,ENSP00000305976,ENSP00000312244,ENSP00000328720,ENSP00000337088,ENSP00000341551,ENSP00000343001,ENSP00000345837,ENSP00000346986,ENSP00000347836,ENSP00000354850,ENSP00000357288,ENSP00000360613,ENSP00000361107,ENSP00000361473,ENSP00000368632,ENSP00000373772,ENSP00000378505,ENSP00000381657,ENSP00000397552,ENSP00000401197,ENSP00000401564…	ACTL6A,ACVR1,BMPR1A,BMPR1B,CLK3,DOT1L,DPY30,FOXK1,GATA3,KDM2A,KDM4A,KMT2A,LAMTOR2,MEN1,MGEA5,MSL3,NSFL1C,PCGF1,PPP2R5C,RAB7A,RANBP1,RNF20,SIK2,SMAD4,SMAD5,UBE2A,UBE2H,UBE4B,USP19,WAC,WDR61,ZMYND8
GO:0008152	metabolic process	52	9569	1.83e-07	ENSP00000233630,ENSP00000239882,ENSP00000263640,ENSP00000265062,ENSP00000267199,ENSP00000267973,ENSP00000288680,ENSP00000298231,ENSP00000305976,ENSP00000307850,ENSP00000312244,ENSP00000326603,ENSP00000328720,ENSP00000329097,ENSP00000331152,ENSP00000337088,ENSP00000341551,ENSP00000343001,ENSP00000345837,ENSP00000346986,ENSP00000347836,ENSP00000349503,ENSP00000354850,ENSP00000356575,ENSP00000357047…	ACTL6A,ACVR1,BMPR1A,BMPR1B,CDYL,CLK3,DNTTIP1,DOT1L,DPY30,DRAP1,ELF1,FOXK1,GATA3,HIVEP2,HMG20A,KDM2A,KDM4A,KMT2A,LAMTOR2,LARP7,MED23,MEN1,MGEA5,MSL3,MXI1,NSFL1C,PCGF1,PHF6,PHOX2A,PPP2R5C,RAB7A,RANBP1,RNF20,SIK2,SKIV2L,SMAD4,SMAD5,SMCHD1,SPPL3,TGIF2LX,UBE2A,UBE2H,UBE4B,USP19,VPS33A,WAC,WDR61,ZBTB12,ZBTB14,ZFX,ZMYND8,ZNF800
GO:0051276	chromosome organization	17	999	3.58e-07	ENSP00000233630,ENSP00000267973,ENSP00000312244,ENSP00000326603,ENSP00000337088,ENSP00000345837,ENSP00000346986,ENSP00000360613,ENSP00000361473,ENSP00000368632,ENSP00000371133,ENSP00000373772,ENSP00000381657,ENSP00000397552,ENSP00000420095,ENSP00000432786,ENSP00000436786	ACTL6A,DOT1L,DPY30,GATA3,HMG20A,KDM2A,KDM4A,KMT2A,MEN1,MSL3,PCGF1,RNF20,SMCHD1,UBE2A,WAC,WDR61,ZMYND8
GO:0006464	cellular protein modification process	28	2999	7.58e-07	ENSP00000233630,ENSP00000263640,ENSP00000267973,ENSP00000305976,ENSP00000312244,ENSP00000328720,ENSP00000337088,ENSP00000341551,ENSP00000343001,ENSP00000345837,ENSP00000346986,ENSP00000347836,ENSP00000354850,ENSP00000357288,ENSP00000360613,ENSP00000361107,ENSP00000361473,ENSP00000368632,ENSP00000373772,ENSP00000378505,ENSP00000381657,ENSP00000397552,ENSP00000401197,ENSP00000401907,ENSP00000420095…	ACTL6A,ACVR1,BMPR1A,BMPR1B,CLK3,DOT1L,DPY30,FOXK1,GATA3,KDM2A,KDM4A,KMT2A,LAMTOR2,MEN1,MGEA5,MSL3,PCGF1,RNF20,SIK2,SMAD4,SMAD5,UBE2A,UBE2H,UBE4B,USP19,WAC,WDR61,ZMYND8
GO:0019538	protein metabolic process	33	4194	1.12e-06	ENSP00000233630,ENSP00000263640,ENSP00000265062,ENSP00000267973,ENSP00000288680,ENSP00000305976,ENSP00000312244,ENSP00000328720,ENSP00000337088,ENSP00000341551,ENSP00000343001,ENSP00000345837,ENSP00000346986,ENSP00000347836,ENSP00000354850,ENSP00000357288,ENSP00000360613,ENSP00000361107,ENSP00000361473,ENSP00000368632,ENSP00000373772,ENSP00000378505,ENSP00000381657,ENSP00000397552,ENSP00000401197…	ACTL6A,ACVR1,BMPR1A,BMPR1B,CLK3,DOT1L,DPY30,FOXK1,GATA3,KDM2A,KDM4A,KMT2A,LAMTOR2,MEN1,MGEA5,MSL3,NSFL1C,PCGF1,PPP2R5C,RAB7A,RANBP1,RNF20,SIK2,SMAD4,SMAD5,SPPL3,UBE2A,UBE2H,UBE4B,USP19,WAC,WDR61,ZMYND8
GO:0010467	gene expression	31	3733	1.17e-06	ENSP00000233630,ENSP00000239882,ENSP00000267973,ENSP00000298231,ENSP00000307850,ENSP00000312244,ENSP00000328720,ENSP00000329097,ENSP00000331152,ENSP00000337088,ENSP00000341551,ENSP00000345837,ENSP00000346986,ENSP00000349503,ENSP00000356575,ENSP00000357047,ENSP00000361473,ENSP00000361705,ENSP00000364677,ENSP00000368475,ENSP00000368632,ENSP00000371133,ENSP00000376989,ENSP00000380718,ENSP00000397552…	ACTL6A,CDYL,DNTTIP1,DPY30,DRAP1,ELF1,FOXK1,GATA3,HIVEP2,HMG20A,KDM2A,KDM4A,KMT2A,LARP7,MED23,MEN1,MSL3,MXI1,PCGF1,PHF6,PHOX2A,SMAD4,SMAD5,TGIF2LX,WAC,WDR61,ZBTB12,ZBTB14,ZFX,ZMYND8,ZNF800
GO:0045934	negative regulation of nucleobase-containing compound metabolic process	19	1424	1.5e-06	ENSP00000307850,ENSP00000312244,ENSP00000328720,ENSP00000329097,ENSP00000331152,ENSP00000337088,ENSP00000341551,ENSP00000345837,ENSP00000349503,ENSP00000361473,ENSP00000368632,ENSP00000371133,ENSP00000373772,ENSP00000380718,ENSP00000381657,ENSP00000385795,ENSP00000420095,ENSP00000436786,ENSP00000441954	CDYL,DOT1L,DPY30,DRAP1,FOXK1,GATA3,HMG20A,KDM4A,KMT2A,MEN1,MSL3,MXI1,PHF14,PHF6,RNF20,SMAD4,SMAD5,ZBTB14,ZMYND8
GO:0051253	negative regulation of RNA metabolic process	18	1303	2.22e-06	ENSP00000307850,ENSP00000312244,ENSP00000328720,ENSP00000329097,ENSP00000331152,ENSP00000337088,ENSP00000341551,ENSP00000345837,ENSP00000349503,ENSP00000361473,ENSP00000368632,ENSP00000371133,ENSP00000373772,ENSP00000380718,ENSP00000381657,ENSP00000385795,ENSP00000420095,ENSP00000441954	CDYL,DOT1L,DPY30,DRAP1,FOXK1,GATA3,HMG20A,KDM4A,MEN1,MSL3,MXI1,PHF14,PHF6,RNF20,SMAD4,SMAD5,ZBTB14,ZMYND8
GO:0010605	negative regulation of macromolecule metabolic process	25	2558	2.32e-06	ENSP00000219476,ENSP00000267973,ENSP00000298552,ENSP00000307850,ENSP00000312244,ENSP00000328720,ENSP00000329097,ENSP00000331152,ENSP00000337088,ENSP00000341551,ENSP00000345837,ENSP00000346986,ENSP00000349503,ENSP00000361473,ENSP00000364543,ENSP00000368632,ENSP00000371133,ENSP00000373772,ENSP00000380718,ENSP00000381657,ENSP00000385795,ENSP00000401197,ENSP00000420095,ENSP00000436786,ENSP00000441954	CDYL,DOT1L,DPY30,DRAP1,FOXK1,GATA3,HMG20A,KDM4A,KMT2A,MEN1,MSL3,MXI1,PHF14,PHF6,RNF20,SKIV2L,SMAD4,SMAD5,TSC1,TSC2,USP19,WAC,WDR61,ZBTB14,ZMYND8
GO:0050789	regulation of biological process	54	11116	3e-06	ENSP00000219476,ENSP00000233630,ENSP00000239882,ENSP00000263640,ENSP00000265062,ENSP00000267199,ENSP00000267973,ENSP00000288680,ENSP00000298231,ENSP00000298552,ENSP00000305976,ENSP00000307850,ENSP00000312244,ENSP00000326603,ENSP00000328720,ENSP00000329097,ENSP00000331152,ENSP00000337088,ENSP00000341551,ENSP00000343001,ENSP00000345837,ENSP00000346986,ENSP00000349503,ENSP00000356575,ENSP00000357047…	ACTL6A,ACVR1,API5,BMPR1A,BMPR1B,CDYL,CLK3,DNTTIP1,DOT1L,DPY30,DRAP1,ELF1,FOXK1,GATA3,HIVEP2,HMG20A,KDM2A,KDM4A,KMT2A,LAMTOR2,MAB21L1,MED23,MEN1,MSL3,MXI1,NSFL1C,PCGF1,PHF14,PHF6,PHOX2A,PPP2R5C,RAB7A,RANBP1,RNF20,SIK2,SKIV2L,SMAD4,SMAD5,SMCHD1,SPPL3,TGIF2LX,TSC1,TSC2,UBE2A,UBE4B,USP19,VPS33A,WAC,WDR61,ZBTB12,ZBTB14,ZFX,ZMYND8,ZNF800
GO:0010629	negative regulation of gene expression	20	1670	3.14e-06	ENSP00000267973,ENSP00000298552,ENSP00000307850,ENSP00000312244,ENSP00000328720,ENSP00000329097,ENSP00000331152,ENSP00000337088,ENSP00000341551,ENSP00000345837,ENSP00000349503,ENSP00000361473,ENSP00000364543,ENSP00000368632,ENSP00000371133,ENSP00000373772,ENSP00000381657,ENSP00000385795,ENSP00000420095,ENSP00000441954	DOT1L,DPY30,DRAP1,FOXK1,GATA3,HMG20A,KDM4A,MEN1,MSL3,MXI1,PHF14,PHF6,RNF20,SKIV2L,SMAD4,SMAD5,TSC1,WDR61,ZBTB14,ZMYND8
GO:1903507	negative regulation of nucleic acid-templated transcription	17	1220	4.52e-06	ENSP00000307850,ENSP00000312244,ENSP00000328720,ENSP00000329097,ENSP00000331152,ENSP00000337088,ENSP00000341551,ENSP00000345837,ENSP00000349503,ENSP00000361473,ENSP00000368632,ENSP00000371133,ENSP00000380718,ENSP00000381657,ENSP00000385795,ENSP00000420095,ENSP00000441954	CDYL,DOT1L,DPY30,DRAP1,FOXK1,GATA3,HMG20A,KDM4A,MEN1,MSL3,MXI1,PHF14,PHF6,SMAD4,SMAD5,ZBTB14,ZMYND8
GO:0051172	negative regulation of nitrogen compound metabolic process	23	2307	6.24e-06	ENSP00000219476,ENSP00000298552,ENSP00000307850,ENSP00000312244,ENSP00000328720,ENSP00000329097,ENSP00000331152,ENSP00000337088,ENSP00000341551,ENSP00000345837,ENSP00000346986,ENSP00000349503,ENSP00000361473,ENSP00000368632,ENSP00000371133,ENSP00000373772,ENSP00000380718,ENSP00000381657,ENSP00000385795,ENSP00000401197,ENSP00000420095,ENSP00000436786,ENSP00000441954	CDYL,DOT1L,DPY30,DRAP1,FOXK1,GATA3,HMG20A,KDM4A,KMT2A,MEN1,MSL3,MXI1,PHF14,PHF6,RNF20,SMAD4,SMAD5,TSC1,TSC2,USP19,WAC,ZBTB14,ZMYND8
GO:0010558	negative regulation of macromolecule biosynthetic process	18	1425	7.11e-06	ENSP00000298552,ENSP00000307850,ENSP00000312244,ENSP00000328720,ENSP00000329097,ENSP00000331152,ENSP00000337088,ENSP00000341551,ENSP00000345837,ENSP00000349503,ENSP00000361473,ENSP00000368632,ENSP00000371133,ENSP00000380718,ENSP00000381657,ENSP00000385795,ENSP00000420095,ENSP00000441954	CDYL,DOT1L,DPY30,DRAP1,FOXK1,GATA3,HMG20A,KDM4A,MEN1,MSL3,MXI1,PHF14,PHF6,SMAD4,SMAD5,TSC1,ZBTB14,ZMYND8
GO:0031327	negative regulation of cellular biosynthetic process	18	1479	1.17e-05	ENSP00000298552,ENSP00000307850,ENSP00000312244,ENSP00000328720,ENSP00000329097,ENSP00000331152,ENSP00000337088,ENSP00000341551,ENSP00000345837,ENSP00000349503,ENSP00000361473,ENSP00000368632,ENSP00000371133,ENSP00000380718,ENSP00000381657,ENSP00000385795,ENSP00000420095,ENSP00000441954	CDYL,DOT1L,DPY30,DRAP1,FOXK1,GATA3,HMG20A,KDM4A,MEN1,MSL3,MXI1,PHF14,PHF6,SMAD4,SMAD5,TSC1,ZBTB14,ZMYND8
GO:0045892	negative regulation of transcription, DNA-templated	16	1169	1.3e-05	ENSP00000307850,ENSP00000312244,ENSP00000328720,ENSP00000329097,ENSP00000331152,ENSP00000337088,ENSP00000341551,ENSP00000345837,ENSP00000349503,ENSP00000361473,ENSP00000368632,ENSP00000371133,ENSP00000381657,ENSP00000385795,ENSP00000420095,ENSP00000441954	DOT1L,DPY30,DRAP1,FOXK1,GATA3,HMG20A,KDM4A,MEN1,MSL3,MXI1,PHF14,PHF6,SMAD4,SMAD5,ZBTB14,ZMYND8
GO:0048519	negative regulation of biological process	34	4953	1.3e-05	ENSP00000219476,ENSP00000239882,ENSP00000263640,ENSP00000265062,ENSP00000267973,ENSP00000298552,ENSP00000307850,ENSP00000312244,ENSP00000328720,ENSP00000329097,ENSP00000331152,ENSP00000337088,ENSP00000341551,ENSP00000345837,ENSP00000346986,ENSP00000349503,ENSP00000357288,ENSP00000361107,ENSP00000361473,ENSP00000364543,ENSP00000368632,ENSP00000371133,ENSP00000373772,ENSP00000380718,ENSP00000381657…	ACVR1,API5,BMPR1A,BMPR1B,CDYL,DOT1L,DPY30,DRAP1,ELF1,FOXK1,GATA3,HMG20A,KDM4A,KMT2A,LAMTOR2,MEN1,MSL3,MXI1,NSFL1C,PHF14,PHF6,PPP2R5C,RAB7A,RNF20,SKIV2L,SMAD4,SMAD5,TSC1,TSC2,USP19,WAC,WDR61,ZBTB14,ZMYND8
GO:0048523	negative regulation of cellular process	32	4454	1.35e-05	ENSP00000219476,ENSP00000239882,ENSP00000263640,ENSP00000265062,ENSP00000267973,ENSP00000298552,ENSP00000307850,ENSP00000312244,ENSP00000328720,ENSP00000329097,ENSP00000331152,ENSP00000337088,ENSP00000341551,ENSP00000345837,ENSP00000346986,ENSP00000349503,ENSP00000357288,ENSP00000361107,ENSP00000361473,ENSP00000368632,ENSP00000371133,ENSP00000373772,ENSP00000380718,ENSP00000381657,ENSP00000385795…	ACVR1,API5,BMPR1A,BMPR1B,CDYL,DOT1L,DPY30,DRAP1,ELF1,FOXK1,GATA3,HMG20A,KDM4A,KMT2A,LAMTOR2,MEN1,MSL3,MXI1,PHF14,PHF6,PPP2R5C,RAB7A,RNF20,SMAD4,SMAD5,TSC1,TSC2,USP19,WAC,WDR61,ZBTB14,ZMYND8
GO:2000113	negative regulation of cellular macromolecule biosynthetic process	17	1348	1.52e-05	ENSP00000298552,ENSP00000307850,ENSP00000312244,ENSP00000328720,ENSP00000329097,ENSP00000331152,ENSP00000337088,ENSP00000341551,ENSP00000345837,ENSP00000349503,ENSP00000361473,ENSP00000368632,ENSP00000371133,ENSP00000381657,ENSP00000385795,ENSP00000420095,ENSP00000441954	DOT1L,DPY30,DRAP1,FOXK1,GATA3,HMG20A,KDM4A,MEN1,MSL3,MXI1,PHF14,PHF6,SMAD4,SMAD5,TSC1,ZBTB14,ZMYND8
GO:1903508	positive regulation of nucleic acid-templated transcription	18	1520	1.58e-05	ENSP00000239882,ENSP00000263640,ENSP00000267973,ENSP00000298231,ENSP00000328720,ENSP00000337088,ENSP00000341551,ENSP00000346986,ENSP00000357047,ENSP00000361107,ENSP00000368475,ENSP00000368632,ENSP00000373772,ENSP00000381657,ENSP00000397552,ENSP00000401907,ENSP00000436786,ENSP00000441954	ACTL6A,ACVR1,BMPR1A,BMPR1B,DOT1L,ELF1,FOXK1,GATA3,KMT2A,MED23,MEN1,PHOX2A,RNF20,SMAD4,SMAD5,WAC,WDR61,ZFX
GO:0031324	negative regulation of cellular metabolic process	23	2463	1.66e-05	ENSP00000219476,ENSP00000298552,ENSP00000307850,ENSP00000312244,ENSP00000328720,ENSP00000329097,ENSP00000331152,ENSP00000337088,ENSP00000341551,ENSP00000345837,ENSP00000346986,ENSP00000349503,ENSP00000361473,ENSP00000368632,ENSP00000371133,ENSP00000373772,ENSP00000380718,ENSP00000381657,ENSP00000385795,ENSP00000401197,ENSP00000420095,ENSP00000436786,ENSP00000441954	CDYL,DOT1L,DPY30,DRAP1,FOXK1,GATA3,HMG20A,KDM4A,KMT2A,MEN1,MSL3,MXI1,PHF14,PHF6,RNF20,SMAD4,SMAD5,TSC1,TSC2,USP19,WAC,ZBTB14,ZMYND8
GO:0050794	regulation of cellular process	51	10484	2.23e-05	ENSP00000219476,ENSP00000233630,ENSP00000239882,ENSP00000263640,ENSP00000265062,ENSP00000267973,ENSP00000288680,ENSP00000298231,ENSP00000298552,ENSP00000305976,ENSP00000307850,ENSP00000312244,ENSP00000328720,ENSP00000329097,ENSP00000331152,ENSP00000337088,ENSP00000341551,ENSP00000343001,ENSP00000345837,ENSP00000346986,ENSP00000349503,ENSP00000356575,ENSP00000357047,ENSP00000357288,ENSP00000360613…	ACTL6A,ACVR1,API5,BMPR1A,BMPR1B,CDYL,CLK3,DNTTIP1,DOT1L,DPY30,DRAP1,ELF1,FOXK1,GATA3,HIVEP2,HMG20A,KDM2A,KDM4A,KMT2A,LAMTOR2,MAB21L1,MED23,MEN1,MSL3,MXI1,NSFL1C,PCGF1,PHF14,PHF6,PHOX2A,PPP2R5C,RAB7A,RANBP1,RNF20,SIK2,SMAD4,SMAD5,SPPL3,TGIF2LX,TSC1,TSC2,UBE2A,UBE4B,USP19,WAC,WDR61,ZBTB12,ZBTB14,ZFX,ZMYND8,ZNF800
GO:0003170	heart valve development	5	53	2.53e-05	ENSP00000263640,ENSP00000341551,ENSP00000349503,ENSP00000361107,ENSP00000368632	ACVR1,BMPR1A,GATA3,SMAD4,ZBTB14
GO:0051254	positive regulation of RNA metabolic process	18	1596	2.89e-05	ENSP00000239882,ENSP00000263640,ENSP00000267973,ENSP00000298231,ENSP00000328720,ENSP00000337088,ENSP00000341551,ENSP00000346986,ENSP00000357047,ENSP00000361107,ENSP00000368475,ENSP00000368632,ENSP00000373772,ENSP00000381657,ENSP00000397552,ENSP00000401907,ENSP00000436786,ENSP00000441954	ACTL6A,ACVR1,BMPR1A,BMPR1B,DOT1L,ELF1,FOXK1,GATA3,KMT2A,MED23,MEN1,PHOX2A,RNF20,SMAD4,SMAD5,WAC,WDR61,ZFX
GO:0071773	cellular response to BMP stimulus	6	107	3.36e-05	ENSP00000263640,ENSP00000341551,ENSP00000361107,ENSP00000368632,ENSP00000401907,ENSP00000441954	ACVR1,BMPR1A,BMPR1B,GATA3,SMAD4,SMAD5
GO:0031060	regulation of histone methylation	5	58	3.6e-05	ENSP00000267973,ENSP00000341551,ENSP00000368632,ENSP00000373772,ENSP00000436786	GATA3,KMT2A,RNF20,SMAD4,WDR61
GO:0051569	regulation of histone H3-K4 methylation	4	26	5.09e-05	ENSP00000267973,ENSP00000341551,ENSP00000368632,ENSP00000436786	GATA3,KMT2A,SMAD4,WDR61
GO:0034968	histone lysine methylation	5	68	7.23e-05	ENSP00000267973,ENSP00000337088,ENSP00000345837,ENSP00000381657,ENSP00000436786	DOT1L,DPY30,KMT2A,MEN1,WDR61
GO:0031062	positive regulation of histone methylation	4	36	0.00016	ENSP00000267973,ENSP00000341551,ENSP00000373772,ENSP00000436786	KMT2A,RNF20,SMAD4,WDR61
GO:0031058	positive regulation of histone modification	5	86	0.0002	ENSP00000267973,ENSP00000341551,ENSP00000368632,ENSP00000373772,ENSP00000436786	GATA3,KMT2A,RNF20,SMAD4,WDR61
GO:0044265	cellular macromolecule catabolic process	12	842	0.00021	ENSP00000265062,ENSP00000267973,ENSP00000343001,ENSP00000347836,ENSP00000354850,ENSP00000360613,ENSP00000364543,ENSP00000373772,ENSP00000401197,ENSP00000401564,ENSP00000412324,ENSP00000418529	MGEA5,NSFL1C,PPP2R5C,RAB7A,RANBP1,RNF20,SKIV2L,UBE2A,UBE2H,UBE4B,USP19,WDR61
GO:2000615	regulation of histone H3-K9 acetylation	3	11	0.00021	ENSP00000341551,ENSP00000368632,ENSP00000436786	GATA3,KMT2A,SMAD4
GO:0016574	histone ubiquitination	4	41	0.00023	ENSP00000233630,ENSP00000346986,ENSP00000360613,ENSP00000373772	PCGF1,RNF20,UBE2A,WAC
GO:0030509	BMP signaling pathway	5	92	0.00025	ENSP00000263640,ENSP00000341551,ENSP00000361107,ENSP00000401907,ENSP00000441954	ACVR1,BMPR1A,BMPR1B,SMAD4,SMAD5
GO:0018205	peptidyl-lysine modification	7	250	0.00028	ENSP00000267973,ENSP00000312244,ENSP00000337088,ENSP00000345837,ENSP00000381657,ENSP00000397552,ENSP00000436786	ACTL6A,DOT1L,DPY30,KMT2A,MEN1,MSL3,WDR61
GO:0003205	cardiac chamber development	6	166	0.0003	ENSP00000263640,ENSP00000341551,ENSP00000343001,ENSP00000349503,ENSP00000361107,ENSP00000368632	ACVR1,BMPR1A,GATA3,SMAD4,UBE4B,ZBTB14
GO:0003179	heart valve morphogenesis	4	46	0.00033	ENSP00000263640,ENSP00000341551,ENSP00000361107,ENSP00000368632	ACVR1,BMPR1A,GATA3,SMAD4
GO:0030163	protein catabolic process	10	615	0.00039	ENSP00000265062,ENSP00000343001,ENSP00000347836,ENSP00000354850,ENSP00000360613,ENSP00000373772,ENSP00000401197,ENSP00000401564,ENSP00000412324,ENSP00000418529	MGEA5,NSFL1C,PPP2R5C,RAB7A,RANBP1,RNF20,UBE2A,UBE2H,UBE4B,USP19
GO:0003279	cardiac septum development	5	107	0.00048	ENSP00000263640,ENSP00000341551,ENSP00000349503,ENSP00000361107,ENSP00000368632	ACVR1,BMPR1A,GATA3,SMAD4,ZBTB14
GO:0051571	positive regulation of histone H3-K4 methylation	3	16	0.00049	ENSP00000267973,ENSP00000341551,ENSP00000436786	KMT2A,SMAD4,WDR61
GO:0045893	positive regulation of transcription, DNA-templated	15	1435	0.0005	ENSP00000239882,ENSP00000263640,ENSP00000267973,ENSP00000298231,ENSP00000328720,ENSP00000337088,ENSP00000341551,ENSP00000346986,ENSP00000361107,ENSP00000368632,ENSP00000373772,ENSP00000381657,ENSP00000401907,ENSP00000436786,ENSP00000441954	ACVR1,BMPR1A,BMPR1B,DOT1L,ELF1,FOXK1,GATA3,KMT2A,MEN1,PHOX2A,RNF20,SMAD4,SMAD5,WAC,WDR61
GO:0045667	regulation of osteoblast differentiation	5	112	0.00057	ENSP00000263640,ENSP00000337088,ENSP00000361107,ENSP00000401907,ENSP00000441954	ACVR1,BMPR1A,BMPR1B,MEN1,SMAD5
GO:0070647	protein modification by small protein conjugation or removal	12	945	0.00058	ENSP00000233630,ENSP00000267973,ENSP00000328720,ENSP00000341551,ENSP00000343001,ENSP00000346986,ENSP00000347836,ENSP00000360613,ENSP00000368632,ENSP00000373772,ENSP00000397552,ENSP00000401197	ACTL6A,FOXK1,GATA3,PCGF1,RNF20,SMAD4,UBE2A,UBE2H,UBE4B,USP19,WAC,WDR61
GO:0000122	negative regulation of transcription by RNA polymerase II	11	809	0.0007	ENSP00000307850,ENSP00000329097,ENSP00000331152,ENSP00000337088,ENSP00000341551,ENSP00000349503,ENSP00000368632,ENSP00000371133,ENSP00000385795,ENSP00000420095,ENSP00000441954	DRAP1,GATA3,HMG20A,MEN1,MXI1,PHF14,PHF6,SMAD4,SMAD5,ZBTB14,ZMYND8
GO:0008285	negative regulation of cell population proliferation	10	669	0.00073	ENSP00000219476,ENSP00000298552,ENSP00000331152,ENSP00000337088,ENSP00000341551,ENSP00000368632,ENSP00000385795,ENSP00000401907,ENSP00000412324,ENSP00000436786	BMPR1B,GATA3,KMT2A,MEN1,MXI1,PHF14,PPP2R5C,SMAD4,TSC1,TSC2
GO:0045669	positive regulation of osteoblast differentiation	4	58	0.00073	ENSP00000263640,ENSP00000361107,ENSP00000401907,ENSP00000441954	ACVR1,BMPR1A,BMPR1B,SMAD5
GO:0048522	positive regulation of cellular process	30	4898	0.00073	ENSP00000219476,ENSP00000239882,ENSP00000263640,ENSP00000265062,ENSP00000267973,ENSP00000288680,ENSP00000298231,ENSP00000298552,ENSP00000328720,ENSP00000337088,ENSP00000341551,ENSP00000346986,ENSP00000357047,ENSP00000357288,ENSP00000360613,ENSP00000361107,ENSP00000368475,ENSP00000368632,ENSP00000369251,ENSP00000373772,ENSP00000381657,ENSP00000397552,ENSP00000401197,ENSP00000401564,ENSP00000401907…	ACTL6A,ACVR1,BMPR1A,BMPR1B,DOT1L,ELF1,FOXK1,GATA3,KMT2A,LAMTOR2,MAB21L1,MED23,MEN1,NSFL1C,PHOX2A,PPP2R5C,RAB7A,RANBP1,RNF20,SMAD4,SMAD5,SPPL3,TSC1,TSC2,UBE2A,USP19,WAC,WDR61,ZFX,ZMYND8
GO:0006513	protein monoubiquitination	4	61	0.00084	ENSP00000233630,ENSP00000343001,ENSP00000346986,ENSP00000373772	PCGF1,RNF20,UBE4B,WAC
GO:0003231	cardiac ventricle development	5	125	0.00088	ENSP00000263640,ENSP00000341551,ENSP00000343001,ENSP00000361107,ENSP00000368632	ACVR1,BMPR1A,GATA3,SMAD4,UBE4B
GO:0003206	cardiac chamber morphogenesis	5	128	0.00095	ENSP00000263640,ENSP00000341551,ENSP00000343001,ENSP00000361107,ENSP00000368632	ACVR1,BMPR1A,GATA3,SMAD4,UBE4B
GO:0003181	atrioventricular valve morphogenesis	3	22	0.001	ENSP00000263640,ENSP00000341551,ENSP00000361107	ACVR1,BMPR1A,SMAD4
GO:0044257	cellular protein catabolic process	9	562	0.001	ENSP00000265062,ENSP00000343001,ENSP00000347836,ENSP00000360613,ENSP00000373772,ENSP00000401197,ENSP00000401564,ENSP00000412324,ENSP00000418529	NSFL1C,PPP2R5C,RAB7A,RANBP1,RNF20,UBE2A,UBE2H,UBE4B,USP19
GO:0031399	regulation of protein modification process	16	1747	0.0011	ENSP00000219476,ENSP00000263640,ENSP00000267973,ENSP00000288680,ENSP00000298552,ENSP00000337088,ENSP00000341551,ENSP00000357288,ENSP00000361107,ENSP00000368632,ENSP00000371133,ENSP00000373772,ENSP00000380718,ENSP00000412324,ENSP00000418529,ENSP00000436786	ACVR1,BMPR1A,CDYL,GATA3,HMG20A,KMT2A,LAMTOR2,MEN1,NSFL1C,PPP2R5C,RNF20,SMAD4,SPPL3,TSC1,TSC2,WDR61
GO:0006508	proteolysis	13	1203	0.0012	ENSP00000288680,ENSP00000328720,ENSP00000341551,ENSP00000343001,ENSP00000347836,ENSP00000360613,ENSP00000368632,ENSP00000373772,ENSP00000397552,ENSP00000401197,ENSP00000401564,ENSP00000412324,ENSP00000418529	ACTL6A,FOXK1,GATA3,NSFL1C,PPP2R5C,RANBP1,RNF20,SMAD4,SPPL3,UBE2A,UBE2H,UBE4B,USP19
GO:0009893	positive regulation of metabolic process	23	3280	0.0012	ENSP00000219476,ENSP00000239882,ENSP00000263640,ENSP00000265062,ENSP00000267973,ENSP00000288680,ENSP00000298231,ENSP00000298552,ENSP00000328720,ENSP00000337088,ENSP00000341551,ENSP00000346986,ENSP00000357047,ENSP00000357288,ENSP00000361107,ENSP00000368475,ENSP00000368632,ENSP00000373772,ENSP00000381657,ENSP00000397552,ENSP00000401907,ENSP00000436786,ENSP00000441954	ACTL6A,ACVR1,BMPR1A,BMPR1B,DOT1L,ELF1,FOXK1,GATA3,KMT2A,LAMTOR2,MED23,MEN1,PHOX2A,RAB7A,RNF20,SMAD4,SMAD5,SPPL3,TSC1,TSC2,WAC,WDR61,ZFX
GO:0031325	positive regulation of cellular metabolic process	22	3060	0.0013	ENSP00000219476,ENSP00000239882,ENSP00000263640,ENSP00000267973,ENSP00000288680,ENSP00000298231,ENSP00000298552,ENSP00000328720,ENSP00000337088,ENSP00000341551,ENSP00000346986,ENSP00000357047,ENSP00000357288,ENSP00000361107,ENSP00000368475,ENSP00000368632,ENSP00000373772,ENSP00000381657,ENSP00000397552,ENSP00000401907,ENSP00000436786,ENSP00000441954	ACTL6A,ACVR1,BMPR1A,BMPR1B,DOT1L,ELF1,FOXK1,GATA3,KMT2A,LAMTOR2,MED23,MEN1,PHOX2A,RNF20,SMAD4,SMAD5,SPPL3,TSC1,TSC2,WAC,WDR61,ZFX
GO:0003208	cardiac ventricle morphogenesis	4	72	0.0014	ENSP00000341551,ENSP00000343001,ENSP00000361107,ENSP00000368632	BMPR1A,GATA3,SMAD4,UBE4B
GO:0006511	ubiquitin-dependent protein catabolic process	8	461	0.0015	ENSP00000343001,ENSP00000347836,ENSP00000360613,ENSP00000373772,ENSP00000401197,ENSP00000401564,ENSP00000412324,ENSP00000418529	NSFL1C,PPP2R5C,RANBP1,RNF20,UBE2A,UBE2H,UBE4B,USP19
GO:0060037	pharyngeal system development	3	26	0.0015	ENSP00000263640,ENSP00000361107,ENSP00000368632	ACVR1,BMPR1A,GATA3
GO:0071559	response to transforming growth factor beta	5	147	0.0016	ENSP00000263640,ENSP00000337088,ENSP00000341551,ENSP00000361107,ENSP00000441954	ACVR1,BMPR1A,MEN1,SMAD4,SMAD5
GO:0001880	Mullerian duct regression	2	4	0.002	ENSP00000361107,ENSP00000441954	BMPR1A,SMAD5
GO:0007507	heart development	8	485	0.002	ENSP00000219476,ENSP00000263640,ENSP00000298552,ENSP00000341551,ENSP00000343001,ENSP00000349503,ENSP00000361107,ENSP00000368632	ACVR1,BMPR1A,GATA3,SMAD4,TSC1,TSC2,UBE4B,ZBTB14
GO:0010390	histone monoubiquitination	3	30	0.002	ENSP00000233630,ENSP00000346986,ENSP00000373772	PCGF1,RNF20,WAC
GO:0045944	positive regulation of transcription by RNA polymerase II	12	1104	0.002	ENSP00000239882,ENSP00000263640,ENSP00000267973,ENSP00000298231,ENSP00000337088,ENSP00000341551,ENSP00000361107,ENSP00000368632,ENSP00000381657,ENSP00000401907,ENSP00000436786,ENSP00000441954	ACVR1,BMPR1A,BMPR1B,DOT1L,ELF1,GATA3,KMT2A,MEN1,PHOX2A,SMAD4,SMAD5,WDR61
GO:0048738	cardiac muscle tissue development	5	154	0.002	ENSP00000263640,ENSP00000298552,ENSP00000341551,ENSP00000343001,ENSP00000361107	ACVR1,BMPR1A,SMAD4,TSC1,UBE4B
GO:0051173	positive regulation of nitrogen compound metabolic process	21	2946	0.002	ENSP00000239882,ENSP00000263640,ENSP00000265062,ENSP00000267973,ENSP00000288680,ENSP00000298231,ENSP00000328720,ENSP00000337088,ENSP00000341551,ENSP00000346986,ENSP00000357047,ENSP00000357288,ENSP00000361107,ENSP00000368475,ENSP00000368632,ENSP00000373772,ENSP00000381657,ENSP00000397552,ENSP00000401907,ENSP00000436786,ENSP00000441954	ACTL6A,ACVR1,BMPR1A,BMPR1B,DOT1L,ELF1,FOXK1,GATA3,KMT2A,LAMTOR2,MED23,MEN1,PHOX2A,RAB7A,RNF20,SMAD4,SMAD5,SPPL3,WAC,WDR61,ZFX
GO:0043161	proteasome-mediated ubiquitin-dependent protein catabolic process	6	257	0.0022	ENSP00000343001,ENSP00000347836,ENSP00000360613,ENSP00000401197,ENSP00000412324,ENSP00000418529	NSFL1C,PPP2R5C,UBE2A,UBE2H,UBE4B,USP19
GO:0003203	endocardial cushion morphogenesis	3	32	0.0023	ENSP00000263640,ENSP00000341551,ENSP00000361107	ACVR1,BMPR1A,SMAD4
GO:0051568	histone H3-K4 methylation	3	32	0.0023	ENSP00000267973,ENSP00000345837,ENSP00000436786	DPY30,KMT2A,WDR61
GO:0007179	transforming growth factor beta receptor signaling pathway	4	88	0.0025	ENSP00000263640,ENSP00000341551,ENSP00000361107,ENSP00000441954	ACVR1,BMPR1A,SMAD4,SMAD5
GO:0030501	positive regulation of bone mineralization	3	35	0.0029	ENSP00000263640,ENSP00000361107,ENSP00000401907	ACVR1,BMPR1A,BMPR1B
GO:0010604	positive regulation of macromolecule metabolic process	21	3081	0.0034	ENSP00000239882,ENSP00000263640,ENSP00000265062,ENSP00000267973,ENSP00000288680,ENSP00000298231,ENSP00000328720,ENSP00000337088,ENSP00000341551,ENSP00000346986,ENSP00000357047,ENSP00000357288,ENSP00000361107,ENSP00000368475,ENSP00000368632,ENSP00000373772,ENSP00000381657,ENSP00000397552,ENSP00000401907,ENSP00000436786,ENSP00000441954	ACTL6A,ACVR1,BMPR1A,BMPR1B,DOT1L,ELF1,FOXK1,GATA3,KMT2A,LAMTOR2,MED23,MEN1,PHOX2A,RAB7A,RNF20,SMAD4,SMAD5,SPPL3,WAC,WDR61,ZFX
GO:0060956	endocardial cell differentiation	2	6	0.0034	ENSP00000263640,ENSP00000341551	ACVR1,SMAD4
GO:0061312	BMP signaling pathway involved in heart development	2	6	0.0034	ENSP00000263640,ENSP00000361107	ACVR1,BMPR1A
GO:0071440	regulation of histone H3-K14 acetylation	2	6	0.0034	ENSP00000368632,ENSP00000436786	GATA3,KMT2A
GO:0097549	chromatin organization involved in negative regulation of transcription	4	100	0.0038	ENSP00000312244,ENSP00000345837,ENSP00000381657,ENSP00000420095	DOT1L,DPY30,MSL3,ZMYND8
GO:0010638	positive regulation of organelle organization	8	552	0.004	ENSP00000267973,ENSP00000298552,ENSP00000341551,ENSP00000368632,ENSP00000373772,ENSP00000401564,ENSP00000418529,ENSP00000436786	GATA3,KMT2A,NSFL1C,RANBP1,RNF20,SMAD4,TSC1,WDR61
GO:0042127	regulation of cell population proliferation	14	1594	0.004	ENSP00000219476,ENSP00000298552,ENSP00000331152,ENSP00000337088,ENSP00000341551,ENSP00000360613,ENSP00000361107,ENSP00000368632,ENSP00000369251,ENSP00000381657,ENSP00000385795,ENSP00000401907,ENSP00000412324,ENSP00000436786	BMPR1A,BMPR1B,DOT1L,GATA3,KMT2A,MAB21L1,MEN1,MXI1,PHF14,PPP2R5C,SMAD4,TSC1,TSC2,UBE2A
GO:0090100	positive regulation of transmembrane receptor protein serine/threonine kinase signaling pathway	4	102	0.004	ENSP00000263640,ENSP00000337088,ENSP00000341551,ENSP00000361107	ACVR1,BMPR1A,MEN1,SMAD4
GO:0006348	chromatin silencing at telomere	2	7	0.0041	ENSP00000345837,ENSP00000381657	DOT1L,DPY30
GO:0006996	organelle organization	21	3131	0.0041	ENSP00000233630,ENSP00000265062,ENSP00000267199,ENSP00000267973,ENSP00000312244,ENSP00000326603,ENSP00000337088,ENSP00000345837,ENSP00000346986,ENSP00000360613,ENSP00000361473,ENSP00000368632,ENSP00000371133,ENSP00000373772,ENSP00000381657,ENSP00000397552,ENSP00000401564,ENSP00000418529,ENSP00000420095,ENSP00000432786,ENSP00000436786	ACTL6A,DOT1L,DPY30,GATA3,HMG20A,KDM2A,KDM4A,KMT2A,MEN1,MSL3,NSFL1C,PCGF1,RAB7A,RANBP1,RNF20,SMCHD1,UBE2A,VPS33A,WAC,WDR61,ZMYND8
GO:0046604	positive regulation of mitotic centrosome separation	2	7	0.0041	ENSP00000401564,ENSP00000418529	NSFL1C,RANBP1
GO:0051246	regulation of protein metabolic process	19	2668	0.0041	ENSP00000219476,ENSP00000263640,ENSP00000265062,ENSP00000267973,ENSP00000288680,ENSP00000298552,ENSP00000337088,ENSP00000341551,ENSP00000346986,ENSP00000357288,ENSP00000361107,ENSP00000368632,ENSP00000371133,ENSP00000373772,ENSP00000380718,ENSP00000401197,ENSP00000412324,ENSP00000418529,ENSP00000436786	ACVR1,BMPR1A,CDYL,GATA3,HMG20A,KMT2A,LAMTOR2,MEN1,NSFL1C,PPP2R5C,RAB7A,RNF20,SMAD4,SPPL3,TSC1,TSC2,USP19,WAC,WDR61
GO:2000617	positive regulation of histone H3-K9 acetylation	2	7	0.0041	ENSP00000341551,ENSP00000368632	GATA3,SMAD4
GO:0032268	regulation of cellular protein metabolic process	18	2486	0.0048	ENSP00000219476,ENSP00000263640,ENSP00000267973,ENSP00000288680,ENSP00000298552,ENSP00000337088,ENSP00000341551,ENSP00000346986,ENSP00000357288,ENSP00000361107,ENSP00000368632,ENSP00000371133,ENSP00000373772,ENSP00000380718,ENSP00000401197,ENSP00000412324,ENSP00000418529,ENSP00000436786	ACVR1,BMPR1A,CDYL,GATA3,HMG20A,KMT2A,LAMTOR2,MEN1,NSFL1C,PPP2R5C,RNF20,SMAD4,SPPL3,TSC1,TSC2,USP19,WAC,WDR61
GO:0055010	ventricular cardiac muscle tissue morphogenesis	3	48	0.0059	ENSP00000341551,ENSP00000343001,ENSP00000361107	BMPR1A,SMAD4,UBE4B
GO:0010862	positive regulation of pathway-restricted SMAD protein phosphorylation	3	49	0.0063	ENSP00000263640,ENSP00000341551,ENSP00000361107	ACVR1,BMPR1A,SMAD4
GO:0043967	histone H4 acetylation	3	49	0.0063	ENSP00000312244,ENSP00000397552,ENSP00000436786	ACTL6A,KMT2A,MSL3
GO:0003183	mitral valve morphogenesis	2	10	0.0067	ENSP00000263640,ENSP00000361107	ACVR1,BMPR1A
GO:0033523	histone H2B ubiquitination	2	10	0.0067	ENSP00000346986,ENSP00000373772	RNF20,WAC
GO:0046626	regulation of insulin receptor signaling pathway	3	52	0.0072	ENSP00000219476,ENSP00000298552,ENSP00000305976	SIK2,TSC1,TSC2
GO:0051726	regulation of cell cycle	11	1129	0.0074	ENSP00000219476,ENSP00000298552,ENSP00000337088,ENSP00000346986,ENSP00000357288,ENSP00000368632,ENSP00000381657,ENSP00000401197,ENSP00000401564,ENSP00000412324,ENSP00000418529	DOT1L,GATA3,LAMTOR2,MEN1,NSFL1C,PPP2R5C,RANBP1,TSC1,TSC2,USP19,WAC
GO:0003006	developmental process involved in reproduction	8	622	0.0075	ENSP00000263640,ENSP00000337088,ENSP00000341551,ENSP00000361107,ENSP00000368632,ENSP00000380718,ENSP00000401907,ENSP00000441954	ACVR1,BMPR1A,BMPR1B,CDYL,GATA3,MEN1,SMAD4,SMAD5
GO:0070544	histone H3-K36 demethylation	2	11	0.0077	ENSP00000361473,ENSP00000432786	KDM2A,KDM4A
GO:0035304	regulation of protein dephosphorylation	4	130	0.0081	ENSP00000288680,ENSP00000298552,ENSP00000412324,ENSP00000418529	NSFL1C,PPP2R5C,SPPL3,TSC1
GO:0033043	regulation of organelle organization	11	1155	0.0084	ENSP00000219476,ENSP00000265062,ENSP00000267973,ENSP00000298552,ENSP00000341551,ENSP00000368632,ENSP00000373772,ENSP00000401564,ENSP00000418529,ENSP00000420095,ENSP00000436786	GATA3,KMT2A,NSFL1C,RAB7A,RANBP1,RNF20,SMAD4,TSC1,TSC2,WDR61,ZMYND8
GO:0031330	negative regulation of cellular catabolic process	5	234	0.0088	ENSP00000219476,ENSP00000298552,ENSP00000346986,ENSP00000361473,ENSP00000401197	KDM4A,TSC1,TSC2,USP19,WAC
GO:0016239	positive regulation of macroautophagy	3	59	0.0094	ENSP00000219476,ENSP00000298552,ENSP00000346986	TSC1,TSC2,WAC
GO:0043984	histone H4-K16 acetylation	2	13	0.0096	ENSP00000312244,ENSP00000436786	KMT2A,MSL3
GO:0060391	positive regulation of SMAD protein signal transduction	2	13	0.0096	ENSP00000341551,ENSP00000361107	BMPR1A,SMAD4
GO:0070848	response to growth factor	7	507	0.01	ENSP00000263640,ENSP00000337088,ENSP00000341551,ENSP00000361107,ENSP00000368632,ENSP00000401907,ENSP00000441954	ACVR1,BMPR1A,BMPR1B,GATA3,MEN1,SMAD4,SMAD5
GO:0048513	animal organ development	19	2926	0.0104	ENSP00000219476,ENSP00000263640,ENSP00000267199,ENSP00000298231,ENSP00000298552,ENSP00000326603,ENSP00000328720,ENSP00000337088,ENSP00000341551,ENSP00000343001,ENSP00000349503,ENSP00000361107,ENSP00000368632,ENSP00000369251,ENSP00000385795,ENSP00000397552,ENSP00000401907,ENSP00000436786,ENSP00000441954	ACTL6A,ACVR1,BMPR1A,BMPR1B,FOXK1,GATA3,KMT2A,MAB21L1,MEN1,PHF14,PHOX2A,SMAD4,SMAD5,SMCHD1,TSC1,TSC2,UBE4B,VPS33A,ZBTB14
GO:0009048	dosage compensation by inactivation of X chromosome	2	14	0.0105	ENSP00000326603,ENSP00000380718	CDYL,SMCHD1
GO:0018193	peptidyl-amino acid modification	9	842	0.0111	ENSP00000263640,ENSP00000267973,ENSP00000312244,ENSP00000337088,ENSP00000345837,ENSP00000378505,ENSP00000381657,ENSP00000397552,ENSP00000436786	ACTL6A,ACVR1,CLK3,DOT1L,DPY30,KMT2A,MEN1,MSL3,WDR61
GO:0040029	regulation of gene expression, epigenetic	5	251	0.0111	ENSP00000312244,ENSP00000326603,ENSP00000345837,ENSP00000380718,ENSP00000381657	CDYL,DOT1L,DPY30,MSL3,SMCHD1
GO:0007548	sex differentiation	5	252	0.0112	ENSP00000341551,ENSP00000361107,ENSP00000368632,ENSP00000401907,ENSP00000441954	BMPR1A,BMPR1B,GATA3,SMAD4,SMAD5
GO:0048729	tissue morphogenesis	7	522	0.0113	ENSP00000219476,ENSP00000263640,ENSP00000298552,ENSP00000341551,ENSP00000343001,ENSP00000361107,ENSP00000368632	ACVR1,BMPR1A,GATA3,SMAD4,TSC1,TSC2,UBE4B
GO:0043968	histone H2A acetylation	2	15	0.0115	ENSP00000312244,ENSP00000397552	ACTL6A,MSL3
GO:0080182	histone H3-K4 trimethylation	2	15	0.0115	ENSP00000267973,ENSP00000436786	KMT2A,WDR61
GO:0014033	neural crest cell differentiation	3	66	0.0117	ENSP00000263640,ENSP00000341551,ENSP00000361107	ACVR1,BMPR1A,SMAD4
GO:0003222	ventricular trabecula myocardium morphogenesis	2	16	0.0126	ENSP00000343001,ENSP00000361107	BMPR1A,UBE4B
GO:0003281	ventricular septum development	3	70	0.0133	ENSP00000263640,ENSP00000341551,ENSP00000368632	ACVR1,GATA3,SMAD4
GO:0044248	cellular catabolic process	13	1646	0.0133	ENSP00000265062,ENSP00000267199,ENSP00000267973,ENSP00000343001,ENSP00000347836,ENSP00000354850,ENSP00000360613,ENSP00000364543,ENSP00000373772,ENSP00000401197,ENSP00000401564,ENSP00000412324,ENSP00000418529	MGEA5,NSFL1C,PPP2R5C,RAB7A,RANBP1,RNF20,SKIV2L,UBE2A,UBE2H,UBE4B,USP19,VPS33A,WDR61
GO:0046661	male sex differentiation	4	155	0.0133	ENSP00000341551,ENSP00000361107,ENSP00000368632,ENSP00000441954	BMPR1A,GATA3,SMAD4,SMAD5
GO:0016241	regulation of macroautophagy	4	157	0.0137	ENSP00000219476,ENSP00000298552,ENSP00000346986,ENSP00000357288	LAMTOR2,TSC1,TSC2,WAC
GO:0043009	chordate embryonic development	7	550	0.0142	ENSP00000219476,ENSP00000263640,ENSP00000298552,ENSP00000341551,ENSP00000360613,ENSP00000361107,ENSP00000368632	ACVR1,BMPR1A,GATA3,SMAD4,TSC1,TSC2,UBE2A
GO:0010507	negative regulation of autophagy	3	73	0.0146	ENSP00000219476,ENSP00000298552,ENSP00000361473	KDM4A,TSC1,TSC2
GO:0003272	endocardial cushion formation	2	18	0.0147	ENSP00000341551,ENSP00000361107	BMPR1A,SMAD4
GO:0009790	embryo development	9	890	0.0147	ENSP00000219476,ENSP00000263640,ENSP00000298552,ENSP00000341551,ENSP00000360613,ENSP00000361107,ENSP00000368632,ENSP00000436786,ENSP00000441954	ACVR1,BMPR1A,GATA3,KMT2A,SMAD4,SMAD5,TSC1,TSC2,UBE2A
GO:0007389	pattern specification process	6	409	0.0148	ENSP00000263640,ENSP00000341551,ENSP00000361107,ENSP00000401907,ENSP00000436786,ENSP00000441954	ACVR1,BMPR1A,BMPR1B,KMT2A,SMAD4,SMAD5
GO:0016579	protein deubiquitination	5	275	0.0148	ENSP00000328720,ENSP00000341551,ENSP00000368632,ENSP00000397552,ENSP00000401197	ACTL6A,FOXK1,GATA3,SMAD4,USP19
GO:0060411	cardiac septum morphogenesis	3	74	0.0148	ENSP00000263640,ENSP00000341551,ENSP00000361107	ACVR1,BMPR1A,SMAD4
GO:0003215	cardiac right ventricle morphogenesis	2	19	0.0158	ENSP00000361107,ENSP00000368632	BMPR1A,GATA3
GO:0045595	regulation of cell differentiation	13	1695	0.016	ENSP00000263640,ENSP00000267973,ENSP00000298552,ENSP00000337088,ENSP00000341551,ENSP00000345837,ENSP00000361107,ENSP00000368632,ENSP00000371133,ENSP00000401907,ENSP00000420095,ENSP00000436786,ENSP00000441954	ACVR1,BMPR1A,BMPR1B,DPY30,GATA3,HMG20A,KMT2A,MEN1,SMAD4,SMAD5,TSC1,WDR61,ZMYND8
GO:0051093	negative regulation of developmental process	9	910	0.0164	ENSP00000267973,ENSP00000298552,ENSP00000337088,ENSP00000341551,ENSP00000361107,ENSP00000368632,ENSP00000371133,ENSP00000385795,ENSP00000401197	BMPR1A,GATA3,HMG20A,MEN1,PHF14,SMAD4,TSC1,USP19,WDR61
GO:0010506	regulation of autophagy	5	286	0.0168	ENSP00000219476,ENSP00000298552,ENSP00000346986,ENSP00000357288,ENSP00000361473	KDM4A,LAMTOR2,TSC1,TSC2,WAC
GO:0035162	embryonic hemopoiesis	2	20	0.0169	ENSP00000368632,ENSP00000436786	GATA3,KMT2A
GO:0060065	uterus development	2	20	0.0169	ENSP00000341551,ENSP00000368632	GATA3,SMAD4
GO:0006974	cellular response to DNA damage stimulus	8	749	0.0179	ENSP00000326603,ENSP00000337088,ENSP00000346986,ENSP00000360613,ENSP00000381657,ENSP00000397552,ENSP00000412324,ENSP00000432786	ACTL6A,DOT1L,KDM2A,MEN1,PPP2R5C,SMCHD1,UBE2A,WAC
GO:0048485	sympathetic nervous system development	2	21	0.0179	ENSP00000298231,ENSP00000368632	GATA3,PHOX2A
GO:0110110	positive regulation of animal organ morphogenesis	3	83	0.0189	ENSP00000263640,ENSP00000341551,ENSP00000368632	ACVR1,GATA3,SMAD4
GO:0009987	cellular process	55	14652	0.0191	ENSP00000219476,ENSP00000233630,ENSP00000239882,ENSP00000263640,ENSP00000265062,ENSP00000267199,ENSP00000267973,ENSP00000288680,ENSP00000298231,ENSP00000298552,ENSP00000305976,ENSP00000307850,ENSP00000312244,ENSP00000326603,ENSP00000328720,ENSP00000329097,ENSP00000331152,ENSP00000337088,ENSP00000341551,ENSP00000343001,ENSP00000345837,ENSP00000346986,ENSP00000347836,ENSP00000349503,ENSP00000354850…	ACTL6A,ACVR1,API5,BMPR1A,BMPR1B,CDYL,CLK3,DNTTIP1,DOT1L,DPY30,DRAP1,ELF1,FOXK1,GATA3,HIVEP2,HMG20A,KDM2A,KDM4A,KMT2A,LAMTOR2,LARP7,MED23,MEN1,MGEA5,MSL3,MXI1,NSFL1C,PCGF1,PHF6,PHOX2A,PPP2R5C,RAB7A,RANBP1,RNF20,SIK2,SKIV2L,SMAD4,SMAD5,SMCHD1,SPPL3,TGIF2LX,TSC1,TSC2,UBE2A,UBE2H,UBE4B,USP19,VPS33A,WAC,WDR61,ZBTB12,ZBTB14,ZFX,ZMYND8,ZNF800
GO:0060562	epithelial tube morphogenesis	5	298	0.0191	ENSP00000219476,ENSP00000263640,ENSP00000298552,ENSP00000341551,ENSP00000368632	ACVR1,GATA3,SMAD4,TSC1,TSC2
GO:0001657	ureteric bud development	3	86	0.0204	ENSP00000341551,ENSP00000368632,ENSP00000441954	GATA3,SMAD4,SMAD5
GO:0033522	histone H2A ubiquitination	2	23	0.0206	ENSP00000233630,ENSP00000360613	PCGF1,UBE2A
GO:1901522	positive regulation of transcription from RNA polymerase II promoter involved in cellular response to chemical stimulus	2	23	0.0206	ENSP00000341551,ENSP00000441954	SMAD4,SMAD5
GO:0001701	in utero embryonic development	5	306	0.0208	ENSP00000263640,ENSP00000341551,ENSP00000360613,ENSP00000361107,ENSP00000368632	ACVR1,BMPR1A,GATA3,SMAD4,UBE2A
GO:0007275	multicellular organism development	25	4726	0.0208	ENSP00000219476,ENSP00000263640,ENSP00000267199,ENSP00000298231,ENSP00000298552,ENSP00000326603,ENSP00000328720,ENSP00000337088,ENSP00000341551,ENSP00000343001,ENSP00000349503,ENSP00000356575,ENSP00000360613,ENSP00000361107,ENSP00000368475,ENSP00000368632,ENSP00000369251,ENSP00000371133,ENSP00000385795,ENSP00000397552,ENSP00000401907,ENSP00000420095,ENSP00000433126,ENSP00000436786,ENSP00000441954	ACTL6A,ACVR1,BMPR1A,BMPR1B,FOXK1,GATA3,HIVEP2,HMG20A,KMT2A,MAB21L1,MEN1,PHF14,PHOX2A,SMAD4,SMAD5,SMCHD1,TMEM41B,TSC1,TSC2,UBE2A,UBE4B,VPS33A,ZBTB14,ZFX,ZMYND8
GO:0032006	regulation of TOR signaling	3	89	0.0217	ENSP00000219476,ENSP00000298552,ENSP00000357288	LAMTOR2,TSC1,TSC2
GO:0032925	regulation of activin receptor signaling pathway	2	24	0.0217	ENSP00000263640,ENSP00000337088	ACVR1,MEN1
GO:0061061	muscle structure development	6	457	0.0226	ENSP00000263640,ENSP00000298552,ENSP00000328720,ENSP00000341551,ENSP00000343001,ENSP00000361107	ACVR1,BMPR1A,FOXK1,SMAD4,TSC1,UBE4B
GO:0035295	tube development	8	793	0.0234	ENSP00000219476,ENSP00000263640,ENSP00000298552,ENSP00000341551,ENSP00000361107,ENSP00000368632,ENSP00000385795,ENSP00000441954	ACVR1,BMPR1A,GATA3,PHF14,SMAD4,SMAD5,TSC1,TSC2
GO:0030511	positive regulation of transforming growth factor beta receptor signaling pathway	2	26	0.0246	ENSP00000337088,ENSP00000341551	MEN1,SMAD4
GO:1902036	regulation of hematopoietic stem cell differentiation	2	26	0.0246	ENSP00000368632,ENSP00000436786	GATA3,KMT2A
GO:0048856	anatomical structure development	26	5085	0.0253	ENSP00000219476,ENSP00000263640,ENSP00000267199,ENSP00000298231,ENSP00000298552,ENSP00000326603,ENSP00000328720,ENSP00000337088,ENSP00000341551,ENSP00000343001,ENSP00000349503,ENSP00000356575,ENSP00000360613,ENSP00000361107,ENSP00000368475,ENSP00000368632,ENSP00000369251,ENSP00000371133,ENSP00000380718,ENSP00000385795,ENSP00000397552,ENSP00000401907,ENSP00000420095,ENSP00000433126,ENSP00000436786…	ACTL6A,ACVR1,BMPR1A,BMPR1B,CDYL,FOXK1,GATA3,HIVEP2,HMG20A,KMT2A,MAB21L1,MEN1,PHF14,PHOX2A,SMAD4,SMAD5,SMCHD1,TMEM41B,TSC1,TSC2,UBE2A,UBE4B,VPS33A,ZBTB14,ZFX,ZMYND8
GO:0001702	gastrulation with mouth forming second	2	27	0.0257	ENSP00000263640,ENSP00000341551	ACVR1,SMAD4
GO:0003148	outflow tract septum morphogenesis	2	27	0.0257	ENSP00000341551,ENSP00000361107	BMPR1A,SMAD4
GO:0006342	chromatin silencing	3	98	0.0264	ENSP00000312244,ENSP00000345837,ENSP00000381657	DOT1L,DPY30,MSL3
GO:0032502	developmental process	27	5401	0.0268	ENSP00000219476,ENSP00000239882,ENSP00000263640,ENSP00000267199,ENSP00000298231,ENSP00000298552,ENSP00000326603,ENSP00000328720,ENSP00000337088,ENSP00000341551,ENSP00000343001,ENSP00000349503,ENSP00000356575,ENSP00000360613,ENSP00000361107,ENSP00000368475,ENSP00000368632,ENSP00000369251,ENSP00000371133,ENSP00000380718,ENSP00000385795,ENSP00000397552,ENSP00000401907,ENSP00000420095,ENSP00000433126…	ACTL6A,ACVR1,BMPR1A,BMPR1B,CDYL,ELF1,FOXK1,GATA3,HIVEP2,HMG20A,KMT2A,MAB21L1,MEN1,PHF14,PHOX2A,SMAD4,SMAD5,SMCHD1,TMEM41B,TSC1,TSC2,UBE2A,UBE4B,VPS33A,ZBTB14,ZFX,ZMYND8
GO:0016567	protein ubiquitination	7	645	0.027	ENSP00000233630,ENSP00000267973,ENSP00000343001,ENSP00000346986,ENSP00000347836,ENSP00000360613,ENSP00000373772	PCGF1,RNF20,UBE2A,UBE2H,UBE4B,WAC,WDR61
GO:0070979	protein K11-linked ubiquitination	2	29	0.0281	ENSP00000347836,ENSP00000360613	UBE2A,UBE2H
GO:2000027	regulation of animal organ morphogenesis	4	207	0.0281	ENSP00000263640,ENSP00000341551,ENSP00000361107,ENSP00000368632	ACVR1,BMPR1A,GATA3,SMAD4
GO:0051239	regulation of multicellular organismal process	17	2788	0.0283	ENSP00000239882,ENSP00000263640,ENSP00000267973,ENSP00000298231,ENSP00000298552,ENSP00000337088,ENSP00000341551,ENSP00000345837,ENSP00000361107,ENSP00000368632,ENSP00000371133,ENSP00000385795,ENSP00000401197,ENSP00000401907,ENSP00000420095,ENSP00000436786,ENSP00000441954	ACVR1,BMPR1A,BMPR1B,DPY30,ELF1,GATA3,HMG20A,KMT2A,MEN1,PHF14,PHOX2A,SMAD4,SMAD5,TSC1,USP19,WDR61,ZMYND8
GO:0048646	anatomical structure formation involved in morphogenesis	8	831	0.0284	ENSP00000219476,ENSP00000263640,ENSP00000267199,ENSP00000298231,ENSP00000298552,ENSP00000341551,ENSP00000361107,ENSP00000368632	ACVR1,BMPR1A,GATA3,PHOX2A,SMAD4,TSC1,TSC2,VPS33A
GO:0006281	DNA repair	6	491	0.0289	ENSP00000326603,ENSP00000337088,ENSP00000360613,ENSP00000381657,ENSP00000397552,ENSP00000432786	ACTL6A,DOT1L,KDM2A,MEN1,SMCHD1,UBE2A
GO:0035051	cardiocyte differentiation	3	103	0.0289	ENSP00000263640,ENSP00000298552,ENSP00000341551	ACVR1,SMAD4,TSC1
GO:0002292	T cell differentiation involved in immune response	2	31	0.0306	ENSP00000298552,ENSP00000368632	GATA3,TSC1
GO:0016242	negative regulation of macroautophagy	2	31	0.0306	ENSP00000219476,ENSP00000298552	TSC1,TSC2
GO:0046627	negative regulation of insulin receptor signaling pathway	2	31	0.0306	ENSP00000219476,ENSP00000298552	TSC1,TSC2
GO:2000026	regulation of multicellular organismal development	13	1876	0.0306	ENSP00000263640,ENSP00000267973,ENSP00000298552,ENSP00000341551,ENSP00000345837,ENSP00000361107,ENSP00000368632,ENSP00000371133,ENSP00000385795,ENSP00000401197,ENSP00000401907,ENSP00000420095,ENSP00000436786	ACVR1,BMPR1A,BMPR1B,DPY30,GATA3,HMG20A,KMT2A,PHF14,SMAD4,TSC1,USP19,WDR61,ZMYND8
GO:0043666	regulation of phosphoprotein phosphatase activity	3	109	0.0324	ENSP00000298552,ENSP00000412324,ENSP00000418529	NSFL1C,PPP2R5C,TSC1
GO:0051098	regulation of binding	5	356	0.033	ENSP00000288680,ENSP00000337088,ENSP00000341551,ENSP00000368632,ENSP00000381657	DOT1L,GATA3,MEN1,SMAD4,SPPL3
GO:0043928	exonucleolytic catabolism of deadenylated mRNA	2	33	0.0332	ENSP00000267973,ENSP00000364543	SKIV2L,WDR61
GO:0045596	negative regulation of cell differentiation	7	683	0.0338	ENSP00000267973,ENSP00000298552,ENSP00000337088,ENSP00000341551,ENSP00000361107,ENSP00000368632,ENSP00000371133	BMPR1A,GATA3,HMG20A,MEN1,SMAD4,TSC1,WDR61
GO:0048731	system development	22	4144	0.0341	ENSP00000219476,ENSP00000263640,ENSP00000267199,ENSP00000298231,ENSP00000298552,ENSP00000326603,ENSP00000328720,ENSP00000337088,ENSP00000341551,ENSP00000343001,ENSP00000349503,ENSP00000361107,ENSP00000368632,ENSP00000369251,ENSP00000371133,ENSP00000385795,ENSP00000397552,ENSP00000401907,ENSP00000420095,ENSP00000433126,ENSP00000436786,ENSP00000441954	ACTL6A,ACVR1,BMPR1A,BMPR1B,FOXK1,GATA3,HMG20A,KMT2A,MAB21L1,MEN1,PHF14,PHOX2A,SMAD4,SMAD5,SMCHD1,TMEM41B,TSC1,TSC2,UBE4B,VPS33A,ZBTB14,ZMYND8
GO:0045786	negative regulation of cell cycle	6	517	0.0347	ENSP00000337088,ENSP00000346986,ENSP00000357288,ENSP00000368632,ENSP00000381657,ENSP00000412324	DOT1L,GATA3,LAMTOR2,MEN1,PPP2R5C,WAC
GO:0007033	vacuole organization	3	114	0.0355	ENSP00000265062,ENSP00000267199,ENSP00000418529	NSFL1C,RAB7A,VPS33A
GO:0007281	germ cell development	4	229	0.0361	ENSP00000263640,ENSP00000380718,ENSP00000401907,ENSP00000441954	ACVR1,BMPR1B,CDYL,SMAD5
GO:0007498	mesoderm development	3	115	0.0361	ENSP00000263640,ENSP00000341551,ENSP00000361107	ACVR1,BMPR1A,SMAD4
GO:0045165	cell fate commitment	4	230	0.0365	ENSP00000263640,ENSP00000341551,ENSP00000368632,ENSP00000441954	ACVR1,GATA3,SMAD4,SMAD5
GO:0010464	regulation of mesenchymal cell proliferation	2	36	0.0373	ENSP00000361107,ENSP00000385795	BMPR1A,PHF14
GO:0050793	regulation of developmental process	15	2416	0.0384	ENSP00000263640,ENSP00000267973,ENSP00000298552,ENSP00000337088,ENSP00000341551,ENSP00000345837,ENSP00000361107,ENSP00000368632,ENSP00000371133,ENSP00000385795,ENSP00000401197,ENSP00000401907,ENSP00000420095,ENSP00000436786,ENSP00000441954	ACVR1,BMPR1A,BMPR1B,DPY30,GATA3,HMG20A,KMT2A,MEN1,PHF14,SMAD4,SMAD5,TSC1,USP19,WDR61,ZMYND8
GO:0001838	embryonic epithelial tube formation	3	120	0.0395	ENSP00000219476,ENSP00000298552,ENSP00000368632	GATA3,TSC1,TSC2
GO:0035270	endocrine system development	3	120	0.0395	ENSP00000337088,ENSP00000361107,ENSP00000368632	BMPR1A,GATA3,MEN1
GO:0051241	negative regulation of multicellular organismal process	9	1098	0.0407	ENSP00000267973,ENSP00000298552,ENSP00000337088,ENSP00000341551,ENSP00000361107,ENSP00000368632,ENSP00000371133,ENSP00000385795,ENSP00000401197	BMPR1A,GATA3,HMG20A,MEN1,PHF14,SMAD4,TSC1,USP19,WDR61
GO:0000209	protein polyubiquitination	4	240	0.0412	ENSP00000343001,ENSP00000347836,ENSP00000360613,ENSP00000373772	RNF20,UBE2A,UBE2H,UBE4B
GO:0048598	embryonic morphogenesis	6	545	0.0421	ENSP00000219476,ENSP00000263640,ENSP00000298552,ENSP00000341551,ENSP00000361107,ENSP00000368632	ACVR1,BMPR1A,GATA3,SMAD4,TSC1,TSC2
GO:0071495	cellular response to endogenous stimulus	9	1106	0.0422	ENSP00000263640,ENSP00000305976,ENSP00000337088,ENSP00000341551,ENSP00000357288,ENSP00000361107,ENSP00000368632,ENSP00000401907,ENSP00000441954	ACVR1,BMPR1A,BMPR1B,GATA3,LAMTOR2,MEN1,SIK2,SMAD4,SMAD5
GO:2000826	regulation of heart morphogenesis	2	40	0.0438	ENSP00000263640,ENSP00000341551	ACVR1,SMAD4
GO:0009653	anatomical structure morphogenesis	13	1992	0.0447	ENSP00000219476,ENSP00000263640,ENSP00000267199,ENSP00000298231,ENSP00000298552,ENSP00000328720,ENSP00000341551,ENSP00000343001,ENSP00000361107,ENSP00000368632,ENSP00000369251,ENSP00000401907,ENSP00000441954	ACVR1,BMPR1A,BMPR1B,FOXK1,GATA3,MAB21L1,PHOX2A,SMAD4,SMAD5,TSC1,TSC2,UBE4B,VPS33A
GO:0016202	regulation of striated muscle tissue development	3	127	0.0447	ENSP00000341551,ENSP00000361107,ENSP00000401197	BMPR1A,SMAD4,USP19
GO:0006468	protein phosphorylation	8	923	0.0453	ENSP00000263640,ENSP00000305976,ENSP00000337088,ENSP00000357288,ENSP00000361107,ENSP00000378505,ENSP00000401907,ENSP00000441954	ACVR1,BMPR1A,BMPR1B,CLK3,LAMTOR2,MEN1,SIK2,SMAD5
GO:0001822	kidney development	4	251	0.0462	ENSP00000298552,ENSP00000341551,ENSP00000368632,ENSP00000441954	GATA3,SMAD4,SMAD5,TSC1
GO:0051130	positive regulation of cellular component organization	9	1128	0.0462	ENSP00000267973,ENSP00000298552,ENSP00000341551,ENSP00000368632,ENSP00000373772,ENSP00000401564,ENSP00000418529,ENSP00000420095,ENSP00000436786	GATA3,KMT2A,NSFL1C,RANBP1,RNF20,SMAD4,TSC1,WDR61,ZMYND8
GO:0032007	negative regulation of TOR signaling	2	42	0.0465	ENSP00000219476,ENSP00000298552	TSC1,TSC2
GO:2000146	negative regulation of cell motility	4	253	0.0469	ENSP00000361107,ENSP00000368632,ENSP00000373772,ENSP00000420095	BMPR1A,GATA3,RNF20,ZMYND8
GO:0016236	macroautophagy	3	132	0.0476	ENSP00000265062,ENSP00000267199,ENSP00000418529	NSFL1C,RAB7A,VPS33A
GO:0060412	ventricular septum morphogenesis	2	43	0.0478	ENSP00000263640,ENSP00000341551	ACVR1,SMAD4
GO:0009719	response to endogenous stimulus	10	1353	0.0487	ENSP00000263640,ENSP00000298552,ENSP00000305976,ENSP00000337088,ENSP00000341551,ENSP00000357288,ENSP00000361107,ENSP00000368632,ENSP00000401907,ENSP00000441954	ACVR1,BMPR1A,BMPR1B,GATA3,LAMTOR2,MEN1,SIK2,SMAD4,SMAD5,TSC1
GO:0051053	negative regulation of DNA metabolic process	3	134	0.049	ENSP00000337088,ENSP00000368632,ENSP00000436786	GATA3,KMT2A,MEN1

## Sheet: GO-enrichment.Function
#term ID	term description	observed gene count	background gene count	false discovery rate	matching proteins in your network (IDs)	matching proteins in your network (labels)
GO:0140110	transcription regulator activity	24	2069	1.14e-06	ENSP00000239882,ENSP00000298231,ENSP00000307850,ENSP00000328720,ENSP00000329097,ENSP00000331152,ENSP00000341551,ENSP00000349503,ENSP00000356575,ENSP00000357047,ENSP00000361107,ENSP00000364677,ENSP00000368475,ENSP00000368632,ENSP00000371133,ENSP00000373772,ENSP00000376989,ENSP00000380718,ENSP00000397552,ENSP00000420095,ENSP00000432786,ENSP00000436786,ENSP00000441954,ENSP00000453704	ACTL6A,BMPR1A,CDYL,DRAP1,ELF1,FOXK1,GATA3,HIVEP2,HMG20A,KDM2A,KMT2A,MED23,MXI1,PHF6,PHOX2A,RNF20,SMAD4,SMAD5,TGIF2LX,ZBTB12,ZBTB14,ZFX,ZMYND8,ZNF800
GO:1901363	heterocyclic compound binding	37	5305	5.24e-06	ENSP00000239882,ENSP00000263640,ENSP00000265062,ENSP00000298231,ENSP00000305976,ENSP00000307850,ENSP00000312244,ENSP00000326603,ENSP00000328720,ENSP00000329097,ENSP00000331152,ENSP00000337088,ENSP00000341551,ENSP00000343001,ENSP00000347836,ENSP00000349503,ENSP00000351524,ENSP00000356575,ENSP00000360613,ENSP00000361107,ENSP00000361705,ENSP00000364543,ENSP00000364677,ENSP00000368475,ENSP00000368632…	ACVR1,BMPR1A,BMPR1B,CLK3,DNTTIP1,DOT1L,DRAP1,ELF1,FOXK1,GATA3,HELZ,HIVEP2,HMG20A,KDM2A,KMT2A,MAB21L1,MEN1,MSL3,MXI1,PHF6,PHOX2A,RAB7A,RNF20,SIK2,SKIV2L,SMAD4,SMAD5,SMCHD1,TGIF2LX,UBE2A,UBE2H,UBE4B,ZBTB12,ZBTB14,ZFX,ZMYND8,ZNF800
GO:0097159	organic cyclic compound binding	37	5382	5.25e-06	ENSP00000239882,ENSP00000263640,ENSP00000265062,ENSP00000298231,ENSP00000305976,ENSP00000307850,ENSP00000312244,ENSP00000326603,ENSP00000328720,ENSP00000329097,ENSP00000331152,ENSP00000337088,ENSP00000341551,ENSP00000343001,ENSP00000347836,ENSP00000349503,ENSP00000351524,ENSP00000356575,ENSP00000360613,ENSP00000361107,ENSP00000361705,ENSP00000364543,ENSP00000364677,ENSP00000368475,ENSP00000368632…	ACVR1,BMPR1A,BMPR1B,CLK3,DNTTIP1,DOT1L,DRAP1,ELF1,FOXK1,GATA3,HELZ,HIVEP2,HMG20A,KDM2A,KMT2A,MAB21L1,MEN1,MSL3,MXI1,PHF6,PHOX2A,RAB7A,RNF20,SIK2,SKIV2L,SMAD4,SMAD5,SMCHD1,TGIF2LX,UBE2A,UBE2H,UBE4B,ZBTB12,ZBTB14,ZFX,ZMYND8,ZNF800
GO:0000981	DNA-binding transcription factor activity, RNA polymerase II-specific	19	1631	1.9e-05	ENSP00000239882,ENSP00000298231,ENSP00000307850,ENSP00000328720,ENSP00000329097,ENSP00000331152,ENSP00000341551,ENSP00000349503,ENSP00000356575,ENSP00000361107,ENSP00000364677,ENSP00000368475,ENSP00000368632,ENSP00000371133,ENSP00000376989,ENSP00000432786,ENSP00000436786,ENSP00000441954,ENSP00000453704	BMPR1A,DRAP1,ELF1,FOXK1,GATA3,HIVEP2,HMG20A,KDM2A,KMT2A,MXI1,PHF6,PHOX2A,SMAD4,SMAD5,TGIF2LX,ZBTB12,ZBTB14,ZFX,ZNF800
GO:0003677	DNA binding	23	2457	2.8e-05	ENSP00000239882,ENSP00000298231,ENSP00000307850,ENSP00000312244,ENSP00000328720,ENSP00000329097,ENSP00000331152,ENSP00000337088,ENSP00000341551,ENSP00000349503,ENSP00000356575,ENSP00000361705,ENSP00000364677,ENSP00000368475,ENSP00000368632,ENSP00000371133,ENSP00000376989,ENSP00000381657,ENSP00000420095,ENSP00000432786,ENSP00000436786,ENSP00000441954,ENSP00000453704	DNTTIP1,DOT1L,DRAP1,ELF1,FOXK1,GATA3,HIVEP2,HMG20A,KDM2A,KMT2A,MEN1,MSL3,MXI1,PHF6,PHOX2A,SMAD4,SMAD5,TGIF2LX,ZBTB12,ZBTB14,ZFX,ZMYND8,ZNF800
GO:0042393	histone binding	7	188	8.09e-05	ENSP00000312244,ENSP00000329097,ENSP00000361473,ENSP00000373772,ENSP00000380718,ENSP00000420095,ENSP00000436786	CDYL,KDM4A,KMT2A,MSL3,PHF6,RNF20,ZMYND8
GO:0003682	chromatin binding	10	501	0.00011	ENSP00000337088,ENSP00000341551,ENSP00000346986,ENSP00000361705,ENSP00000368632,ENSP00000373772,ENSP00000380718,ENSP00000397552,ENSP00000420095,ENSP00000436786	ACTL6A,CDYL,DNTTIP1,GATA3,KMT2A,MEN1,RNF20,SMAD4,WAC,ZMYND8
GO:0046332	SMAD binding	5	73	0.00012	ENSP00000263640,ENSP00000337088,ENSP00000341551,ENSP00000361107,ENSP00000401907	ACVR1,BMPR1A,BMPR1B,MEN1,SMAD4
GO:0003676	nucleic acid binding	25	3332	0.00022	ENSP00000239882,ENSP00000298231,ENSP00000307850,ENSP00000312244,ENSP00000328720,ENSP00000329097,ENSP00000331152,ENSP00000337088,ENSP00000341551,ENSP00000349503,ENSP00000356575,ENSP00000361705,ENSP00000364543,ENSP00000364677,ENSP00000368475,ENSP00000368632,ENSP00000371133,ENSP00000373772,ENSP00000376989,ENSP00000381657,ENSP00000420095,ENSP00000432786,ENSP00000436786,ENSP00000441954,ENSP00000453704	DNTTIP1,DOT1L,DRAP1,ELF1,FOXK1,GATA3,HIVEP2,HMG20A,KDM2A,KMT2A,MEN1,MSL3,MXI1,PHF6,PHOX2A,RNF20,SKIV2L,SMAD4,SMAD5,TGIF2LX,ZBTB12,ZBTB14,ZFX,ZMYND8,ZNF800
GO:0005488	binding	52	11878	0.00061	ENSP00000219476,ENSP00000233630,ENSP00000239882,ENSP00000263640,ENSP00000265062,ENSP00000288680,ENSP00000298231,ENSP00000298552,ENSP00000305976,ENSP00000307850,ENSP00000312244,ENSP00000326603,ENSP00000328720,ENSP00000329097,ENSP00000331152,ENSP00000337088,ENSP00000341551,ENSP00000343001,ENSP00000345837,ENSP00000346986,ENSP00000347836,ENSP00000349503,ENSP00000351524,ENSP00000356575,ENSP00000357288…	ACTL6A,ACVR1,API5,BMPR1A,BMPR1B,CDYL,CLK3,DNTTIP1,DOT1L,DPY30,DRAP1,ELF1,FOXK1,GATA3,HELZ,HIVEP2,HMG20A,KDM2A,KDM4A,KMT2A,LAMTOR2,MAB21L1,MEN1,MSL3,MXI1,NSFL1C,PCGF1,PHF14,PHF6,PHOX2A,RAB7A,RANBP1,RNF20,SIK2,SKIV2L,SMAD4,SMAD5,SMCHD1,SPPL3,TGIF2LX,TSC1,TSC2,UBE2A,UBE2H,UBE4B,USP19,WAC,ZBTB12,ZBTB14,ZFX,ZMYND8,ZNF800
GO:0004675	transmembrane receptor protein serine/threonine kinase activity	3	17	0.00062	ENSP00000263640,ENSP00000361107,ENSP00000401907	ACVR1,BMPR1A,BMPR1B
GO:0003712	transcription coregulator activity	9	534	0.00078	ENSP00000307850,ENSP00000331152,ENSP00000357047,ENSP00000368475,ENSP00000368632,ENSP00000373772,ENSP00000380718,ENSP00000397552,ENSP00000420095	ACTL6A,CDYL,DRAP1,GATA3,MED23,MXI1,RNF20,ZFX,ZMYND8
GO:0035064	methylated histone binding	4	59	0.00078	ENSP00000312244,ENSP00000361473,ENSP00000380718,ENSP00000420095	CDYL,KDM4A,MSL3,ZMYND8
GO:0044212	transcription regulatory region DNA binding	11	829	0.00078	ENSP00000239882,ENSP00000298231,ENSP00000328720,ENSP00000337088,ENSP00000341551,ENSP00000349503,ENSP00000356575,ENSP00000368632,ENSP00000420095,ENSP00000436786,ENSP00000441954	ELF1,FOXK1,GATA3,HIVEP2,KMT2A,MEN1,PHOX2A,SMAD4,SMAD5,ZBTB14,ZMYND8
GO:0140030	modification-dependent protein binding	5	131	0.00085	ENSP00000312244,ENSP00000361473,ENSP00000380718,ENSP00000420095,ENSP00000436786	CDYL,KDM4A,KMT2A,MSL3,ZMYND8
GO:0005025	transforming growth factor beta receptor activity, type I	2	4	0.0017	ENSP00000263640,ENSP00000401907	ACVR1,BMPR1B
GO:0005515	protein binding	35	6605	0.0017	ENSP00000219476,ENSP00000233630,ENSP00000263640,ENSP00000265062,ENSP00000288680,ENSP00000298552,ENSP00000307850,ENSP00000312244,ENSP00000329097,ENSP00000331152,ENSP00000337088,ENSP00000341551,ENSP00000343001,ENSP00000345837,ENSP00000346986,ENSP00000347836,ENSP00000357288,ENSP00000360613,ENSP00000361107,ENSP00000361473,ENSP00000361705,ENSP00000368632,ENSP00000371133,ENSP00000373772,ENSP00000378505…	ACVR1,API5,BMPR1A,BMPR1B,CDYL,CLK3,DNTTIP1,DOT1L,DPY30,DRAP1,GATA3,HMG20A,KDM4A,KMT2A,LAMTOR2,MEN1,MSL3,MXI1,NSFL1C,PCGF1,PHF6,RAB7A,RANBP1,RNF20,SMAD4,SMAD5,SPPL3,TSC1,TSC2,UBE2A,UBE2H,UBE4B,USP19,WAC,ZMYND8
GO:0000977	RNA polymerase II regulatory region sequence-specific DNA binding	9	647	0.002	ENSP00000239882,ENSP00000298231,ENSP00000328720,ENSP00000341551,ENSP00000349503,ENSP00000368632,ENSP00000420095,ENSP00000436786,ENSP00000441954	ELF1,FOXK1,GATA3,KMT2A,PHOX2A,SMAD4,SMAD5,ZBTB14,ZMYND8
GO:0003690	double-stranded DNA binding	10	828	0.0025	ENSP00000239882,ENSP00000298231,ENSP00000328720,ENSP00000337088,ENSP00000341551,ENSP00000349503,ENSP00000368632,ENSP00000420095,ENSP00000436786,ENSP00000441954	ELF1,FOXK1,GATA3,KMT2A,MEN1,PHOX2A,SMAD4,SMAD5,ZBTB14,ZMYND8
GO:0051879	Hsp90 protein binding	3	37	0.0026	ENSP00000219476,ENSP00000298552,ENSP00000401197	TSC1,TSC2,USP19
GO:0018024	histone-lysine N-methyltransferase activity	3	40	0.0031	ENSP00000345837,ENSP00000381657,ENSP00000436786	DOT1L,DPY30,KMT2A
GO:0043565	sequence-specific DNA binding	11	1047	0.0033	ENSP00000239882,ENSP00000298231,ENSP00000328720,ENSP00000329097,ENSP00000341551,ENSP00000349503,ENSP00000356575,ENSP00000368632,ENSP00000420095,ENSP00000436786,ENSP00000441954	ELF1,FOXK1,GATA3,HIVEP2,KMT2A,PHF6,PHOX2A,SMAD4,SMAD5,ZBTB14,ZMYND8
GO:0031625	ubiquitin protein ligase binding	6	311	0.0038	ENSP00000347836,ENSP00000360613,ENSP00000361473,ENSP00000373772,ENSP00000401197,ENSP00000441954	KDM4A,RNF20,SMAD5,UBE2A,UBE2H,USP19
GO:0005072	transforming growth factor beta receptor, cytoplasmic mediator activity	2	10	0.0047	ENSP00000341551,ENSP00000441954	SMAD4,SMAD5
GO:0046983	protein dimerization activity	12	1301	0.0047	ENSP00000219476,ENSP00000263640,ENSP00000288680,ENSP00000307850,ENSP00000331152,ENSP00000341551,ENSP00000345837,ENSP00000361107,ENSP00000361705,ENSP00000368632,ENSP00000371133,ENSP00000436786	ACVR1,BMPR1A,DNTTIP1,DPY30,DRAP1,GATA3,HMG20A,KMT2A,MXI1,SMAD4,SPPL3,TSC2
GO:0051864	histone demethylase activity (H3-K36 specific)	2	11	0.0051	ENSP00000361473,ENSP00000432786	KDM2A,KDM4A
GO:0140096	catalytic activity, acting on a protein	16	2176	0.0053	ENSP00000263640,ENSP00000288680,ENSP00000305976,ENSP00000343001,ENSP00000345837,ENSP00000347836,ENSP00000360613,ENSP00000361107,ENSP00000361473,ENSP00000373772,ENSP00000378505,ENSP00000381657,ENSP00000401197,ENSP00000401907,ENSP00000432786,ENSP00000436786	ACVR1,BMPR1A,BMPR1B,CLK3,DOT1L,DPY30,KDM2A,KDM4A,KMT2A,RNF20,SIK2,SPPL3,UBE2A,UBE2H,UBE4B,USP19
GO:0043167	ion binding	31	6066	0.0061	ENSP00000233630,ENSP00000263640,ENSP00000265062,ENSP00000305976,ENSP00000326603,ENSP00000329097,ENSP00000341551,ENSP00000343001,ENSP00000347836,ENSP00000349503,ENSP00000351524,ENSP00000356575,ENSP00000360613,ENSP00000361107,ENSP00000361473,ENSP00000364543,ENSP00000364677,ENSP00000368475,ENSP00000368632,ENSP00000369251,ENSP00000373772,ENSP00000376989,ENSP00000378505,ENSP00000385795,ENSP00000401197…	ACVR1,BMPR1A,BMPR1B,CLK3,GATA3,HELZ,HIVEP2,KDM2A,KDM4A,KMT2A,MAB21L1,NSFL1C,PCGF1,PHF14,PHF6,RAB7A,RNF20,SIK2,SKIV2L,SMAD4,SMAD5,SMCHD1,UBE2A,UBE2H,UBE4B,USP19,ZBTB12,ZBTB14,ZFX,ZMYND8,ZNF800
GO:0005524	ATP binding	12	1462	0.0101	ENSP00000263640,ENSP00000305976,ENSP00000326603,ENSP00000343001,ENSP00000347836,ENSP00000351524,ENSP00000360613,ENSP00000361107,ENSP00000364543,ENSP00000369251,ENSP00000378505,ENSP00000401907	ACVR1,BMPR1A,BMPR1B,CLK3,HELZ,MAB21L1,SIK2,SKIV2L,SMCHD1,UBE2A,UBE2H,UBE4B
GO:0070577	lysine-acetylated histone binding	2	18	0.0101	ENSP00000420095,ENSP00000436786	KMT2A,ZMYND8
GO:0046872	metal ion binding	23	4087	0.011	ENSP00000233630,ENSP00000263640,ENSP00000305976,ENSP00000329097,ENSP00000341551,ENSP00000349503,ENSP00000351524,ENSP00000356575,ENSP00000361107,ENSP00000361473,ENSP00000364677,ENSP00000368475,ENSP00000368632,ENSP00000369251,ENSP00000373772,ENSP00000376989,ENSP00000385795,ENSP00000401197,ENSP00000401907,ENSP00000420095,ENSP00000432786,ENSP00000436786,ENSP00000441954	ACVR1,BMPR1A,BMPR1B,GATA3,HELZ,HIVEP2,KDM2A,KDM4A,KMT2A,MAB21L1,PCGF1,PHF14,PHF6,RNF20,SIK2,SMAD4,SMAD5,USP19,ZBTB12,ZBTB14,ZFX,ZMYND8,ZNF800
GO:0003713	transcription coactivator activity	5	307	0.0132	ENSP00000357047,ENSP00000368475,ENSP00000368632,ENSP00000373772,ENSP00000397552	ACTL6A,GATA3,MED23,RNF20,ZFX
GO:0070412	R-SMAD binding	2	23	0.0132	ENSP00000337088,ENSP00000341551	MEN1,SMAD4
GO:0035639	purine ribonucleoside triphosphate binding	13	1794	0.0147	ENSP00000263640,ENSP00000265062,ENSP00000305976,ENSP00000326603,ENSP00000343001,ENSP00000347836,ENSP00000351524,ENSP00000360613,ENSP00000361107,ENSP00000364543,ENSP00000369251,ENSP00000378505,ENSP00000401907	ACVR1,BMPR1A,BMPR1B,CLK3,HELZ,MAB21L1,RAB7A,SIK2,SKIV2L,SMCHD1,UBE2A,UBE2H,UBE4B
GO:0032555	purine ribonucleotide binding	13	1853	0.0184	ENSP00000263640,ENSP00000265062,ENSP00000305976,ENSP00000326603,ENSP00000343001,ENSP00000347836,ENSP00000351524,ENSP00000360613,ENSP00000361107,ENSP00000364543,ENSP00000369251,ENSP00000378505,ENSP00000401907	ACVR1,BMPR1A,BMPR1B,CLK3,HELZ,MAB21L1,RAB7A,SIK2,SKIV2L,SMCHD1,UBE2A,UBE2H,UBE4B
GO:0042803	protein homodimerization activity	8	830	0.0184	ENSP00000219476,ENSP00000263640,ENSP00000288680,ENSP00000341551,ENSP00000345837,ENSP00000361107,ENSP00000361705,ENSP00000436786	ACVR1,BMPR1A,DNTTIP1,DPY30,KMT2A,SMAD4,SPPL3,TSC2
GO:0061631	ubiquitin conjugating enzyme activity	2	29	0.0184	ENSP00000347836,ENSP00000360613	UBE2A,UBE2H
GO:0047485	protein N-terminus binding	3	109	0.0203	ENSP00000298552,ENSP00000337088,ENSP00000420095	MEN1,TSC1,ZMYND8
GO:0003714	transcription corepressor activity	4	224	0.0215	ENSP00000307850,ENSP00000331152,ENSP00000380718,ENSP00000420095	CDYL,DRAP1,MXI1,ZMYND8
GO:0019899	enzyme binding	14	2197	0.0253	ENSP00000219476,ENSP00000265062,ENSP00000329097,ENSP00000343001,ENSP00000346986,ENSP00000347836,ENSP00000357288,ENSP00000360613,ENSP00000361473,ENSP00000373772,ENSP00000401197,ENSP00000401564,ENSP00000418529,ENSP00000441954	KDM4A,LAMTOR2,NSFL1C,PHF6,RAB7A,RANBP1,RNF20,SMAD5,TSC2,UBE2A,UBE2H,UBE4B,USP19,WAC
GO:0004674	protein serine/threonine kinase activity	5	444	0.0434	ENSP00000263640,ENSP00000305976,ENSP00000361107,ENSP00000378505,ENSP00000401907	ACVR1,BMPR1A,BMPR1B,CLK3,SIK2
GO:0000978	RNA polymerase II proximal promoter sequence-specific DNA binding	5	457	0.0479	ENSP00000239882,ENSP00000341551,ENSP00000349503,ENSP00000368632,ENSP00000441954	ELF1,GATA3,SMAD4,SMAD5,ZBTB14

## Sheet: KEGG-enrichment
#term ID	term description	observed gene count	background gene count	false discovery rate	matching proteins in your network (IDs)	matching proteins in your network (labels)
hsa04350	TGF-beta signaling pathway	5	83	0.00031	ENSP00000263640,ENSP00000341551,ENSP00000361107,ENSP00000401907,ENSP00000441954	ACVR1,BMPR1A,BMPR1B,SMAD4,SMAD5
hsa04550	Signaling pathways regulating pluripotency of stem cells	6	138	0.00031	ENSP00000233630,ENSP00000263640,ENSP00000341551,ENSP00000361107,ENSP00000401907,ENSP00000441954	ACVR1,BMPR1A,BMPR1B,PCGF1,SMAD4,SMAD5

## Sheet: RCTM-enrichment
#term ID	term description	observed gene count	background gene count	false discovery rate	matching proteins in your network (IDs)	matching proteins in your network (labels)
HSA-9006936	Signaling by TGF-beta family members	6	100	0.00015	ENSP00000307850,ENSP00000337088,ENSP00000341551,ENSP00000361107,ENSP00000401907,ENSP00000441954	BMPR1A,BMPR1B,DRAP1,MEN1,SMAD4,SMAD5
HSA-201451	Signaling by BMP	4	27	0.0002	ENSP00000341551,ENSP00000361107,ENSP00000401907,ENSP00000441954	BMPR1A,BMPR1B,SMAD4,SMAD5
HSA-8852135	Protein ubiquitination	5	73	0.00024	ENSP00000267973,ENSP00000346986,ENSP00000347836,ENSP00000360613,ENSP00000373772	RNF20,UBE2A,UBE2H,WAC,WDR61
HSA-3247509	Chromatin modifying enzymes	7	238	0.00044	ENSP00000312244,ENSP00000345837,ENSP00000361473,ENSP00000381657,ENSP00000397552,ENSP00000432786,ENSP00000436786	ACTL6A,DOT1L,DPY30,KDM2A,KDM4A,KMT2A,MSL3
HSA-8866654	E3 ubiquitin ligases ubiquitinate target proteins	4	53	0.00081	ENSP00000267973,ENSP00000346986,ENSP00000360613,ENSP00000373772	RNF20,UBE2A,WAC,WDR61
HSA-165181	Inhibition of TSC complex formation by PKB	2	3	0.0022	ENSP00000219476,ENSP00000298552	TSC1,TSC2
HSA-73857	RNA Polymerase II Transcription	13	1233	0.0022	ENSP00000219476,ENSP00000239882,ENSP00000267973,ENSP00000298552,ENSP00000337088,ENSP00000341551,ENSP00000345837,ENSP00000357047,ENSP00000357288,ENSP00000368632,ENSP00000397552,ENSP00000412324,ENSP00000436786	ACTL6A,DPY30,ELF1,GATA3,KMT2A,LAMTOR2,MED23,MEN1,PPP2R5C,SMAD4,TSC1,TSC2,WDR61
HSA-380972	Energy dependent regulation of mTOR by LKB1-AMPK	3	29	0.0024	ENSP00000219476,ENSP00000298552,ENSP00000357288	LAMTOR2,TSC1,TSC2
HSA-212436	Generic Transcription Pathway	12	1112	0.0025	ENSP00000219476,ENSP00000239882,ENSP00000298552,ENSP00000337088,ENSP00000341551,ENSP00000345837,ENSP00000357047,ENSP00000357288,ENSP00000368632,ENSP00000397552,ENSP00000412324,ENSP00000436786	ACTL6A,DPY30,ELF1,GATA3,KMT2A,LAMTOR2,MED23,MEN1,PPP2R5C,SMAD4,TSC1,TSC2
HSA-8854214	TBC/RABGAPs	3	43	0.005	ENSP00000219476,ENSP00000265062,ENSP00000298552	RAB7A,TSC1,TSC2
HSA-8878171	Transcriptional regulation by RUNX1	5	201	0.0052	ENSP00000239882,ENSP00000345837,ENSP00000368632,ENSP00000397552,ENSP00000436786	ACTL6A,DPY30,ELF1,GATA3,KMT2A
HSA-3214841	PKMTs methylate histone lysines	3	47	0.0055	ENSP00000345837,ENSP00000381657,ENSP00000436786	DOT1L,DPY30,KMT2A
HSA-1502540	Signaling by Activin	2	13	0.0098	ENSP00000307850,ENSP00000341551	DRAP1,SMAD4
HSA-597592	Post-translational protein modification	12	1366	0.0098	ENSP00000265062,ENSP00000267973,ENSP00000328720,ENSP00000337088,ENSP00000341551,ENSP00000346986,ENSP00000347836,ENSP00000360613,ENSP00000368632,ENSP00000373772,ENSP00000397552,ENSP00000401197	ACTL6A,FOXK1,GATA3,MEN1,RAB7A,RNF20,SMAD4,UBE2A,UBE2H,USP19,WAC,WDR61
HSA-1632852	Macroautophagy	3	66	0.0118	ENSP00000219476,ENSP00000298552,ENSP00000357288	LAMTOR2,TSC1,TSC2
HSA-429958	mRNA decay by 3' to 5' exoribonuclease	2	16	0.0122	ENSP00000267973,ENSP00000364543	SKIV2L,WDR61
HSA-5688426	Deubiquitination	5	279	0.0154	ENSP00000328720,ENSP00000341551,ENSP00000368632,ENSP00000397552,ENSP00000401197	ACTL6A,FOXK1,GATA3,SMAD4,USP19
HSA-1181150	Signaling by NODAL	2	20	0.0165	ENSP00000307850,ENSP00000341551	DRAP1,SMAD4
HSA-5628897	TP53 Regulates Metabolic Genes	3	83	0.0181	ENSP00000219476,ENSP00000298552,ENSP00000357288	LAMTOR2,TSC1,TSC2
HSA-3214842	HDMs demethylate histones	2	25	0.0226	ENSP00000361473,ENSP00000432786	KDM2A,KDM4A
HSA-8866652	Synthesis of active ubiquitin: roles of E1 and E2 enzymes	2	30	0.0303	ENSP00000347836,ENSP00000360613	UBE2A,UBE2H
HSA-2173796	SMAD2/SMAD3:SMAD4 heterotrimer regulates transcription	2	32	0.0328	ENSP00000337088,ENSP00000341551	MEN1,SMAD4
HSA-392499	Metabolism of proteins	13	1948	0.04	ENSP00000265062,ENSP00000267973,ENSP00000328720,ENSP00000337088,ENSP00000341551,ENSP00000346986,ENSP00000347836,ENSP00000360613,ENSP00000364543,ENSP00000368632,ENSP00000373772,ENSP00000397552,ENSP00000401197	ACTL6A,FOXK1,GATA3,MEN1,RAB7A,RNF20,SKIV2L,SMAD4,UBE2A,UBE2H,USP19,WAC,WDR61
