# Supplementary material for: Genome-wide CRISPR screen identifies protein pathways modulating tau protein levels in neurons
Source: Commun Biol. 2021 Jun 14;4:736. doi: 10.1038/s42003-021-02272-1 (PMC8203616; doi:10.1038/s42003-021-02272-1)
Supplement: Supplementary file 9 — Supplementary Data 6 [file 42003_2021_2272_MOESM9_ESM.xlsx]

## Sheet: Down regulating
Gene	Whole Genome 21_Day	Whole Genome 30_Day	Mini Pool 14_Day_PC1	Mini Pool 21_Day_PC1	Mini Pool 29_Day_PC1	Mini Pool 14_Day_SC2	Mini Pool 21_Day_SC2	Mini Pool 29_Day_SC2		Key
NSD1	-9.00067	-13.2876	-19.5382	-19.6923	-18.7764	-18.0742	-19.9344	-15.3549		Tested in neurons
FBXW7	-7.9158	-11.8273	-4.83	-6.99	-6.47	-5.56	-6.93	-6.95		Not tested in neurons
GGNBP2	-7.66133	-3.35895	-7.53	-7.4	-8.18	-5.61	-9.1	-10.9		RSA Score <-5
EIF4G2	-7.27168	-9.13162	-15.9898	-13.247	-9.05075	-14.3481	-14.0017	-10.9648		RSA Score >-5
MAPT	-6.28292	-7.48279	-15.9232	-13.9062	-12.7637	-13.585	-13.3884	-14.0852		Not Screened
RORB	-5.97439	-7.97854	-10.44	-11.65	-11.26	-8.52	-13.43	-11.3
MEIS2	-5.67291	-19.4551	-7.96	-12.82	-15.71	-7.7	-12.82	-12.29
AMBRA1	-4.97281	-9.16265	-11.0296	-8.11929	-7.15806	-10.541	-7.42832	-5.81808
TRIM28	-4.74449	-9.07888	-4.77	-5.95	-7	-5.51	-6.75	-5.16
JMJD6	-4.38487	-12.1154	-7.07	-9.8	-8.62	-7.16	-10.09	-11.13
FBXO11	-4.25366	-8.18062	-17.153	-16.5428	-14.2856	-15.6846	-15.7474	-14.5174
KMT2D	-4.0177	-10.2031	-8.85	-9.22	-8.73	-6.78	-9.37	-9.22
SCAF8	-3.96013	-4.8558	-10.21	-10.02	-9.03	-10.81	-11.26	-11.68
NCOA6	-3.76771	-5.4792	-7.86	-9.8	-10.7	-7.64	-9.04	-10.59
G3BP2	-3.43072	-6.23286	-10.21	-11.85	-10.83	-9.13	-10.41	-11.27
RPRD2	-3.30995	-6.35469	-8.9	-7.47	-6.61	-10.24	-10.45	-8.79
PAN2	-3.25876	-7.86395	-11.2356	-14.0871	-13.3186	-9.51397	-13.2292	-14.2631
FUS	-3.23147	-3.79818	-7.21	-10	-8.84	-8.22	-9.08	-10.21
CARM1	-2.89945	-5.42554	-5.13	-7.12	-7.92	-3.87	-7.59	-10.29
CREBBP	-2.42621	-7.14415	-7.68	-10.72	-12.12	-8.55	-9.53	-9.13
MYT1	-2.2831	-4.64796	-11.0158	-8.3082	-7.39537	-8.54462	-11.7841	-10.4745
RPRD1B	-6.79314	-3.09452	-7.51	-7.93	-7.47	-7.19	-8.55	-8.34
ZNF518A	-6.38479	-7.1905	-7.16	-6.93	-6.88	-4.82	-6.27	-6.67
CSNK2B	-5.77857	-6.00932	-11.0932	-6.45962	-3.84	-9.48027	-5.08689	-1.1
PPP6C	-5.45065	-6.83904	-6.96	-6.29	-8.05	-7.33	-7.61	-5.69
KDM6A	-4.92943	-8.39113	-5.63	-7.77	-8.23	-8.13	-7.11	-6.96
PKNOX1	-4.73024	-4.21402	-4.42	-3.8	-4.85	-4.44	-5.64	-6.02
ATF7IP	-4.72307	-6.09983	-6.73	-6.69	-5.94	-5.91	-6.92	-8.05
MNT	-4.70151	-1.82184	-5.95	-4.46	-4.62	-6.06	-5.47	-4.61
ZC3H15	-4.64282	-2.69752	-4.82	-5.67	-5.06	-2.79	-6.32	-6.58
CCAR1	-4.37464	-2.27717	-10.4	-9.08	-7.32	-10.35	-9.38	-6.93
ASXL2	-4.28417	-8.20865	-7.64	-7.48	-7.35	-8.07	-7.53	-7.72
PDS5A	-4.2835	-3.80808	-4.92	-7.63	-9.55	-2.17	-6.85	-9.54
GJC1	-4.2033	-1.67065	-7.02	-6.5	-6.52	-6.93	-7.44	-6.45
PBX2	-4.12367	-7.09129	-6.65	-7.42	-7.13	-4.03	-6.71	-5.68
BAZ1A	-4.06662	-6.14621	-5.11	-7.72	-6.52	-3.75	-6.78	-7.69
RBPJ	-4.06634	-3.01108	-5.26	-5.83	-4.72	-3.44	-6.46	-6.35
SIVA1	-4.02863	-3.78654	-6.01	-5.12	-4.73	-4.46	-7.65	-8.55
NRF1	-3.9989	-2.80217	-8.94	-4.71	-5.42	-12.95	-6.3	-5.05
UBE2F	-3.91544	-5.55615	-7.11	-7.76	-7.34	-6.53	-7.69	-7.8
POLDIP3	-3.90608	-1.78962	-3.41	-5.86	-6.75	-3.02	-7.07	-7.18
DHX29	-3.90544	-2.58479	-8.7	-7.26	-6.3	-6.25	-6.15	-5.61
SOX11	-3.74169	-3.48311	-6.26	-5.87	-4.83	-1.7	-4.95	-8.02
ING1	-3.70751	-4.30698	-4.4	-6.75	-4.9	-3.6	-6.02	-5.44
RBM18	-3.688	-7.26432	-4.28	-3.1	-4.37	-6.79	-6.52	-6.27
ZFP36L2	-3.65442	-3.97425	-8.42	-6.94	-6.92	-8.51	-8.03	-6.26
SRRM3	-3.55032	-7.55057	-5.11	-5.92	-5.84	-4.03	-6.54	-6.56
IWS1	-3.49394	-3.35723	-4.67	-6.16	-6.71	-6.4	-6.84	-5.83
PAN3	-3.47656	-5.57772	-7.22	-7.35	-6.62	-5.93	-8.03	-7.54
ASB7	-3.43277	-2.66287	-5.35	-5.57	-6.22	-6.39	-5.84	-6.09
SETD5	-3.37883	-3.21432	-5.76	-4.35	-4.99	-5.26	-4.02	-4.8
TFAP4	-3.30924	-8.15944	-9.02	-9.02	-9.59	-7.41	-8.38	-7.83
TBL1XR1	-3.30065	-8.68441	-4.08	-6.93	-8.11	-4.65	-8.31	-9.85
ELOF1	-3.12446	-5.30064	-5.68	-6.72	-4.5	-5.22	-7.27	-5.74
ZFPM1	-3.07132	-8.33615	-4.21	-7.98	-6.84	-5.53	-7.25	-6.43
RBFOX2	-3.06629	-3.79408	-4.8	-4.28	-5.05	-5.47	-6.06	-4.8
AMD1	-3.04686	-3.44396	-6.31	-6.94	-8.81	-5.09	-7.16	-8.87
BRD2	-3.00609	-5.51198	-5.78	-4.62	-5.74	-5.31	-5.52	-5.31
RIC8A	-2.98145	-5.10158	-6.75	-6.17	-6.36	-4.96	-5.11	-6.42
NR2F1	-2.97717	-4.41136	-6.02	-7.58	-7.25	-6.73	-6.94	-7.23
RHOA	-2.94594	-4.68273	-1.93	-4.1	-7.85	-2.74	-4.98	-5.91
NFIB	-2.69174	-4.01903	-5.16	-5.3	-3.51	-3.03	-5.06	-4.59
GPATCH8	-2.68432	-4.77345	-9.18	-9.91	-8.05	-8.41	-9.32	-7.54
PPP2R1A	-2.68276	-6.0882	-7.61	-8.92	-9.6	-6.37	-8.89	-7.28
VEZF1	-2.66933	-3.87024	-5.72	-4.83	-5.7	-4.86	-6.63	-7.87
GPS2	-2.6452	-4.66941	-6.47	-5.16	-5.74	-5.71	-5.73	-5.57
CUL5	-2.35522	-4.04391	-8.68	-8.88	-8.48	-4.92	-9.01	-8.14
TM2D1	-2.33995	-3.39035	-6.92	-6.8	-6.01	-7.65	-6.04	-7.06
USP34	-2.22968	-4.81929	-6.76	-6.18	-5.58	-5.93	-5.57	-6.14
MKLN1	-2.16505	-4.66642	-6.55	-6.54	-5.47	-5.75	-6.96	-8.06
PDS5B	-2.16087	-4.18997	-1.3	-5.07	-7.81	-1.93	-2.77	-5.52
ELAVL1	-2.14229	-8.61434	-7.05	-7.05	-5.12	-9.42	-8.21	-7.78
PHF20L1	-2.10367	-7.23921	-6.13	-5.27	-5.02	-5.4	-5.28	-4.46
UBE2R2	-2.0709	-3.5265	-6.01	-4.06	-3.49	-4.28	-5.27	-4.65
ELAVL4	-2.04066	-3.60491	-6.01	-7.99	-8.17	-7.01	-9.15	-8.9
PPP2CA	-2.00807	-5.61835	-6.89	-8.27	-8.14	-3.99	-6.92	-5.11
ANKRD11	-1.99963	-3.62178	-3.04	-4.4	-5.31	-4.08	-4.46	-5.19
TIAL1	-1.92996	-2.32073	-7.28	-7.31	-6.97	-3.33	-6.99	-7.78
LEO1	-1.90165	-3.61706	-3.55	-6.42	-6.08	-5.1	-6.94	-5.95
PQBP1	-1.76843	-3.43624	-1.84	-3.93	-2.91	-3.33	-5.68	-6.62
PBX3	-1.72434	-5.92487	-3.74	-5.66	-5.11	-7.55	-4.92	-5.1
ARRDC3	-1.60388	-3.89982	-6.41	-5.56	-5.35	-5.65	-5.74	-5.35
YY1	-1.29117	-0.0500261	-9.17	-5.81	-3.06	-6.31	-6.1	-3.54
KLF6	-1.28661	-4.96501	-3.89	-4.5	-4.18	-5.61	-6.33	-5.48
BRD4	-1.28319	-3.84718	-6.43	-5.78	-7.19	-5.71	-7.5	-8.6
IRF2BP2	-1.23833	-4.32562	-4.83	-5.27	-5.92	-6.86	-6.68	-6.22
PRMT7	-1.07708	-4.32273	-3.99	-6.63	-5.7	-6.11	-7.57	-7.87
KAT8	-0.984042	-4.87119	-7.78	-2.75	-1.35	-5.77	-1.62	-0.32
SENP8	-0.951706	-3.74329	-2.23	-5.36	-6.71	-3.47	-5.12	-6.64
VPS45	-0.884039	-3.82656	-1.45	-6.07	-6.73	-1.8	-6.34	-7.08
CHAMP1	-0.622402	-3.40077	-1.98	-3.5	-5.08	-2.02	-5.02	-5.13
ARMC8	-0.3055	-3.72886	-2.14	-4.1	-3.06	-1.74	-5.5053	-5.28964
TASOR			-4.81	-6.04	-6.75	-3.25	-5.67	-6.41

## Sheet: Up regulating
Gene	Whole Genome 21_Day	Whole Genome 30_Day	Mini Pool 14_Day_PC1	Mini Pool 21_Day_PC1	Mini Pool 29_Day_PC1	Mini Pool 14_Day_SC2	Mini Pool 21_Day_SC2	Mini Pool 29_Day_SC2		Key
WAC	-6.50131	-7.83217	-8.18	-10.77	-11.31	-8.04	-9.81	-11.02		Tested in neurons
TGIF2LX	-5.83162	-5.73931	-14.71	-12.07	-11.05	-10.5	-10.47	-8.77		Not tested in neurons
ACVR1	-5.58081	-4.95595	-8.15	-10.84	-12.86	-9.41	-11.91	-14.14		RSA Score <-5
ACTL6A	-5.55213	-11.9947	-16.47	-15.75	-11.59	-16.55	-17.11	-13.72		RSA Score >-5
ZBTB14	-5.4152	-8.8046	-16.62	-16.11	-15.92	-14.67	-14.67	-13.28		Not Screened
ZNF800	-5.31328	-8.11384	-13.19	-13.58	-14.16	-9.79	-15.08	-15.65
TSC2	-4.66058	-8.75395	-16.62	-18.71	-19.85	-17.97	-17.86	-18.47
DOT1L	-3.96518	-10.4546	-12.04	-14.11	-14.05	-9.84	-12.57	-15.97
PHOX2A	-3.70427	-3.13093	-19.85	-14.66	-14.09	-18.91	-18.24	-19.69
CDYL	-3.42487	-5.30729	-9.28	-10.69	-9.62	-9.01	-11.19	-10.73
VPS33A	-3.08338	-5.3747	-7.44	-10.22	-12.21	-6.59	-10.5	-9.6
MSL3	-2.86492	-3.89924	-10.73	-8.19	-7.06	-9.19	-9.24	-7.62
KMT2A	-2.71842	-3.51947	-13.06	-14.02	-12.07	-7.21	-10.79	-13.12
FOCAD	-2.45667	-4.24101	-6.26	-8.12	-4.83	-10.67	-9.39	-10.32
PCGF1	-2.39991	-3.47858	-14.5	-13.04	-10.35	-15.76	-16.43	-13.38
UBE2A	-2.29159	-3.48092	-9.36	-13.7	-13.11	-7.57	-11.63	-12.54
RAB7A	-2.23456	-6.84948	-7.52	-8.5	-10.39	-6.55	-9	-9.49
TSC1	-1.9706	-4.8527	-7.95	-9.82	-10.1	-8.23	-8.58	-11.54
RNF20	-1.90894	-3.51598	-12.29	-8.27	-4.59	-11.21	-9.54	-6.29
UBE4B	-1.8918	-7.05368	-9.64	-9.52	-3.37	-10.57	-10.11	-8.05
MED23	-1.87606	-4.66278	-12.42	-14.45	-13.06	-11.43	-12.86	-12.24
MEN1	-1.59935	-7.87639	-10.37	-11.51	-12.42	-8.19	-12.08	-11.2
SMCHD1	-1.46078	-3.44728	-9.2	-11.63	-11.2	-7.3	-12.95	-10.95
HMG20A	-6.7513	-6.30684	-7.98	-8.07	-8.46	-6.25	-6.76	-8.33
PHF6	-5.64562	-0.739295	-10.21	-8.4	-1.69	-8.43	-9.32	-7.63
WDR61	-5.13314	-2.11233	-5.42	-6.41	-5.25	-6.24	-2.25	-7.88
BMPR1A	-5.08762	-2.64695	-8.22	-9.83	-10.71	-7.59	-9.14	-13.09
NSFL1C	-4.79917	-1.52576	-2.22	-5.29	-1.92	-8.82	-6.53	-5.94
TMEM41B	-4.66605	-1.62846	-6.66	-6.86	-4.97	-7.96	-5.83	-7.49
RANBP1	-4.50565	-4.22973	-7.14	-5.86	-3.81	-5.42	-4.49	-5.91
LAMTOR2	-4.48269	-0.760363	-9.88	-7.92	-7.09	-8.96	-8.15	-5.58
DNTTIP1	-4.31324	-3.07028	-3.85	-5.1	-2.82	-6.61	-6.21	-4.55
SMAD4	-4.26068	-0.911994	-14.52	-9.29	-8.04	-12.22	-11.98	-10.65
MAB21L1	-4.23257	-0.0820287	-10.99	-9.64	-1.49	-2.66	-1.14	-0.93
ZMYND8	-4.14742	-3.07587	-8.88	-9.32	-8.05	-4.69	-8.18	-9.68
MXI1	-4.13921	-2.89048	-5.5	-7.06	-4.35	-6.58	-8.01	-5.79
PPP2R5C	-4.08276	-1.64587	-5.22	-8.11	-4.09	-9.25	-7.08	-6.01
DRAP1	-3.79706	-1.80387	-7.51	-7.45	-3.9	-5.78	-7.12	-4.27
UBE2H	-3.78762	-1.47406	-12.84	-10.86	-7.61	-12.63	-10.41	-5.48
SPPL3	-3.71229	-2.23454	-8.46	-10	-13.12	-4.88	-9.66	-12.94
KDM4A	-3.46438	-2.90481	-7.32	-9.51	-6.85	-8.34	-10.18	-8.67
USP19	-3.40459	-0.998622	-3.12	-5.67	-3.66	-6.09	-4.37	-5.92
SMAD5	-3.35236	-7.47753	-5.08	-8.2	-4.78	-8.41	-7.88	-6.74
TGIF2LY	-3.14618	-4.64026	-5.32	-4.43	-3.31	-3.47	-6.38	-3.03
API5	-2.61836	-3.97801	-7.6	-5.79	-5.45	-3.55	-6.98	-6.1
PHF14	-2.5543	-5.1074	-4.32	-5.27	-4.72	-4.97	-5.71	-4.52
BMPR1B	-2.30161	-3.64077	-8.64	-8.06	-9.05	-8.97	-9.34	-11.03
ELF1	-2.27879	-3.40326	-4.27	-5.97	-5.37	-6.89	-7.63	-6.94
ZFX	-2.25157	-3.58225	-8.8	-7.62	-7.25	-6.56	-6.28	-7.92
HELZ	-2.24412	-3.45481	-9.18	-8.85	-6.45	-7.85	-7.55	-7.03
SIK2	-2.20251	-3.82915	-4.19	-2.15	-2.2	-5.77	-6.16	-4.43
FOXK1	-2.01523	-3.62159	-5.61	-5.05	-3.01	-8.35	-7.07	-5.93
GATA3	-1.53502	-3.85941	-9	-6.38	-5.42	-8.74	-7.24	-5.62
SKIV2L	-1.46961	-4.25867	-4.56	-6.87	-3.04	-9.87	-6.78	-8.95
KDM2A	-1.44966	-3.62794	-7.56	-3.41	-2.76	-3.87	-5.67	-3.25
ZBTB12	-1.41818	-4.5383	-4.38	-3.36	-3	-5.53	-3.62	-6.07
LARP7	-1.41652	-5.0153	-7.42	-9.8	-6.92	-8.32	-7.61	-7.72
CLK3	-0.946889	-3.74586	-4.64	-6.82	-3.15	-6	-6.98	-5.16
HIVEP2	-0.944293	-3.42314	-2.57	-5.4	-3.08	-5.76	-5.93	-3.56
CCDC84	-0.656068	-0.812804	-6.97	-1.76	-5.98	-1.44	-1.29	-2.31
DPY30	-0.017755	-0.571284	-5.74	-3.38	-5.75	-5.02	-1.3	-6.24
OGA			-7.59	-8.31	-10.31	-7.51	-7.89	-8.55
