# Supplementary material for: Genome-wide CRISPR screen identifies protein pathways modulating tau protein levels in neurons
Source: Commun Biol. 2021 Jun 14;4:736. doi: 10.1038/s42003-021-02272-1 (PMC8203616; doi:10.1038/s42003-021-02272-1)
Supplement: Supplementary file 10 — Supplementary Data 7 [file 42003_2021_2272_MOESM10_ESM.csv]

Gene_ID	Symbol	gRNA_ID	WhG_21Days_HIGH_Rep1	WhG_21Days_HIGH_Rep2	WhG_21Days_LOW_Rep1	WhG_21Days_LOW_Rep2	WhG_21Days_UNSORT_Rep1	WhG_21Days_UNSORT_Rep2	WhG_30Days_HIGH_Rep1	WhG_30Days_HIGH_Rep2	WhG_30Days_LOW_Rep1	WhG_30Days_LOW_Rep2	WhG_30Days_UNSORT_Rep1	WhG_30Days_UNSORT_Rep2	Ref_Count_Library
1	A1BG	A1BG_sg1	NA	2180	NA	1658	1425	1652	NA	1882	1419	1430	2365	1891	4940
1	A1BG	A1BG_sg2	NA	586	NA	351	273	380	NA	539	184	555	387	510	1219
1	A1BG	A1BG_sg3	NA	1490	NA	899	1096	1025	NA	1527	1164	1128	1557	1391	3873
1	A1BG	A1BG_sg4	NA	2726	NA	2309	1827	2212	NA	2130	1497	2402	2887	2752	9344
1	A1BG	A1BG_sg5	NA	322	NA	265	217	205	NA	240	286	299	325	200	1005
29974	A1CF	A1CF_sg1	NA	1548	NA	988	818	1070	NA	1312	770	1237	1451	1266	3972
29974	A1CF	A1CF_sg2	NA	1170	NA	815	760	774	NA	1176	911	910	1296	1071	4267
29974	A1CF	A1CF_sg3	NA	713	NA	423	465	501	NA	449	446	507	845	590	2117
29974	A1CF	A1CF_sg4	NA	537	NA	434	320	416	NA	459	276	456	431	636	1500
29974	A1CF	A1CF_sg5	NA	1004	NA	601	628	788	NA	988	525	871	836	857	2473
2	A2M	A2M_sg1	NA	1400	NA	1235	973	1091	NA	1448	1096	1052	1734	1463	4834
2	A2M	A2M_sg2	NA	1651	NA	1171	919	1175	NA	1542	1009	1359	1524	1519	3870
2	A2M	A2M_sg3	NA	1652	NA	1260	1016	1153	NA	1706	1119	1340	1566	1570	4367
2	A2M	A2M_sg4	NA	195	NA	193	194	175	NA	243	183	214	266	266	611
2	A2M	A2M_sg5	NA	2227	NA	1661	1367	1681	NA	1976	1440	1692	2020	1918	6736
144568	A2ML1	A2ML1_sg1	NA	620	NA	361	459	409	NA	470	489	454	743	497	1510
144568	A2ML1	A2ML1_sg2	NA	714	NA	397	513	505	NA	622	494	565	729	612	2565
144568	A2ML1	A2ML1_sg3	NA	523	NA	473	342	473	NA	557	316	529	419	469	1642
144568	A2ML1	A2ML1_sg4	NA	94	NA	137	86	122	NA	115	51	97	157	176	1152
144568	A2ML1	A2ML1_sg5	NA	319	NA	251	188	303	NA	226	156	247	257	254	1349
53947	A4GALT	A4GALT_sg1	NA	5382	NA	4391	3405	3843	NA	4836	3515	4931	5251	4987	13700
53947	A4GALT	A4GALT_sg2	NA	357	NA	284	220	251	NA	267	168	243	249	275	1571
53947	A4GALT	A4GALT_sg3	NA	204	NA	142	115	111	NA	202	91	132	112	139	1359
53947	A4GALT	A4GALT_sg4	NA	1349	NA	882	817	1100	NA	1519	880	961	1259	1171	4048
53947	A4GALT	A4GALT_sg5	NA	295	NA	196	184	215	NA	195	156	174	186	214	1276
8086	AAAS	AAAS_sg1	NA	271	NA	254	234	288	NA	495	238	335	283	309	2499
8086	AAAS	AAAS_sg2	NA	429	NA	231	267	265	NA	352	198	245	347	308	1087
8086	AAAS	AAAS_sg3	NA	511	NA	261	295	310	NA	416	221	419	378	439	1386
8086	AAAS	AAAS_sg4	NA	264	NA	242	199	224	NA	290	249	216	298	242	912
8086	AAAS	AAAS_sg5	NA	463	NA	427	225	291	NA	339	240	495	458	443	1041
65985	AACS	AACS_sg1	NA	958	NA	721	738	655	NA	931	658	612	1148	967	3191
65985	AACS	AACS_sg2	NA	1330	NA	838	868	896	NA	1094	943	719	1457	1084	2217
65985	AACS	AACS_sg3	NA	273	NA	153	143	149	NA	297	165	220	298	286	855
65985	AACS	AACS_sg4	NA	540	NA	325	272	353	NA	416	198	373	307	441	1148
65985	AACS	AACS_sg5	NA	544	NA	322	291	362	NA	378	308	382	428	407	1297
51166	AADAT	AADAT_sg1	NA	1255	NA	879	700	840	NA	987	750	1141	1341	1147	3001
51166	AADAT	AADAT_sg2	NA	304	NA	216	204	265	NA	312	203	250	364	224	1189
51166	AADAT	AADAT_sg3	NA	1313	NA	1089	823	1001	NA	1340	733	1063	1164	1214	4046
51166	AADAT	AADAT_sg4	NA	174	NA	112	81	93	NA	126	123	148	75	113	417
51166	AADAT	AADAT_sg5	NA	662	NA	501	316	411	NA	552	384	475	467	499	1639
22848	AAK1	AAK1_sg1	NA	2143	NA	1474	1221	1582	NA	1633	1072	1609	1800	1796	4616
22848	AAK1	AAK1_sg2	NA	924	NA	685	506	661	NA	869	531	580	799	798	2929
22848	AAK1	AAK1_sg3	NA	365	NA	235	152	227	NA	286	127	205	201	229	930
22848	AAK1	AAK1_sg4	NA	2489	NA	1510	1399	1677	NA	2351	1340	1467	2014	2095	9545
22848	AAK1	AAK1_sg5	NA	3498	NA	2726	2115	2560	NA	3255	2059	2992	3432	3399	11142
14	AAMP	AAMP_sg1	NA	69	NA	28	43	36	NA	61	57	59	90	60	637
14	AAMP	AAMP_sg2	NA	302	NA	141	144	201	NA	280	164	199	187	255	1550
14	AAMP	AAMP_sg3	NA	555	NA	453	303	400	NA	474	307	369	404	387	3523
14	AAMP	AAMP_sg4	NA	258	NA	117	124	145	NA	137	117	205	187	191	1099
14	AAMP	AAMP_sg5	NA	2731	NA	2127	1557	1953	NA	2665	1690	1959	2596	2158	9475
15	AANAT	AANAT_sg1	NA	595	NA	423	397	407	NA	795	387	470	634	618	1631
15	AANAT	AANAT_sg2	NA	133	NA	36	76	69	NA	73	77	21	124	70	427
15	AANAT	AANAT_sg3	NA	146	NA	101	77	114	NA	174	65	61	106	80	558
15	AANAT	AANAT_sg4	NA	452	NA	320	313	381	NA	323	227	322	450	344	1032
15	AANAT	AANAT_sg5	NA	715	NA	530	467	516	NA	450	585	560	824	675	2490
16	AARS1	AARS1_sg1	NA	391	NA	286	238	220	NA	402	164	205	345	255	1653
16	AARS1	AARS1_sg2	NA	167	NA	75	57	102	NA	105	86	74	87	113	670
16	AARS1	AARS1_sg3	NA	176	NA	124	55	100	NA	63	57	77	63	78	780
16	AARS1	AARS1_sg4	NA	205	NA	99	146	111	NA	137	149	79	160	128	1040
16	AARS1	AARS1_sg5	NA	348	NA	212	140	267	NA	296	128	324	218	272	1172
132949	AASDH	AASDH_sg1	NA	1097	NA	738	656	682	NA	925	714	1064	923	1041	3374
132949	AASDH	AASDH_sg2	NA	1351	NA	1091	1053	1052	NA	1220	1291	1187	1396	1272	4567
132949	AASDH	AASDH_sg3	NA	595	NA	408	300	392	NA	547	235	404	440	533	3584
132949	AASDH	AASDH_sg4	NA	267	NA	206	170	170	NA	237	224	168	287	181	765
132949	AASDH	AASDH_sg5	NA	2495	NA	1643	1499	1604	NA	1901	1145	1748	2143	1972	7923
60496	AASDHPPT	AASDHPPT_sg1	NA	334	NA	151	222	212	NA	214	130	202	353	265	2126
60496	AASDHPPT	AASDHPPT_sg2	NA	2101	NA	1303	1268	1420	NA	1435	1122	1221	1590	1264	8635
60496	AASDHPPT	AASDHPPT_sg3	NA	161	NA	98	96	103	NA	92	66	87	144	122	944
60496	AASDHPPT	AASDHPPT_sg4	NA	611	NA	416	492	444	NA	450	484	377	589	488	1927
60496	AASDHPPT	AASDHPPT_sg5	NA	1149	NA	943	747	911	NA	749	635	965	886	857	9170
9625	AATK	AATK_sg1	NA	1506	NA	1098	863	921	NA	1279	895	955	1288	1109	8152
9625	AATK	AATK_sg2	NA	450	NA	314	285	252	NA	345	222	276	469	373	1678
9625	AATK	AATK_sg3	NA	431	NA	294	210	289	NA	376	266	417	273	291	1869
9625	AATK	AATK_sg4	NA	57	NA	35	69	56	NA	195	61	83	88	83	650
9625	AATK	AATK_sg5	NA	228	NA	164	164	176	NA	198	142	187	186	227	1174
18	ABAT	ABAT_sg1	NA	972	NA	568	559	612	NA	768	476	772	913	905	2743
18	ABAT	ABAT_sg2	NA	830	NA	630	415	523	NA	868	437	567	672	653	1980
18	ABAT	ABAT_sg3	NA	3	NA	NA	26	6	NA	27	19	NA	17	13	21
18	ABAT	ABAT_sg4	NA	381	NA	321	293	311	NA	393	258	273	364	401	927
18	ABAT	ABAT_sg5	NA	3381	NA	2392	1885	2493	NA	3182	1850	2469	2529	3159	8999
19	ABCA1	ABCA1_sg1	NA	1230	NA	792	725	930	NA	1434	724	1208	1186	1173	3274
19	ABCA1	ABCA1_sg2	NA	204	NA	167	215	219	NA	66	115	116	236	223	1008
19	ABCA1	ABCA1_sg3	NA	462	NA	280	272	322	NA	307	223	257	408	386	1542
19	ABCA1	ABCA1_sg4	NA	1880	NA	1328	1177	1279	NA	1609	1128	1254	1717	1779	6520
19	ABCA1	ABCA1_sg5	NA	3512	NA	2272	1989	2453	NA	3271	1984	2865	3033	3226	9168
10349	ABCA10	ABCA10_sg1	NA	832	NA	675	577	628	NA	800	409	630	730	770	2039
10349	ABCA10	ABCA10_sg2	NA	4413	NA	2987	2438	3084	NA	4094	2285	3130	3615	3818	12294
10349	ABCA10	ABCA10_sg3	NA	1251	NA	936	773	888	NA	803	742	746	1118	1043	4350
10349	ABCA10	ABCA10_sg4	NA	291	NA	180	202	214	NA	341	191	237	292	318	745
10349	ABCA10	ABCA10_sg5	NA	1717	NA	1277	929	1261	NA	1310	939	1273	1560	1427	3303
26154	ABCA12	ABCA12_sg1	NA	1167	NA	693	708	713	NA	923	605	658	862	926	2897
26154	ABCA12	ABCA12_sg2	NA	886	NA	770	641	655	NA	734	468	690	865	931	2673
26154	ABCA12	ABCA12_sg3	NA	1354	NA	934	717	957	NA	1102	808	956	1144	1196	2967
26154	ABCA12	ABCA12_sg4	NA	684	NA	506	475	487	NA	666	508	546	754	652	2070
26154	ABCA12	ABCA12_sg5	NA	286	NA	210	236	265	NA	377	168	208	385	274	979
154664	ABCA13	ABCA13_sg1	NA	1446	NA	1162	806	954	NA	1556	685	1189	1251	1303	5435
154664	ABCA13	ABCA13_sg2	NA	2655	NA	1709	1598	1889	NA	1889	1701	1776	2514	2290	8511
154664	ABCA13	ABCA13_sg3	NA	314	NA	272	195	241	NA	570	250	345	373	345	981
154664	ABCA13	ABCA13_sg4	NA	557	NA	335	316	332	NA	377	291	421	543	438	1551
154664	ABCA13	ABCA13_sg5	NA	223	NA	121	144	141	NA	202	88	125	174	157	673
20	ABCA2	ABCA2_sg1	NA	1077	NA	748	781	826	NA	1364	833	857	1552	1122	3682
20	ABCA2	ABCA2_sg2	NA	650	NA	635	514	476	NA	513	458	614	719	643	2984
20	ABCA2	ABCA2_sg3	NA	406	NA	294	309	271	NA	252	296	401	425	341	973
20	ABCA2	ABCA2_sg4	NA	203	NA	139	82	131	NA	234	127	184	182	168	611
20	ABCA2	ABCA2_sg5	NA	2631	NA	1969	1556	2077	NA	2408	1613	2169	2352	2710	8166
21	ABCA3	ABCA3_sg1	NA	627	NA	457	463	578	NA	668	531	733	679	701	2365
21	ABCA3	ABCA3_sg2	NA	758	NA	575	572	625	NA	811	575	758	865	617	2422
21	ABCA3	ABCA3_sg3	NA	444	NA	285	319	332	NA	361	242	450	539	466	1606
21	ABCA3	ABCA3_sg4	NA	320	NA	154	154	199	NA	149	164	122	295	156	1163
21	ABCA3	ABCA3_sg5	NA	774	NA	496	430	490	NA	849	342	721	684	588	1515
24	ABCA4	ABCA4_sg1	NA	291	NA	229	164	228	NA	296	145	288	336	375	1003
24	ABCA4	ABCA4_sg2	NA	1105	NA	772	669	859	NA	1065	749	817	1120	1037	4058
24	ABCA4	ABCA4_sg3	NA	624	NA	462	495	487	NA	680	543	416	795	602	2153
24	ABCA4	ABCA4_sg4	NA	380	NA	213	151	255	NA	355	146	341	233	342	1327
24	ABCA4	ABCA4_sg5	NA	3203	NA	2317	2018	2302	NA	2541	2138	1942	2960	2559	9246
23461	ABCA5	ABCA5_sg1	NA	1087	NA	843	746	916	NA	1020	674	998	1085	1139	4353
23461	ABCA5	ABCA5_sg2	NA	773	NA	548	392	530	NA	810	480	603	755	571	2244
23461	ABCA5	ABCA5_sg3	NA	806	NA	514	404	527	NA	534	531	644	944	646	1864
23461	ABCA5	ABCA5_sg4	NA	408	NA	373	377	328	NA	534	461	469	652	528	1488
23461	ABCA5	ABCA5_sg5	NA	265	NA	235	174	203	NA	205	176	145	214	247	739
23460	ABCA6	ABCA6_sg1	NA	763	NA	524	396	605	NA	647	503	643	713	669	2399
23460	ABCA6	ABCA6_sg2	NA	314	NA	261	212	223	NA	249	139	282	262	306	1060
23460	ABCA6	ABCA6_sg3	NA	1170	NA	837	639	804	NA	1219	669	944	958	1079	3828
23460	ABCA6	ABCA6_sg4	NA	397	NA	270	181	285	NA	459	248	409	349	317	856
23460	ABCA6	ABCA6_sg5	NA	437	NA	264	261	237	NA	200	242	386	369	237	1199
10347	ABCA7	ABCA7_sg1	NA	683	NA	511	418	457	NA	530	447	520	726	651	1852
10347	ABCA7	ABCA7_sg2	NA	317	NA	227	206	292	NA	389	137	435	327	461	1066
10347	ABCA7	ABCA7_sg3	NA	650	NA	390	339	426	NA	367	383	481	503	538	32
10347	ABCA7	ABCA7_sg4	NA	204	NA	201	105	172	NA	212	131	180	224	170	653
10347	ABCA7	ABCA7_sg5	NA	266	NA	183	132	156	NA	252	142	276	209	192	1537
10351	ABCA8	ABCA8_sg1	NA	828	NA	522	677	743	NA	909	725	564	850	781	1825
10351	ABCA8	ABCA8_sg2	NA	432	NA	373	292	344	NA	350	372	327	630	405	1091
10351	ABCA8	ABCA8_sg3	NA	1440	NA	1068	901	1049	NA	1529	911	1119	1608	1588	5449
10351	ABCA8	ABCA8_sg4	NA	490	NA	329	312	340	NA	533	276	317	443	428	1601
10351	ABCA8	ABCA8_sg5	NA	494	NA	501	339	345	NA	487	426	422	501	479	1728
10350	ABCA9	ABCA9_sg1	NA	1014	NA	849	659	798	NA	747	650	661	1004	1022	2432
10350	ABCA9	ABCA9_sg2	NA	1733	NA	1355	1104	1391	NA	1641	1215	1409	1851	1648	7501
10350	ABCA9	ABCA9_sg3	NA	2075	NA	1702	1483	1607	NA	1815	1305	1925	1991	2194	7837
10350	ABCA9	ABCA9_sg4	NA	392	NA	399	258	341	NA	434	227	347	414	426	834
10350	ABCA9	ABCA9_sg5	NA	248	NA	171	177	257	NA	283	147	208	335	278	1002
5243	ABCB1	ABCB1_sg1	NA	2082	NA	1451	1239	1421	NA	1660	1474	1459	1833	1870	8486
5243	ABCB1	ABCB1_sg2	NA	256	NA	250	149	220	NA	313	155	210	264	278	869
5243	ABCB1	ABCB1_sg3	NA	137	NA	72	79	82	NA	124	41	216	133	152	625
5243	ABCB1	ABCB1_sg4	NA	227	NA	107	155	164	NA	208	228	136	262	178	1263
5243	ABCB1	ABCB1_sg5	NA	2932	NA	2276	1766	2168	NA	2651	1973	2490	2748	2643	8082
23456	ABCB10	ABCB10_sg1	NA	1399	NA	956	786	1008	NA	1036	780	909	1223	1178	1965
23456	ABCB10	ABCB10_sg2	NA	1204	NA	716	593	780	NA	738	627	564	1012	1105	2989
23456	ABCB10	ABCB10_sg3	NA	257	NA	201	185	187	NA	258	148	230	304	305	1641
23456	ABCB10	ABCB10_sg4	NA	96	NA	61	54	64	NA	80	36	55	78	61	492
23456	ABCB10	ABCB10_sg5	NA	318	NA	97	80	210	NA	59	64	94	144	107	435
8647	ABCB11	ABCB11_sg1	NA	834	NA	582	456	508	NA	849	582	621	748	761	2886
8647	ABCB11	ABCB11_sg2	NA	1295	NA	864	761	815	NA	763	601	839	1169	942	3244
8647	ABCB11	ABCB11_sg3	NA	1716	NA	1283	1094	1249	NA	1597	1183	1319	1713	1765	5899
8647	ABCB11	ABCB11_sg4	NA	579	NA	331	345	364	NA	251	253	307	402	376	1189
8647	ABCB11	ABCB11_sg5	NA	384	NA	309	244	302	NA	275	287	255	357	370	1068
5244	ABCB4	ABCB4_sg1	NA	1315	NA	1094	989	1042	NA	1333	867	1121	1403	1271	3629
5244	ABCB4	ABCB4_sg2	NA	2538	NA	1663	1580	1768	NA	2282	1852	1735	2470	2428	8291
5244	ABCB4	ABCB4_sg3	NA	507	NA	425	271	314	NA	300	275	490	484	386	1195
5244	ABCB4	ABCB4_sg4	NA	288	NA	187	208	207	NA	419	198	309	236	328	1266
5244	ABCB4	ABCB4_sg5	NA	2202	NA	1466	1423	1459	NA	1749	1379	1551	2297	1782	7402
340273	ABCB5	ABCB5_sg1	NA	633	NA	447	315	437	NA	446	316	538	570	472	2346
340273	ABCB5	ABCB5_sg2	NA	641	NA	513	312	473	NA	629	403	501	612	536	1439
340273	ABCB5	ABCB5_sg3	NA	620	NA	358	356	426	NA	562	256	521	524	501	1765
340273	ABCB5	ABCB5_sg4	NA	4150	NA	2940	2731	2986	NA	3778	2592	3442	4421	4288	11435
340273	ABCB5	ABCB5_sg5	NA	3094	NA	2315	1956	2302	NA	2477	2003	2292	3020	2924	11533
10058	ABCB6	ABCB6_sg1	NA	749	NA	560	411	539	NA	431	329	640	548	674	1635
10058	ABCB6	ABCB6_sg2	NA	353	NA	215	263	305	NA	263	229	338	410	359	1608
10058	ABCB6	ABCB6_sg3	NA	322	NA	210	209	250	NA	329	276	330	336	323	961
10058	ABCB6	ABCB6_sg4	NA	266	NA	173	211	221	NA	283	263	138	373	313	736
10058	ABCB6	ABCB6_sg5	NA	240	NA	216	144	184	NA	307	144	204	259	308	1110
22	ABCB7	ABCB7_sg1	NA	1403	NA	1056	850	1122	NA	1153	781	1287	1248	1196	5607
22	ABCB7	ABCB7_sg2	NA	1713	NA	1167	875	1304	NA	1599	838	1245	1435	1506	9462
22	ABCB7	ABCB7_sg3	NA	807	NA	642	466	542	NA	580	339	674	670	707	6631
22	ABCB7	ABCB7_sg4	NA	955	NA	724	595	890	NA	722	604	652	781	912	6364
22	ABCB7	ABCB7_sg5	NA	1271	NA	1027	733	841	NA	966	660	1077	1109	1097	10111
11194	ABCB8	ABCB8_sg1	NA	1110	NA	804	543	695	NA	1025	581	781	903	893	3552
11194	ABCB8	ABCB8_sg2	NA	1175	NA	750	675	789	NA	950	594	872	862	1150	3651
11194	ABCB8	ABCB8_sg3	NA	540	NA	329	263	370	NA	477	325	502	457	534	2428
11194	ABCB8	ABCB8_sg4	NA	2409	NA	1589	1348	1633	NA	2129	1372	1847	2173	2108	6799
11194	ABCB8	ABCB8_sg5	NA	285	NA	203	172	185	NA	188	188	147	258	243	754
23457	ABCB9	ABCB9_sg1	NA	409	NA	296	253	405	NA	403	225	352	377	486	4696
23457	ABCB9	ABCB9_sg2	NA	3179	NA	2318	1685	2192	NA	2785	1750	2456	2951	2843	9659
23457	ABCB9	ABCB9_sg3	NA	321	NA	339	128	270	NA	253	212	270	339	211	1177
23457	ABCB9	ABCB9_sg4	NA	143	NA	68	80	84	NA	104	83	224	115	184	766
23457	ABCB9	ABCB9_sg5	NA	229	NA	119	114	158	NA	198	82	141	186	240	761
4363	ABCC1	ABCC1_sg1	NA	3597	NA	2432	1956	2383	NA	3123	1938	2651	2998	3014	9224
4363	ABCC1	ABCC1_sg2	NA	513	NA	461	297	422	NA	487	320	559	492	392	1695
4363	ABCC1	ABCC1_sg3	NA	97	NA	152	144	140	NA	100	123	112	177	185	879
4363	ABCC1	ABCC1_sg4	NA	137	NA	137	56	108	NA	134	53	104	77	131	446
4363	ABCC1	ABCC1_sg5	NA	1851	NA	1598	1365	1492	NA	1338	1244	1392	1875	1537	7252
89845	ABCC10	ABCC10_sg1	NA	590	NA	578	381	482	NA	535	316	420	566	596	2171
89845	ABCC10	ABCC10_sg2	NA	2890	NA	1839	1800	1955	NA	2500	1763	1904	2739	2443	7574
89845	ABCC10	ABCC10_sg3	NA	317	NA	179	183	219	NA	171	141	195	263	247	812
89845	ABCC10	ABCC10_sg4	NA	315	NA	104	123	180	NA	88	123	139	235	183	819
89845	ABCC10	ABCC10_sg5	NA	1539	NA	1209	1069	1274	NA	1181	999	1562	1516	1544	3322
85320	ABCC11	ABCC11_sg1	NA	1658	NA	1126	1018	1190	NA	1496	766	1128	1494	1688	3625
85320	ABCC11	ABCC11_sg2	NA	600	NA	458	358	302	NA	440	372	459	455	477	1442
85320	ABCC11	ABCC11_sg3	NA	862	NA	640	628	735	NA	948	773	770	940	934	3004
85320	ABCC11	ABCC11_sg4	NA	5435	NA	3965	3338	4010	NA	5134	3520	4353	5196	4894	15718
85320	ABCC11	ABCC11_sg5	NA	2174	NA	1636	1351	1608	NA	2205	1419	1793	2089	2343	7277
94160	ABCC12	ABCC12_sg1	NA	1069	NA	761	614	728	NA	742	464	622	850	909	2668
94160	ABCC12	ABCC12_sg2	NA	1343	NA	1043	1002	1066	NA	1419	895	1270	1486	1547	4418
94160	ABCC12	ABCC12_sg3	NA	314	NA	301	302	263	NA	377	259	257	467	409	1049
94160	ABCC12	ABCC12_sg4	NA	313	NA	181	150	196	NA	188	144	208	306	298	734
94160	ABCC12	ABCC12_sg5	NA	375	NA	252	303	215	NA	249	321	337	555	362	1274
1244	ABCC2	ABCC2_sg1	NA	469	NA	283	304	406	NA	590	314	347	567	420	1187
1244	ABCC2	ABCC2_sg2	NA	341	NA	181	207	228	NA	218	231	294	332	301	1264
1244	ABCC2	ABCC2_sg3	NA	333	NA	264	215	261	NA	327	177	244	247	392	985
1244	ABCC2	ABCC2_sg4	NA	255	NA	143	86	158	NA	209	160	220	232	243	567
1244	ABCC2	ABCC2_sg5	NA	823	NA	632	492	551	NA	531	330	543	661	602	2581
8714	ABCC3	ABCC3_sg1	NA	142	NA	158	124	110	NA	104	138	117	185	139	559
8714	ABCC3	ABCC3_sg2	NA	59	NA	86	56	81	NA	128	35	24	105	56	783
8714	ABCC3	ABCC3_sg3	NA	443	NA	275	238	263	NA	259	163	206	317	260	1631
8714	ABCC3	ABCC3_sg4	NA	284	NA	139	157	196	NA	344	92	212	208	275	1184
8714	ABCC3	ABCC3_sg5	NA	492	NA	408	283	381	NA	387	236	233	468	549	1134
10257	ABCC4	ABCC4_sg1	NA	738	NA	602	461	558	NA	651	540	584	803	708	2742
10257	ABCC4	ABCC4_sg2	NA	246	NA	126	219	191	NA	300	211	236	300	274	789
10257	ABCC4	ABCC4_sg3	NA	300	NA	216	187	222	NA	362	179	191	227	224	637
10257	ABCC4	ABCC4_sg4	NA	67	NA	64	57	86	NA	72	62	56	73	131	306
10257	ABCC4	ABCC4_sg5	NA	3539	NA	2541	2189	2520	NA	2880	2149	2575	3593	2982	8574
10057	ABCC5	ABCC5_sg1	NA	855	NA	491	577	557	NA	667	511	522	1016	695	2897
10057	ABCC5	ABCC5_sg2	NA	1246	NA	914	774	903	NA	1121	661	988	1191	1210	3211
10057	ABCC5	ABCC5_sg3	NA	357	NA	233	317	234	NA	314	277	268	521	359	893
10057	ABCC5	ABCC5_sg4	NA	4891	NA	3271	2859	3431	NA	4542	2953	3579	4450	4404	10862
10057	ABCC5	ABCC5_sg5	NA	2377	NA	1742	1307	1717	NA	2068	1304	1464	2468	2134	9372
368	ABCC6	ABCC6_sg1	NA	272	NA	171	142	150	NA	200	210	215	203	184	1395
368	ABCC6	ABCC6_sg2	NA	258	NA	180	203	249	NA	200	200	230	254	206	1090
368	ABCC6	ABCC6_sg3	NA	1580	NA	1231	1052	1263	NA	1385	1116	1286	1595	1602	8710
368	ABCC6	ABCC6_sg4	NA	3171	NA	2267	1948	2328	NA	2871	1584	2529	2709	2880	11495
368	ABCC6	ABCC6_sg5	NA	1750	NA	1283	1100	1217	NA	1405	1153	1776	1757	1626	8720
6833	ABCC8	ABCC8_sg1	NA	1173	NA	792	811	800	NA	1010	787	927	1366	1104	2518
6833	ABCC8	ABCC8_sg2	NA	301	NA	186	223	263	NA	321	201	234	227	258	642
6833	ABCC8	ABCC8_sg3	NA	462	NA	327	176	257	NA	312	214	421	354	416	1009
6833	ABCC8	ABCC8_sg4	NA	595	NA	450	418	422	NA	429	415	466	712	528	2047
6833	ABCC8	ABCC8_sg5	NA	3643	NA	2415	2313	2696	NA	3326	2567	2960	3741	3325	9813
10060	ABCC9	ABCC9_sg1	NA	1553	NA	1153	929	1155	NA	1286	912	1320	1500	1423	4708
10060	ABCC9	ABCC9_sg2	NA	1692	NA	1153	1024	1395	NA	1619	1108	1339	1450	1669	3664
10060	ABCC9	ABCC9_sg3	NA	655	NA	461	575	546	NA	830	373	645	815	671	2329
10060	ABCC9	ABCC9_sg4	NA	982	NA	708	562	775	NA	827	570	826	987	942	2987
10060	ABCC9	ABCC9_sg5	NA	2955	NA	2234	1968	2254	NA	2895	1940	2591	3014	2935	7696
215	ABCD1	ABCD1_sg1	NA	1226	NA	915	767	983	NA	1077	818	1168	1217	1209	3269
215	ABCD1	ABCD1_sg2	NA	297	NA	210	245	216	NA	298	193	215	296	325	875
215	ABCD1	ABCD1_sg3	NA	862	NA	589	383	642	NA	634	443	624	644	723	1850
215	ABCD1	ABCD1_sg4	NA	1038	NA	579	538	628	NA	831	622	668	978	823	2293
215	ABCD1	ABCD1_sg5	NA	345	NA	326	206	273	NA	295	177	251	274	307	1089
225	ABCD2	ABCD2_sg1	NA	490	NA	428	306	375	NA	482	294	504	516	476	1852
225	ABCD2	ABCD2_sg2	NA	1138	NA	869	753	795	NA	954	593	1121	1190	1126	4919
225	ABCD2	ABCD2_sg3	NA	616	NA	543	443	549	NA	509	478	551	651	702	2812
225	ABCD2	ABCD2_sg4	NA	2328	NA	1544	1415	1787	NA	2085	1460	1904	2154	2310	6942
225	ABCD2	ABCD2_sg5	NA	1357	NA	1048	814	934	NA	1391	897	1020	1388	1207	4315
5825	ABCD3	ABCD3_sg1	NA	729	NA	412	410	506	NA	558	496	465	669	623	1798
5825	ABCD3	ABCD3_sg2	NA	1571	NA	1043	873	1071	NA	1825	902	1282	1357	1315	6502
5825	ABCD3	ABCD3_sg3	NA	422	NA	301	241	266	NA	382	243	322	420	346	640
5825	ABCD3	ABCD3_sg4	NA	247	NA	181	168	190	NA	269	115	260	255	238	602
5825	ABCD3	ABCD3_sg5	NA	888	NA	634	566	682	NA	712	568	723	897	679	2566
5826	ABCD4	ABCD4_sg1	NA	2517	NA	2015	1533	1884	NA	2027	1401	1859	2407	2249	9168
5826	ABCD4	ABCD4_sg2	NA	469	NA	434	364	414	NA	485	326	617	506	586	1091
5826	ABCD4	ABCD4_sg3	NA	664	NA	414	390	408	NA	519	482	484	646	531	1754
5826	ABCD4	ABCD4_sg4	NA	742	NA	690	547	609	NA	668	496	676	840	806	2300
5826	ABCD4	ABCD4_sg5	NA	797	NA	553	470	510	NA	462	371	438	598	609	1976
6059	ABCE1	ABCE1_sg1	NA	1235	NA	1102	806	837	NA	1089	666	901	1146	1172	8506
6059	ABCE1	ABCE1_sg2	NA	1080	NA	819	617	721	NA	883	570	771	883	913	10507
6059	ABCE1	ABCE1_sg3	NA	560	NA	371	312	514	NA	626	321	525	401	510	5586
6059	ABCE1	ABCE1_sg4	NA	266	NA	194	166	183	NA	244	226	180	247	189	665
6059	ABCE1	ABCE1_sg5	NA	323	NA	223	145	152	NA	248	201	124	217	193	2540
23	ABCF1	ABCF1_sg1	NA	325	NA	155	119	150	NA	204	155	104	156	201	1320
23	ABCF1	ABCF1_sg2	NA	304	NA	189	163	177	NA	245	68	198	171	218	956
23	ABCF1	ABCF1_sg3	NA	192	NA	188	90	174	NA	158	163	153	227	148	1195
23	ABCF1	ABCF1_sg4	NA	325	NA	178	180	159	NA	254	92	160	174	228	1801
23	ABCF1	ABCF1_sg5	NA	2958	NA	2124	1669	2007	NA	2480	1933	2409	2935	2592	9610
10061	ABCF2	ABCF2_sg1	NA	242	NA	164	125	166	NA	151	159	149	224	207	818
10061	ABCF2	ABCF2_sg2	NA	677	NA	685	466	643	NA	1003	582	525	827	731	3041
10061	ABCF2	ABCF2_sg3	NA	985	NA	754	604	761	NA	1048	524	1017	929	970	3020
10061	ABCF2	ABCF2_sg4	NA	100	NA	114	59	79	NA	131	77	122	112	117	644
10061	ABCF2	ABCF2_sg5	NA	286	NA	218	191	232	NA	223	149	166	329	253	1218
55324	ABCF3	ABCF3_sg1	NA	666	NA	496	478	481	NA	470	396	535	684	641	2075
55324	ABCF3	ABCF3_sg2	NA	711	NA	557	386	603	NA	729	532	708	898	837	1702
55324	ABCF3	ABCF3_sg3	NA	1908	NA	1544	1426	1448	NA	1757	1249	1642	2273	1715	5458
55324	ABCF3	ABCF3_sg4	NA	210	NA	254	244	239	NA	316	200	210	282	258	1633
55324	ABCF3	ABCF3_sg5	NA	258	NA	166	163	181	NA	141	289	134	280	195	881
9619	ABCG1	ABCG1_sg1	NA	2913	NA	2275	1580	1991	NA	2392	1532	2279	2356	2551	7756
9619	ABCG1	ABCG1_sg2	NA	274	NA	210	219	186	NA	240	205	178	328	254	1150
9619	ABCG1	ABCG1_sg3	NA	466	NA	395	328	364	NA	531	339	333	516	442	998
9619	ABCG1	ABCG1_sg4	NA	235	NA	201	146	173	NA	145	167	136	213	112	725
9619	ABCG1	ABCG1_sg5	NA	542	NA	398	384	381	NA	442	336	471	600	550	1269
9429	ABCG2	ABCG2_sg1	NA	1631	NA	1153	1154	1182	NA	1056	1213	1154	1666	1276	4810
9429	ABCG2	ABCG2_sg2	NA	1918	NA	1404	1172	1329	NA	1719	1016	1675	1783	1724	3945
9429	ABCG2	ABCG2_sg3	NA	255	NA	274	161	216	NA	324	244	182	283	237	944
9429	ABCG2	ABCG2_sg4	NA	207	NA	206	146	135	NA	169	164	165	232	263	1115
9429	ABCG2	ABCG2_sg5	NA	435	NA	227	328	282	NA	384	295	349	442	369	1273
64137	ABCG4	ABCG4_sg1	NA	1749	NA	1384	1132	1415	NA	1787	1167	1623	1718	1699	5705
64137	ABCG4	ABCG4_sg2	NA	492	NA	265	220	289	NA	467	212	316	456	398	1169
64137	ABCG4	ABCG4_sg3	NA	165	NA	84	100	125	NA	145	150	120	170	167	661
64137	ABCG4	ABCG4_sg4	NA	564	NA	516	382	450	NA	283	376	425	689	538	2013
64137	ABCG4	ABCG4_sg5	NA	1614	NA	1178	1009	1151	NA	1667	1047	1210	1521	1449	5836
64240	ABCG5	ABCG5_sg1	NA	358	NA	309	194	227	NA	522	254	266	382	458	1066
64240	ABCG5	ABCG5_sg2	NA	870	NA	672	659	645	NA	809	505	772	953	879	2772
64240	ABCG5	ABCG5_sg3	NA	1186	NA	696	538	722	NA	901	553	814	830	946	8184
64240	ABCG5	ABCG5_sg4	NA	335	NA	285	251	282	NA	431	253	221	456	356	1190
64240	ABCG5	ABCG5_sg5	NA	224	NA	166	94	182	NA	194	73	241	173	154	608
64241	ABCG8	ABCG8_sg1	NA	487	NA	408	319	369	NA	370	463	386	572	446	1663
64241	ABCG8	ABCG8_sg2	NA	240	NA	306	176	235	NA	183	152	410	278	271	1021
64241	ABCG8	ABCG8_sg3	NA	677	NA	582	358	507	NA	727	249	829	515	722	1869
64241	ABCG8	ABCG8_sg4	NA	902	NA	693	565	658	NA	847	709	770	875	695	2568
64241	ABCG8	ABCG8_sg5	NA	1722	NA	1320	1109	1257	NA	1485	1105	1354	1664	1579	5983
83451	ABHD11	ABHD11_sg1	NA	1315	NA	1020	969	939	NA	1297	787	1157	1458	1248	8528
83451	ABHD11	ABHD11_sg2	NA	1039	NA	854	655	819	NA	1103	605	613	955	989	5815
83451	ABHD11	ABHD11_sg3	NA	299	NA	189	154	186	NA	219	125	179	193	257	1542
83451	ABHD11	ABHD11_sg4	NA	1401	NA	1168	894	1030	NA	1157	754	1068	1355	1042	5864
83451	ABHD11	ABHD11_sg5	NA	1196	NA	806	763	885	NA	1206	649	1040	1132	1062	8955
26090	ABHD12	ABHD12_sg1	NA	845	NA	824	529	707	NA	719	572	892	912	846	2446
26090	ABHD12	ABHD12_sg2	NA	4699	NA	3125	2968	3253	NA	4435	3384	3265	4483	4062	11103
26090	ABHD12	ABHD12_sg3	NA	238	NA	196	200	186	NA	145	209	224	275	283	932
26090	ABHD12	ABHD12_sg4	NA	390	NA	350	214	249	NA	497	246	342	430	537	1507
26090	ABHD12	ABHD12_sg5	NA	543	NA	265	416	393	NA	530	303	495	503	474	2164
7920	ABHD16A	ABHD16A_sg1	NA	246	NA	197	134	205	NA	225	168	190	344	202	785
7920	ABHD16A	ABHD16A_sg2	NA	1289	NA	830	805	865	NA	814	862	930	1316	915	3854
7920	ABHD16A	ABHD16A_sg3	NA	474	NA	486	322	367	NA	419	352	331	490	470	1938
7920	ABHD16A	ABHD16A_sg4	NA	523	NA	396	329	393	NA	508	387	455	529	513	2405
7920	ABHD16A	ABHD16A_sg5	NA	2904	NA	2297	1778	2132	NA	2336	1860	2426	2963	2697	7497
11057	ABHD2	ABHD2_sg1	NA	380	NA	330	222	248	NA	351	255	304	452	185	1147
11057	ABHD2	ABHD2_sg2	NA	521	NA	339	369	416	NA	637	309	474	474	573	986
11057	ABHD2	ABHD2_sg3	NA	555	NA	411	332	409	NA	448	267	464	416	533	1219
11057	ABHD2	ABHD2_sg4	NA	696	NA	549	461	446	NA	672	475	330	663	686	1911
11057	ABHD2	ABHD2_sg5	NA	304	NA	198	251	246	NA	146	177	254	363	251	1302
63874	ABHD4	ABHD4_sg1	NA	2282	NA	1799	1213	1681	NA	2096	1211	1902	1930	2056	5405
63874	ABHD4	ABHD4_sg2	NA	2932	NA	1956	1675	1981	NA	2468	1694	2136	2709	2486	9411
63874	ABHD4	ABHD4_sg3	NA	2731	NA	1815	1666	1941	NA	2308	1718	2165	2615	2533	7397
63874	ABHD4	ABHD4_sg4	NA	764	NA	569	479	490	NA	670	572	605	884	770	2572
63874	ABHD4	ABHD4_sg5	NA	865	NA	645	533	707	NA	955	722	619	825	849	2398
51099	ABHD5	ABHD5_sg1	NA	1801	NA	1274	1202	1349	NA	1863	1052	1288	1701	1746	4629
51099	ABHD5	ABHD5_sg2	NA	3738	NA	2526	2324	2688	NA	3539	2374	2598	3739	3315	8627
51099	ABHD5	ABHD5_sg3	NA	344	NA	308	193	220	NA	306	236	360	364	315	783
51099	ABHD5	ABHD5_sg4	NA	414	NA	233	239	299	NA	305	188	407	250	395	4343
51099	ABHD5	ABHD5_sg5	NA	2951	NA	1980	1632	1873	NA	2659	1912	2137	2549	2625	8532
57406	ABHD6	ABHD6_sg1	NA	1881	NA	1453	1115	1335	NA	1686	1226	1424	1752	1465	4275
57406	ABHD6	ABHD6_sg2	NA	1506	NA	1149	928	1293	NA	1666	788	1233	1529	1712	3184
57406	ABHD6	ABHD6_sg3	NA	245	NA	222	193	262	NA	421	182	160	305	217	1185
57406	ABHD6	ABHD6_sg4	NA	1210	NA	1016	778	943	NA	1194	666	845	1487	1054	4032
57406	ABHD6	ABHD6_sg5	NA	3665	NA	2789	2246	2671	NA	3401	2262	3498	3367	3475	10250
79575	ABHD8	ABHD8_sg1	NA	1659	NA	1048	945	1096	NA	1319	798	1223	1300	1291	3760
79575	ABHD8	ABHD8_sg2	NA	1387	NA	926	818	1069	NA	1258	954	1185	1452	1383	4142
79575	ABHD8	ABHD8_sg3	NA	137	NA	147	66	154	NA	192	51	190	125	188	933
79575	ABHD8	ABHD8_sg4	NA	918	NA	552	522	763	NA	764	480	667	779	797	2184
79575	ABHD8	ABHD8_sg5	NA	159	NA	141	149	153	NA	150	115	142	154	187	663
10006	ABI1	ABI1_sg1	NA	1248	NA	773	724	887	NA	1370	925	835	1322	1104	3860
10006	ABI1	ABI1_sg2	NA	440	NA	345	276	293	NA	537	383	394	598	455	1673
10006	ABI1	ABI1_sg3	NA	4917	NA	3589	2621	3289	NA	3914	2841	3962	4312	4401	14035
10006	ABI1	ABI1_sg4	NA	497	NA	380	305	350	NA	455	361	399	461	457	1704
10006	ABI1	ABI1_sg5	NA	1556	NA	1063	862	1030	NA	1267	837	1072	1176	1146	2955
10152	ABI2	ABI2_sg1	NA	4182	NA	2564	2332	2867	NA	3625	2208	2723	3678	3214	9025
10152	ABI2	ABI2_sg2	NA	285	NA	149	128	175	NA	180	143	195	206	200	792
10152	ABI2	ABI2_sg3	NA	724	NA	568	429	443	NA	680	472	613	630	704	1434
10152	ABI2	ABI2_sg4	NA	355	NA	307	271	350	NA	317	267	317	488	332	992
10152	ABI2	ABI2_sg5	NA	165	NA	121	150	144	NA	242	213	183	213	163	611
51225	ABI3	ABI3_sg1	NA	2325	NA	1322	1431	1606	NA	1984	1422	1747	2129	2063	8062
51225	ABI3	ABI3_sg2	NA	381	NA	261	212	298	NA	408	175	295	250	330	2011
51225	ABI3	ABI3_sg3	NA	409	NA	355	367	337	NA	309	215	384	617	330	1539
51225	ABI3	ABI3_sg4	NA	209	NA	120	147	159	NA	102	156	117	217	145	887
51225	ABI3	ABI3_sg5	NA	207	NA	100	134	107	NA	125	92	62	188	87	426
25890	ABI3BP	ABI3BP_sg1	NA	1491	NA	1290	994	1035	NA	1577	1109	1387	1494	1490	3425
25890	ABI3BP	ABI3BP_sg2	NA	7128	NA	5288	4769	5308	NA	6193	4821	5444	8024	6452	15867
25890	ABI3BP	ABI3BP_sg3	NA	907	NA	720	608	640	NA	868	669	989	1011	987	2793
25890	ABI3BP	ABI3BP_sg4	NA	353	NA	310	260	281	NA	334	258	454	407	349	1574
25890	ABI3BP	ABI3BP_sg5	NA	121	NA	65	85	86	NA	234	82	35	179	100	494
25	ABL1	ABL1_sg1	NA	378	NA	282	222	282	NA	264	259	289	402	382	795
25	ABL1	ABL1_sg2	NA	469	NA	449	317	449	NA	583	361	532	523	594	1743
25	ABL1	ABL1_sg3	NA	232	NA	203	147	189	NA	168	200	146	247	214	935
25	ABL1	ABL1_sg4	NA	311	NA	254	163	176	NA	284	145	211	199	262	796
25	ABL1	ABL1_sg5	NA	675	NA	411	420	483	NA	595	533	521	593	643	2186
27	ABL2	ABL2_sg1	NA	938	NA	652	580	651	NA	676	725	616	983	751	3172
27	ABL2	ABL2_sg2	NA	411	NA	269	223	288	NA	291	249	279	418	336	1284
27	ABL2	ABL2_sg3	NA	292	NA	268	166	148	NA	185	154	133	236	226	1223
27	ABL2	ABL2_sg4	NA	647	NA	347	391	392	NA	639	378	548	635	621	2056
27	ABL2	ABL2_sg5	NA	506	NA	363	230	321	NA	350	271	297	405	331	1110
29	ABR	ABR_sg1	NA	2982	NA	1935	1788	1883	NA	2340	1820	1919	2678	2470	8049
29	ABR	ABR_sg2	NA	739	NA	522	456	400	NA	498	362	493	602	588	1793
29	ABR	ABR_sg3	NA	1047	NA	784	722	806	NA	982	671	1047	1059	1111	2512
29	ABR	ABR_sg4	NA	302	NA	122	179	197	NA	205	160	224	261	267	1313
29	ABR	ABR_sg5	NA	274	NA	210	219	280	NA	333	227	255	343	392	652
29777	ABT1	ABT1_sg1	NA	475	NA	350	305	289	NA	463	235	252	425	386	2734
29777	ABT1	ABT1_sg2	NA	510	NA	378	339	351	NA	558	301	325	535	431	2960
29777	ABT1	ABT1_sg3	NA	284	NA	249	195	275	NA	275	205	223	418	302	2542
29777	ABT1	ABT1_sg4	NA	274	NA	228	182	239	NA	279	148	260	258	290	1336
29777	ABT1	ABT1_sg5	NA	388	NA	229	180	243	NA	237	160	291	355	366	1506
80325	ABTB1	ABTB1_sg1	NA	508	NA	225	342	350	NA	590	356	224	510	454	1562
80325	ABTB1	ABTB1_sg2	NA	462	NA	365	276	294	NA	441	382	427	424	410	1638
80325	ABTB1	ABTB1_sg3	NA	507	NA	234	335	366	NA	440	257	477	515	461	1270
80325	ABTB1	ABTB1_sg4	NA	557	NA	354	268	335	NA	406	377	346	501	471	1649
80325	ABTB1	ABTB1_sg5	NA	2584	NA	1753	1621	1746	NA	1834	1586	1970	2578	2386	6937
25841	ABTB2	ABTB2_sg1	NA	812	NA	539	418	592	NA	740	337	585	567	675	1875
25841	ABTB2	ABTB2_sg2	NA	967	NA	718	571	753	NA	957	609	605	937	972	1877
25841	ABTB2	ABTB2_sg3	NA	436	NA	396	273	343	NA	578	287	347	514	426	1522
25841	ABTB2	ABTB2_sg4	NA	419	NA	358	215	391	NA	466	271	345	349	501	1204
25841	ABTB2	ABTB2_sg5	NA	840	NA	622	552	634	NA	782	652	660	913	716	1634
30	ACAA1	ACAA1_sg1	NA	359	NA	230	289	229	NA	195	431	231	527	243	1300
30	ACAA1	ACAA1_sg2	NA	369	NA	430	330	352	NA	349	284	297	485	482	1477
30	ACAA1	ACAA1_sg3	NA	412	NA	305	359	278	NA	403	324	298	431	303	1336
30	ACAA1	ACAA1_sg4	NA	260	NA	135	178	153	NA	261	221	275	262	267	560
30	ACAA1	ACAA1_sg5	NA	275	NA	219	178	163	NA	312	144	373	248	260	931
10449	ACAA2	ACAA2_sg1	NA	1041	NA	760	530	825	NA	851	681	778	976	855	3057
10449	ACAA2	ACAA2_sg2	NA	2766	NA	2318	1772	2132	NA	2800	1917	2699	2941	2713	6774
10449	ACAA2	ACAA2_sg3	NA	439	NA	263	303	339	NA	198	318	285	430	473	826
10449	ACAA2	ACAA2_sg4	NA	282	NA	283	211	237	NA	211	268	210	333	237	1056
10449	ACAA2	ACAA2_sg5	NA	2525	NA	1753	1652	1868	NA	1839	1638	2278	2250	2214	6044
31	ACACA	ACACA_sg1	NA	170	NA	94	139	92	NA	126	96	77	141	135	772
31	ACACA	ACACA_sg2	NA	397	NA	214	291	314	NA	246	222	364	382	344	1513
31	ACACA	ACACA_sg3	NA	119	NA	185	107	117	NA	116	74	168	104	196	964
31	ACACA	ACACA_sg4	NA	426	NA	428	228	289	NA	289	221	381	374	350	921
31	ACACA	ACACA_sg5	NA	1493	NA	970	839	1100	NA	1087	893	851	1295	1103	5401
32	ACACB	ACACB_sg1	NA	988	NA	775	608	821	NA	674	657	879	998	838	2829
32	ACACB	ACACB_sg2	NA	2064	NA	1611	1365	1584	NA	2262	1478	1657	2234	2219	6000
32	ACACB	ACACB_sg3	NA	271	NA	247	197	260	NA	308	146	252	219	326	1173
32	ACACB	ACACB_sg4	NA	263	NA	156	154	169	NA	333	162	245	178	185	926
32	ACACB	ACACB_sg5	NA	283	NA	200	153	161	NA	208	161	156	216	200	1042
27034	ACAD8	ACAD8_sg1	NA	103	NA	101	101	92	NA	76	85	85	160	84	360
27034	ACAD8	ACAD8_sg2	NA	409	NA	333	242	363	NA	621	283	351	358	433	1105
27034	ACAD8	ACAD8_sg3	NA	570	NA	327	289	357	NA	299	322	320	403	268	1623
27034	ACAD8	ACAD8_sg4	NA	387	NA	206	237	245	NA	428	169	415	400	388	1010
27034	ACAD8	ACAD8_sg5	NA	999	NA	753	645	759	NA	836	590	793	920	917	2850
28976	ACAD9	ACAD9_sg1	NA	862	NA	507	366	469	NA	372	321	453	533	481	3127
28976	ACAD9	ACAD9_sg2	NA	1554	NA	885	737	1017	NA	962	701	642	951	937	5747
28976	ACAD9	ACAD9_sg3	NA	468	NA	292	276	326	NA	479	310	259	417	346	2174
28976	ACAD9	ACAD9_sg4	NA	413	NA	292	230	254	NA	276	284	211	418	310	1368
28976	ACAD9	ACAD9_sg5	NA	1730	NA	1417	1185	1326	NA	1526	934	1084	1445	1422	9459
33	ACADL	ACADL_sg1	NA	1021	NA	600	687	700	NA	986	656	660	953	859	3593
33	ACADL	ACADL_sg2	NA	625	NA	412	368	501	NA	635	319	489	648	635	1429
33	ACADL	ACADL_sg3	NA	282	NA	174	158	160	NA	189	151	125	246	199	1432
33	ACADL	ACADL_sg4	NA	1305	NA	941	773	957	NA	1234	762	1040	1319	1273	4895
33	ACADL	ACADL_sg5	NA	277	NA	202	237	249	NA	294	247	241	401	348	1052
34	ACADM	ACADM_sg1	NA	311	NA	255	180	215	NA	239	181	224	249	227	1199
34	ACADM	ACADM_sg2	NA	804	NA	572	496	593	NA	912	485	660	684	745	3877
34	ACADM	ACADM_sg3	NA	605	NA	500	315	401	NA	523	405	395	611	639	1375
34	ACADM	ACADM_sg4	NA	1310	NA	845	750	861	NA	1038	753	899	1233	1100	2883
34	ACADM	ACADM_sg5	NA	1939	NA	1442	1149	1405	NA	1719	1379	1517	1990	1731	6518
35	ACADS	ACADS_sg1	NA	1438	NA	1266	825	1225	NA	1614	937	1400	1483	1322	5841
35	ACADS	ACADS_sg2	NA	176	NA	119	71	134	NA	145	129	147	170	188	504
35	ACADS	ACADS_sg3	NA	414	NA	395	272	408	NA	556	237	457	358	566	1194
35	ACADS	ACADS_sg4	NA	499	NA	272	319	331	NA	331	249	306	526	287	1041
35	ACADS	ACADS_sg5	NA	421	NA	315	224	251	NA	357	275	332	389	276	1139
36	ACADSB	ACADSB_sg1	NA	634	NA	393	369	426	NA	467	342	401	556	509	1962
36	ACADSB	ACADSB_sg2	NA	634	NA	541	369	502	NA	754	470	689	738	697	1431
36	ACADSB	ACADSB_sg3	NA	926	NA	766	548	576	NA	934	675	744	942	918	3057
36	ACADSB	ACADSB_sg4	NA	372	NA	291	238	251	NA	350	193	281	305	229	943
36	ACADSB	ACADSB_sg5	NA	415	NA	329	287	321	NA	541	311	423	461	360	1501
37	ACADVL	ACADVL_sg10	NA	512	NA	376	325	385	NA	301	524	333	577	327	1704
37	ACADVL	ACADVL_sg2	NA	187	NA	180	171	153	NA	128	144	184	217	167	2219
37	ACADVL	ACADVL_sg3	NA	1074	NA	946	727	787	NA	755	779	974	1245	953	4041
37	ACADVL	ACADVL_sg8	NA	482	NA	452	344	390	NA	417	342	421	621	566	2070
37	ACADVL	ACADVL_sg9	NA	147	NA	107	53	93	NA	100	52	187	56	108	363
176	ACAN	ACAN_sg1	NA	340	NA	311	249	263	NA	424	271	263	393	381	1327
176	ACAN	ACAN_sg2	NA	693	NA	505	362	505	NA	742	423	548	522	739	3852
176	ACAN	ACAN_sg3	NA	731	NA	640	438	676	NA	857	505	689	670	838	1847
176	ACAN	ACAN_sg4	NA	334	NA	218	198	255	NA	375	213	207	343	266	1066
176	ACAN	ACAN_sg5	NA	1094	NA	674	676	752	NA	792	644	796	920	797	7146
23527	ACAP2	ACAP2_sg1	NA	756	NA	569	548	581	NA	694	499	663	678	761	1931
23527	ACAP2	ACAP2_sg2	NA	1088	NA	808	636	740	NA	1249	673	886	987	1010	2503
23527	ACAP2	ACAP2_sg3	NA	2151	NA	1319	1455	1548	NA	2191	1124	1816	1946	2122	5649
23527	ACAP2	ACAP2_sg4	NA	422	NA	260	287	324	NA	214	351	381	432	390	1707
23527	ACAP2	ACAP2_sg5	NA	295	NA	291	240	216	NA	294	239	279	355	287	1106
116983	ACAP3	ACAP3_sg1	NA	1051	NA	763	597	728	NA	1038	680	972	1100	1048	6620
116983	ACAP3	ACAP3_sg2	NA	2115	NA	1556	1416	1682	NA	2227	1335	1890	2031	2246	8028
116983	ACAP3	ACAP3_sg3	NA	3884	NA	2953	2506	2866	NA	3284	2668	3144	3720	3399	11137
116983	ACAP3	ACAP3_sg4	NA	1025	NA	772	689	836	NA	1414	908	878	1046	1062	2447
116983	ACAP3	ACAP3_sg5	NA	217	NA	151	158	170	NA	158	200	245	268	234	821
38	ACAT1	ACAT1_sg1	NA	1093	NA	866	701	897	NA	1483	680	933	1225	1140	3337
38	ACAT1	ACAT1_sg10	NA	1551	NA	945	833	1139	NA	1196	740	950	1208	1279	4608
38	ACAT1	ACAT1_sg3	NA	852	NA	579	447	589	NA	808	440	681	644	675	2166
38	ACAT1	ACAT1_sg4	NA	1184	NA	814	811	868	NA	1202	583	978	933	1051	2688
38	ACAT1	ACAT1_sg5	NA	587	NA	487	448	447	NA	699	306	449	645	585	1738
39	ACAT2	ACAT2_sg1	NA	3439	NA	2342	2120	2687	NA	3620	2105	2615	3274	3401	10725
39	ACAT2	ACAT2_sg2	NA	501	NA	379	322	378	NA	423	446	485	516	465	1579
39	ACAT2	ACAT2_sg3	NA	689	NA	444	458	526	NA	523	405	594	654	644	1356
39	ACAT2	ACAT2_sg4	NA	379	NA	199	197	235	NA	440	146	273	303	403	829
39	ACAT2	ACAT2_sg5	NA	484	NA	287	276	381	NA	398	262	333	372	420	1322
84320	ACBD6	ACBD6_sg1	NA	1984	NA	1275	1233	1393	NA	1850	1076	1541	1771	1657	7110
84320	ACBD6	ACBD6_sg2	NA	2018	NA	1561	1163	1444	NA	1282	1017	1374	1681	1704	8580
84320	ACBD6	ACBD6_sg3	NA	492	NA	358	392	395	NA	485	514	548	733	381	1860
84320	ACBD6	ACBD6_sg4	NA	782	NA	521	436	497	NA	550	500	547	685	613	2554
84320	ACBD6	ACBD6_sg5	NA	206	NA	188	139	129	NA	204	135	176	221	153	775
1636	ACE	ACE_sg1	NA	616	NA	498	367	425	NA	560	251	358	550	479	2448
1636	ACE	ACE_sg2	NA	531	NA	392	208	392	NA	324	217	362	427	483	1840
1636	ACE	ACE_sg3	NA	259	NA	211	163	217	NA	292	166	191	287	310	1284
1636	ACE	ACE_sg4	NA	198	NA	140	144	160	NA	226	171	125	212	148	1004
1636	ACE	ACE_sg5	NA	3056	NA	2247	1722	2301	NA	2509	1748	2257	2643	2917	10943
59272	ACE2	ACE2_sg1	NA	2359	NA	1580	1382	1712	NA	2048	1617	1929	2451	2129	6759
59272	ACE2	ACE2_sg2	NA	546	NA	415	307	391	NA	545	298	452	545	702	1059
59272	ACE2	ACE2_sg3	NA	260	NA	204	175	288	NA	243	270	237	338	273	1120
59272	ACE2	ACE2_sg4	NA	55	NA	70	34	46	NA	12	4	17	32	42	145
59272	ACE2	ACE2_sg5	NA	1002	NA	767	711	710	NA	884	598	773	1278	812	3906
340485	ACER2	ACER2_sg1	NA	1650	NA	1046	1001	1273	NA	1617	957	1635	1729	1695	4229
340485	ACER2	ACER2_sg2	NA	1832	NA	1072	1052	1167	NA	1421	932	1284	1716	1515	6999
340485	ACER2	ACER2_sg3	NA	2235	NA	1565	1383	1653	NA	1922	1441	1899	2221	2137	4786
340485	ACER2	ACER2_sg4	NA	1211	NA	970	832	844	NA	1191	966	1134	1267	1026	3213
340485	ACER2	ACER2_sg5	NA	446	NA	258	311	307	NA	401	293	415	405	408	1313
43	ACHE	ACHE_sg1	NA	133	NA	203	201	129	NA	219	125	153	250	236	1135
43	ACHE	ACHE_sg2	NA	339	NA	246	206	193	NA	261	213	201	243	242	1323
43	ACHE	ACHE_sg3	NA	208	NA	146	121	148	NA	192	186	175	192	196	1269
43	ACHE	ACHE_sg4	NA	149	NA	92	108	87	NA	145	82	62	114	115	441
43	ACHE	ACHE_sg5	NA	237	NA	173	134	164	NA	181	73	100	183	199	864
22985	ACIN1	ACIN1_sg1	NA	608	NA	408	298	405	NA	552	276	372	506	496	3088
22985	ACIN1	ACIN1_sg2	NA	1449	NA	1123	996	1058	NA	1196	821	947	1182	1302	9916
22985	ACIN1	ACIN1_sg3	NA	370	NA	345	240	314	NA	391	229	505	275	367	2333
22985	ACIN1	ACIN1_sg4	NA	131	NA	136	95	104	NA	112	83	47	119	124	825
22985	ACIN1	ACIN1_sg5	NA	222	NA	128	64	151	NA	105	59	68	121	214	1101
1238	ACKR2	ACKR2_sg1	NA	994	NA	876	685	781	NA	1031	747	863	1105	952	3347
1238	ACKR2	ACKR2_sg2	NA	339	NA	450	364	404	NA	451	348	445	574	438	1273
1238	ACKR2	ACKR2_sg3	NA	739	NA	498	485	461	NA	643	487	491	855	605	2353
1238	ACKR2	ACKR2_sg4	NA	261	NA	249	257	261	NA	285	191	248	361	263	1020
1238	ACKR2	ACKR2_sg5	NA	1765	NA	1336	1175	1461	NA	1686	1045	1492	1520	1814	8716
57007	ACKR3	ACKR3_sg1	NA	630	NA	480	316	412	NA	552	358	479	551	541	1311
57007	ACKR3	ACKR3_sg2	NA	2363	NA	1635	1424	1626	NA	1997	1599	2146	2177	2366	7760
57007	ACKR3	ACKR3_sg3	NA	1378	NA	1038	882	956	NA	1054	892	1137	1428	1170	5104
57007	ACKR3	ACKR3_sg4	NA	618	NA	464	463	539	NA	630	443	418	667	534	1931
57007	ACKR3	ACKR3_sg5	NA	207	NA	156	116	131	NA	112	89	180	190	186	516
51554	ACKR4	ACKR4_sg1	NA	1110	NA	771	653	891	NA	1153	654	714	1041	955	2477
51554	ACKR4	ACKR4_sg2	NA	2272	NA	1723	1473	1628	NA	1674	1609	1778	2198	1830	8617
51554	ACKR4	ACKR4_sg3	NA	3751	NA	2422	2157	2607	NA	3404	2111	2739	3534	3332	12106
51554	ACKR4	ACKR4_sg4	NA	2478	NA	1681	1709	2004	NA	2379	1478	2057	2567	2528	11127
51554	ACKR4	ACKR4_sg5	NA	2841	NA	1856	1744	2022	NA	2481	1932	2260	2613	2873	9693
47	ACLY	ACLY_sg1	NA	1412	NA	926	906	1127	NA	1142	845	1168	1390	1253	4127
47	ACLY	ACLY_sg2	NA	820	NA	520	351	557	NA	694	485	533	601	636	2203
47	ACLY	ACLY_sg3	NA	44	NA	9	25	37	NA	10	7	7	12	19	76
47	ACLY	ACLY_sg4	NA	297	NA	270	147	206	NA	225	149	264	197	221	1465
47	ACLY	ACLY_sg5	NA	316	NA	323	261	348	NA	410	277	339	468	377	1914
51	ACOX1	ACOX1_sg1	NA	2088	NA	1525	1192	1585	NA	1697	1327	1642	2079	1759	7564
51	ACOX1	ACOX1_sg2	NA	559	NA	407	368	402	NA	374	344	389	514	504	1745
51	ACOX1	ACOX1_sg3	NA	188	NA	143	100	135	NA	274	128	106	171	148	624
51	ACOX1	ACOX1_sg4	NA	2103	NA	1447	1218	1559	NA	2124	1182	1565	1939	1828	8594
51	ACOX1	ACOX1_sg5	NA	1673	NA	1234	997	1234	NA	1135	969	1225	1700	1552	6974
8309	ACOX2	ACOX2_sg1	NA	964	NA	776	539	704	NA	793	488	602	869	781	3608
8309	ACOX2	ACOX2_sg2	NA	343	NA	241	232	308	NA	286	300	300	467	335	1263
8309	ACOX2	ACOX2_sg3	NA	537	NA	464	410	472	NA	567	360	498	670	559	2361
8309	ACOX2	ACOX2_sg4	NA	838	NA	526	387	522	NA	762	364	590	577	629	2057
8309	ACOX2	ACOX2_sg5	NA	735	NA	455	391	548	NA	639	431	573	680	627	3674
8310	ACOX3	ACOX3_sg1	NA	1874	NA	1363	1076	1378	NA	1521	1350	1404	1788	1367	6489
8310	ACOX3	ACOX3_sg2	NA	819	NA	685	591	602	NA	665	496	709	826	722	2057
8310	ACOX3	ACOX3_sg3	NA	130	NA	111	98	84	NA	24	79	52	110	125	309
8310	ACOX3	ACOX3_sg4	NA	3390	NA	2867	2181	2582	NA	2948	2293	2374	3805	3103	8633
8310	ACOX3	ACOX3_sg5	NA	2967	NA	1957	1815	2085	NA	2862	1639	2247	2539	2572	6541
55289	ACOXL	ACOXL_sg1	NA	390	NA	326	309	314	NA	469	226	304	424	343	1561
55289	ACOXL	ACOXL_sg2	NA	490	NA	330	418	340	NA	472	322	331	629	364	1723
55289	ACOXL	ACOXL_sg3	NA	371	NA	335	223	241	NA	347	243	350	313	256	1286
55289	ACOXL	ACOXL_sg4	NA	547	NA	403	323	386	NA	588	249	371	484	466	1576
55289	ACOXL	ACOXL_sg5	NA	3241	NA	2487	2150	2468	NA	2975	2294	2514	3408	2779	9758
52	ACP1	ACP1_sg1	NA	680	NA	656	548	529	NA	811	426	596	694	666	1735
52	ACP1	ACP1_sg2	NA	644	NA	506	397	370	NA	448	403	308	490	541	1586
52	ACP1	ACP1_sg3	NA	758	NA	588	464	607	NA	786	542	572	585	592	2248
52	ACP1	ACP1_sg4	NA	380	NA	317	289	324	NA	386	302	485	446	464	1931
52	ACP1	ACP1_sg5	NA	379	NA	236	209	220	NA	291	194	201	347	347	1180
53	ACP2	ACP2_sg1	NA	437	NA	337	360	385	NA	384	402	504	572	452	1782
53	ACP2	ACP2_sg2	NA	469	NA	447	198	323	NA	258	220	472	319	362	883
53	ACP2	ACP2_sg3	NA	595	NA	359	281	435	NA	455	309	358	600	481	1825
53	ACP2	ACP2_sg4	NA	97	NA	149	136	145	NA	235	75	239	146	178	972
53	ACP2	ACP2_sg5	NA	4603	NA	3382	3087	3541	NA	4239	3180	3156	4738	4166	16128
55	ACP3	ACP3_sg1	NA	504	NA	298	304	351	NA	334	269	283	488	372	1248
55	ACP3	ACP3_sg2	NA	1485	NA	1006	969	1106	NA	1269	1003	1015	1442	1127	3299
55	ACP3	ACP3_sg3	NA	838	NA	615	514	595	NA	700	411	568	759	594	1977
55	ACP3	ACP3_sg4	NA	814	NA	626	574	636	NA	656	533	659	682	711	1662
55	ACP3	ACP3_sg5	NA	265	NA	214	231	287	NA	282	157	209	318	225	1334
93650	ACP4	ACP4_sg1	NA	458	NA	398	376	343	NA	494	380	249	550	416	1441
93650	ACP4	ACP4_sg2	NA	1382	NA	1232	831	1187	NA	1192	863	1233	1218	1360	6083
93650	ACP4	ACP4_sg3	NA	594	NA	423	411	446	NA	654	296	565	621	498	1325
93650	ACP4	ACP4_sg4	NA	273	NA	152	158	166	NA	220	107	171	209	172	617
93650	ACP4	ACP4_sg5	NA	306	NA	369	237	239	NA	364	162	229	301	311	961
54	ACP5	ACP5_sg1	NA	522	NA	453	399	421	NA	481	484	501	611	470	1534
54	ACP5	ACP5_sg2	NA	1750	NA	1370	1260	1283	NA	1403	1156	1827	1874	1526	7644
54	ACP5	ACP5_sg3	NA	1635	NA	1131	979	1174	NA	1522	1017	1133	1613	1474	7584
54	ACP5	ACP5_sg4	NA	185	NA	126	106	151	NA	137	98	66	126	148	1437
54	ACP5	ACP5_sg5	NA	1605	NA	1291	1031	1165	NA	1807	843	1195	1558	1288	4925
51205	ACP6	ACP6_sg1	NA	1138	NA	815	769	870	NA	900	703	795	1131	1071	3738
51205	ACP6	ACP6_sg2	NA	1424	NA	1145	933	1083	NA	1270	1071	1047	1512	1388	6090
51205	ACP6	ACP6_sg3	NA	1246	NA	822	619	819	NA	792	801	943	1206	952	5784
51205	ACP6	ACP6_sg4	NA	136	NA	107	90	83	NA	95	61	61	111	121	885
51205	ACP6	ACP6_sg5	NA	148	NA	136	109	123	NA	169	121	168	138	137	734
390928	ACP7	ACP7_sg1	NA	806	NA	609	463	565	NA	861	427	769	707	732	2616
390928	ACP7	ACP7_sg2	NA	2639	NA	1748	1573	1728	NA	2323	1464	2195	2383	2429	8663
390928	ACP7	ACP7_sg3	NA	552	NA	387	223	393	NA	431	243	479	360	473	1607
390928	ACP7	ACP7_sg4	NA	324	NA	156	275	204	NA	284	299	165	409	196	818
390928	ACP7	ACP7_sg5	NA	163	NA	99	147	92	NA	185	119	76	186	130	854
49	ACR	ACR_sg1	NA	187	NA	197	87	154	NA	98	85	115	143	292	773
49	ACR	ACR_sg2	NA	1563	NA	1030	830	1082	NA	1365	775	1120	1295	1411	4445
49	ACR	ACR_sg3	NA	1484	NA	982	733	1060	NA	1524	658	1247	1211	1546	5250
49	ACR	ACR_sg4	NA	207	NA	135	156	141	NA	137	130	231	186	261	1124
49	ACR	ACR_sg5	NA	2070	NA	1382	1198	1510	NA	2186	1236	1445	1857	2011	6345
23205	ACSBG1	ACSBG1_sg1	NA	997	NA	684	692	791	NA	995	782	854	1085	962	2587
23205	ACSBG1	ACSBG1_sg2	NA	488	NA	312	373	271	NA	476	242	498	477	386	1129
23205	ACSBG1	ACSBG1_sg3	NA	339	NA	201	202	204	NA	173	222	272	332	311	1297
23205	ACSBG1	ACSBG1_sg4	NA	153	NA	94	121	97	NA	105	140	87	132	116	432
23205	ACSBG1	ACSBG1_sg5	NA	573	NA	443	403	381	NA	597	280	380	434	527	1384
81616	ACSBG2	ACSBG2_sg1	NA	1330	NA	1063	850	1015	NA	1108	1098	1324	1532	1187	4125
81616	ACSBG2	ACSBG2_sg2	NA	733	NA	549	385	481	NA	487	529	529	624	574	1800
81616	ACSBG2	ACSBG2_sg3	NA	420	NA	368	216	277	NA	434	298	465	323	376	955
81616	ACSBG2	ACSBG2_sg4	NA	206	NA	129	152	143	NA	149	89	91	241	154	740
81616	ACSBG2	ACSBG2_sg5	NA	1109	NA	596	580	629	NA	1026	492	800	888	828	1671
80221	ACSF2	ACSF2_sg1	NA	705	NA	553	434	529	NA	513	474	414	738	496	1815
80221	ACSF2	ACSF2_sg2	NA	852	NA	471	356	527	NA	710	347	599	611	621	2418
80221	ACSF2	ACSF2_sg3	NA	779	NA	616	478	588	NA	585	518	497	755	672	2631
80221	ACSF2	ACSF2_sg4	NA	1327	NA	1040	849	933	NA	1359	864	963	1304	1183	7226
80221	ACSF2	ACSF2_sg5	NA	245	NA	102	67	148	NA	179	53	88	93	158	702
197322	ACSF3	ACSF3_sg1	NA	2102	NA	1424	1423	1490	NA	2182	1326	1551	2010	1855	5666
197322	ACSF3	ACSF3_sg2	NA	427	NA	386	281	306	NA	368	229	324	424	464	1078
197322	ACSF3	ACSF3_sg3	NA	932	NA	587	514	667	NA	807	559	811	942	809	2481
197322	ACSF3	ACSF3_sg4	NA	482	NA	335	271	355	NA	445	394	396	496	521	1124
197322	ACSF3	ACSF3_sg5	NA	46	NA	7	23	45	NA	60	22	35	49	36	318
2180	ACSL1	ACSL1_sg1	NA	945	NA	684	558	751	NA	808	641	725	873	834	2673
2180	ACSL1	ACSL1_sg2	NA	755	NA	527	464	558	NA	598	545	648	686	607	1965
2180	ACSL1	ACSL1_sg3	NA	1046	NA	660	590	705	NA	1042	585	633	1009	1005	2451
2180	ACSL1	ACSL1_sg4	NA	317	NA	148	166	209	NA	241	175	130	321	257	921
2180	ACSL1	ACSL1_sg5	NA	1260	NA	920	619	875	NA	1155	640	900	1006	1225	3147
2181	ACSL3	ACSL3_sg1	NA	1529	NA	968	985	1015	NA	1378	934	1126	1480	1456	5521
2181	ACSL3	ACSL3_sg2	NA	568	NA	321	291	342	NA	437	208	375	424	402	1513
2181	ACSL3	ACSL3_sg3	NA	463	NA	370	250	301	NA	519	397	370	431	459	1192
2181	ACSL3	ACSL3_sg4	NA	718	NA	606	477	610	NA	690	319	645	712	772	2392
2181	ACSL3	ACSL3_sg5	NA	849	NA	564	508	592	NA	695	521	535	805	662	1758
2182	ACSL4	ACSL4_sg1	NA	797	NA	513	553	577	NA	688	548	576	813	805	2313
2182	ACSL4	ACSL4_sg2	NA	1157	NA	743	707	897	NA	893	776	902	1182	1205	4483
2182	ACSL4	ACSL4_sg3	NA	369	NA	409	227	376	NA	560	289	507	399	466	1082
2182	ACSL4	ACSL4_sg4	NA	742	NA	475	398	473	NA	750	366	398	508	602	1585
2182	ACSL4	ACSL4_sg5	NA	2747	NA	1679	1391	1858	NA	2108	1473	1973	2410	2300	7598
51703	ACSL5	ACSL5_sg1	NA	839	NA	536	462	539	NA	793	330	561	757	786	2026
51703	ACSL5	ACSL5_sg2	NA	1990	NA	1322	1095	1449	NA	1877	1073	1315	1668	1789	5443
51703	ACSL5	ACSL5_sg3	NA	NA	NA	NA	4	NA	NA	NA	NA	NA	8	NA	9
51703	ACSL5	ACSL5_sg4	NA	256	NA	125	183	209	NA	199	115	140	286	185	848
51703	ACSL5	ACSL5_sg5	NA	131	NA	136	91	136	NA	59	127	68	191	134	498
23305	ACSL6	ACSL6_sg1	NA	3909	NA	2720	2297	2843	NA	3799	2167	2973	3384	3585	8901
23305	ACSL6	ACSL6_sg2	NA	3047	NA	2212	1869	2369	NA	2962	1929	2523	2932	2879	10093
23305	ACSL6	ACSL6_sg3	NA	455	NA	370	361	377	NA	366	389	384	577	457	1266
23305	ACSL6	ACSL6_sg4	NA	270	NA	204	177	212	NA	260	180	184	292	237	900
23305	ACSL6	ACSL6_sg5	NA	2427	NA	1679	1752	1824	NA	2012	1403	1779	2683	2153	6400
116285	ACSM1	ACSM1_sg1	NA	620	NA	373	415	509	NA	508	503	483	733	564	2201
116285	ACSM1	ACSM1_sg2	NA	706	NA	670	403	491	NA	608	466	752	707	667	1888
116285	ACSM1	ACSM1_sg3	NA	612	NA	451	450	438	NA	405	446	541	586	617	2015
116285	ACSM1	ACSM1_sg4	NA	424	NA	281	302	320	NA	429	309	366	484	423	2097
116285	ACSM1	ACSM1_sg5	NA	1860	NA	1266	934	1249	NA	1515	910	1439	1306	1530	4864
123876	ACSM2A	ACSM2A_sg1	NA	939	NA	692	613	666	NA	736	615	713	938	775	2674
123876	ACSM2A	ACSM2A_sg2	NA	697	NA	478	416	470	NA	555	407	429	645	683	1890
123876	ACSM2A	ACSM2A_sg3	NA	734	NA	565	366	551	NA	728	430	438	612	631	1644
123876	ACSM2A	ACSM2A_sg4	NA	1788	NA	1150	1051	1246	NA	1541	1021	1370	1603	1517	3960
123876	ACSM2A	ACSM2A_sg5	NA	5356	NA	3974	3165	3827	NA	4870	3488	3654	5253	4772	14475
348158	ACSM2B	ACSM2B_sg1	NA	1157	NA	701	648	792	NA	1188	760	786	992	1010	2819
348158	ACSM2B	ACSM2B_sg2	NA	1599	NA	1173	1102	1170	NA	1546	998	1378	1684	1528	3944
348158	ACSM2B	ACSM2B_sg3	NA	778	NA	647	535	638	NA	740	564	498	925	802	1593
348158	ACSM2B	ACSM2B_sg4	NA	1396	NA	1044	822	957	NA	1376	1040	988	1325	1206	2910
348158	ACSM2B	ACSM2B_sg5	NA	3567	NA	2956	2275	2614	NA	3324	2493	2880	3806	3348	10164
6296	ACSM3	ACSM3_sg1	NA	916	NA	630	709	693	NA	744	649	691	931	942	2893
6296	ACSM3	ACSM3_sg2	NA	756	NA	505	330	500	NA	508	375	535	597	561	4136
6296	ACSM3	ACSM3_sg3	NA	1551	NA	1113	844	1018	NA	1211	836	1228	1214	1374	2771
6296	ACSM3	ACSM3_sg4	NA	261	NA	244	193	256	NA	297	224	241	313	253	872
6296	ACSM3	ACSM3_sg5	NA	3509	NA	2573	2003	2539	NA	2906	2115	2805	3131	3118	8013
341392	ACSM4	ACSM4_sg1	NA	558	NA	328	443	504	NA	559	462	406	621	503	2031
341392	ACSM4	ACSM4_sg2	NA	2538	NA	1733	1496	1720	NA	2254	1475	1644	2247	2194	7702
341392	ACSM4	ACSM4_sg3	NA	209	NA	133	99	118	NA	152	81	227	198	199	613
341392	ACSM4	ACSM4_sg4	NA	446	NA	200	245	253	NA	357	161	246	361	278	1419
341392	ACSM4	ACSM4_sg5	NA	1141	NA	765	670	779	NA	891	601	825	862	903	6174
54988	ACSM5	ACSM5_sg1	NA	282	NA	168	163	235	NA	321	239	207	280	273	851
54988	ACSM5	ACSM5_sg2	NA	1054	NA	907	836	779	NA	1152	810	865	1409	1132	3646
54988	ACSM5	ACSM5_sg3	NA	793	NA	580	528	559	NA	776	606	454	839	701	2079
54988	ACSM5	ACSM5_sg4	NA	256	NA	135	146	193	NA	244	151	119	222	194	669
54988	ACSM5	ACSM5_sg5	NA	441	NA	247	262	287	NA	379	326	325	487	264	1063
142827	ACSM6	ACSM6_sg1	NA	1538	NA	1269	1011	1303	NA	1288	983	1265	1550	1440	3979
142827	ACSM6	ACSM6_sg2	NA	558	NA	450	391	444	NA	665	511	438	684	539	1649
142827	ACSM6	ACSM6_sg3	NA	299	NA	206	138	167	NA	247	208	150	275	165	669
142827	ACSM6	ACSM6_sg4	NA	446	NA	257	232	280	NA	206	191	191	424	266	1305
142827	ACSM6	ACSM6_sg5	NA	434	NA	390	297	321	NA	285	359	515	460	453	1197
84532	ACSS1	ACSS1_sg1	NA	1229	NA	753	586	877	NA	876	657	1099	1016	1043	2702
84532	ACSS1	ACSS1_sg2	NA	459	NA	405	272	318	NA	454	260	266	401	449	1325
84532	ACSS1	ACSS1_sg3	NA	291	NA	224	185	203	NA	212	190	271	236	276	1436
84532	ACSS1	ACSS1_sg4	NA	662	NA	467	314	506	NA	629	324	441	538	632	1564
84532	ACSS1	ACSS1_sg5	NA	2061	NA	1446	1320	1429	NA	1827	1321	1707	2022	1764	6701
55902	ACSS2	ACSS2_sg1	NA	867	NA	620	508	608	NA	746	462	756	816	778	4767
55902	ACSS2	ACSS2_sg2	NA	381	NA	362	270	352	NA	474	326	480	414	393	1304
55902	ACSS2	ACSS2_sg3	NA	162	NA	98	131	111	NA	142	148	78	175	165	681
55902	ACSS2	ACSS2_sg4	NA	4657	NA	3239	2967	3244	NA	4644	2844	3275	4669	4023	10791
55902	ACSS2	ACSS2_sg5	NA	2048	NA	1375	1299	1400	NA	2124	1289	1895	2194	1974	9065
79611	ACSS3	ACSS3_sg1	NA	1591	NA	1143	947	1125	NA	1778	928	1071	1407	1302	3315
79611	ACSS3	ACSS3_sg2	NA	2344	NA	1527	1294	1677	NA	1876	1399	1740	2176	2314	4846
79611	ACSS3	ACSS3_sg3	NA	150	NA	128	136	141	NA	173	158	179	221	255	462
79611	ACSS3	ACSS3_sg4	NA	783	NA	539	370	583	NA	745	461	616	712	628	2008
79611	ACSS3	ACSS3_sg5	NA	2347	NA	1580	1306	1559	NA	2288	1351	1830	1930	2027	6772
58	ACTA1	ACTA1_sg1	NA	811	NA	486	537	617	NA	730	674	560	759	694	2764
58	ACTA1	ACTA1_sg2	NA	694	NA	744	472	611	NA	783	611	699	802	759	4727
58	ACTA1	ACTA1_sg3	NA	5036	NA	3305	2663	3558	NA	4259	2654	3428	4694	4326	11300
58	ACTA1	ACTA1_sg4	NA	1078	NA	733	605	779	NA	910	816	896	989	991	3000
58	ACTA1	ACTA1_sg5	NA	85	NA	74	60	62	NA	64	59	109	112	93	288
59	ACTA2	ACTA2_sg1	NA	489	NA	459	320	447	NA	639	346	342	576	443	1988
59	ACTA2	ACTA2_sg2	NA	941	NA	703	503	718	NA	886	520	699	935	867	1984
59	ACTA2	ACTA2_sg3	NA	2650	NA	1787	1684	1989	NA	2739	1670	2067	2861	2319	10776
59	ACTA2	ACTA2_sg4	NA	449	NA	331	317	328	NA	468	286	329	333	308	1004
59	ACTA2	ACTA2_sg5	NA	1460	NA	1130	791	1143	NA	1219	927	1158	1273	1657	3939
60	ACTB	ACTB_sg1	NA	1947	NA	857	903	1161	NA	1515	674	862	1227	1227	7952
60	ACTB	ACTB_sg2	NA	261	NA	91	122	166	NA	150	113	94	126	190	1034
60	ACTB	ACTB_sg3	NA	624	NA	451	369	462	NA	593	287	393	465	494	3072
60	ACTB	ACTB_sg4	NA	229	NA	128	121	121	NA	123	120	55	191	145	923
60	ACTB	ACTB_sg5	NA	1668	NA	1102	991	1180	NA	1248	979	1109	1328	1249	8006
345651	ACTBL2	ACTBL2_sg1	NA	202	NA	44	88	116	NA	159	158	104	144	85	510
345651	ACTBL2	ACTBL2_sg2	NA	2012	NA	1407	1169	1336	NA	1712	1460	1225	1900	1614	5095
345651	ACTBL2	ACTBL2_sg3	NA	848	NA	549	451	575	NA	756	488	499	682	730	2499
345651	ACTBL2	ACTBL2_sg4	NA	720	NA	735	408	553	NA	790	398	656	643	677	2253
345651	ACTBL2	ACTBL2_sg5	NA	3545	NA	2026	1901	2442	NA	2879	2141	2475	3135	3025	8183
70	ACTC1	ACTC1_sg1	NA	612	NA	313	243	420	NA	697	219	431	453	532	1763
70	ACTC1	ACTC1_sg2	NA	318	NA	168	161	208	NA	166	135	225	204	215	588
70	ACTC1	ACTC1_sg3	NA	303	NA	190	115	219	NA	272	153	239	178	325	920
70	ACTC1	ACTC1_sg4	NA	511	NA	319	354	396	NA	486	253	306	624	444	1241
70	ACTC1	ACTC1_sg5	NA	553	NA	393	322	360	NA	324	309	419	502	389	1772
71	ACTG1	ACTG1_sg1	NA	218	NA	171	108	127	NA	87	94	150	166	198	980
71	ACTG1	ACTG1_sg2	NA	435	NA	246	208	243	NA	212	186	307	368	281	965
71	ACTG1	ACTG1_sg3	NA	358	NA	295	242	247	NA	262	181	195	354	255	1259
71	ACTG1	ACTG1_sg4	NA	379	NA	190	180	235	NA	415	149	181	288	359	1439
71	ACTG1	ACTG1_sg5	NA	630	NA	324	306	349	NA	317	357	345	549	324	1948
72	ACTG2	ACTG2_sg1	NA	987	NA	675	641	628	NA	900	588	741	1017	871	3799
72	ACTG2	ACTG2_sg2	NA	447	NA	279	232	337	NA	586	302	259	290	468	1423
72	ACTG2	ACTG2_sg3	NA	220	NA	194	116	137	NA	221	104	263	152	227	854
72	ACTG2	ACTG2_sg4	NA	411	NA	169	219	228	NA	261	153	156	284	287	1502
72	ACTG2	ACTG2_sg5	NA	195	NA	118	158	165	NA	192	152	143	187	197	651
170487	ACTL10	ACTL10_sg1	NA	4410	NA	3079	2534	3145	NA	3960	2559	3888	3949	4052	8886
170487	ACTL10	ACTL10_sg2	NA	741	NA	532	463	626	NA	756	366	480	734	697	2454
170487	ACTL10	ACTL10_sg3	NA	124	NA	124	103	104	NA	141	106	127	160	117	632
170487	ACTL10	ACTL10_sg4	NA	464	NA	423	284	331	NA	357	364	387	457	390	1550
170487	ACTL10	ACTL10_sg5	NA	854	NA	660	522	614	NA	824	385	578	755	700	1719
86	ACTL6A	ACTL6A_sg1	NA	852	NA	313	345	526	NA	867	141	363	371	589	1783
86	ACTL6A	ACTL6A_sg10	NA	1950	NA	775	967	1229	NA	1833	643	812	1441	1510	4084
86	ACTL6A	ACTL6A_sg3	NA	1150	NA	525	569	799	NA	1307	392	626	840	932	3747
86	ACTL6A	ACTL6A_sg6	NA	344	NA	186	99	175	NA	239	29	107	115	190	800
86	ACTL6A	ACTL6A_sg7	NA	276	NA	66	104	141	NA	205	48	68	139	196	782
51412	ACTL6B	ACTL6B_sg1	NA	386	NA	350	285	281	NA	363	321	416	420	413	1793
51412	ACTL6B	ACTL6B_sg2	NA	287	NA	252	194	255	NA	305	146	241	283	295	1417
51412	ACTL6B	ACTL6B_sg3	NA	66	NA	26	45	60	NA	61	71	22	68	67	281
51412	ACTL6B	ACTL6B_sg4	NA	254	NA	189	124	127	NA	108	146	147	255	151	815
51412	ACTL6B	ACTL6B_sg5	NA	192	NA	165	137	163	NA	74	177	114	225	163	758
10881	ACTL7A	ACTL7A_sg1	NA	1167	NA	830	722	832	NA	1176	743	952	1147	1239	3255
10881	ACTL7A	ACTL7A_sg2	NA	807	NA	522	461	591	NA	687	448	506	619	647	5349
10881	ACTL7A	ACTL7A_sg3	NA	3697	NA	2699	2172	2570	NA	3163	1950	2847	3409	3128	10162
10881	ACTL7A	ACTL7A_sg4	NA	248	NA	102	121	169	NA	250	112	172	221	293	991
10881	ACTL7A	ACTL7A_sg5	NA	627	NA	425	401	396	NA	550	298	424	574	588	1644
10880	ACTL7B	ACTL7B_sg1	NA	423	NA	211	255	248	NA	368	211	400	399	373	1212
10880	ACTL7B	ACTL7B_sg2	NA	650	NA	440	411	388	NA	566	295	378	511	505	1670
10880	ACTL7B	ACTL7B_sg3	NA	262	NA	152	108	156	NA	217	108	204	177	230	685
10880	ACTL7B	ACTL7B_sg4	NA	216	NA	156	144	187	NA	144	121	167	198	177	1095
10880	ACTL7B	ACTL7B_sg5	NA	2814	NA	1883	1546	1966	NA	2375	1673	2071	2533	2437	7001
81569	ACTL8	ACTL8_sg1	NA	1369	NA	1038	826	1114	NA	1212	828	1048	1365	1374	4165
81569	ACTL8	ACTL8_sg2	NA	1523	NA	1092	966	1016	NA	1399	858	1281	1378	1396	3072
81569	ACTL8	ACTL8_sg3	NA	2755	NA	2292	1838	2115	NA	2200	1784	2066	2714	2515	10330
81569	ACTL8	ACTL8_sg4	NA	459	NA	275	229	353	NA	287	239	400	337	503	896
81569	ACTL8	ACTL8_sg5	NA	268	NA	201	197	211	NA	212	169	179	265	230	563
284382	ACTL9	ACTL9_sg1	NA	330	NA	247	239	270	NA	339	205	128	385	267	1151
284382	ACTL9	ACTL9_sg2	NA	527	NA	347	314	359	NA	539	360	338	455	371	1493
284382	ACTL9	ACTL9_sg3	NA	282	NA	245	147	193	NA	328	120	271	209	249	801
284382	ACTL9	ACTL9_sg4	NA	278	NA	213	141	211	NA	315	123	370	286	286	777
284382	ACTL9	ACTL9_sg5	NA	593	NA	406	303	369	NA	611	321	402	446	643	1220
87	ACTN1	ACTN1_sg1	NA	506	NA	584	405	449	NA	501	483	371	746	532	2178
87	ACTN1	ACTN1_sg2	NA	499	NA	422	297	366	NA	355	382	421	620	460	1615
87	ACTN1	ACTN1_sg3	NA	394	NA	346	256	291	NA	205	186	416	309	368	1716
87	ACTN1	ACTN1_sg4	NA	560	NA	354	350	350	NA	504	419	247	472	415	1499
87	ACTN1	ACTN1_sg5	NA	3213	NA	2293	1890	2285	NA	2888	2312	2292	3309	2995	10269
88	ACTN2	ACTN2_sg1	NA	760	NA	527	526	531	NA	846	431	750	733	548	2373
88	ACTN2	ACTN2_sg2	NA	230	NA	200	220	226	NA	220	248	249	331	265	1130
88	ACTN2	ACTN2_sg3	NA	319	NA	236	176	235	NA	339	183	165	242	286	1203
88	ACTN2	ACTN2_sg4	NA	2073	NA	1604	1400	1640	NA	1708	1499	1799	2313	1933	9276
88	ACTN2	ACTN2_sg5	NA	2588	NA	1678	1327	1742	NA	2152	1382	1995	2119	2111	10642
81	ACTN4	ACTN4_sg1	NA	886	NA	913	730	718	NA	695	861	1005	1147	896	2514
81	ACTN4	ACTN4_sg2	NA	2537	NA	2068	1704	1942	NA	2134	1879	1966	2724	2422	8710
81	ACTN4	ACTN4_sg3	NA	4880	NA	3883	3375	3848	NA	4295	3326	3926	4984	4273	12469
81	ACTN4	ACTN4_sg4	NA	393	NA	378	247	267	NA	354	245	405	364	303	947
81	ACTN4	ACTN4_sg5	NA	621	NA	474	426	499	NA	615	590	526	657	582	1664
55860	ACTR10	ACTR10_sg1	NA	318	NA	357	200	267	NA	370	281	334	351	279	2776
55860	ACTR10	ACTR10_sg2	NA	1540	NA	1094	752	1065	NA	1129	940	968	1441	1171	3339
55860	ACTR10	ACTR10_sg3	NA	296	NA	324	193	224	NA	266	114	245	267	159	2502
55860	ACTR10	ACTR10_sg4	NA	44	NA	82	58	78	NA	109	53	76	78	57	1109
55860	ACTR10	ACTR10_sg5	NA	455	NA	248	182	215	NA	306	146	217	287	338	3089
10121	ACTR1A	ACTR1A_sg1	NA	1817	NA	1342	1274	1211	NA	1424	1400	1301	1702	1473	11329
10121	ACTR1A	ACTR1A_sg2	NA	628	NA	519	357	481	NA	420	322	556	500	631	3034
10121	ACTR1A	ACTR1A_sg3	NA	150	NA	236	136	173	NA	192	113	234	183	260	1195
10121	ACTR1A	ACTR1A_sg4	NA	311	NA	258	147	198	NA	284	179	257	304	223	3254
10121	ACTR1A	ACTR1A_sg5	NA	299	NA	264	201	182	NA	160	170	168	262	202	1482
10120	ACTR1B	ACTR1B_sg1	NA	3966	NA	2803	2401	3031	NA	3807	2522	3307	3592	3851	9580
10120	ACTR1B	ACTR1B_sg2	NA	409	NA	420	245	317	NA	611	293	380	387	457	1155
10120	ACTR1B	ACTR1B_sg3	NA	448	NA	212	274	266	NA	243	220	316	383	286	723
10120	ACTR1B	ACTR1B_sg4	NA	402	NA	235	289	312	NA	289	231	410	446	385	1995
10120	ACTR1B	ACTR1B_sg5	NA	1556	NA	1035	1121	1157	NA	1243	1152	1328	1663	1414	12230
10097	ACTR2	ACTR2_sg1	NA	1587	NA	1280	971	1065	NA	1255	777	944	1051	990	7111
10097	ACTR2	ACTR2_sg2	NA	235	NA	160	183	185	NA	113	193	184	248	217	761
10097	ACTR2	ACTR2_sg3	NA	225	NA	177	77	120	NA	128	37	77	77	111	913
10097	ACTR2	ACTR2_sg4	NA	3890	NA	2793	2175	2577	NA	2833	1985	2591	2690	2457	12007
10097	ACTR2	ACTR2_sg5	NA	1036	NA	834	576	575	NA	747	402	886	768	751	6694
10096	ACTR3	ACTR3_sg1	NA	538	NA	413	358	468	NA	483	318	417	429	571	2362
10096	ACTR3	ACTR3_sg2	NA	1486	NA	1053	756	1079	NA	1321	855	1083	984	1043	6162
10096	ACTR3	ACTR3_sg3	NA	1933	NA	1404	1090	1290	NA	1597	1016	952	1493	1273	9907
10096	ACTR3	ACTR3_sg4	NA	566	NA	309	296	325	NA	415	300	250	412	296	2652
10096	ACTR3	ACTR3_sg5	NA	2375	NA	1679	1293	1690	NA	1905	1261	1604	1929	1804	8649
57180	ACTR3B	ACTR3B_sg1	NA	1135	NA	577	643	753	NA	734	730	606	1146	919	2357
57180	ACTR3B	ACTR3B_sg2	NA	660	NA	499	480	542	NA	867	415	541	759	727	1847
57180	ACTR3B	ACTR3B_sg3	NA	865	NA	773	583	828	NA	787	766	846	927	791	4309
57180	ACTR3B	ACTR3B_sg4	NA	115	NA	94	47	89	NA	51	43	83	72	108	719
57180	ACTR3B	ACTR3B_sg5	NA	2504	NA	1769	1425	1778	NA	2490	1250	1773	2036	2309	8147
653857	ACTR3C	ACTR3C_sg1	NA	1283	NA	643	755	838	NA	1122	704	838	1270	1065	3534
653857	ACTR3C	ACTR3C_sg2	NA	1864	NA	1391	1055	1269	NA	1879	1176	1305	1730	1516	5579
653857	ACTR3C	ACTR3C_sg3	NA	261	NA	153	105	169	NA	176	34	157	78	135	1499
653857	ACTR3C	ACTR3C_sg4	NA	1903	NA	1453	1261	1455	NA	1990	1115	1727	2104	1753	5995
653857	ACTR3C	ACTR3C_sg5	NA	2945	NA	2194	1809	2123	NA	3003	2096	2410	2811	2662	9907
79913	ACTR5	ACTR5_sg1	NA	214	NA	160	137	142	NA	82	90	115	148	155	809
79913	ACTR5	ACTR5_sg2	NA	448	NA	351	204	305	NA	374	273	298	331	362	1755
79913	ACTR5	ACTR5_sg3	NA	305	NA	261	201	266	NA	300	210	271	291	304	1053
79913	ACTR5	ACTR5_sg4	NA	1641	NA	1050	867	1045	NA	1086	722	1154	1401	1216	9462
79913	ACTR5	ACTR5_sg5	NA	2568	NA	1604	1399	1855	NA	2133	1143	1644	1679	1903	9688
64431	ACTR6	ACTR6_sg1	NA	127	NA	138	58	102	NA	95	49	42	84	94	744
64431	ACTR6	ACTR6_sg2	NA	121	NA	82	94	78	NA	62	75	29	139	15	1432
64431	ACTR6	ACTR6_sg3	NA	672	NA	457	465	486	NA	285	264	224	405	404	2295
64431	ACTR6	ACTR6_sg4	NA	172	NA	130	99	152	NA	62	94	108	122	120	835
64431	ACTR6	ACTR6_sg5	NA	1120	NA	799	717	625	NA	662	496	787	798	796	7491
93973	ACTR8	ACTR8_sg1	NA	167	NA	190	125	154	NA	104	161	108	162	151	1258
93973	ACTR8	ACTR8_sg2	NA	145	NA	72	48	80	NA	103	53	42	40	104	965
93973	ACTR8	ACTR8_sg3	NA	74	NA	66	36	67	NA	59	36	47	38	40	437
93973	ACTR8	ACTR8_sg4	NA	315	NA	199	184	190	NA	186	166	210	182	215	1286
93973	ACTR8	ACTR8_sg5	NA	263	NA	234	176	203	NA	167	186	174	168	328	1217
139741	ACTRT1	ACTRT1_sg1	NA	1224	NA	907	762	853	NA	1024	887	992	1448	1108	2686
139741	ACTRT1	ACTRT1_sg2	NA	683	NA	580	497	600	NA	627	498	650	871	884	1618
139741	ACTRT1	ACTRT1_sg3	NA	2959	NA	2211	1758	2074	NA	2446	1793	2472	2853	2824	10338
139741	ACTRT1	ACTRT1_sg4	NA	183	NA	56	99	90	NA	173	86	92	102	77	904
139741	ACTRT1	ACTRT1_sg5	NA	544	NA	471	303	469	NA	603	369	461	517	558	1499
140625	ACTRT2	ACTRT2_sg1	NA	469	NA	233	240	299	NA	222	207	238	366	383	1253
140625	ACTRT2	ACTRT2_sg2	NA	854	NA	486	492	607	NA	554	394	598	613	739	1715
140625	ACTRT2	ACTRT2_sg3	NA	1844	NA	1312	1167	1290	NA	1656	1293	1471	1819	1558	4527
140625	ACTRT2	ACTRT2_sg4	NA	279	NA	253	165	181	NA	251	180	232	238	302	680
140625	ACTRT2	ACTRT2_sg5	NA	396	NA	257	202	183	NA	270	301	142	371	280	738
84517	ACTRT3	ACTRT3_sg1	NA	1171	NA	883	869	857	NA	1034	877	780	1340	1167	4500
84517	ACTRT3	ACTRT3_sg2	NA	2149	NA	1548	1194	1523	NA	1858	1106	1806	1780	1981	6762
84517	ACTRT3	ACTRT3_sg3	NA	346	NA	200	217	299	NA	326	220	344	337	379	1360
84517	ACTRT3	ACTRT3_sg4	NA	586	NA	533	447	521	NA	311	404	446	616	531	1891
84517	ACTRT3	ACTRT3_sg5	NA	269	NA	129	116	156	NA	427	113	97	148	187	578
90	ACVR1	ACVR1_sg1	NA	2369	NA	1127	1158	1333	NA	2163	1008	1359	1776	1503	4873
90	ACVR1	ACVR1_sg2	NA	1580	NA	721	749	889	NA	1230	750	684	942	1102	3264
90	ACVR1	ACVR1_sg3	NA	1182	NA	542	579	747	NA	1039	833	593	1162	931	3443
90	ACVR1	ACVR1_sg4	NA	451	NA	90	238	250	NA	378	108	191	312	187	949
90	ACVR1	ACVR1_sg8	NA	1990	NA	1119	873	1080	NA	1565	839	1069	1447	1551	3282
91	ACVR1B	ACVR1B_sg1	NA	453	NA	352	270	314	NA	412	315	246	398	457	1277
91	ACVR1B	ACVR1B_sg2	NA	369	NA	344	346	284	NA	226	353	374	540	408	1909
91	ACVR1B	ACVR1B_sg3	NA	571	NA	437	304	422	NA	446	261	398	440	421	1663
91	ACVR1B	ACVR1B_sg4	NA	276	NA	105	195	147	NA	123	236	168	324	180	785
91	ACVR1B	ACVR1B_sg5	NA	602	NA	546	346	460	NA	362	325	442	485	490	2076
130399	ACVR1C	ACVR1C_sg1	NA	2636	NA	1883	1603	1953	NA	2750	1585	2065	2528	2408	6368
130399	ACVR1C	ACVR1C_sg2	NA	4214	NA	3578	2847	3363	NA	3829	2949	3993	4893	4210	9755
130399	ACVR1C	ACVR1C_sg3	NA	719	NA	488	410	514	NA	696	341	665	578	825	1971
130399	ACVR1C	ACVR1C_sg4	NA	885	NA	576	467	596	NA	738	473	647	843	881	2696
130399	ACVR1C	ACVR1C_sg5	NA	4603	NA	3175	2885	3340	NA	4115	2955	3592	4665	4222	11415
92	ACVR2A	ACVR2A_sg1	NA	2015	NA	1269	1385	1451	NA	1924	1458	1425	2022	1839	8057
92	ACVR2A	ACVR2A_sg2	NA	929	NA	614	568	631	NA	772	508	582	897	803	3045
92	ACVR2A	ACVR2A_sg3	NA	421	NA	263	301	290	NA	372	289	280	350	387	1443
92	ACVR2A	ACVR2A_sg4	NA	576	NA	442	330	451	NA	500	307	439	545	415	1372
92	ACVR2A	ACVR2A_sg5	NA	296	NA	262	235	280	NA	286	232	386	475	360	1263
93	ACVR2B	ACVR2B_sg1	NA	2170	NA	1412	1147	1448	NA	1796	983	1861	1522	1738	4975
93	ACVR2B	ACVR2B_sg2	NA	528	NA	310	333	395	NA	315	313	370	574	452	2782
93	ACVR2B	ACVR2B_sg3	NA	310	NA	277	168	216	NA	305	206	209	246	268	1005
93	ACVR2B	ACVR2B_sg4	NA	192	NA	141	114	172	NA	280	64	88	160	165	508
93	ACVR2B	ACVR2B_sg5	NA	150	NA	88	77	53	NA	84	58	90	77	87	870
94	ACVRL1	ACVRL1_sg1	NA	834	NA	529	436	608	NA	679	433	674	692	640	2704
94	ACVRL1	ACVRL1_sg2	NA	387	NA	290	285	247	NA	285	220	265	393	316	1441
94	ACVRL1	ACVRL1_sg3	NA	672	NA	446	418	482	NA	525	469	510	657	471	2018
94	ACVRL1	ACVRL1_sg4	NA	1269	NA	861	830	874	NA	1290	917	1067	1381	1419	3891
94	ACVRL1	ACVRL1_sg5	NA	2231	NA	1513	1249	1569	NA	1870	1210	1647	1896	1996	6649
95	ACY1	ACY1_sg1	NA	360	NA	246	262	282	NA	399	219	208	332	401	1055
95	ACY1	ACY1_sg2	NA	220	NA	78	97	112	NA	134	51	145	173	129	479
95	ACY1	ACY1_sg3	NA	693	NA	486	451	535	NA	840	416	494	600	467	1658
95	ACY1	ACY1_sg4	NA	246	NA	177	152	256	NA	353	176	231	240	263	974
95	ACY1	ACY1_sg5	NA	1782	NA	1343	1000	1399	NA	1660	1149	1347	1667	1588	6332
100	ADA	ADA_sg1	NA	680	NA	452	482	462	NA	463	488	412	669	578	2308
100	ADA	ADA_sg2	NA	372	NA	233	239	308	NA	425	288	248	317	311	1191
100	ADA	ADA_sg3	NA	3032	NA	2296	1857	2399	NA	3367	1817	2901	2844	3196	9025
100	ADA	ADA_sg4	NA	353	NA	262	189	253	NA	231	169	277	307	306	971
100	ADA	ADA_sg5	NA	539	NA	336	378	384	NA	437	465	301	493	467	1060
102	ADAM10	ADAM10_sg1	NA	313	NA	359	313	257	NA	372	265	187	514	325	903
102	ADAM10	ADAM10_sg2	NA	550	NA	279	317	372	NA	313	332	310	430	444	1539
102	ADAM10	ADAM10_sg3	NA	834	NA	688	673	725	NA	487	676	494	895	777	2763
102	ADAM10	ADAM10_sg4	NA	713	NA	555	559	565	NA	737	515	681	836	790	2712
102	ADAM10	ADAM10_sg5	NA	2332	NA	1652	1267	1732	NA	1981	1178	1807	1947	2143	7515
4185	ADAM11	ADAM11_sg1	NA	285	NA	137	223	233	NA	274	143	272	323	301	1132
4185	ADAM11	ADAM11_sg2	NA	321	NA	284	229	263	NA	226	166	199	305	249	1753
4185	ADAM11	ADAM11_sg3	NA	380	NA	331	258	334	NA	361	261	314	374	318	1018
4185	ADAM11	ADAM11_sg4	NA	645	NA	349	319	398	NA	609	260	378	452	399	1231
4185	ADAM11	ADAM11_sg5	NA	915	NA	483	645	633	NA	647	414	699	917	790	2484
8038	ADAM12	ADAM12_sg1	NA	280	NA	291	109	239	NA	188	109	232	217	359	974
8038	ADAM12	ADAM12_sg2	NA	377	NA	265	275	255	NA	356	230	209	426	298	1125
8038	ADAM12	ADAM12_sg3	NA	267	NA	187	116	160	NA	315	174	217	212	231	1035
8038	ADAM12	ADAM12_sg4	NA	484	NA	372	267	370	NA	452	366	533	400	486	1812
8038	ADAM12	ADAM12_sg5	NA	492	NA	390	284	328	NA	340	347	460	426	344	994
8751	ADAM15	ADAM15_sg1	NA	544	NA	468	435	417	NA	525	404	682	536	631	2739
8751	ADAM15	ADAM15_sg2	NA	248	NA	208	127	176	NA	255	209	125	329	175	870
8751	ADAM15	ADAM15_sg3	NA	683	NA	356	306	381	NA	618	422	392	534	427	1303
8751	ADAM15	ADAM15_sg4	NA	70	NA	72	40	59	NA	52	42	37	44	95	848
8751	ADAM15	ADAM15_sg5	NA	242	NA	206	173	164	NA	317	169	326	178	257	1041
6868	ADAM17	ADAM17_sg1	NA	1177	NA	918	688	801	NA	1022	681	1069	1099	1027	3486
6868	ADAM17	ADAM17_sg2	NA	1231	NA	992	924	912	NA	1419	885	1158	1589	1344	5666
6868	ADAM17	ADAM17_sg3	NA	2112	NA	1665	1497	1616	NA	2157	1297	1670	2236	1794	8610
6868	ADAM17	ADAM17_sg4	NA	221	NA	153	235	171	NA	125	211	188	404	205	1358
6868	ADAM17	ADAM17_sg5	NA	2270	NA	1876	1383	1465	NA	1804	1436	1497	2133	1803	7423
8749	ADAM18	ADAM18_sg1	NA	1639	NA	1009	1008	1122	NA	1695	919	1333	1408	1495	3538
8749	ADAM18	ADAM18_sg2	NA	3327	NA	2532	1877	2354	NA	3026	1921	2694	2966	3254	8760
8749	ADAM18	ADAM18_sg3	NA	3848	NA	2952	2457	2682	NA	3794	2186	3211	3773	3563	8967
8749	ADAM18	ADAM18_sg4	NA	100	NA	89	89	84	NA	171	94	137	130	100	1011
8749	ADAM18	ADAM18_sg5	NA	114	NA	126	63	78	NA	169	77	101	140	93	319
8728	ADAM19	ADAM19_sg1	NA	433	NA	302	262	266	NA	389	262	208	477	321	1032
8728	ADAM19	ADAM19_sg2	NA	277	NA	200	203	212	NA	303	210	179	271	187	585
8728	ADAM19	ADAM19_sg3	NA	279	NA	161	93	98	NA	169	97	159	120	205	379
8728	ADAM19	ADAM19_sg4	NA	244	NA	278	114	189	NA	213	127	285	330	219	899
8728	ADAM19	ADAM19_sg5	NA	215	NA	173	125	197	NA	183	162	185	284	204	795
2515	ADAM2	ADAM2_sg1	NA	2867	NA	2143	1864	2050	NA	2512	1965	1996	3070	2375	5395
2515	ADAM2	ADAM2_sg2	NA	326	NA	257	248	255	NA	354	228	337	351	376	1103
2515	ADAM2	ADAM2_sg3	NA	2535	NA	1671	1501	1716	NA	2196	1450	2100	2197	2519	9488
2515	ADAM2	ADAM2_sg4	NA	2309	NA	1482	1124	1684	NA	1846	1239	1736	1988	1998	6180
2515	ADAM2	ADAM2_sg5	NA	3331	NA	2326	1832	2252	NA	2735	2124	2728	3288	3044	8091
8748	ADAM20	ADAM20_sg1	NA	908	NA	682	601	746	NA	829	606	910	882	836	2799
8748	ADAM20	ADAM20_sg2	NA	1178	NA	854	787	819	NA	1228	813	1091	1266	1159	2764
8748	ADAM20	ADAM20_sg3	NA	303	NA	218	162	233	NA	253	92	141	232	185	1083
8748	ADAM20	ADAM20_sg4	NA	472	NA	343	335	348	NA	550	258	408	460	424	1703
8748	ADAM20	ADAM20_sg5	NA	3299	NA	2152	1957	2334	NA	2730	2031	2206	3105	2983	9614
8747	ADAM21	ADAM21_sg1	NA	506	NA	402	371	430	NA	506	413	532	762	425	1242
8747	ADAM21	ADAM21_sg2	NA	3420	NA	2666	2115	2405	NA	3569	1871	3116	3283	3416	9167
8747	ADAM21	ADAM21_sg3	NA	3202	NA	2182	1925	2255	NA	2702	1973	2223	2908	2509	8011
8747	ADAM21	ADAM21_sg4	NA	5340	NA	4003	3221	4015	NA	4705	3733	4262	5425	5113	15249
8747	ADAM21	ADAM21_sg5	NA	1008	NA	864	653	784	NA	1135	680	867	1188	1065	3222
53616	ADAM22	ADAM22_sg1	NA	1174	NA	846	628	842	NA	1159	538	664	871	1085	3133
53616	ADAM22	ADAM22_sg2	NA	336	NA	365	305	306	NA	384	298	320	474	312	1535
53616	ADAM22	ADAM22_sg3	NA	67	NA	48	38	55	NA	35	66	88	61	122	732
53616	ADAM22	ADAM22_sg4	NA	787	NA	531	396	523	NA	583	382	561	524	679	3111
53616	ADAM22	ADAM22_sg5	NA	2873	NA	1922	1673	1866	NA	2559	1488	1846	2667	2447	9431
8745	ADAM23	ADAM23_sg1	NA	473	NA	432	407	409	NA	455	387	442	486	565	1902
8745	ADAM23	ADAM23_sg2	NA	3451	NA	2475	2234	2560	NA	3293	2350	2483	3362	3272	9588
8745	ADAM23	ADAM23_sg3	NA	2426	NA	1473	1417	1801	NA	2652	1411	2183	2121	2253	8306
8745	ADAM23	ADAM23_sg4	NA	475	NA	337	284	313	NA	333	217	348	534	396	1304
8745	ADAM23	ADAM23_sg5	NA	278	NA	277	170	209	NA	347	167	257	311	292	1357
10863	ADAM28	ADAM28_sg1	NA	331	NA	271	235	285	NA	454	284	289	420	395	1267
10863	ADAM28	ADAM28_sg2	NA	1407	NA	1024	761	942	NA	1050	849	1075	1332	1247	3805
10863	ADAM28	ADAM28_sg3	NA	253	NA	197	153	188	NA	143	273	117	326	296	775
10863	ADAM28	ADAM28_sg4	NA	9893	NA	7188	5893	7152	NA	8542	6170	7352	9906	9048	19627
10863	ADAM28	ADAM28_sg5	NA	1540	NA	1146	1017	1261	NA	1190	770	1074	1602	1292	6309
11086	ADAM29	ADAM29_sg1	NA	881	NA	617	421	617	NA	657	438	667	718	663	2255
11086	ADAM29	ADAM29_sg2	NA	985	NA	760	587	702	NA	807	469	766	1005	906	2093
11086	ADAM29	ADAM29_sg3	NA	919	NA	604	679	703	NA	591	639	841	983	930	2774
11086	ADAM29	ADAM29_sg4	NA	969	NA	662	679	689	NA	883	719	812	872	861	2278
11086	ADAM29	ADAM29_sg5	NA	1399	NA	977	854	1057	NA	1112	997	899	1287	1161	3437
11085	ADAM30	ADAM30_sg1	NA	1638	NA	1269	959	1294	NA	1588	1058	1290	1688	1542	5390
11085	ADAM30	ADAM30_sg2	NA	273	NA	182	127	165	NA	188	145	148	243	192	868
11085	ADAM30	ADAM30_sg3	NA	554	NA	410	349	368	NA	333	419	282	477	462	1871
11085	ADAM30	ADAM30_sg4	NA	595	NA	386	298	383	NA	644	236	498	446	459	1389
11085	ADAM30	ADAM30_sg5	NA	1137	NA	887	764	780	NA	885	578	644	1009	1078	2843
203102	ADAM32	ADAM32_sg1	NA	1661	NA	1349	969	1245	NA	1962	1019	1739	1442	1598	4161
203102	ADAM32	ADAM32_sg2	NA	1999	NA	1370	992	1346	NA	1702	1140	1478	1658	1516	4764
203102	ADAM32	ADAM32_sg3	NA	1683	NA	1230	1099	1304	NA	1853	1067	1224	1599	1591	4329
203102	ADAM32	ADAM32_sg4	NA	4076	NA	2846	2384	2838	NA	3481	2191	3277	3493	3625	9683
203102	ADAM32	ADAM32_sg5	NA	613	NA	510	358	425	NA	629	402	528	666	642	1816
80332	ADAM33	ADAM33_sg1	NA	1597	NA	1146	1112	1270	NA	1736	1186	1198	1797	1668	5042
80332	ADAM33	ADAM33_sg2	NA	378	NA	306	195	251	NA	307	283	320	427	349	1559
80332	ADAM33	ADAM33_sg3	NA	1272	NA	974	847	1004	NA	943	913	858	1117	1180	4423
80332	ADAM33	ADAM33_sg4	NA	464	NA	250	230	360	NA	317	224	330	380	401	914
80332	ADAM33	ADAM33_sg5	NA	200	NA	264	181	216	NA	191	174	178	252	217	855
8756	ADAM7	ADAM7_sg1	NA	1160	NA	776	644	784	NA	887	617	818	841	933	2675
8756	ADAM7	ADAM7_sg2	NA	2916	NA	1867	1720	1910	NA	2770	1656	2249	2711	2678	7965
8756	ADAM7	ADAM7_sg3	NA	3405	NA	2207	1922	2388	NA	2879	2023	2180	3377	2534	8352
8756	ADAM7	ADAM7_sg4	NA	722	NA	460	378	523	NA	814	356	522	610	759	1754
8756	ADAM7	ADAM7_sg5	NA	754	NA	629	460	653	NA	708	470	781	744	916	2149
101	ADAM8	ADAM8_sg1	NA	334	NA	134	203	201	NA	254	239	145	241	217	536
101	ADAM8	ADAM8_sg2	NA	339	NA	289	217	253	NA	434	220	298	326	264	750
101	ADAM8	ADAM8_sg3	NA	455	NA	247	231	288	NA	489	245	322	437	311	1221
101	ADAM8	ADAM8_sg4	NA	377	NA	324	241	288	NA	247	196	287	355	369	1708
101	ADAM8	ADAM8_sg5	NA	1707	NA	1009	952	1086	NA	1255	1003	939	1405	1313	7039
8754	ADAM9	ADAM9_sg1	NA	1130	NA	889	509	819	NA	915	640	786	1071	918	2933
8754	ADAM9	ADAM9_sg2	NA	1520	NA	1205	828	1144	NA	1448	885	1272	1500	1467	2877
8754	ADAM9	ADAM9_sg3	NA	2007	NA	1509	1386	1478	NA	1746	1546	1594	1923	1873	6146
8754	ADAM9	ADAM9_sg4	NA	825	NA	769	484	736	NA	901	650	939	943	888	1758
8754	ADAM9	ADAM9_sg5	NA	132	NA	141	118	110	NA	30	119	75	94	85	391
27299	ADAMDEC1	ADAMDEC1_sg1	NA	1029	NA	690	665	703	NA	845	605	659	946	818	2394
27299	ADAMDEC1	ADAMDEC1_sg2	NA	309	NA	250	240	259	NA	335	219	220	327	339	891
27299	ADAMDEC1	ADAMDEC1_sg3	NA	2030	NA	1800	1546	1496	NA	1828	1342	1723	2156	1959	5177
27299	ADAMDEC1	ADAMDEC1_sg4	NA	4679	NA	3079	2930	3228	NA	4331	2688	3243	4547	4259	13320
27299	ADAMDEC1	ADAMDEC1_sg5	NA	2208	NA	1876	1359	1629	NA	2051	1228	1526	1971	2117	5135
9510	ADAMTS1	ADAMTS1_sg1	NA	128	NA	130	86	110	NA	184	60	125	137	112	602
9510	ADAMTS1	ADAMTS1_sg2	NA	145	NA	79	90	94	NA	77	109	98	206	122	699
9510	ADAMTS1	ADAMTS1_sg3	NA	248	NA	216	178	189	NA	158	205	143	308	263	1382
9510	ADAMTS1	ADAMTS1_sg4	NA	514	NA	281	229	228	NA	286	273	218	393	264	1321
9510	ADAMTS1	ADAMTS1_sg5	NA	164	NA	100	57	101	NA	61	112	87	74	123	590
81794	ADAMTS10	ADAMTS10_sg1	NA	2683	NA	1962	1689	1913	NA	2393	1749	1968	2719	2135	6754
81794	ADAMTS10	ADAMTS10_sg2	NA	3988	NA	2641	2568	2903	NA	3946	2494	3411	3797	3421	9172
81794	ADAMTS10	ADAMTS10_sg3	NA	1606	NA	1272	1047	1209	NA	1254	986	1617	1650	1668	6102
81794	ADAMTS10	ADAMTS10_sg4	NA	545	NA	470	383	485	NA	432	376	590	508	570	804
81794	ADAMTS10	ADAMTS10_sg5	NA	461	NA	292	236	257	NA	233	179	241	261	292	1239
81792	ADAMTS12	ADAMTS12_sg1	NA	1310	NA	963	763	943	NA	1310	746	1128	1229	1045	3084
81792	ADAMTS12	ADAMTS12_sg2	NA	670	NA	626	396	495	NA	685	343	699	617	758	1168
81792	ADAMTS12	ADAMTS12_sg3	NA	444	NA	305	256	313	NA	292	236	285	456	343	1320
81792	ADAMTS12	ADAMTS12_sg4	NA	331	NA	192	224	178	NA	307	142	308	400	244	934
81792	ADAMTS12	ADAMTS12_sg5	NA	531	NA	512	292	399	NA	649	202	594	444	543	959
11093	ADAMTS13	ADAMTS13_sg1	NA	1447	NA	945	981	945	NA	1518	881	1033	1432	1200	4154
11093	ADAMTS13	ADAMTS13_sg2	NA	816	NA	515	556	596	NA	457	527	656	833	628	5695
11093	ADAMTS13	ADAMTS13_sg3	NA	319	NA	257	245	207	NA	271	231	362	424	324	1447
11093	ADAMTS13	ADAMTS13_sg4	NA	466	NA	320	281	326	NA	396	244	375	381	352	1214
11093	ADAMTS13	ADAMTS13_sg5	NA	450	NA	360	253	373	NA	402	279	507	555	522	1636
140766	ADAMTS14	ADAMTS14_sg1	NA	1120	NA	820	558	745	NA	1084	746	871	952	940	2520
140766	ADAMTS14	ADAMTS14_sg2	NA	632	NA	428	336	460	NA	682	339	428	595	671	1994
140766	ADAMTS14	ADAMTS14_sg3	NA	141	NA	134	38	72	NA	45	43	165	64	111	510
140766	ADAMTS14	ADAMTS14_sg4	NA	399	NA	318	233	353	NA	417	319	486	379	408	1448
140766	ADAMTS14	ADAMTS14_sg5	NA	2251	NA	1540	1301	1456	NA	2067	1188	1687	1736	2264	6466
170689	ADAMTS15	ADAMTS15_sg1	NA	374	NA	274	227	275	NA	441	223	273	360	319	971
170689	ADAMTS15	ADAMTS15_sg2	NA	350	NA	204	158	265	NA	340	163	329	229	365	921
170689	ADAMTS15	ADAMTS15_sg3	NA	604	NA	541	461	518	NA	645	420	640	792	550	2023
170689	ADAMTS15	ADAMTS15_sg4	NA	394	NA	247	255	219	NA	132	180	306	348	314	817
170689	ADAMTS15	ADAMTS15_sg5	NA	1714	NA	1369	1015	1267	NA	1660	1195	1263	1780	1850	4774
170690	ADAMTS16	ADAMTS16_sg1	NA	2243	NA	1613	1234	1581	NA	1965	1486	1604	2233	2041	6902
170690	ADAMTS16	ADAMTS16_sg2	NA	885	NA	425	508	527	NA	527	460	594	666	582	1811
170690	ADAMTS16	ADAMTS16_sg3	NA	487	NA	355	324	361	NA	367	319	317	488	374	1561
170690	ADAMTS16	ADAMTS16_sg4	NA	282	NA	167	171	251	NA	443	195	287	315	276	745
170690	ADAMTS16	ADAMTS16_sg5	NA	351	NA	300	215	243	NA	238	299	282	368	361	954
170691	ADAMTS17	ADAMTS17_sg1	NA	384	NA	161	236	252	NA	360	173	274	325	362	1261
170691	ADAMTS17	ADAMTS17_sg2	NA	659	NA	636	363	488	NA	621	438	580	543	689	1646
170691	ADAMTS17	ADAMTS17_sg3	NA	290	NA	186	142	212	NA	177	218	237	360	261	901
170691	ADAMTS17	ADAMTS17_sg4	NA	627	NA	480	369	399	NA	538	376	372	609	521	1902
170691	ADAMTS17	ADAMTS17_sg5	NA	550	NA	422	426	457	NA	426	403	613	635	574	1353
170692	ADAMTS18	ADAMTS18_sg1	NA	957	NA	699	540	723	NA	757	688	733	1004	1001	2697
170692	ADAMTS18	ADAMTS18_sg2	NA	1944	NA	1102	1093	1366	NA	1781	1134	1097	1653	1442	7055
170692	ADAMTS18	ADAMTS18_sg3	NA	500	NA	438	356	373	NA	507	452	385	602	546	1345
170692	ADAMTS18	ADAMTS18_sg4	NA	213	NA	157	141	164	NA	221	145	213	207	234	814
170692	ADAMTS18	ADAMTS18_sg5	NA	497	NA	377	323	357	NA	582	417	315	517	480	1223
171019	ADAMTS19	ADAMTS19_sg1	NA	1067	NA	623	581	757	NA	816	621	912	972	899	3001
171019	ADAMTS19	ADAMTS19_sg2	NA	894	NA	616	591	686	NA	772	511	601	883	759	2701
171019	ADAMTS19	ADAMTS19_sg3	NA	427	NA	237	239	315	NA	419	280	430	386	423	996
171019	ADAMTS19	ADAMTS19_sg4	NA	330	NA	274	193	201	NA	328	203	178	244	278	986
171019	ADAMTS19	ADAMTS19_sg5	NA	264	NA	228	172	264	NA	316	133	351	312	300	979
9509	ADAMTS2	ADAMTS2_sg1	NA	371	NA	294	165	264	NA	415	113	323	233	260	645
9509	ADAMTS2	ADAMTS2_sg2	NA	778	NA	578	594	527	NA	571	715	568	895	751	2147
9509	ADAMTS2	ADAMTS2_sg3	NA	318	NA	112	113	144	NA	237	108	137	109	192	603
9509	ADAMTS2	ADAMTS2_sg4	NA	385	NA	297	162	296	NA	373	200	347	331	327	793
9509	ADAMTS2	ADAMTS2_sg5	NA	1538	NA	955	994	1210	NA	1341	1013	1094	1662	1450	5661
80070	ADAMTS20	ADAMTS20_sg1	NA	1546	NA	954	772	1071	NA	1241	784	1089	1134	1252	4273
80070	ADAMTS20	ADAMTS20_sg2	NA	288	NA	222	201	251	NA	267	197	361	364	319	1237
80070	ADAMTS20	ADAMTS20_sg3	NA	221	NA	151	133	147	NA	174	128	131	227	131	588
80070	ADAMTS20	ADAMTS20_sg4	NA	336	NA	292	333	194	NA	186	260	246	414	271	924
80070	ADAMTS20	ADAMTS20_sg5	NA	3552	NA	2349	2269	2580	NA	3116	2338	2459	3532	3329	9274
9508	ADAMTS3	ADAMTS3_sg1	NA	529	NA	391	304	431	NA	303	328	444	532	461	1305
9508	ADAMTS3	ADAMTS3_sg2	NA	1411	NA	1063	795	1128	NA	1442	775	934	1155	1215	3659
9508	ADAMTS3	ADAMTS3_sg3	NA	379	NA	231	233	205	NA	293	172	225	358	270	1279
9508	ADAMTS3	ADAMTS3_sg4	NA	554	NA	255	260	296	NA	265	135	283	310	397	1153
9508	ADAMTS3	ADAMTS3_sg5	NA	616	NA	389	340	404	NA	647	301	408	473	573	1313
9507	ADAMTS4	ADAMTS4_sg1	NA	2308	NA	1710	1372	1687	NA	2138	1396	1638	1944	2067	5502
9507	ADAMTS4	ADAMTS4_sg2	NA	122	NA	145	90	108	NA	73	93	56	125	66	563
9507	ADAMTS4	ADAMTS4_sg3	NA	158	NA	140	99	128	NA	100	110	136	111	175	646
9507	ADAMTS4	ADAMTS4_sg4	NA	358	NA	210	166	248	NA	212	195	197	261	263	1106
9507	ADAMTS4	ADAMTS4_sg5	NA	221	NA	113	86	115	NA	265	55	120	71	189	609
11096	ADAMTS5	ADAMTS5_sg1	NA	345	NA	249	174	224	NA	300	173	223	323	314	889
11096	ADAMTS5	ADAMTS5_sg2	NA	96	NA	151	108	87	NA	64	138	205	173	114	596
11096	ADAMTS5	ADAMTS5_sg3	NA	652	NA	541	305	455	NA	972	310	470	542	574	1290
11096	ADAMTS5	ADAMTS5_sg4	NA	755	NA	525	387	519	NA	624	426	492	686	626	2144
11096	ADAMTS5	ADAMTS5_sg5	NA	868	NA	868	606	665	NA	965	570	730	914	773	3957
11174	ADAMTS6	ADAMTS6_sg1	NA	1397	NA	842	801	880	NA	1263	883	928	1243	1366	4162
11174	ADAMTS6	ADAMTS6_sg2	NA	432	NA	291	283	359	NA	379	331	381	512	478	1459
11174	ADAMTS6	ADAMTS6_sg3	NA	2475	NA	1991	1367	1807	NA	2146	1298	1838	2298	2092	9296
11174	ADAMTS6	ADAMTS6_sg4	NA	467	NA	295	306	279	NA	360	292	358	543	455	1417
11174	ADAMTS6	ADAMTS6_sg5	NA	2388	NA	1805	1374	1695	NA	1921	1417	2127	2390	2255	8577
11173	ADAMTS7	ADAMTS7_sg1	NA	283	NA	99	86	139	NA	133	136	160	107	141	424
11173	ADAMTS7	ADAMTS7_sg2	NA	581	NA	334	219	399	NA	608	246	326	332	430	1841
11173	ADAMTS7	ADAMTS7_sg3	NA	1043	NA	820	670	827	NA	994	676	694	1112	819	3847
11173	ADAMTS7	ADAMTS7_sg4	NA	476	NA	292	361	375	NA	366	369	299	578	466	1083
11173	ADAMTS7	ADAMTS7_sg5	NA	399	NA	308	320	329	NA	430	316	315	414	357	1618
11095	ADAMTS8	ADAMTS8_sg1	NA	228	NA	181	136	141	NA	153	147	162	239	188	646
11095	ADAMTS8	ADAMTS8_sg2	NA	1122	NA	923	710	951	NA	1116	792	972	1364	1094	3650
11095	ADAMTS8	ADAMTS8_sg3	NA	86	NA	56	47	88	NA	37	30	110	60	67	959
11095	ADAMTS8	ADAMTS8_sg4	NA	299	NA	137	133	180	NA	218	125	56	253	188	935
11095	ADAMTS8	ADAMTS8_sg5	NA	584	NA	517	315	509	NA	638	427	470	584	548	1783
56999	ADAMTS9	ADAMTS9_sg1	NA	861	NA	571	459	596	NA	537	473	582	686	648	2582
56999	ADAMTS9	ADAMTS9_sg2	NA	243	NA	212	155	229	NA	451	109	371	196	310	867
56999	ADAMTS9	ADAMTS9_sg3	NA	207	NA	107	66	164	NA	168	98	203	136	189	334
56999	ADAMTS9	ADAMTS9_sg4	NA	748	NA	549	370	410	NA	625	198	576	525	702	1980
56999	ADAMTS9	ADAMTS9_sg5	NA	2095	NA	1523	1111	1458	NA	1863	1215	1596	2010	1831	6496
92949	ADAMTSL1	ADAMTSL1_sg1	NA	3450	NA	2389	1903	2717	NA	3198	2034	2947	3137	3327	9732
92949	ADAMTSL1	ADAMTSL1_sg2	NA	3182	NA	2298	2100	2306	NA	2746	2205	2595	3246	3012	9066
92949	ADAMTSL1	ADAMTSL1_sg3	NA	534	NA	285	340	388	NA	660	297	257	663	409	895
92949	ADAMTSL1	ADAMTSL1_sg4	NA	429	NA	262	288	390	NA	525	364	411	481	439	1197
92949	ADAMTSL1	ADAMTSL1_sg5	NA	355	NA	274	203	284	NA	299	223	306	341	288	780
57188	ADAMTSL3	ADAMTSL3_sg1	NA	299	NA	291	227	229	NA	331	195	531	382	363	951
57188	ADAMTSL3	ADAMTSL3_sg2	NA	536	NA	489	426	410	NA	380	453	488	733	614	1876
57188	ADAMTSL3	ADAMTSL3_sg3	NA	320	NA	196	158	242	NA	364	236	177	266	328	604
57188	ADAMTSL3	ADAMTSL3_sg4	NA	2077	NA	1561	1218	1641	NA	2155	1322	1534	1956	1948	6658
57188	ADAMTSL3	ADAMTSL3_sg5	NA	606	NA	308	375	400	NA	535	352	434	662	540	2286
11033	ADAP1	ADAP1_sg1	NA	618	NA	375	318	378	NA	689	352	448	538	593	2277
11033	ADAP1	ADAP1_sg2	NA	1329	NA	925	643	949	NA	1558	663	1086	1229	1110	4676
11033	ADAP1	ADAP1_sg3	NA	412	NA	277	289	298	NA	284	285	326	452	380	1102
11033	ADAP1	ADAP1_sg4	NA	727	NA	550	427	518	NA	839	454	689	744	700	2279
11033	ADAP1	ADAP1_sg5	NA	1965	NA	1455	1230	1506	NA	1999	1326	1596	2041	1670	7273
55803	ADAP2	ADAP2_sg1	NA	543	NA	313	298	410	NA	786	363	454	474	492	1776
55803	ADAP2	ADAP2_sg2	NA	690	NA	426	392	478	NA	701	358	465	595	660	2682
55803	ADAP2	ADAP2_sg3	NA	2650	NA	2121	1620	1837	NA	1850	1656	2147	2589	2598	9077
55803	ADAP2	ADAP2_sg4	NA	462	NA	303	214	323	NA	237	306	304	447	506	1567
55803	ADAP2	ADAP2_sg5	NA	2562	NA	1905	1626	2029	NA	2322	1559	2371	2627	2618	8444
103	ADAR	ADAR_sg1	NA	296	NA	339	199	327	NA	275	296	340	333	258	2000
103	ADAR	ADAR_sg2	NA	365	NA	342	262	392	NA	154	255	284	420	284	2691
103	ADAR	ADAR_sg3	NA	967	NA	637	581	600	NA	732	588	643	823	810	6260
103	ADAR	ADAR_sg4	NA	161	NA	243	126	124	NA	165	88	109	188	160	681
103	ADAR	ADAR_sg5	NA	2420	NA	1847	1743	1888	NA	2164	1404	2013	2314	2082	10240
57143	ADCK1	ADCK1_sg1	NA	909	NA	680	554	770	NA	849	510	754	796	1001	2615
57143	ADCK1	ADCK1_sg2	NA	290	NA	364	190	251	NA	387	247	280	291	369	1040
57143	ADCK1	ADCK1_sg3	NA	282	NA	271	218	259	NA	213	188	286	378	260	956
57143	ADCK1	ADCK1_sg4	NA	317	NA	246	260	302	NA	262	324	279	369	320	785
57143	ADCK1	ADCK1_sg5	NA	215	NA	154	111	143	NA	169	105	166	231	237	747
90956	ADCK2	ADCK2_sg1	NA	582	NA	333	295	389	NA	407	276	389	369	420	1971
90956	ADCK2	ADCK2_sg2	NA	499	NA	367	292	380	NA	367	260	387	558	438	2072
90956	ADCK2	ADCK2_sg3	NA	1045	NA	856	718	843	NA	876	767	955	1132	986	5760
90956	ADCK2	ADCK2_sg4	NA	354	NA	257	250	309	NA	325	264	357	367	349	1766
90956	ADCK2	ADCK2_sg5	NA	289	NA	193	186	230	NA	224	156	228	315	262	1234
203054	ADCK5	ADCK5_sg1	NA	1845	NA	1294	1202	1360	NA	1484	943	1421	1839	1548	5976
203054	ADCK5	ADCK5_sg2	NA	3025	NA	2012	1738	2088	NA	2821	1625	2203	2441	2460	5454
203054	ADCK5	ADCK5_sg3	NA	234	NA	204	113	167	NA	161	181	263	245	282	657
203054	ADCK5	ADCK5_sg4	NA	1059	NA	759	638	697	NA	763	604	694	999	906	3957
203054	ADCK5	ADCK5_sg5	NA	1990	NA	1415	1050	1403	NA	1536	981	1437	1518	1625	4199
107	ADCY1	ADCY1_sg1	NA	689	NA	389	367	440	NA	454	454	394	602	582	1445
107	ADCY1	ADCY1_sg2	NA	655	NA	427	393	484	NA	663	416	427	537	711	1688
107	ADCY1	ADCY1_sg3	NA	439	NA	361	260	277	NA	463	293	287	360	428	1192
107	ADCY1	ADCY1_sg4	NA	380	NA	274	230	289	NA	383	166	250	347	359	1783
107	ADCY1	ADCY1_sg5	NA	198	NA	155	135	183	NA	189	106	172	200	156	827
55811	ADCY10	ADCY10_sg1	NA	2274	NA	1523	1587	1542	NA	1529	1336	1801	2349	2069	4107
55811	ADCY10	ADCY10_sg2	NA	371	NA	301	248	253	NA	281	180	285	296	314	1971
55811	ADCY10	ADCY10_sg3	NA	547	NA	506	323	406	NA	458	417	424	518	499	2002
55811	ADCY10	ADCY10_sg4	NA	502	NA	481	483	423	NA	427	371	465	712	612	1985
55811	ADCY10	ADCY10_sg5	NA	1291	NA	978	761	884	NA	1224	764	767	980	1109	4982
108	ADCY2	ADCY2_sg1	NA	2991	NA	2140	1911	2246	NA	2620	2046	2137	2899	2861	7797
108	ADCY2	ADCY2_sg2	NA	809	NA	427	366	555	NA	674	331	601	502	683	2178
108	ADCY2	ADCY2_sg3	NA	832	NA	743	414	594	NA	694	490	734	807	798	2677
108	ADCY2	ADCY2_sg4	NA	258	NA	181	200	232	NA	259	212	216	312	264	861
108	ADCY2	ADCY2_sg5	NA	778	NA	586	496	594	NA	624	602	775	778	720	1457
109	ADCY3	ADCY3_sg1	NA	2389	NA	1951	1498	1983	NA	2097	1537	2076	2621	2356	7993
109	ADCY3	ADCY3_sg2	NA	518	NA	351	362	343	NA	411	412	493	491	444	1421
109	ADCY3	ADCY3_sg3	NA	431	NA	313	406	323	NA	427	284	374	583	388	1868
109	ADCY3	ADCY3_sg4	NA	383	NA	229	194	230	NA	255	215	400	251	369	1342
109	ADCY3	ADCY3_sg5	NA	449	NA	359	404	333	NA	340	227	215	346	318	1742
196883	ADCY4	ADCY4_sg1	NA	870	NA	516	470	589	NA	706	489	609	636	705	2391
196883	ADCY4	ADCY4_sg2	NA	1798	NA	1483	1220	1497	NA	2048	1565	1813	1909	1881	5224
196883	ADCY4	ADCY4_sg3	NA	2139	NA	1614	1371	1618	NA	1740	1397	1441	2200	1835	8950
196883	ADCY4	ADCY4_sg4	NA	2467	NA	1517	1450	1729	NA	2168	1451	1782	2117	2188	5176
196883	ADCY4	ADCY4_sg5	NA	486	NA	422	322	382	NA	416	401	453	536	514	1711
111	ADCY5	ADCY5_sg1	NA	1977	NA	1358	1131	1409	NA	1650	1050	1554	1877	1919	5265
111	ADCY5	ADCY5_sg2	NA	426	NA	364	247	290	NA	293	291	311	472	360	1126
111	ADCY5	ADCY5_sg3	NA	252	NA	199	148	187	NA	214	104	216	240	276	819
111	ADCY5	ADCY5_sg4	NA	1070	NA	696	675	771	NA	1057	550	736	1001	1017	4079
111	ADCY5	ADCY5_sg5	NA	2220	NA	1797	1482	1608	NA	1681	1611	1586	2623	1955	6637
112	ADCY6	ADCY6_sg1	NA	832	NA	741	532	728	NA	993	589	572	944	750	2650
112	ADCY6	ADCY6_sg10	NA	1149	NA	663	623	763	NA	1014	476	760	932	968	7644
112	ADCY6	ADCY6_sg6	NA	350	NA	168	177	229	NA	370	130	199	209	236	675
112	ADCY6	ADCY6_sg7	NA	451	NA	283	281	335	NA	525	245	384	446	385	1026
112	ADCY6	ADCY6_sg9	NA	844	NA	678	482	632	NA	738	491	653	705	822	2025
113	ADCY7	ADCY7_sg1	NA	556	NA	513	354	450	NA	320	263	438	614	532	1361
113	ADCY7	ADCY7_sg2	NA	709	NA	532	382	529	NA	616	362	615	636	618	1820
113	ADCY7	ADCY7_sg3	NA	246	NA	207	156	194	NA	161	80	267	261	330	761
113	ADCY7	ADCY7_sg4	NA	103	NA	83	79	101	NA	114	52	113	66	137	664
113	ADCY7	ADCY7_sg5	NA	1849	NA	1208	1225	1441	NA	1652	1144	1503	2105	1756	6040
114	ADCY8	ADCY8_sg1	NA	832	NA	688	661	729	NA	749	567	607	813	793	3019
114	ADCY8	ADCY8_sg2	NA	221	NA	89	139	126	NA	205	71	84	143	129	637
114	ADCY8	ADCY8_sg3	NA	1137	NA	776	712	823	NA	821	823	710	1202	937	3388
114	ADCY8	ADCY8_sg4	NA	224	NA	126	104	177	NA	287	97	199	181	242	679
114	ADCY8	ADCY8_sg5	NA	639	NA	444	281	543	NA	588	346	446	472	593	1879
115	ADCY9	ADCY9_sg10	NA	512	NA	340	255	412	NA	233	326	370	494	365	1660
115	ADCY9	ADCY9_sg4	NA	3507	NA	2589	2076	2492	NA	2892	2231	3266	3464	3223	10513
115	ADCY9	ADCY9_sg6	NA	159	NA	188	130	154	NA	82	198	292	204	152	690
115	ADCY9	ADCY9_sg8	NA	385	NA	165	207	219	NA	297	209	177	347	299	976
115	ADCY9	ADCY9_sg9	NA	670	NA	336	284	437	NA	601	342	405	564	464	936
116	ADCYAP1	ADCYAP1_sg1	NA	682	NA	555	427	439	NA	511	519	679	528	654	2075
116	ADCYAP1	ADCYAP1_sg2	NA	2314	NA	1718	1347	1750	NA	2065	1304	1710	1942	1852	5993
116	ADCYAP1	ADCYAP1_sg3	NA	363	NA	297	264	340	NA	307	209	317	360	380	902
116	ADCYAP1	ADCYAP1_sg4	NA	329	NA	227	152	225	NA	168	119	318	255	292	768
116	ADCYAP1	ADCYAP1_sg5	NA	1680	NA	1065	926	1158	NA	1280	1135	1004	1848	1443	3465
117	ADCYAP1R1	ADCYAP1R1_sg1	NA	557	NA	345	366	343	NA	492	305	447	554	395	2165
117	ADCYAP1R1	ADCYAP1R1_sg2	NA	378	NA	297	230	288	NA	349	288	236	396	394	860
117	ADCYAP1R1	ADCYAP1R1_sg3	NA	155	NA	71	85	71	NA	33	49	84	105	105	409
117	ADCYAP1R1	ADCYAP1R1_sg4	NA	1955	NA	1320	1298	1213	NA	1898	1126	1528	2038	1833	6057
117	ADCYAP1R1	ADCYAP1R1_sg5	NA	1423	NA	818	727	845	NA	1072	659	981	1230	1219	5657
25960	ADGRA2	ADGRA2_sg1	NA	4068	NA	2670	2340	2971	NA	3887	2387	2751	3618	3550	9339
25960	ADGRA2	ADGRA2_sg2	NA	283	NA	211	177	237	NA	284	147	300	330	339	854
25960	ADGRA2	ADGRA2_sg3	NA	396	NA	173	142	230	NA	132	195	245	281	227	807
25960	ADGRA2	ADGRA2_sg4	NA	475	NA	319	200	285	NA	384	214	358	318	420	1009
25960	ADGRA2	ADGRA2_sg5	NA	442	NA	239	351	303	NA	246	274	292	509	372	1379
166647	ADGRA3	ADGRA3_sg1	NA	4397	NA	3041	2741	3414	NA	4100	2636	3951	4221	3996	11172
166647	ADGRA3	ADGRA3_sg2	NA	2012	NA	1607	1270	1590	NA	2049	1480	1870	1937	2072	5911
166647	ADGRA3	ADGRA3_sg3	NA	139	NA	140	128	108	NA	236	132	72	131	151	821
166647	ADGRA3	ADGRA3_sg4	NA	629	NA	541	450	474	NA	799	526	536	566	526	1407
166647	ADGRA3	ADGRA3_sg5	NA	3473	NA	2449	2358	1719	NA	3255	1447	2439	3670	3507	13587
575	ADGRB1	ADGRB1_sg1	NA	454	NA	338	588	379	NA	341	300	415	454	440	1308
575	ADGRB1	ADGRB1_sg2	NA	516	NA	331	660	392	NA	499	288	445	516	441	1081
575	ADGRB1	ADGRB1_sg3	NA	3169	NA	2251	4046	2450	NA	2941	2197	2516	3140	2948	8010
575	ADGRB1	ADGRB1_sg4	NA	2012	NA	1833	2852	1600	NA	2112	1616	1939	2413	2151	4630
575	ADGRB1	ADGRB1_sg5	NA	155	NA	108	142	128	NA	259	70	71	97	150	636
576	ADGRB2	ADGRB2_sg1	NA	1760	NA	1071	1061	1252	NA	1608	1087	1374	1706	1636	5819
576	ADGRB2	ADGRB2_sg2	NA	546	NA	428	329	355	NA	501	352	360	536	477	1483
576	ADGRB2	ADGRB2_sg3	NA	223	NA	135	159	151	NA	401	188	165	254	269	1686
576	ADGRB2	ADGRB2_sg4	NA	312	NA	203	191	273	NA	293	181	235	330	397	882
576	ADGRB2	ADGRB2_sg5	NA	162	NA	134	89	155	NA	76	77	159	124	162	743
577	ADGRB3	ADGRB3_sg1	NA	1597	NA	1142	920	1096	NA	1584	1051	1362	1407	1419	4326
577	ADGRB3	ADGRB3_sg2	NA	2015	NA	1446	1231	1605	NA	1868	1329	1727	1838	1939	6170
577	ADGRB3	ADGRB3_sg3	NA	2384	NA	1725	1390	1826	NA	2153	1406	1901	2166	2240	7272
577	ADGRB3	ADGRB3_sg4	NA	417	NA	295	311	325	NA	374	289	331	439	382	1242
577	ADGRB3	ADGRB3_sg5	NA	584	NA	365	290	457	NA	381	412	458	492	535	1420
283383	ADGRD1	ADGRD1_sg1	NA	2807	NA	2448	1898	2258	NA	3095	1724	2925	3230	3039	5941
283383	ADGRD1	ADGRD1_sg2	NA	1393	NA	852	859	879	NA	1080	843	1074	1449	1152	2700
283383	ADGRD1	ADGRD1_sg3	NA	466	NA	338	209	311	NA	349	206	550	358	430	1184
283383	ADGRD1	ADGRD1_sg4	NA	606	NA	454	426	413	NA	639	436	562	548	539	1571
283383	ADGRD1	ADGRD1_sg5	NA	338	NA	193	146	217	NA	346	100	328	219	276	785
2015	ADGRE1	ADGRE1_sg1	NA	501	NA	457	399	417	NA	492	360	510	617	623	2130
2015	ADGRE1	ADGRE1_sg2	NA	1334	NA	931	725	940	NA	1160	929	1016	1355	1141	3559
2015	ADGRE1	ADGRE1_sg3	NA	373	NA	280	207	268	NA	476	336	292	335	421	1266
2015	ADGRE1	ADGRE1_sg4	NA	359	NA	258	180	279	NA	298	216	326	311	301	1121
2015	ADGRE1	ADGRE1_sg5	NA	219	NA	211	123	186	NA	202	146	265	227	281	971
30817	ADGRE2	ADGRE2_sg1	NA	2388	NA	1547	1429	1861	NA	1983	1384	1570	2374	2038	5608
30817	ADGRE2	ADGRE2_sg2	NA	2278	NA	1646	1425	1651	NA	2115	1405	1730	2214	1994	6922
30817	ADGRE2	ADGRE2_sg3	NA	4385	NA	3524	2877	3382	NA	3882	2972	3850	4381	4156	13421
30817	ADGRE2	ADGRE2_sg4	NA	332	NA	223	231	252	NA	385	255	247	310	379	552
30817	ADGRE2	ADGRE2_sg5	NA	159	NA	174	188	143	NA	264	131	202	206	219	557
84658	ADGRE3	ADGRE3_sg1	NA	691	NA	522	446	528	NA	603	355	766	574	617	2344
84658	ADGRE3	ADGRE3_sg2	NA	4846	NA	3529	3038	3528	NA	4449	3203	3737	4697	4388	14162
84658	ADGRE3	ADGRE3_sg3	NA	235	NA	159	130	146	NA	159	148	199	230	133	1676
84658	ADGRE3	ADGRE3_sg4	NA	374	NA	397	288	315	NA	480	234	319	413	447	1111
84658	ADGRE3	ADGRE3_sg5	NA	3220	NA	2116	2120	2111	NA	3188	1988	2396	3259	2757	6171
976	ADGRE5	ADGRE5_sg1	NA	4093	NA	2787	2316	2801	NA	3431	2450	2628	3592	3433	9959
976	ADGRE5	ADGRE5_sg2	NA	235	NA	181	164	209	NA	217	152	273	334	260	837
976	ADGRE5	ADGRE5_sg3	NA	278	NA	235	218	258	NA	176	183	275	412	273	1034
976	ADGRE5	ADGRE5_sg4	NA	702	NA	575	440	635	NA	759	603	590	780	685	1423
976	ADGRE5	ADGRE5_sg5	NA	4400	NA	2996	2505	3176	NA	3997	2660	3229	4478	4089	9093
165082	ADGRF3	ADGRF3_sg1	NA	2185	NA	1458	1061	1570	NA	1826	1201	1609	1799	1972	9148
165082	ADGRF3	ADGRF3_sg2	NA	1725	NA	1315	1165	1185	NA	1511	1071	1398	1560	1631	5238
165082	ADGRF3	ADGRF3_sg3	NA	717	NA	607	463	545	NA	508	331	559	709	606	2156
165082	ADGRF3	ADGRF3_sg4	NA	225	NA	151	152	149	NA	207	191	140	259	164	943
165082	ADGRF3	ADGRF3_sg5	NA	732	NA	619	550	643	NA	737	564	666	712	768	1736
221395	ADGRF5	ADGRF5_sg1	NA	2790	NA	2121	1667	2050	NA	2509	1806	2076	2701	2787	6328
221395	ADGRF5	ADGRF5_sg2	NA	2351	NA	1556	1417	1670	NA	1755	1404	1644	1935	2212	6707
221395	ADGRF5	ADGRF5_sg3	NA	1619	NA	1158	1019	1087	NA	1484	1013	1173	1662	1304	5244
221395	ADGRF5	ADGRF5_sg4	NA	369	NA	302	240	263	NA	398	235	411	340	317	892
221395	ADGRF5	ADGRF5_sg5	NA	549	NA	350	279	346	NA	388	303	355	384	469	1407
22859	ADGRL1	ADGRL1_sg1	NA	749	NA	597	559	632	NA	738	557	510	786	732	2041
22859	ADGRL1	ADGRL1_sg2	NA	586	NA	447	340	436	NA	513	385	389	565	561	2213
22859	ADGRL1	ADGRL1_sg3	NA	420	NA	444	230	307	NA	409	298	469	383	446	1688
22859	ADGRL1	ADGRL1_sg4	NA	527	NA	423	330	385	NA	569	370	359	519	572	2170
22859	ADGRL1	ADGRL1_sg5	NA	2493	NA	1888	1663	1964	NA	2893	1796	2206	2692	2697	5875
23266	ADGRL2	ADGRL2_sg1	NA	2331	NA	1812	1636	1806	NA	1880	1424	1558	2393	2034	8327
23266	ADGRL2	ADGRL2_sg2	NA	1008	NA	715	499	800	NA	976	545	789	876	889	3350
23266	ADGRL2	ADGRL2_sg3	NA	398	NA	222	245	260	NA	286	351	332	484	392	1315
23266	ADGRL2	ADGRL2_sg4	NA	2602	NA	1863	1819	2156	NA	2098	1970	2013	2616	2306	11078
23266	ADGRL2	ADGRL2_sg5	NA	2896	NA	2552	1828	2517	NA	2963	1667	2754	2907	2933	9530
23284	ADGRL3	ADGRL3_sg1	NA	774	NA	628	522	625	NA	963	526	682	833	878	3526
23284	ADGRL3	ADGRL3_sg2	NA	1105	NA	682	791	803	NA	1164	643	997	1100	1136	4115
23284	ADGRL3	ADGRL3_sg3	NA	282	NA	269	182	262	NA	234	140	265	264	346	1272
23284	ADGRL3	ADGRL3_sg4	NA	3090	NA	2265	1642	2237	NA	2535	1662	2399	2846	2770	7862
23284	ADGRL3	ADGRL3_sg5	NA	3241	NA	2332	2159	2361	NA	2992	2213	2294	3332	3043	9509
64123	ADGRL4	ADGRL4_sg1	NA	4042	NA	3133	2475	2904	NA	3784	2431	3161	3718	3771	12034
64123	ADGRL4	ADGRL4_sg2	NA	544	NA	398	425	369	NA	462	359	518	631	469	1549
64123	ADGRL4	ADGRL4_sg3	NA	629	NA	591	393	419	NA	611	526	587	658	519	1440
64123	ADGRL4	ADGRL4_sg4	NA	794	NA	680	544	559	NA	518	663	461	928	578	2509
64123	ADGRL4	ADGRL4_sg5	NA	222	NA	123	112	122	NA	135	85	173	215	250	682
84059	ADGRV1	ADGRV1_sg1	NA	788	NA	661	647	570	NA	895	747	732	1211	717	2791
84059	ADGRV1	ADGRV1_sg2	NA	1173	NA	763	643	700	NA	914	657	987	966	1029	3865
84059	ADGRV1	ADGRV1_sg3	NA	357	NA	284	215	285	NA	313	231	342	331	293	2649
84059	ADGRV1	ADGRV1_sg4	NA	242	NA	151	171	226	NA	366	192	217	341	323	781
84059	ADGRV1	ADGRV1_sg5	NA	1549	NA	1004	866	1073	NA	1494	599	1273	1319	1407	4080
124	ADH1A	ADH1A_sg1	NA	1110	NA	782	695	768	NA	939	648	883	946	1062	3318
124	ADH1A	ADH1A_sg2	NA	4826	NA	3317	2612	3556	NA	4272	2830	4307	4110	4274	11068
124	ADH1A	ADH1A_sg3	NA	3951	NA	2844	2329	2788	NA	3610	2360	2939	3580	3515	14849
124	ADH1A	ADH1A_sg4	NA	3520	NA	2419	1879	2431	NA	2748	2119	2473	3304	3067	8037
124	ADH1A	ADH1A_sg5	NA	3996	NA	2938	2338	2883	NA	3305	2198	2757	3411	3751	11446
125	ADH1B	ADH1B_sg1	NA	1610	NA	941	915	1162	NA	1409	1034	1101	1246	1459	3635
125	ADH1B	ADH1B_sg2	NA	2201	NA	1510	1317	1558	NA	1561	1308	1785	2302	1841	4398
125	ADH1B	ADH1B_sg3	NA	3810	NA	2790	2503	2609	NA	3364	2206	2726	3454	3660	8302
125	ADH1B	ADH1B_sg4	NA	4566	NA	3451	2524	3316	NA	3880	2822	3578	4477	4418	13624
125	ADH1B	ADH1B_sg5	NA	256	NA	249	195	162	NA	175	249	205	364	267	523
127	ADH4	ADH4_sg1	NA	1043	NA	764	738	743	NA	898	809	726	1105	994	2087
127	ADH4	ADH4_sg2	NA	2493	NA	1531	1466	1690	NA	2366	1449	1712	2053	2132	7769
127	ADH4	ADH4_sg3	NA	386	NA	204	248	273	NA	590	167	353	396	433	1138
127	ADH4	ADH4_sg4	NA	393	NA	438	250	368	NA	353	269	309	442	449	1195
127	ADH4	ADH4_sg5	NA	1285	NA	1143	998	979	NA	1327	867	1283	1379	1331	3306
128	ADH5	ADH5_sg1	NA	3397	NA	2543	2149	2497	NA	3035	1935	2540	3269	3314	9028
128	ADH5	ADH5_sg2	NA	4227	NA	2924	2576	3152	NA	4083	2777	3008	3951	3783	10289
128	ADH5	ADH5_sg3	NA	376	NA	241	237	229	NA	275	137	232	316	254	1102
128	ADH5	ADH5_sg4	NA	389	NA	287	209	289	NA	282	171	338	261	331	1162
128	ADH5	ADH5_sg5	NA	3439	NA	2274	1878	2416	NA	2696	1720	2266	2532	2782	10822
130	ADH6	ADH6_sg1	NA	535	NA	491	283	427	NA	460	369	454	452	491	1149
130	ADH6	ADH6_sg2	NA	1491	NA	1274	987	1210	NA	1631	829	1222	1573	1554	4632
130	ADH6	ADH6_sg3	NA	363	NA	221	213	299	NA	448	270	195	348	281	1021
130	ADH6	ADH6_sg4	NA	238	NA	213	130	178	NA	257	173	189	268	241	863
130	ADH6	ADH6_sg5	NA	471	NA	352	245	346	NA	352	248	329	388	427	1449
131	ADH7	ADH7_sg1	NA	812	NA	542	521	565	NA	914	366	541	704	599	2601
131	ADH7	ADH7_sg2	NA	445	NA	307	270	347	NA	506	273	281	526	420	1229
131	ADH7	ADH7_sg3	NA	2366	NA	1894	1659	1996	NA	2380	1591	2158	2778	2651	9066
131	ADH7	ADH7_sg4	NA	2752	NA	2231	1667	1861	NA	2026	1691	2149	2553	2283	6863
131	ADH7	ADH7_sg5	NA	1964	NA	1443	1401	1316	NA	1960	1405	1583	2075	1800	6022
9370	ADIPOQ	ADIPOQ_sg1	NA	461	NA	250	288	352	NA	371	248	302	471	431	1225
9370	ADIPOQ	ADIPOQ_sg2	NA	396	NA	306	194	329	NA	362	176	243	362	363	1025
9370	ADIPOQ	ADIPOQ_sg3	NA	118	NA	105	105	97	NA	95	49	95	103	125	470
9370	ADIPOQ	ADIPOQ_sg4	NA	421	NA	337	322	346	NA	306	314	303	495	386	1633
9370	ADIPOQ	ADIPOQ_sg5	NA	452	NA	395	199	313	NA	328	272	415	353	365	991
51094	ADIPOR1	ADIPOR1_sg1	NA	2640	NA	1933	1401	1688	NA	2010	1687	2024	2147	2049	9545
51094	ADIPOR1	ADIPOR1_sg2	NA	338	NA	273	197	234	NA	212	236	249	295	252	1344
51094	ADIPOR1	ADIPOR1_sg3	NA	296	NA	160	120	163	NA	186	151	169	208	202	815
51094	ADIPOR1	ADIPOR1_sg4	NA	2281	NA	1963	1324	1692	NA	2046	1377	1906	1840	2014	8654
51094	ADIPOR1	ADIPOR1_sg5	NA	4151	NA	2947	2206	2953	NA	3645	2584	3298	3773	3726	10433
79602	ADIPOR2	ADIPOR2_sg1	NA	485	NA	405	302	446	NA	520	353	519	458	535	1646
79602	ADIPOR2	ADIPOR2_sg2	NA	2412	NA	1663	1474	1673	NA	2162	1477	1927	2483	2190	7810
79602	ADIPOR2	ADIPOR2_sg3	NA	317	NA	205	235	309	NA	253	300	260	459	378	1040
79602	ADIPOR2	ADIPOR2_sg4	NA	234	NA	222	154	153	NA	278	154	198	231	220	687
79602	ADIPOR2	ADIPOR2_sg5	NA	282	NA	144	209	164	NA	231	248	131	296	209	662
132	ADK	ADK_sg1	NA	1948	NA	1299	1120	1354	NA	1625	1166	1197	1885	1622	5671
132	ADK	ADK_sg2	NA	1404	NA	730	650	976	NA	984	634	980	990	1211	3885
132	ADK	ADK_sg3	NA	2712	NA	1935	1723	2116	NA	2523	1856	2282	2691	2494	7426
132	ADK	ADK_sg4	NA	578	NA	521	382	423	NA	568	336	507	484	592	1360
132	ADK	ADK_sg5	NA	490	NA	398	348	406	NA	509	318	516	519	442	1931
133	ADM	ADM_sg1	NA	746	NA	519	477	508	NA	624	398	343	755	563	2506
133	ADM	ADM_sg2	NA	777	NA	502	482	552	NA	649	424	890	571	623	1875
133	ADM	ADM_sg3	NA	234	NA	161	128	172	NA	170	108	136	293	208	700
133	ADM	ADM_sg4	NA	1719	NA	1155	1019	1185	NA	1502	1138	1319	1572	1521	6046
133	ADM	ADM_sg5	NA	167	NA	97	83	116	NA	112	73	81	49	163	1406
79924	ADM2	ADM2_sg1	NA	1041	NA	745	558	585	NA	750	780	861	895	801	2953
79924	ADM2	ADM2_sg2	NA	1096	NA	859	679	763	NA	936	663	741	1212	823	7401
79924	ADM2	ADM2_sg3	NA	1820	NA	1345	909	1225	NA	1626	906	1339	1530	1454	4912
79924	ADM2	ADM2_sg4	NA	374	NA	188	168	212	NA	577	264	186	331	334	653
79924	ADM2	ADM2_sg5	NA	340	NA	155	224	231	NA	268	216	248	296	277	903
23394	ADNP	ADNP_sg1	NA	1997	NA	1791	1333	1530	NA	1684	1341	1416	1757	1661	10812
23394	ADNP	ADNP_sg2	NA	1946	NA	1648	1328	1555	NA	1770	1208	1635	2322	1849	5315
23394	ADNP	ADNP_sg3	NA	310	NA	254	188	215	NA	196	234	229	295	219	1549
23394	ADNP	ADNP_sg4	NA	315	NA	302	184	279	NA	206	159	220	268	252	1460
23394	ADNP	ADNP_sg5	NA	1570	NA	1373	1280	1214	NA	1372	1159	1016	1676	1244	6993
22850	ADNP2	ADNP2_sg1	NA	2163	NA	1326	1241	1558	NA	2169	1402	1637	1903	2043	5907
22850	ADNP2	ADNP2_sg2	NA	431	NA	381	255	363	NA	536	221	472	374	446	1229
22850	ADNP2	ADNP2_sg3	NA	737	NA	395	324	413	NA	567	406	716	526	684	2293
22850	ADNP2	ADNP2_sg4	NA	449	NA	455	248	343	NA	448	303	570	582	536	1277
22850	ADNP2	ADNP2_sg5	NA	2616	NA	1912	1459	1933	NA	2542	1385	2032	2069	2313	5392
134	ADORA1	ADORA1_sg1	NA	4499	NA	3420	2645	3391	NA	4397	2421	3654	4227	4050	12708
134	ADORA1	ADORA1_sg2	NA	675	NA	449	301	527	NA	429	388	526	603	660	2028
134	ADORA1	ADORA1_sg3	NA	674	NA	524	424	518	NA	599	501	648	868	670	2757
134	ADORA1	ADORA1_sg4	NA	468	NA	368	283	323	NA	447	344	323	512	469	1819
134	ADORA1	ADORA1_sg5	NA	1861	NA	1207	1163	1286	NA	1488	883	1141	1687	1457	7270
135	ADORA2A	ADORA2A_sg1	NA	207	NA	258	148	195	NA	95	81	197	198	215	783
135	ADORA2A	ADORA2A_sg2	NA	549	NA	416	366	436	NA	507	339	396	651	482	1963
135	ADORA2A	ADORA2A_sg3	NA	284	NA	169	192	251	NA	300	231	128	315	295	769
135	ADORA2A	ADORA2A_sg4	NA	133	NA	187	150	160	NA	215	247	196	320	122	551
135	ADORA2A	ADORA2A_sg5	NA	769	NA	433	459	504	NA	505	485	524	703	574	1651
136	ADORA2B	ADORA2B_sg1	NA	561	NA	361	392	394	NA	449	279	402	559	489	1253
136	ADORA2B	ADORA2B_sg2	NA	1710	NA	1147	1057	1085	NA	1525	1055	1100	1592	1594	5508
136	ADORA2B	ADORA2B_sg3	NA	516	NA	319	259	367	NA	534	291	305	438	377	1160
136	ADORA2B	ADORA2B_sg4	NA	329	NA	380	251	257	NA	287	286	266	346	378	1344
136	ADORA2B	ADORA2B_sg5	NA	458	NA	329	302	362	NA	525	337	341	573	492	1247
140	ADORA3	ADORA3_sg1	NA	1998	NA	1405	1297	1488	NA	1708	1214	1456	1737	1706	8289
140	ADORA3	ADORA3_sg2	NA	295	NA	307	239	242	NA	385	293	315	335	331	940
140	ADORA3	ADORA3_sg3	NA	860	NA	640	507	574	NA	793	530	681	875	850	3081
140	ADORA3	ADORA3_sg4	NA	106	NA	121	115	68	NA	131	81	60	185	86	506
140	ADORA3	ADORA3_sg5	NA	720	NA	564	441	530	NA	459	410	514	775	666	1322
83440	ADPGK	ADPGK_sg1	NA	1796	NA	1440	1157	1281	NA	1424	1199	1320	1701	1635	6004
83440	ADPGK	ADPGK_sg2	NA	1036	NA	631	519	620	NA	928	550	692	906	864	1838
83440	ADPGK	ADPGK_sg3	NA	1400	NA	1023	857	1025	NA	1274	971	1157	1395	1169	4786
83440	ADPGK	ADPGK_sg4	NA	1242	NA	973	778	984	NA	1123	816	1210	1095	1334	2970
83440	ADPGK	ADPGK_sg5	NA	265	NA	198	160	177	NA	319	188	260	322	262	1110
56985	ADPRM	ADPRM_sg1	NA	961	NA	598	713	706	NA	599	755	570	1034	760	2605
56985	ADPRM	ADPRM_sg2	NA	3395	NA	2243	1952	2569	NA	3374	1972	2452	3106	3569	7493
56985	ADPRM	ADPRM_sg3	NA	378	NA	319	203	250	NA	545	179	287	329	404	1126
56985	ADPRM	ADPRM_sg4	NA	1144	NA	647	787	931	NA	964	826	781	1387	1099	2854
56985	ADPRM	ADPRM_sg5	NA	6226	NA	4929	4041	4716	NA	5912	4282	5523	6748	6410	16241
148	ADRA1A	ADRA1A_sg1	NA	1202	NA	795	654	843	NA	947	645	957	1206	1016	4217
148	ADRA1A	ADRA1A_sg2	NA	2709	NA	1832	1591	1916	NA	2677	1414	2125	2424	2415	7033
148	ADRA1A	ADRA1A_sg3	NA	214	NA	141	104	145	NA	86	83	183	103	179	792
148	ADRA1A	ADRA1A_sg4	NA	597	NA	340	371	434	NA	480	334	460	594	544	1904
148	ADRA1A	ADRA1A_sg5	NA	495	NA	370	341	416	NA	518	323	464	509	495	2264
147	ADRA1B	ADRA1B_sg1	NA	1219	NA	863	766	921	NA	898	800	1038	1342	1042	3565
147	ADRA1B	ADRA1B_sg2	NA	3020	NA	2180	1655	2235	NA	2742	1790	2328	2735	2784	8202
147	ADRA1B	ADRA1B_sg3	NA	383	NA	275	229	244	NA	373	296	349	359	383	662
147	ADRA1B	ADRA1B_sg4	NA	413	NA	271	270	252	NA	361	208	255	262	316	981
147	ADRA1B	ADRA1B_sg5	NA	124	NA	215	144	157	NA	135	75	172	183	124	371
146	ADRA1D	ADRA1D_sg1	NA	1199	NA	901	841	818	NA	876	833	808	1237	1198	2985
146	ADRA1D	ADRA1D_sg2	NA	2742	NA	2007	1883	2102	NA	2922	1952	2612	2814	2749	9688
146	ADRA1D	ADRA1D_sg3	NA	473	NA	213	287	317	NA	163	300	317	417	356	1356
146	ADRA1D	ADRA1D_sg4	NA	400	NA	245	262	341	NA	573	234	501	334	503	1102
146	ADRA1D	ADRA1D_sg5	NA	434	NA	369	314	313	NA	260	327	223	451	343	1383
150	ADRA2A	ADRA2A_sg1	NA	985	NA	775	598	717	NA	919	561	871	885	974	3068
150	ADRA2A	ADRA2A_sg2	NA	2061	NA	1751	1346	1682	NA	1888	1181	1808	1981	2008	8406
150	ADRA2A	ADRA2A_sg3	NA	616	NA	425	378	459	NA	514	475	359	610	581	1960
150	ADRA2A	ADRA2A_sg4	NA	108	NA	159	129	123	NA	158	101	241	161	147	451
150	ADRA2A	ADRA2A_sg5	NA	474	NA	323	307	311	NA	463	336	388	516	485	2164
151	ADRA2B	ADRA2B_sg1	NA	3200	NA	2322	2041	2121	NA	2807	1745	2062	2987	2474	7456
151	ADRA2B	ADRA2B_sg2	NA	792	NA	607	515	591	NA	757	485	569	865	647	2017
151	ADRA2B	ADRA2B_sg3	NA	191	NA	125	69	134	NA	95	65	168	75	183	512
151	ADRA2B	ADRA2B_sg4	NA	262	NA	165	177	195	NA	300	256	214	323	221	907
151	ADRA2B	ADRA2B_sg5	NA	220	NA	179	115	165	NA	194	93	251	128	208	718
152	ADRA2C	ADRA2C_sg1	NA	283	NA	259	226	215	NA	365	217	344	331	224	1048
152	ADRA2C	ADRA2C_sg2	NA	197	NA	114	142	102	NA	86	109	80	181	116	440
152	ADRA2C	ADRA2C_sg3	NA	232	NA	198	135	142	NA	168	181	75	226	162	620
152	ADRA2C	ADRA2C_sg4	NA	250	NA	162	165	155	NA	259	196	117	288	184	703
152	ADRA2C	ADRA2C_sg5	NA	469	NA	285	334	371	NA	534	292	465	476	407	1305
153	ADRB1	ADRB1_sg1	NA	2864	NA	2024	1673	1850	NA	2657	1637	2462	2697	2723	9155
153	ADRB1	ADRB1_sg2	NA	3071	NA	2240	1895	2180	NA	2591	1927	2386	2987	2895	6791
153	ADRB1	ADRB1_sg3	NA	78	NA	45	46	70	NA	53	36	68	58	50	445
153	ADRB1	ADRB1_sg4	NA	186	NA	142	107	152	NA	117	75	109	161	152	1178
153	ADRB1	ADRB1_sg5	NA	410	NA	477	355	351	NA	218	328	349	451	340	1159
154	ADRB2	ADRB2_sg1	NA	3354	NA	2335	2308	2485	NA	2937	2223	2629	3364	3166	8815
154	ADRB2	ADRB2_sg2	NA	734	NA	585	542	579	NA	672	555	604	896	679	3043
154	ADRB2	ADRB2_sg3	NA	389	NA	304	280	300	NA	376	296	324	458	351	1445
154	ADRB2	ADRB2_sg4	NA	276	NA	192	184	218	NA	299	144	211	308	265	441
154	ADRB2	ADRB2_sg5	NA	492	NA	325	255	374	NA	641	287	453	483	463	962
155	ADRB3	ADRB3_sg1	NA	533	NA	345	327	439	NA	481	432	379	524	512	1331
155	ADRB3	ADRB3_sg2	NA	879	NA	552	532	544	NA	768	501	630	689	707	2403
155	ADRB3	ADRB3_sg3	NA	633	NA	627	514	522	NA	674	446	469	732	737	1669
155	ADRB3	ADRB3_sg4	NA	224	NA	229	123	186	NA	132	103	218	196	221	766
155	ADRB3	ADRB3_sg5	NA	351	NA	270	246	271	NA	245	260	360	458	325	1067
158	ADSL	ADSL_sg1	NA	985	NA	757	760	846	NA	921	807	702	1103	1032	2547
158	ADSL	ADSL_sg2	NA	451	NA	340	230	335	NA	370	281	463	471	388	1342
158	ADSL	ADSL_sg3	NA	345	NA	253	239	204	NA	254	244	252	365	325	673
158	ADSL	ADSL_sg4	NA	273	NA	183	155	184	NA	323	227	264	373	272	834
158	ADSL	ADSL_sg5	NA	2128	NA	1626	1624	1703	NA	1683	1790	2051	2298	2198	6893
122622	ADSS1	ADSS1_sg1	NA	882	NA	624	654	673	NA	837	633	854	1000	911	3523
122622	ADSS1	ADSS1_sg2	NA	518	NA	356	285	339	NA	443	309	374	589	500	1654
122622	ADSS1	ADSS1_sg3	NA	3094	NA	2218	1900	2221	NA	2846	1994	2514	2976	2965	8956
122622	ADSS1	ADSS1_sg4	NA	445	NA	240	210	331	NA	272	236	312	399	338	1404
122622	ADSS1	ADSS1_sg5	NA	1158	NA	854	704	887	NA	1011	744	948	1143	885	5053
159	ADSS2	ADSS2_sg1	NA	1847	NA	1281	1154	1386	NA	1895	1364	1390	1999	1611	9201
159	ADSS2	ADSS2_sg2	NA	230	NA	165	140	203	NA	266	140	220	240	217	710
159	ADSS2	ADSS2_sg3	NA	576	NA	327	253	395	NA	524	248	496	431	484	1787
159	ADSS2	ADSS2_sg4	NA	156	NA	255	161	125	NA	210	99	169	190	177	1015
159	ADSS2	ADSS2_sg5	NA	464	NA	275	238	315	NA	348	150	258	385	323	1912
165	AEBP1	AEBP1_sg1	NA	1921	NA	1420	1012	1405	NA	1452	1194	1634	1585	1908	3712
165	AEBP1	AEBP1_sg2	NA	85	NA	63	73	62	NA	56	107	40	111	93	327
165	AEBP1	AEBP1_sg3	NA	585	NA	471	477	420	NA	476	406	320	576	533	3282
165	AEBP1	AEBP1_sg4	NA	48	NA	79	43	54	NA	55	12	48	36	50	656
165	AEBP1	AEBP1_sg5	NA	415	NA	332	230	363	NA	445	266	346	380	396	1948
121536	AEBP2	AEBP2_sg1	NA	616	NA	547	467	468	NA	381	317	360	511	427	2072
121536	AEBP2	AEBP2_sg2	NA	662	NA	511	481	455	NA	664	233	353	532	507	3071
121536	AEBP2	AEBP2_sg3	NA	1963	NA	1517	1281	1584	NA	1589	936	1137	1535	1424	8994
121536	AEBP2	AEBP2_sg4	NA	3247	NA	2551	2119	2504	NA	2677	1511	2444	2750	2833	10890
121536	AEBP2	AEBP2_sg5	NA	311	NA	219	289	251	NA	344	325	297	291	291	1543
64782	AEN	AEN_sg1	NA	333	NA	204	188	248	NA	249	211	184	255	326	1483
64782	AEN	AEN_sg2	NA	249	NA	200	219	168	NA	163	220	172	319	255	670
64782	AEN	AEN_sg3	NA	364	NA	287	298	286	NA	354	261	315	408	395	1366
64782	AEN	AEN_sg4	NA	1431	NA	1048	905	1026	NA	1401	840	1253	1355	1347	5929
64782	AEN	AEN_sg5	NA	1976	NA	1233	1218	1365	NA	1628	1226	1411	1842	1450	4720
60312	AFAP1	AFAP1_sg1	NA	833	NA	449	424	556	NA	898	449	660	638	810	1383
60312	AFAP1	AFAP1_sg2	NA	282	NA	176	180	201	NA	273	177	219	352	250	1684
60312	AFAP1	AFAP1_sg3	NA	401	NA	486	300	392	NA	363	178	409	461	440	2143
60312	AFAP1	AFAP1_sg4	NA	1013	NA	699	620	646	NA	878	629	729	954	871	2809
60312	AFAP1	AFAP1_sg5	NA	5009	NA	3185	2630	3431	NA	4438	2660	3936	4282	4429	14548
134265	AFAP1L1	AFAP1L1_sg1	NA	1031	NA	686	570	734	NA	1173	610	1125	902	1134	2324
134265	AFAP1L1	AFAP1L1_sg2	NA	565	NA	473	265	353	NA	558	350	437	508	531	1511
134265	AFAP1L1	AFAP1L1_sg3	NA	314	NA	197	160	234	NA	329	132	178	276	194	949
134265	AFAP1L1	AFAP1L1_sg4	NA	513	NA	390	271	343	NA	337	358	300	514	396	1279
134265	AFAP1L1	AFAP1L1_sg5	NA	4346	NA	3157	2573	3151	NA	3697	2756	4115	4248	3922	11914
84632	AFAP1L2	AFAP1L2_sg1	NA	1017	NA	790	500	689	NA	791	423	767	782	958	2398
84632	AFAP1L2	AFAP1L2_sg2	NA	480	NA	299	248	352	NA	419	320	288	478	425	1130
84632	AFAP1L2	AFAP1L2_sg3	NA	453	NA	490	291	432	NA	454	327	333	441	459	2301
84632	AFAP1L2	AFAP1L2_sg4	NA	563	NA	473	469	550	NA	688	446	607	684	661	2188
84632	AFAP1L2	AFAP1L2_sg5	NA	441	NA	402	308	458	NA	477	381	352	529	502	2610
4301	AFDN	AFDN_sg1	NA	1005	NA	789	696	603	NA	747	941	754	869	693	2693
4301	AFDN	AFDN_sg2	NA	859	NA	746	423	553	NA	674	545	675	723	611	2731
4301	AFDN	AFDN_sg3	NA	4134	NA	2975	2055	2419	NA	3218	2530	2944	3134	2954	12025
4301	AFDN	AFDN_sg4	NA	753	NA	445	343	446	NA	422	369	749	442	574	1402
4301	AFDN	AFDN_sg5	NA	1227	NA	1095	647	839	NA	1089	987	1030	978	957	3252
246269	AFG1L	AFG1L_sg1	NA	2512	NA	1717	1487	1781	NA	2472	1753	2160	2412	2205	4647
246269	AFG1L	AFG1L_sg2	NA	649	NA	504	411	516	NA	669	432	499	673	657	3139
246269	AFG1L	AFG1L_sg3	NA	215	NA	178	147	169	NA	256	174	335	265	266	1463
246269	AFG1L	AFG1L_sg4	NA	248	NA	140	118	190	NA	155	262	113	336	246	713
246269	AFG1L	AFG1L_sg5	NA	1113	NA	735	811	914	NA	890	740	866	1441	943	2847
116987	AGAP1	AGAP1_sg1	NA	1074	NA	793	610	844	NA	737	640	882	1100	1114	3242
116987	AGAP1	AGAP1_sg2	NA	2293	NA	1616	1177	1557	NA	1587	1292	1656	1892	1796	4966
116987	AGAP1	AGAP1_sg3	NA	157	NA	107	83	138	NA	178	207	88	189	67	453
116987	AGAP1	AGAP1_sg4	NA	528	NA	340	329	412	NA	529	349	473	631	571	1468
116987	AGAP1	AGAP1_sg5	NA	192	NA	119	93	132	NA	204	76	228	99	176	390
116986	AGAP2	AGAP2_sg1	NA	276	NA	226	141	215	NA	100	87	183	215	272	589
116986	AGAP2	AGAP2_sg2	NA	310	NA	224	159	237	NA	286	215	247	324	287	920
116986	AGAP2	AGAP2_sg3	NA	114	NA	120	75	95	NA	157	71	140	143	165	334
116986	AGAP2	AGAP2_sg4	NA	178	NA	92	54	122	NA	124	50	132	106	168	671
116986	AGAP2	AGAP2_sg5	NA	1089	NA	668	522	771	NA	875	460	522	876	861	6239
116988	AGAP3	AGAP3_sg1	NA	1651	NA	1094	1150	1178	NA	1436	1019	1622	1678	1780	5816
116988	AGAP3	AGAP3_sg2	NA	932	NA	713	538	670	NA	872	428	854	818	766	2130
116988	AGAP3	AGAP3_sg3	NA	214	NA	103	105	138	NA	248	116	126	200	169	698
116988	AGAP3	AGAP3_sg4	NA	765	NA	517	446	541	NA	804	474	630	731	729	1618
116988	AGAP3	AGAP3_sg5	NA	439	NA	330	195	242	NA	355	225	318	326	323	1118
119016	AGAP4	AGAP4_sg1	NA	467	NA	279	262	363	NA	251	226	403	392	324	2587
119016	AGAP4	AGAP4_sg2	NA	655	NA	514	352	490	NA	758	393	503	579	637	1165
119016	AGAP4	AGAP4_sg3	NA	735	NA	581	449	567	NA	686	476	679	688	617	2874
119016	AGAP4	AGAP4_sg4	NA	258	NA	223	154	209	NA	258	158	147	339	245	1873
119016	AGAP4	AGAP4_sg5	NA	120	NA	74	31	47	NA	163	37	80	56	99	873
729092	AGAP5	AGAP5_sg1	NA	568	NA	511	399	517	NA	375	312	424	591	514	3369
729092	AGAP5	AGAP5_sg2	NA	40	NA	71	61	58	NA	61	73	102	81	69	566
729092	AGAP5	AGAP5_sg3	NA	142	NA	119	105	154	NA	103	112	164	145	114	681
729092	AGAP5	AGAP5_sg4	NA	957	NA	701	514	757	NA	954	605	832	940	974	2729
729092	AGAP5	AGAP5_sg5	NA	299	NA	149	176	169	NA	348	196	256	305	300	878
414189	AGAP6	AGAP6_sg1	NA	308	NA	184	203	270	NA	253	272	243	343	304	3072
414189	AGAP6	AGAP6_sg2	NA	717	NA	473	332	517	NA	581	424	489	634	614	1405
414189	AGAP6	AGAP6_sg3	NA	507	NA	377	262	394	NA	298	326	397	471	458	1226
414189	AGAP6	AGAP6_sg4	NA	279	NA	224	169	226	NA	139	167	353	248	265	837
414189	AGAP6	AGAP6_sg5	NA	1482	NA	1005	839	995	NA	1319	720	913	1202	1132	11339
653268	AGAP7P	AGAP7P_sg1	NA	1090	NA	679	645	639	NA	862	449	523	857	914	3878
653268	AGAP7P	AGAP7P_sg2	NA	28	NA	19	10	22	NA	14	3	18	6	9	104
653268	AGAP7P	AGAP7P_sg3	NA	2958	NA	2216	1893	2222	NA	2527	1889	2155	3000	2417	7017
653268	AGAP7P	AGAP7P_sg4	NA	1290	NA	995	945	1045	NA	1398	971	1080	1367	1227	9527
653268	AGAP7P	AGAP7P_sg5	NA	380	NA	266	250	339	NA	389	181	232	398	293	936
642517	AGAP9	AGAP9_sg1	NA	139	NA	73	50	93	NA	43	31	97	68	89	770
642517	AGAP9	AGAP9_sg2	NA	723	NA	466	460	510	NA	484	444	543	652	573	2740
642517	AGAP9	AGAP9_sg3	NA	232	NA	67	89	133	NA	185	146	59	219	146	445
642517	AGAP9	AGAP9_sg4	NA	3151	NA	2578	1955	2168	NA	2706	1839	2429	2937	2779	18358
642517	AGAP9	AGAP9_sg5	NA	1550	NA	1019	790	1059	NA	1327	953	1146	1232	1291	10970
123624	AGBL1	AGBL1_sg1	NA	751	NA	469	395	484	NA	528	470	386	762	533	1766
123624	AGBL1	AGBL1_sg2	NA	257	NA	160	142	133	NA	163	159	141	199	173	1240
123624	AGBL1	AGBL1_sg3	NA	163	NA	155	128	134	NA	228	126	88	155	149	1363
123624	AGBL1	AGBL1_sg4	NA	247	NA	191	201	135	NA	231	246	242	274	237	710
123624	AGBL1	AGBL1_sg5	NA	273	NA	195	157	207	NA	180	169	310	270	283	657
79841	AGBL2	AGBL2_sg1	NA	3119	NA	1951	1913	2024	NA	2393	1903	2090	2906	2735	8432
79841	AGBL2	AGBL2_sg2	NA	3221	NA	2214	1972	2342	NA	2799	1942	2265	3083	2730	9353
79841	AGBL2	AGBL2_sg3	NA	438	NA	303	281	330	NA	356	181	264	325	363	1311
79841	AGBL2	AGBL2_sg4	NA	916	NA	616	554	591	NA	670	586	560	815	725	1794
79841	AGBL2	AGBL2_sg5	NA	667	NA	419	388	528	NA	581	330	543	551	620	2008
340351	AGBL3	AGBL3_sg1	NA	1606	NA	1072	968	1154	NA	1639	892	1297	1479	1519	4029
340351	AGBL3	AGBL3_sg2	NA	245	NA	296	172	227	NA	374	132	186	342	324	1142
340351	AGBL3	AGBL3_sg3	NA	13	NA	NA	4	NA	NA	NA	7	NA	17	12	2
340351	AGBL3	AGBL3_sg4	NA	457	NA	357	242	307	NA	398	248	369	314	360	1370
340351	AGBL3	AGBL3_sg5	NA	3494	NA	2656	2109	2577	NA	3243	2217	2844	3341	3157	10402
84871	AGBL4	AGBL4_sg1	NA	643	NA	543	384	526	NA	724	338	660	621	787	2180
84871	AGBL4	AGBL4_sg2	NA	534	NA	449	367	412	NA	448	333	446	615	527	1516
84871	AGBL4	AGBL4_sg3	NA	204	NA	104	142	126	NA	124	85	117	133	151	1135
84871	AGBL4	AGBL4_sg4	NA	497	NA	432	382	394	NA	559	427	352	553	482	1189
84871	AGBL4	AGBL4_sg5	NA	283	NA	122	123	152	NA	224	127	169	233	143	1199
60509	AGBL5	AGBL5_sg1	NA	742	NA	597	472	559	NA	662	396	519	771	662	3036
60509	AGBL5	AGBL5_sg2	NA	89	NA	52	51	59	NA	16	29	45	58	76	669
60509	AGBL5	AGBL5_sg3	NA	81	NA	108	45	87	NA	77	69	38	158	106	1020
60509	AGBL5	AGBL5_sg4	NA	107	NA	63	52	58	NA	75	56	99	101	124	447
60509	AGBL5	AGBL5_sg5	NA	233	NA	160	132	202	NA	226	128	144	202	246	1505
177	AGER	AGER_sg1	NA	1217	NA	1039	743	812	NA	1113	667	1106	1131	1158	2822
177	AGER	AGER_sg2	NA	629	NA	327	336	385	NA	457	346	392	731	591	1503
177	AGER	AGER_sg3	NA	91	NA	101	117	111	NA	160	118	105	111	164	852
177	AGER	AGER_sg4	NA	470	NA	308	312	284	NA	309	252	349	443	398	1272
177	AGER	AGER_sg5	NA	1058	NA	829	710	784	NA	952	619	973	1125	1051	1834
3267	AGFG1	AGFG1_sg1	NA	355	NA	249	151	316	NA	259	233	289	315	339	673
3267	AGFG1	AGFG1_sg2	NA	322	NA	255	149	171	NA	329	133	253	244	221	582
3267	AGFG1	AGFG1_sg3	NA	425	NA	244	235	265	NA	319	233	265	349	362	965
3267	AGFG1	AGFG1_sg4	NA	389	NA	395	249	325	NA	435	308	484	436	456	1060
3267	AGFG1	AGFG1_sg5	NA	301	NA	207	160	234	NA	255	211	198	300	260	637
3268	AGFG2	AGFG2_sg1	NA	349	NA	231	260	315	NA	317	237	297	344	337	1565
3268	AGFG2	AGFG2_sg2	NA	488	NA	382	289	303	NA	472	334	457	445	476	1366
3268	AGFG2	AGFG2_sg3	NA	164	NA	110	59	114	NA	92	80	75	163	113	743
3268	AGFG2	AGFG2_sg4	NA	253	NA	182	157	178	NA	257	197	167	242	196	1119
3268	AGFG2	AGFG2_sg5	NA	321	NA	379	303	267	NA	255	350	255	455	344	1816
55750	AGK	AGK_sg1	NA	1622	NA	1257	985	1245	NA	1419	933	1141	1582	1228	6623
55750	AGK	AGK_sg2	NA	600	NA	378	332	371	NA	549	263	355	390	517	1503
55750	AGK	AGK_sg3	NA	804	NA	552	513	578	NA	942	617	583	830	741	1861
55750	AGK	AGK_sg4	NA	537	NA	339	247	347	NA	572	262	431	386	393	2010
55750	AGK	AGK_sg5	NA	166	NA	113	127	108	NA	153	155	167	262	210	619
178	AGL	AGL_sg1	NA	1620	NA	1156	1030	1138	NA	1545	911	1278	1813	1624	5251
178	AGL	AGL_sg2	NA	1142	NA	719	697	773	NA	927	546	810	954	909	3466
178	AGL	AGL_sg3	NA	1516	NA	1114	852	1010	NA	1100	830	1041	1421	1358	3476
178	AGL	AGL_sg4	NA	518	NA	338	353	325	NA	445	347	301	455	441	1934
178	AGL	AGL_sg5	NA	1231	NA	976	839	918	NA	929	838	665	1382	1003	2638
10554	AGPAT1	AGPAT1_sg1	NA	1685	NA	1194	973	1074	NA	1184	945	1072	1453	1350	3386
10554	AGPAT1	AGPAT1_sg2	NA	614	NA	426	378	430	NA	421	397	454	554	412	1691
10554	AGPAT1	AGPAT1_sg3	NA	347	NA	293	229	265	NA	284	268	270	313	334	1263
10554	AGPAT1	AGPAT1_sg4	NA	278	NA	231	134	234	NA	99	141	219	177	275	783
10554	AGPAT1	AGPAT1_sg5	NA	3455	NA	2033	1880	2267	NA	2757	1835	2355	2736	2879	11508
10555	AGPAT2	AGPAT2_sg1	NA	1463	NA	1035	916	1133	NA	1352	1110	964	1631	1307	5362
10555	AGPAT2	AGPAT2_sg2	NA	471	NA	244	198	214	NA	242	267	314	368	412	971
10555	AGPAT2	AGPAT2_sg3	NA	336	NA	218	190	288	NA	303	162	303	262	343	1030
10555	AGPAT2	AGPAT2_sg4	NA	288	NA	258	184	250	NA	216	276	264	303	283	1028
10555	AGPAT2	AGPAT2_sg5	NA	338	NA	367	251	305	NA	482	308	371	430	334	1309
56894	AGPAT3	AGPAT3_sg1	NA	1537	NA	1172	1020	1178	NA	1385	902	1143	1412	1470	6787
56894	AGPAT3	AGPAT3_sg2	NA	1939	NA	1278	1237	1412	NA	1294	1117	1338	1851	1558	9191
56894	AGPAT3	AGPAT3_sg3	NA	419	NA	262	270	231	NA	212	319	199	512	329	1839
56894	AGPAT3	AGPAT3_sg4	NA	533	NA	506	376	394	NA	515	339	327	564	395	2993
56894	AGPAT3	AGPAT3_sg5	NA	409	NA	237	221	323	NA	500	274	371	400	418	1027
56895	AGPAT4	AGPAT4_sg1	NA	2328	NA	1605	1344	1667	NA	2346	1404	2139	2113	2292	6600
56895	AGPAT4	AGPAT4_sg2	NA	3611	NA	2744	2305	2662	NA	3606	2335	2834	3494	3550	9444
56895	AGPAT4	AGPAT4_sg3	NA	457	NA	353	265	312	NA	429	270	302	404	417	1066
56895	AGPAT4	AGPAT4_sg4	NA	466	NA	290	272	343	NA	232	364	261	452	332	1835
56895	AGPAT4	AGPAT4_sg5	NA	432	NA	371	317	279	NA	229	294	331	468	380	1285
55326	AGPAT5	AGPAT5_sg1	NA	1510	NA	942	829	1080	NA	1424	1032	1073	1274	1415	4854
55326	AGPAT5	AGPAT5_sg2	NA	2675	NA	2158	1795	2055	NA	2547	1861	2336	2823	2602	7767
55326	AGPAT5	AGPAT5_sg3	NA	159	NA	77	125	119	NA	40	140	85	187	111	1080
55326	AGPAT5	AGPAT5_sg4	NA	320	NA	299	205	217	NA	294	246	296	374	211	792
55326	AGPAT5	AGPAT5_sg5	NA	864	NA	691	586	653	NA	837	556	894	817	942	1887
10551	AGR2	AGR2_sg1	NA	527	NA	354	346	406	NA	671	336	491	522	547	2072
10551	AGR2	AGR2_sg2	NA	1388	NA	1036	860	1037	NA	1220	953	1047	1517	1130	9817
10551	AGR2	AGR2_sg3	NA	247	NA	190	134	154	NA	129	103	207	183	199	712
10551	AGR2	AGR2_sg4	NA	1355	NA	927	926	1098	NA	1272	889	1031	1358	1333	4623
10551	AGR2	AGR2_sg5	NA	3085	NA	1961	1776	2220	NA	3108	1739	2258	3186	2924	8370
155465	AGR3	AGR3_sg1	NA	857	NA	638	589	643	NA	581	575	533	902	782	1882
155465	AGR3	AGR3_sg2	NA	864	NA	567	452	681	NA	728	493	832	766	853	2421
155465	AGR3	AGR3_sg3	NA	1984	NA	1105	1011	1479	NA	1937	1074	1355	1574	1727	5379
155465	AGR3	AGR3_sg4	NA	2650	NA	1539	1464	1649	NA	2258	1433	1820	2166	2310	10100
155465	AGR3	AGR3_sg5	NA	277	NA	208	156	252	NA	261	180	311	266	306	817
375790	AGRN	AGRN_sg1	NA	796	NA	653	555	595	NA	818	502	726	840	711	3626
375790	AGRN	AGRN_sg2	NA	1220	NA	835	1030	1089	NA	1235	1081	1094	1646	1314	4496
375790	AGRN	AGRN_sg3	NA	2135	NA	1486	1189	1477	NA	1825	1112	1592	1888	1830	5490
375790	AGRN	AGRN_sg4	NA	1655	NA	1225	1156	1168	NA	1666	1090	1354	1867	1513	6042
375790	AGRN	AGRN_sg5	NA	500	NA	324	249	345	NA	341	271	254	381	396	1141
181	AGRP	AGRP_sg1	NA	1597	NA	861	814	961	NA	1332	748	875	1246	1192	3200
181	AGRP	AGRP_sg2	NA	1824	NA	1319	1199	1395	NA	1579	1046	1427	1587	1661	5284
181	AGRP	AGRP_sg3	NA	565	NA	398	260	338	NA	440	238	362	512	407	1438
181	AGRP	AGRP_sg4	NA	229	NA	132	100	139	NA	106	56	165	122	169	455
181	AGRP	AGRP_sg5	NA	120	NA	69	90	83	NA	117	102	83	167	59	346
183	AGT	AGT_sg1	NA	385	NA	287	219	259	NA	378	265	307	284	437	1802
183	AGT	AGT_sg2	NA	2524	NA	2086	1534	1994	NA	2513	1726	1827	2612	2348	7592
183	AGT	AGT_sg3	NA	390	NA	318	210	255	NA	365	240	398	387	360	1015
183	AGT	AGT_sg4	NA	76	NA	51	46	51	NA	49	14	85	59	76	638
183	AGT	AGT_sg5	NA	1771	NA	1311	1178	1207	NA	1345	1084	1552	1897	1471	5168
23287	AGTPBP1	AGTPBP1_sg1	NA	2132	NA	1549	1277	1575	NA	1995	1282	1640	2044	1919	6413
23287	AGTPBP1	AGTPBP1_sg2	NA	2562	NA	2146	1591	1985	NA	2261	1665	2196	2406	2527	8329
23287	AGTPBP1	AGTPBP1_sg3	NA	296	NA	185	236	175	NA	377	181	190	373	275	866
23287	AGTPBP1	AGTPBP1_sg4	NA	775	NA	668	552	691	NA	916	537	850	848	798	2871
23287	AGTPBP1	AGTPBP1_sg5	NA	2316	NA	1838	1678	1832	NA	2235	1845	1894	2620	2262	7771
185	AGTR1	AGTR1_sg1	NA	1212	NA	906	772	947	NA	796	868	938	1466	1235	3661
185	AGTR1	AGTR1_sg2	NA	519	NA	248	182	286	NA	344	263	388	356	407	1397
185	AGTR1	AGTR1_sg3	NA	195	NA	236	135	157	NA	259	175	91	210	252	543
185	AGTR1	AGTR1_sg4	NA	482	NA	331	250	393	NA	332	303	318	432	483	1606
185	AGTR1	AGTR1_sg5	NA	3600	NA	2818	2119	2601	NA	3230	2406	2828	3587	3436	11233
186	AGTR2	AGTR2_sg1	NA	1132	NA	748	555	899	NA	724	596	839	1005	984	3015
186	AGTR2	AGTR2_sg2	NA	1108	NA	905	722	880	NA	1297	672	1389	987	1235	4182
186	AGTR2	AGTR2_sg3	NA	826	NA	640	497	533	NA	697	347	556	621	699	1720
186	AGTR2	AGTR2_sg4	NA	332	NA	215	258	252	NA	285	167	293	322	347	1114
186	AGTR2	AGTR2_sg5	NA	848	NA	561	443	609	NA	779	587	748	855	719	2621
189	AGXT	AGXT_sg1	NA	613	NA	326	323	419	NA	335	327	370	570	548	2057
189	AGXT	AGXT_sg2	NA	834	NA	689	446	613	NA	743	481	878	651	873	2302
189	AGXT	AGXT_sg3	NA	133	NA	47	82	63	NA	65	136	81	165	102	988
189	AGXT	AGXT_sg4	NA	418	NA	423	416	407	NA	418	391	399	613	563	1960
189	AGXT	AGXT_sg5	NA	889	NA	617	538	711	NA	922	540	554	790	846	3350
64902	AGXT2	AGXT2_sg10	NA	1345	NA	775	759	953	NA	1315	766	952	1179	1153	4661
64902	AGXT2	AGXT2_sg6	NA	625	NA	474	315	374	NA	675	405	480	497	569	1449
64902	AGXT2	AGXT2_sg7	NA	522	NA	310	280	383	NA	481	157	349	375	422	1699
64902	AGXT2	AGXT2_sg8	NA	918	NA	648	514	586	NA	986	519	532	798	744	2884
64902	AGXT2	AGXT2_sg9	NA	392	NA	241	227	283	NA	328	183	263	360	379	890
191	AHCY	AHCY_sg1	NA	3881	NA	3008	2619	3030	NA	2867	2326	2297	3743	3242	12659
191	AHCY	AHCY_sg2	NA	1811	NA	1251	1295	1368	NA	1412	965	1157	1625	1455	9825
191	AHCY	AHCY_sg3	NA	256	NA	198	147	212	NA	224	105	179	218	242	988
191	AHCY	AHCY_sg4	NA	20	NA	23	21	23	NA	NA	19	9	28	20	123
191	AHCY	AHCY_sg5	NA	1462	NA	1288	1144	1330	NA	1266	864	1143	1683	1333	5156
54806	AHI1	AHI1_sg1	NA	2189	NA	1462	1303	1580	NA	1985	1525	1687	2106	1957	7100
54806	AHI1	AHI1_sg2	NA	1686	NA	1054	853	1084	NA	1323	816	874	1474	1174	3744
54806	AHI1	AHI1_sg3	NA	1267	NA	789	771	809	NA	1176	847	751	1207	1237	3010
54806	AHI1	AHI1_sg4	NA	331	NA	233	217	234	NA	226	165	227	306	278	1128
54806	AHI1	AHI1_sg5	NA	5999	NA	4488	3792	4317	NA	5591	3862	4846	6186	5274	18649
79026	AHNAK	AHNAK_sg1	NA	1536	NA	1263	1026	1134	NA	1425	841	1260	1456	1373	3471
79026	AHNAK	AHNAK_sg2	NA	171	NA	150	110	130	NA	190	171	170	180	190	447
79026	AHNAK	AHNAK_sg3	NA	498	NA	395	281	392	NA	376	316	479	439	591	1595
79026	AHNAK	AHNAK_sg4	NA	322	NA	275	182	248	NA	228	156	242	324	314	1204
79026	AHNAK	AHNAK_sg5	NA	384	NA	248	231	243	NA	360	234	277	406	310	1205
113146	AHNAK2	AHNAK2_sg1	NA	1704	NA	1129	969	1164	NA	1518	899	1190	1307	1391	6766
113146	AHNAK2	AHNAK2_sg2	NA	765	NA	492	563	622	NA	773	801	514	831	645	1993
113146	AHNAK2	AHNAK2_sg3	NA	1006	NA	630	504	724	NA	901	539	738	1012	994	3185
113146	AHNAK2	AHNAK2_sg4	NA	1010	NA	704	627	689	NA	859	610	788	897	895	2421
113146	AHNAK2	AHNAK2_sg5	NA	181	NA	150	108	141	NA	249	120	198	220	271	673
196	AHR	AHR_sg1	NA	1124	NA	873	537	844	NA	870	631	764	1104	1006	3780
196	AHR	AHR_sg2	NA	1741	NA	1069	1147	1203	NA	1726	1178	1365	1748	1747	6227
196	AHR	AHR_sg3	NA	578	NA	480	295	467	NA	464	244	590	517	664	2033
196	AHR	AHR_sg4	NA	790	NA	493	486	518	NA	541	528	502	736	661	2028
196	AHR	AHR_sg5	NA	2433	NA	1792	1450	1773	NA	2236	1455	1874	2342	2249	7330
57491	AHRR	AHRR_sg10	NA	563	NA	338	304	390	NA	466	317	564	504	525	1191
57491	AHRR	AHRR_sg5	NA	3034	NA	2460	2004	2450	NA	2376	1958	2712	3316	2926	8925
57491	AHRR	AHRR_sg7	NA	288	NA	267	255	227	NA	209	219	293	359	292	1216
57491	AHRR	AHRR_sg8	NA	185	NA	176	137	177	NA	79	138	250	214	223	613
57491	AHRR	AHRR_sg9	NA	215	NA	229	183	178	NA	220	183	275	194	223	794
10598	AHSA1	AHSA1_sg1	NA	1291	NA	942	770	972	NA	1230	864	1124	1213	1197	3595
10598	AHSA1	AHSA1_sg2	NA	3643	NA	2601	2272	2570	NA	3467	2524	2829	3625	3289	9832
10598	AHSA1	AHSA1_sg3	NA	1182	NA	1063	791	938	NA	1201	824	997	1345	1234	4141
10598	AHSA1	AHSA1_sg4	NA	106	NA	85	93	79	NA	94	94	98	150	108	606
10598	AHSA1	AHSA1_sg5	NA	191	NA	164	155	160	NA	232	219	164	346	265	1059
199	AIF1	AIF1_sg1	NA	3421	NA	2386	2067	2355	NA	2951	2165	2435	3201	3042	10526
199	AIF1	AIF1_sg2	NA	4129	NA	2851	2667	3085	NA	3927	2682	3632	3982	3863	10394
199	AIF1	AIF1_sg3	NA	277	NA	151	104	118	NA	190	112	131	206	184	462
199	AIF1	AIF1_sg4	NA	4677	NA	3516	2801	3382	NA	3896	2930	4563	4412	4547	10101
199	AIF1	AIF1_sg5	NA	5738	NA	4369	3901	4615	NA	5179	3829	4934	6008	6154	17576
83543	AIF1L	AIF1L_sg1	NA	3530	NA	2498	2336	2742	NA	3284	2273	2954	3757	3237	9360
83543	AIF1L	AIF1L_sg2	NA	233	NA	247	189	160	NA	152	98	141	185	113	444
83543	AIF1L	AIF1L_sg3	NA	686	NA	412	356	477	NA	666	353	458	651	556	1761
83543	AIF1L	AIF1L_sg4	NA	4076	NA	3116	2768	3272	NA	3564	3157	3390	4487	4120	14102
83543	AIF1L	AIF1L_sg5	NA	3883	NA	2903	2514	2974	NA	3468	2875	3261	4191	3542	12820
9447	AIM2	AIM2_sg1	NA	74	NA	28	37	48	NA	52	62	52	83	53	119
9447	AIM2	AIM2_sg2	NA	2187	NA	1485	1494	1680	NA	2030	1482	1610	1998	2136	6748
9447	AIM2	AIM2_sg3	NA	566	NA	448	345	434	NA	543	433	367	536	502	1406
9447	AIM2	AIM2_sg4	NA	325	NA	216	148	266	NA	298	251	324	367	271	1632
9447	AIM2	AIM2_sg5	NA	4755	NA	3541	3023	3612	NA	4462	3032	4028	4965	4557	13475
9255	AIMP1	AIMP1_sg1	NA	985	NA	792	539	796	NA	834	524	894	827	773	2933
9255	AIMP1	AIMP1_sg2	NA	438	NA	254	290	252	NA	334	234	257	354	379	1375
9255	AIMP1	AIMP1_sg3	NA	3026	NA	2066	1918	2101	NA	2882	2014	2621	2903	2643	6905
9255	AIMP1	AIMP1_sg4	NA	518	NA	507	316	471	NA	689	405	457	588	634	1903
9255	AIMP1	AIMP1_sg5	NA	798	NA	500	481	454	NA	711	490	652	652	788	1748
9049	AIP	AIP_sg1	NA	2926	NA	2041	1833	2046	NA	2581	1377	2114	2628	2482	7749
9049	AIP	AIP_sg2	NA	2368	NA	2046	1561	1715	NA	2257	1545	1668	2597	1944	8027
9049	AIP	AIP_sg3	NA	2745	NA	1841	1593	1985	NA	2536	1212	2082	2254	2508	10245
9049	AIP	AIP_sg4	NA	348	NA	242	188	250	NA	142	212	157	301	284	832
9049	AIP	AIP_sg5	NA	345	NA	247	201	269	NA	333	192	244	294	328	1096
23746	AIPL1	AIPL1_sg1	NA	1646	NA	1101	849	1200	NA	1365	911	1172	1551	1375	3894
23746	AIPL1	AIPL1_sg2	NA	1708	NA	1162	844	1109	NA	1323	861	924	1087	1332	9247
23746	AIPL1	AIPL1_sg3	NA	4821	NA	3547	2857	3292	NA	4260	2884	3472	4570	4203	14358
23746	AIPL1	AIPL1_sg4	NA	216	NA	139	159	144	NA	317	102	159	212	289	920
23746	AIPL1	AIPL1_sg5	NA	150	NA	68	103	86	NA	76	89	145	156	86	717
326	AIRE	AIRE_sg1	NA	400	NA	236	271	278	NA	464	342	366	353	304	1290
326	AIRE	AIRE_sg2	NA	642	NA	514	340	439	NA	576	286	653	580	631	1689
326	AIRE	AIRE_sg3	NA	405	NA	394	327	300	NA	442	326	366	406	414	1394
326	AIRE	AIRE_sg4	NA	733	NA	616	481	533	NA	663	472	663	840	705	2125
326	AIRE	AIRE_sg5	NA	1524	NA	1053	902	1173	NA	1319	965	981	1377	1519	2864
203	AK1	AK1_sg1	NA	1015	NA	643	571	721	NA	931	584	607	984	923	2861
203	AK1	AK1_sg10	NA	232	NA	87	73	103	NA	273	69	103	138	156	535
203	AK1	AK1_sg7	NA	753	NA	453	341	530	NA	829	342	493	537	693	2243
203	AK1	AK1_sg8	NA	327	NA	230	258	219	NA	414	267	288	409	380	1241
203	AK1	AK1_sg9	NA	128	NA	134	119	126	NA	234	96	192	151	109	652
204	AK2	AK2_sg1	NA	431	NA	388	283	357	NA	526	237	412	368	409	2512
204	AK2	AK2_sg2	NA	737	NA	417	358	513	NA	717	390	481	606	593	1579
204	AK2	AK2_sg3	NA	997	NA	800	569	721	NA	802	599	869	803	924	3829
204	AK2	AK2_sg4	NA	711	NA	432	289	502	NA	635	222	456	393	469	1445
204	AK2	AK2_sg5	NA	4819	NA	3188	2690	3271	NA	4417	2638	3814	4313	4380	10574
50808	AK3	AK3_sg1	NA	274	NA	165	138	231	NA	292	153	282	276	319	881
50808	AK3	AK3_sg2	NA	417	NA	209	292	300	NA	404	350	280	391	415	1039
50808	AK3	AK3_sg3	NA	344	NA	307	311	261	NA	327	193	308	337	408	1217
50808	AK3	AK3_sg4	NA	185	NA	125	86	133	NA	213	73	130	142	180	853
50808	AK3	AK3_sg5	NA	1276	NA	859	784	837	NA	887	813	771	1210	1107	5476
205	AK4	AK4_sg1	NA	924	NA	550	538	710	NA	649	522	762	931	804	3411
205	AK4	AK4_sg2	NA	241	NA	185	110	199	NA	214	110	132	294	206	929
205	AK4	AK4_sg3	NA	250	NA	114	158	159	NA	127	132	120	202	194	1567
205	AK4	AK4_sg4	NA	2278	NA	1721	1480	1700	NA	2138	1519	1877	2336	2185	6203
205	AK4	AK4_sg5	NA	2091	NA	1683	1389	1519	NA	2255	1183	1867	2120	2057	8498
26289	AK5	AK5_sg1	NA	1570	NA	1390	1035	1256	NA	1794	1163	1395	1611	1473	3481
26289	AK5	AK5_sg2	NA	426	NA	456	294	336	NA	351	245	472	448	487	1234
26289	AK5	AK5_sg3	NA	214	NA	140	106	149	NA	134	131	159	165	152	597
26289	AK5	AK5_sg4	NA	664	NA	370	374	347	NA	512	514	434	636	499	1347
26289	AK5	AK5_sg5	NA	933	NA	641	587	622	NA	863	585	722	1142	734	1817
102157402	AK6	AK6_sg1	NA	583	NA	344	318	433	NA	354	303	327	345	416	3690
102157402	AK6	AK6_sg2	NA	2023	NA	1526	1418	1382	NA	1471	1201	1331	1977	1607	9795
102157402	AK6	AK6_sg3	NA	1069	NA	752	800	741	NA	824	567	542	1028	806	9556
102157402	AK6	AK6_sg4	NA	951	NA	602	623	615	NA	455	406	380	696	438	5771
102157402	AK6	AK6_sg5	NA	1544	NA	1369	1184	1271	NA	1460	1021	1454	1636	1501	3204
122481	AK7	AK7_sg1	NA	954	NA	593	690	620	NA	630	648	684	1003	748	2716
122481	AK7	AK7_sg2	NA	2377	NA	1854	1403	1719	NA	2200	1318	1925	2139	2258	7373
122481	AK7	AK7_sg3	NA	1505	NA	1000	862	923	NA	1209	763	1127	1322	1208	4283
122481	AK7	AK7_sg4	NA	426	NA	198	226	285	NA	264	260	296	366	329	1128
122481	AK7	AK7_sg5	NA	2503	NA	1488	1473	1718	NA	2368	1470	1676	2365	2073	7297
158067	AK8	AK8_sg1	NA	1460	NA	1050	751	1048	NA	1210	654	1231	1157	1203	4574
158067	AK8	AK8_sg2	NA	2367	NA	1769	1455	1773	NA	2221	1503	1889	2247	2197	8358
158067	AK8	AK8_sg3	NA	749	NA	421	397	429	NA	637	381	488	595	456	1940
158067	AK8	AK8_sg4	NA	908	NA	632	530	632	NA	999	583	718	954	906	2438
158067	AK8	AK8_sg5	NA	436	NA	276	281	301	NA	391	305	435	543	390	1786
221264	AK9	AK9_sg1	NA	2153	NA	1477	1114	1425	NA	1938	1192	1473	1814	1723	4843
221264	AK9	AK9_sg2	NA	764	NA	395	499	496	NA	505	365	501	650	594	1740
221264	AK9	AK9_sg3	NA	2766	NA	2064	1750	2028	NA	2567	1627	2324	2680	2442	7899
221264	AK9	AK9_sg4	NA	2183	NA	1758	1210	1595	NA	2231	1303	1792	1997	2105	5386
221264	AK9	AK9_sg5	NA	3786	NA	3058	2444	2979	NA	3946	2477	2949	3622	3470	10562
8165	AKAP1	AKAP1_sg1	NA	1379	NA	901	920	1087	NA	1256	948	1003	1435	1346	6035
8165	AKAP1	AKAP1_sg2	NA	101	NA	73	113	113	NA	89	122	120	138	72	1393
8165	AKAP1	AKAP1_sg3	NA	135	NA	121	104	116	NA	135	84	113	146	156	632
8165	AKAP1	AKAP1_sg4	NA	227	NA	168	186	170	NA	184	169	129	232	187	1383
8165	AKAP1	AKAP1_sg5	NA	650	NA	412	400	475	NA	787	390	602	653	565	2494
11214	AKAP13	AKAP13_sg1	NA	2479	NA	1545	1402	1663	NA	2056	1408	1808	2388	2170	7894
11214	AKAP13	AKAP13_sg2	NA	109	NA	68	85	70	NA	70	36	92	137	84	730
11214	AKAP13	AKAP13_sg3	NA	9	NA	3	2	5	NA	15	4	11	NA	6	66
11214	AKAP13	AKAP13_sg4	NA	412	NA	321	259	305	NA	477	317	394	421	511	1567
11214	AKAP13	AKAP13_sg5	NA	4156	NA	2825	2344	3069	NA	3327	2852	2978	3975	3783	9145
8227	AKAP17A	AKAP17A_sg1	NA	2918	NA	1943	1703	2069	NA	2686	1682	2211	2376	2575	5662
8227	AKAP17A	AKAP17A_sg2	NA	199	NA	123	57	140	NA	150	80	169	156	201	492
8227	AKAP17A	AKAP17A_sg3	NA	472	NA	306	279	354	NA	474	198	552	431	413	974
8227	AKAP17A	AKAP17A_sg4	NA	104	NA	77	80	70	NA	61	77	102	136	136	588
8227	AKAP17A	AKAP17A_sg5	NA	528	NA	334	303	252	NA	226	223	398	414	286	1098
10142	AKAP9	AKAP9_sg1	NA	178	NA	105	104	129	NA	104	65	208	158	158	639
10142	AKAP9	AKAP9_sg2	NA	691	NA	617	416	559	NA	707	459	473	671	621	1707
10142	AKAP9	AKAP9_sg3	NA	321	NA	246	297	238	NA	290	220	404	432	305	1148
10142	AKAP9	AKAP9_sg4	NA	196	NA	151	123	138	NA	148	129	186	186	205	915
10142	AKAP9	AKAP9_sg5	NA	1010	NA	545	527	729	NA	685	645	565	898	780	2082
10327	AKR1A1	AKR1A1_sg1	NA	4143	NA	2746	2576	2803	NA	3556	2412	3009	3971	3449	13377
10327	AKR1A1	AKR1A1_sg2	NA	2383	NA	1686	1380	1732	NA	1834	1461	1905	2151	2287	5301
10327	AKR1A1	AKR1A1_sg3	NA	486	NA	219	321	300	NA	311	300	269	450	309	2344
10327	AKR1A1	AKR1A1_sg4	NA	1677	NA	996	986	1073	NA	1452	977	888	1540	1397	4998
10327	AKR1A1	AKR1A1_sg5	NA	3583	NA	2593	1956	2559	NA	2807	2070	2707	3361	3262	11041
231	AKR1B1	AKR1B1_sg1	NA	1151	NA	722	729	770	NA	1125	700	877	1165	1100	3757
231	AKR1B1	AKR1B1_sg2	NA	1877	NA	1557	1289	1464	NA	1763	1212	1440	2030	1833	7735
231	AKR1B1	AKR1B1_sg3	NA	1991	NA	1274	1157	1330	NA	1722	1077	1531	1692	1772	4607
231	AKR1B1	AKR1B1_sg4	NA	273	NA	187	126	187	NA	170	133	199	231	191	738
231	AKR1B1	AKR1B1_sg5	NA	277	NA	313	214	263	NA	261	179	215	364	363	906
57016	AKR1B10	AKR1B10_sg1	NA	800	NA	502	369	403	NA	638	306	438	601	533	1902
57016	AKR1B10	AKR1B10_sg2	NA	2673	NA	1898	1762	2023	NA	2487	1497	2092	2407	2645	9920
57016	AKR1B10	AKR1B10_sg3	NA	831	NA	681	445	636	NA	784	321	677	616	799	2530
57016	AKR1B10	AKR1B10_sg4	NA	221	NA	224	133	219	NA	216	138	306	181	185	785
57016	AKR1B10	AKR1B10_sg5	NA	4273	NA	3257	2838	3254	NA	3118	2529	3557	4739	3743	15164
441282	AKR1B15	AKR1B15_sg1	NA	475	NA	348	303	343	NA	502	177	567	394	440	1686
441282	AKR1B15	AKR1B15_sg2	NA	2461	NA	1948	1715	1770	NA	2208	1467	1742	2312	2343	8764
441282	AKR1B15	AKR1B15_sg3	NA	1525	NA	1013	1007	1093	NA	1251	912	1383	1424	1562	8015
441282	AKR1B15	AKR1B15_sg4	NA	3898	NA	2701	2316	2631	NA	3413	2486	2527	3947	3177	12974
441282	AKR1B15	AKR1B15_sg5	NA	337	NA	226	210	268	NA	330	246	257	306	312	1975
1645	AKR1C1	AKR1C1_sg1	NA	1256	NA	909	676	828	NA	1047	725	1031	937	1038	3491
1645	AKR1C1	AKR1C1_sg2	NA	1656	NA	1064	978	1123	NA	1570	1118	1311	1725	1472	4301
1645	AKR1C1	AKR1C1_sg3	NA	1240	NA	802	672	965	NA	1233	740	853	1194	1067	2735
1645	AKR1C1	AKR1C1_sg4	NA	307	NA	157	150	220	NA	246	147	177	239	274	1485
1645	AKR1C1	AKR1C1_sg5	NA	75	NA	53	47	79	NA	154	98	49	118	150	521
1646	AKR1C2	AKR1C2_sg1	NA	496	NA	283	207	331	NA	635	231	276	275	454	1732
1646	AKR1C2	AKR1C2_sg2	NA	2482	NA	2023	1833	1919	NA	2566	2047	2068	3129	2375	9005
1646	AKR1C2	AKR1C2_sg3	NA	1522	NA	983	895	1064	NA	1234	914	1252	1174	1252	5686
1646	AKR1C2	AKR1C2_sg4	NA	610	NA	326	334	403	NA	577	276	294	502	446	1473
1646	AKR1C2	AKR1C2_sg5	NA	1640	NA	992	960	1130	NA	1377	986	1326	1460	1411	4219
8644	AKR1C3	AKR1C3_sg1	NA	1212	NA	800	795	873	NA	971	888	894	1278	962	3971
8644	AKR1C3	AKR1C3_sg2	NA	6768	NA	4955	4031	4564	NA	6188	4198	5168	6535	5900	15698
8644	AKR1C3	AKR1C3_sg3	NA	1029	NA	832	646	833	NA	1085	774	878	1004	1070	3499
8644	AKR1C3	AKR1C3_sg4	NA	819	NA	546	451	555	NA	757	652	744	667	779	1972
8644	AKR1C3	AKR1C3_sg5	NA	543	NA	420	323	378	NA	511	284	423	666	460	1653
1109	AKR1C4	AKR1C4_sg1	NA	1886	NA	1342	1056	1504	NA	1542	1176	1478	1741	1646	3047
1109	AKR1C4	AKR1C4_sg2	NA	2815	NA	1910	1842	1889	NA	2248	1776	2267	2972	2129	7772
1109	AKR1C4	AKR1C4_sg3	NA	1302	NA	801	759	929	NA	1142	796	1069	1131	971	2779
1109	AKR1C4	AKR1C4_sg4	NA	444	NA	458	326	398	NA	550	317	383	532	454	1201
1109	AKR1C4	AKR1C4_sg5	NA	1380	NA	1100	953	1014	NA	1135	980	1167	1409	1439	3948
6718	AKR1D1	AKR1D1_sg1	NA	1240	NA	735	596	811	NA	792	532	827	1150	850	4840
6718	AKR1D1	AKR1D1_sg2	NA	389	NA	332	255	332	NA	451	205	225	353	500	1537
6718	AKR1D1	AKR1D1_sg3	NA	627	NA	356	288	392	NA	506	308	424	430	567	2333
6718	AKR1D1	AKR1D1_sg4	NA	332	NA	144	239	257	NA	417	274	328	435	386	925
6718	AKR1D1	AKR1D1_sg5	NA	256	NA	175	117	192	NA	171	90	144	140	152	726
83592	AKR1E2	AKR1E2_sg1	NA	504	NA	371	313	341	NA	338	380	254	577	366	1617
83592	AKR1E2	AKR1E2_sg2	NA	1563	NA	1288	1177	1316	NA	1516	1100	1279	1916	1359	4785
83592	AKR1E2	AKR1E2_sg3	NA	1478	NA	1138	869	1095	NA	1235	915	1107	1358	1117	4506
83592	AKR1E2	AKR1E2_sg4	NA	583	NA	417	347	387	NA	385	368	366	566	466	1816
83592	AKR1E2	AKR1E2_sg5	NA	425	NA	370	232	306	NA	397	245	411	342	358	1072
8574	AKR7A2	AKR7A2_sg1	NA	1053	NA	759	746	841	NA	867	759	965	1154	861	3205
8574	AKR7A2	AKR7A2_sg2	NA	2855	NA	2274	1814	2112	NA	2755	1848	2247	2656	2643	6738
8574	AKR7A2	AKR7A2_sg3	NA	332	NA	255	214	212	NA	147	188	222	255	204	896
8574	AKR7A2	AKR7A2_sg4	NA	685	NA	513	365	435	NA	451	369	566	513	605	1937
8574	AKR7A2	AKR7A2_sg5	NA	184	NA	86	111	149	NA	202	34	83	100	206	774
22977	AKR7A3	AKR7A3_sg1	NA	3359	NA	2170	1842	2237	NA	3206	1981	2456	3224	2965	8906
22977	AKR7A3	AKR7A3_sg2	NA	3203	NA	2149	1909	2219	NA	3017	1946	2162	2992	2825	6184
22977	AKR7A3	AKR7A3_sg3	NA	1643	NA	1020	808	1062	NA	1255	851	1114	1211	1316	6696
22977	AKR7A3	AKR7A3_sg4	NA	467	NA	331	297	333	NA	406	310	305	443	463	1131
22977	AKR7A3	AKR7A3_sg5	NA	978	NA	719	620	713	NA	863	612	576	941	929	3514
207	AKT1	AKT1_sg1	NA	1359	NA	1044	782	1027	NA	1356	771	949	1361	1196	3889
207	AKT1	AKT1_sg2	NA	1349	NA	939	764	908	NA	935	688	848	988	1093	4867
207	AKT1	AKT1_sg3	NA	312	NA	275	216	259	NA	231	140	337	310	293	1328
207	AKT1	AKT1_sg4	NA	302	NA	217	218	219	NA	363	152	261	330	310	951
207	AKT1	AKT1_sg5	NA	309	NA	207	196	178	NA	279	177	285	297	260	807
84335	AKT1S1	AKT1S1_sg1	NA	284	NA	176	108	178	NA	370	87	188	175	263	857
84335	AKT1S1	AKT1S1_sg2	NA	255	NA	170	177	257	NA	353	205	278	355	312	960
84335	AKT1S1	AKT1S1_sg3	NA	104	NA	98	174	128	NA	115	109	81	185	139	1246
84335	AKT1S1	AKT1S1_sg4	NA	296	NA	149	151	244	NA	318	168	208	243	283	1048
84335	AKT1S1	AKT1S1_sg5	NA	1323	NA	883	776	823	NA	856	645	893	1083	1057	6276
208	AKT2	AKT2_sg1	NA	1366	NA	919	753	1023	NA	1115	828	1118	1282	1292	3765
208	AKT2	AKT2_sg2	NA	4628	NA	3281	2881	3459	NA	4597	2781	3533	4402	4289	11507
208	AKT2	AKT2_sg3	NA	299	NA	166	165	209	NA	284	155	190	232	285	1239
208	AKT2	AKT2_sg4	NA	4284	NA	2843	2547	2974	NA	3742	2498	3057	4091	3865	10065
208	AKT2	AKT2_sg5	NA	2209	NA	1453	1294	1612	NA	2066	1143	1511	1890	2091	7925
10000	AKT3	AKT3_sg1	NA	470	NA	345	264	372	NA	434	247	409	425	357	2350
10000	AKT3	AKT3_sg2	NA	620	NA	479	393	453	NA	597	402	498	592	476	2512
10000	AKT3	AKT3_sg3	NA	587	NA	537	537	538	NA	616	463	440	671	626	3103
10000	AKT3	AKT3_sg4	NA	2351	NA	1662	1375	1628	NA	1786	1298	1861	2142	1999	8674
10000	AKT3	AKT3_sg5	NA	1599	NA	1228	993	1077	NA	1174	906	1156	1225	1192	10230
64400	AKTIP	AKTIP_sg1	NA	47	NA	30	22	15	NA	10	NA	33	13	55	156
64400	AKTIP	AKTIP_sg2	NA	1165	NA	734	587	786	NA	987	498	721	781	901	3909
64400	AKTIP	AKTIP_sg3	NA	2865	NA	2162	1714	1988	NA	2853	1695	2473	2604	2534	8557
64400	AKTIP	AKTIP_sg4	NA	2875	NA	1835	1902	2015	NA	2363	2069	2294	3129	2775	10548
64400	AKTIP	AKTIP_sg5	NA	421	NA	302	289	285	NA	361	428	350	500	366	1426
210	ALAD	ALAD_sg1	NA	1642	NA	1221	1053	1254	NA	1476	966	1508	1647	1563	5268
210	ALAD	ALAD_sg2	NA	2858	NA	2011	1645	2073	NA	2905	1851	2395	2643	2661	10100
210	ALAD	ALAD_sg3	NA	307	NA	204	220	206	NA	324	231	277	377	246	662
210	ALAD	ALAD_sg4	NA	464	NA	359	273	370	NA	482	288	379	398	514	1597
210	ALAD	ALAD_sg5	NA	340	NA	172	161	204	NA	270	196	321	250	284	982
211	ALAS1	ALAS1_sg1	NA	574	NA	384	306	364	NA	368	230	402	506	465	1489
211	ALAS1	ALAS1_sg2	NA	816	NA	639	539	700	NA	710	580	844	865	856	2761
211	ALAS1	ALAS1_sg3	NA	1406	NA	900	887	1032	NA	1029	786	889	1354	1193	4339
211	ALAS1	ALAS1_sg4	NA	393	NA	386	251	285	NA	494	304	347	351	385	1142
211	ALAS1	ALAS1_sg5	NA	198	NA	178	152	170	NA	302	179	235	236	217	825
212	ALAS2	ALAS2_sg1	NA	366	NA	375	257	289	NA	496	248	526	376	432	1172
212	ALAS2	ALAS2_sg2	NA	1562	NA	1109	864	982	NA	1300	843	1114	1405	1327	3220
212	ALAS2	ALAS2_sg3	NA	1345	NA	996	822	938	NA	1389	941	1070	1334	1173	3900
212	ALAS2	ALAS2_sg4	NA	768	NA	665	527	677	NA	743	535	824	929	775	1330
212	ALAS2	ALAS2_sg5	NA	292	NA	221	210	234	NA	265	125	222	346	277	872
213	ALB	ALB_sg1	NA	1193	NA	985	746	817	NA	1005	637	929	1190	935	3423
213	ALB	ALB_sg2	NA	1092	NA	807	729	838	NA	1275	709	723	1238	801	3227
213	ALB	ALB_sg3	NA	6026	NA	3990	3407	3897	NA	4438	3465	3825	5209	5281	13153
213	ALB	ALB_sg4	NA	936	NA	633	572	687	NA	902	476	685	941	830	2103
213	ALB	ALB_sg5	NA	750	NA	674	475	603	NA	755	543	717	819	866	1520
214	ALCAM	ALCAM_sg1	NA	134	NA	148	94	92	NA	154	124	135	138	156	570
214	ALCAM	ALCAM_sg2	NA	823	NA	557	451	521	NA	850	492	858	651	551	1709
214	ALCAM	ALCAM_sg3	NA	842	NA	753	496	486	NA	623	678	983	743	609	2114
214	ALCAM	ALCAM_sg4	NA	900	NA	667	467	596	NA	750	660	916	783	703	2243
214	ALCAM	ALCAM_sg5	NA	2559	NA	1878	1363	1536	NA	2294	1846	2360	2477	2047	5418
126133	ALDH16A1	ALDH16A1_sg1	NA	913	NA	589	465	620	NA	770	527	753	707	801	2472
126133	ALDH16A1	ALDH16A1_sg2	NA	653	NA	382	382	490	NA	460	381	628	514	704	1730
126133	ALDH16A1	ALDH16A1_sg3	NA	366	NA	273	189	233	NA	332	157	227	322	289	707
126133	ALDH16A1	ALDH16A1_sg4	NA	392	NA	327	261	315	NA	417	307	304	371	432	1974
126133	ALDH16A1	ALDH16A1_sg5	NA	198	NA	124	99	141	NA	187	114	137	193	176	528
5832	ALDH18A1	ALDH18A1_sg1	NA	532	NA	446	378	387	NA	442	330	537	632	465	1568
5832	ALDH18A1	ALDH18A1_sg2	NA	317	NA	216	258	285	NA	403	244	257	389	321	1224
5832	ALDH18A1	ALDH18A1_sg3	NA	763	NA	660	454	621	NA	896	444	709	745	925	1873
5832	ALDH18A1	ALDH18A1_sg4	NA	193	NA	107	89	136	NA	155	67	148	126	137	343
5832	ALDH18A1	ALDH18A1_sg5	NA	1893	NA	1334	1111	1342	NA	1334	1148	1267	1863	1528	9103
216	ALDH1A1	ALDH1A1_sg1	NA	392	NA	196	276	224	NA	279	311	336	421	380	1264
216	ALDH1A1	ALDH1A1_sg2	NA	802	NA	627	559	660	NA	782	590	670	872	683	2675
216	ALDH1A1	ALDH1A1_sg3	NA	540	NA	258	294	366	NA	530	296	437	489	501	1430
216	ALDH1A1	ALDH1A1_sg4	NA	584	NA	437	449	534	NA	520	583	516	740	680	2124
216	ALDH1A1	ALDH1A1_sg5	NA	464	NA	328	396	401	NA	549	463	341	622	622	1471
8854	ALDH1A2	ALDH1A2_sg1	NA	621	NA	523	466	537	NA	564	484	537	756	713	2088
8854	ALDH1A2	ALDH1A2_sg2	NA	1436	NA	1081	795	1045	NA	1228	836	1184	1397	1207	3635
8854	ALDH1A2	ALDH1A2_sg3	NA	944	NA	618	481	496	NA	624	531	538	869	727	2442
8854	ALDH1A2	ALDH1A2_sg4	NA	251	NA	180	203	247	NA	272	248	217	399	249	1091
8854	ALDH1A2	ALDH1A2_sg5	NA	2849	NA	2048	1848	2068	NA	2565	1773	2197	2765	2575	8283
220	ALDH1A3	ALDH1A3_sg1	NA	601	NA	441	326	441	NA	552	371	466	526	463	2256
220	ALDH1A3	ALDH1A3_sg2	NA	937	NA	643	419	633	NA	799	397	732	632	882	2183
220	ALDH1A3	ALDH1A3_sg3	NA	509	NA	340	274	383	NA	482	320	430	533	458	1217
220	ALDH1A3	ALDH1A3_sg4	NA	639	NA	482	389	492	NA	541	397	556	609	590	2017
220	ALDH1A3	ALDH1A3_sg5	NA	3317	NA	2343	1870	2283	NA	3062	1889	2106	3163	2818	10217
219	ALDH1B1	ALDH1B1_sg1	NA	577	NA	348	305	333	NA	333	317	429	459	395	1309
219	ALDH1B1	ALDH1B1_sg2	NA	905	NA	707	485	718	NA	881	544	564	824	714	2603
219	ALDH1B1	ALDH1B1_sg3	NA	714	NA	480	312	504	NA	581	422	580	563	642	1390
219	ALDH1B1	ALDH1B1_sg4	NA	229	NA	141	98	130	NA	189	80	123	135	221	648
219	ALDH1B1	ALDH1B1_sg5	NA	499	NA	306	370	374	NA	335	323	307	495	456	1668
10840	ALDH1L1	ALDH1L1_sg1	NA	253	NA	190	176	236	NA	330	311	230	301	229	708
10840	ALDH1L1	ALDH1L1_sg2	NA	429	NA	455	473	498	NA	382	336	417	597	466	1526
10840	ALDH1L1	ALDH1L1_sg3	NA	655	NA	489	305	368	NA	392	339	334	511	416	1713
10840	ALDH1L1	ALDH1L1_sg4	NA	118	NA	95	95	49	NA	76	47	52	120	101	528
10840	ALDH1L1	ALDH1L1_sg5	NA	1872	NA	1176	1119	1352	NA	1807	1223	1267	1630	1702	5578
160428	ALDH1L2	ALDH1L2_sg1	NA	338	NA	332	195	230	NA	265	202	258	326	309	1169
160428	ALDH1L2	ALDH1L2_sg2	NA	333	NA	300	201	206	NA	160	187	185	268	194	861
160428	ALDH1L2	ALDH1L2_sg3	NA	426	NA	372	256	370	NA	203	267	258	421	406	1124
160428	ALDH1L2	ALDH1L2_sg4	NA	3935	NA	2980	2457	2830	NA	3253	2845	3411	4229	3548	12778
160428	ALDH1L2	ALDH1L2_sg5	NA	2277	NA	1625	1428	1783	NA	2048	1578	2005	2367	2169	6715
217	ALDH2	ALDH2_sg1	NA	4699	NA	3262	2790	3344	NA	3983	2797	3170	4308	4212	15026
217	ALDH2	ALDH2_sg2	NA	1542	NA	1160	987	1239	NA	1523	883	1340	1525	1477	5804
217	ALDH2	ALDH2_sg3	NA	2889	NA	2345	1978	2245	NA	3157	2045	2189	3104	2936	9724
217	ALDH2	ALDH2_sg4	NA	808	NA	512	498	605	NA	640	539	438	970	714	2564
217	ALDH2	ALDH2_sg5	NA	269	NA	117	148	193	NA	204	263	157	315	238	690
218	ALDH3A1	ALDH3A1_sg1	NA	840	NA	463	585	582	NA	498	626	514	1081	602	2883
218	ALDH3A1	ALDH3A1_sg2	NA	344	NA	343	260	274	NA	282	182	297	311	363	1109
218	ALDH3A1	ALDH3A1_sg3	NA	468	NA	348	317	373	NA	449	452	438	521	502	1313
218	ALDH3A1	ALDH3A1_sg4	NA	807	NA	604	564	663	NA	776	693	585	948	606	2156
218	ALDH3A1	ALDH3A1_sg5	NA	236	NA	202	182	166	NA	167	141	187	225	245	902
224	ALDH3A2	ALDH3A2_sg1	NA	2296	NA	1398	1320	1422	NA	1634	1219	1482	2027	2144	5351
224	ALDH3A2	ALDH3A2_sg2	NA	3263	NA	2549	1972	2437	NA	3007	2056	2518	3194	2920	7323
224	ALDH3A2	ALDH3A2_sg3	NA	244	NA	102	97	163	NA	196	161	154	129	201	696
224	ALDH3A2	ALDH3A2_sg4	NA	370	NA	213	188	234	NA	302	193	287	321	383	1203
224	ALDH3A2	ALDH3A2_sg5	NA	334	NA	346	223	295	NA	420	155	167	278	321	795
221	ALDH3B1	ALDH3B1_sg1	NA	1210	NA	888	1408	810	NA	983	615	821	1188	1161	2703
221	ALDH3B1	ALDH3B1_sg2	NA	1989	NA	1237	2286	1292	NA	1334	1240	1309	1862	1564	5720
221	ALDH3B1	ALDH3B1_sg3	NA	2713	NA	2014	3404	1955	NA	2812	1710	1990	2624	2433	5784
221	ALDH3B1	ALDH3B1_sg4	NA	407	NA	333	542	320	NA	416	258	401	463	457	1501
221	ALDH3B1	ALDH3B1_sg5	NA	188	NA	141	348	166	NA	209	147	148	176	264	629
222	ALDH3B2	ALDH3B2_sg1	NA	1224	NA	1033	771	899	NA	1264	625	1134	1131	1123	2749
222	ALDH3B2	ALDH3B2_sg2	NA	2209	NA	1401	1358	1486	NA	1855	1271	1439	2077	1788	7130
222	ALDH3B2	ALDH3B2_sg3	NA	523	NA	374	306	384	NA	502	380	320	587	598	1833
222	ALDH3B2	ALDH3B2_sg4	NA	441	NA	300	306	342	NA	526	338	367	562	499	1578
222	ALDH3B2	ALDH3B2_sg5	NA	184	NA	229	130	153	NA	149	106	209	215	246	381
8659	ALDH4A1	ALDH4A1_sg1	NA	472	NA	329	356	276	NA	336	408	308	623	455	1486
8659	ALDH4A1	ALDH4A1_sg2	NA	341	NA	298	158	232	NA	215	236	296	333	318	998
8659	ALDH4A1	ALDH4A1_sg3	NA	280	NA	275	233	239	NA	324	251	198	366	319	1460
8659	ALDH4A1	ALDH4A1_sg4	NA	1121	NA	658	539	768	NA	800	695	625	906	849	3227
8659	ALDH4A1	ALDH4A1_sg5	NA	1958	NA	1252	1025	1335	NA	1206	1127	1302	1851	1631	5782
7915	ALDH5A1	ALDH5A1_sg1	NA	850	NA	568	456	584	NA	681	361	620	690	706	2066
7915	ALDH5A1	ALDH5A1_sg2	NA	1081	NA	881	692	909	NA	1326	733	850	1116	1278	4028
7915	ALDH5A1	ALDH5A1_sg3	NA	2326	NA	1670	1322	1638	NA	2053	1268	1522	2083	1879	6425
7915	ALDH5A1	ALDH5A1_sg4	NA	352	NA	285	202	215	NA	301	176	209	336	212	1108
7915	ALDH5A1	ALDH5A1_sg5	NA	2196	NA	1796	1431	1732	NA	1930	1094	2098	2141	2146	11514
4329	ALDH6A1	ALDH6A1_sg1	NA	352	NA	201	236	257	NA	325	252	309	255	340	1033
4329	ALDH6A1	ALDH6A1_sg2	NA	1110	NA	819	639	827	NA	819	743	1025	1245	890	2065
4329	ALDH6A1	ALDH6A1_sg3	NA	437	NA	302	212	316	NA	456	280	269	460	373	1101
4329	ALDH6A1	ALDH6A1_sg4	NA	851	NA	611	430	606	NA	940	506	598	776	684	2614
4329	ALDH6A1	ALDH6A1_sg5	NA	225	NA	191	115	127	NA	134	91	227	190	231	677
501	ALDH7A1	ALDH7A1_sg1	NA	1802	NA	1316	1246	1311	NA	1768	1247	1482	1834	1679	6134
501	ALDH7A1	ALDH7A1_sg2	NA	455	NA	352	295	378	NA	394	338	430	574	495	1630
501	ALDH7A1	ALDH7A1_sg3	NA	624	NA	387	493	494	NA	768	396	433	540	623	2394
501	ALDH7A1	ALDH7A1_sg4	NA	266	NA	273	193	275	NA	384	285	210	409	321	1280
501	ALDH7A1	ALDH7A1_sg5	NA	698	NA	563	499	501	NA	717	518	486	794	752	2325
64577	ALDH8A1	ALDH8A1_sg1	NA	906	NA	734	571	659	NA	755	729	753	876	757	2616
64577	ALDH8A1	ALDH8A1_sg2	NA	4497	NA	2825	2403	3098	NA	4094	2325	3233	3840	3784	10077
64577	ALDH8A1	ALDH8A1_sg3	NA	246	NA	162	118	181	NA	159	170	141	144	167	1123
64577	ALDH8A1	ALDH8A1_sg4	NA	433	NA	336	305	290	NA	379	260	286	423	260	1340
64577	ALDH8A1	ALDH8A1_sg5	NA	1031	NA	862	747	833	NA	910	732	831	1132	996	5202
223	ALDH9A1	ALDH9A1_sg1	NA	1528	NA	1115	938	1157	NA	1481	782	1192	1466	1245	5765
223	ALDH9A1	ALDH9A1_sg2	NA	379	NA	306	318	280	NA	262	318	258	468	307	1479
223	ALDH9A1	ALDH9A1_sg3	NA	441	NA	282	303	372	NA	538	231	289	301	401	1494
223	ALDH9A1	ALDH9A1_sg4	NA	366	NA	291	195	334	NA	386	133	233	283	366	861
223	ALDH9A1	ALDH9A1_sg5	NA	986	NA	624	583	679	NA	529	518	646	877	795	2695
226	ALDOA	ALDOA_sg1	NA	639	NA	483	324	439	NA	413	416	426	463	477	7399
226	ALDOA	ALDOA_sg2	NA	818	NA	631	398	630	NA	597	394	574	490	655	9393
226	ALDOA	ALDOA_sg3	NA	1871	NA	1396	1116	1386	NA	1529	1066	1382	1350	1816	10584
226	ALDOA	ALDOA_sg4	NA	96	NA	69	64	79	NA	130	88	93	114	113	1720
226	ALDOA	ALDOA_sg5	NA	698	NA	565	421	535	NA	681	364	470	569	596	6437
229	ALDOB	ALDOB_sg1	NA	1861	NA	1408	1186	1423	NA	1997	1328	1218	2139	1699	6664
229	ALDOB	ALDOB_sg2	NA	688	NA	537	386	408	NA	531	425	498	697	536	2090
229	ALDOB	ALDOB_sg3	NA	629	NA	373	397	451	NA	606	572	441	724	621	1964
229	ALDOB	ALDOB_sg4	NA	1065	NA	624	697	808	NA	850	709	667	1209	868	3079
229	ALDOB	ALDOB_sg5	NA	1912	NA	1600	1383	1461	NA	1881	1296	1805	2152	1935	5803
230	ALDOC	ALDOC_sg1	NA	684	NA	495	401	407	NA	725	510	586	691	733	3412
230	ALDOC	ALDOC_sg2	NA	1031	NA	705	644	706	NA	907	792	811	1078	977	4177
230	ALDOC	ALDOC_sg3	NA	2350	NA	1950	1543	1752	NA	2067	1737	1876	2551	2322	7785
230	ALDOC	ALDOC_sg4	NA	481	NA	341	318	299	NA	333	328	380	420	397	1505
230	ALDOC	ALDOC_sg5	NA	165	NA	166	168	141	NA	292	170	205	196	208	810
238	ALK	ALK_sg1	NA	1812	NA	1270	1192	1298	NA	1838	1268	1545	1747	1699	5761
238	ALK	ALK_sg2	NA	307	NA	197	161	244	NA	232	143	205	324	146	1410
238	ALK	ALK_sg3	NA	404	NA	411	299	349	NA	297	233	437	508	360	1622
238	ALK	ALK_sg4	NA	179	NA	181	171	173	NA	142	151	226	264	225	899
238	ALK	ALK_sg5	NA	132	NA	126	68	73	NA	73	108	54	165	124	994
121642	ALKBH2	ALKBH2_sg1	NA	452	NA	346	283	329	NA	302	280	428	401	462	1152
121642	ALKBH2	ALKBH2_sg2	NA	1254	NA	972	656	875	NA	932	741	838	1051	1110	3440
121642	ALKBH2	ALKBH2_sg3	NA	694	NA	454	496	507	NA	616	510	520	834	655	1550
121642	ALKBH2	ALKBH2_sg4	NA	317	NA	302	201	257	NA	199	246	211	306	335	1146
121642	ALKBH2	ALKBH2_sg5	NA	520	NA	333	276	360	NA	479	317	290	336	496	1501
221120	ALKBH3	ALKBH3_sg1	NA	860	NA	424	401	657	NA	889	446	583	566	855	3125
221120	ALKBH3	ALKBH3_sg2	NA	811	NA	657	601	634	NA	713	654	605	857	749	2442
221120	ALKBH3	ALKBH3_sg3	NA	1381	NA	858	824	992	NA	1167	786	1013	1431	1325	2128
221120	ALKBH3	ALKBH3_sg4	NA	1279	NA	996	879	954	NA	1005	1003	1046	1359	1294	3000
221120	ALKBH3	ALKBH3_sg5	NA	396	NA	195	231	264	NA	446	154	295	360	384	1389
54784	ALKBH4	ALKBH4_sg1	NA	1425	NA	805	801	901	NA	1101	761	942	1083	984	2458
54784	ALKBH4	ALKBH4_sg2	NA	1593	NA	1179	1010	1150	NA	1817	1018	1205	1874	1498	6016
54784	ALKBH4	ALKBH4_sg3	NA	238	NA	183	95	120	NA	206	52	287	140	217	1037
54784	ALKBH4	ALKBH4_sg4	NA	561	NA	368	266	333	NA	470	326	418	388	456	1533
54784	ALKBH4	ALKBH4_sg5	NA	1557	NA	1100	1061	1272	NA	1754	1073	1440	1594	1683	8113
84964	ALKBH6	ALKBH6_sg1	NA	819	NA	539	484	576	NA	745	426	514	653	746	2718
84964	ALKBH6	ALKBH6_sg2	NA	384	NA	364	237	274	NA	277	225	309	362	394	1071
84964	ALKBH6	ALKBH6_sg3	NA	522	NA	397	287	375	NA	518	396	308	540	396	1090
84964	ALKBH6	ALKBH6_sg4	NA	270	NA	139	116	162	NA	109	132	163	186	221	641
[truncated: 91,451 more rows]
