# Supplementary material for: Genome-wide CRISPR screen identifies protein pathways modulating tau protein levels in neurons
Source: Commun Biol. 2021 Jun 14;4:736. doi: 10.1038/s42003-021-02272-1 (PMC8203616; doi:10.1038/s42003-021-02272-1)
Supplement: Supplementary file 11 — Supplementary Data 8 [file 42003_2021_2272_MOESM11_ESM.csv]

Gene_ID	Symbol	gRNA_ID	14Days_PC1_HIGH_Rep1	14Days_PC1_HIGH_Rep2	14Days_PC1_HIGH_Rep3	14Days_PC1_HIGH_Rep4	14Days_PC1_HIGH_Rep5	14Days_PC1_HIGH_Rep6	14Days_PC1_LOW_Rep1	14Days_PC1_LOW_Rep2	14Days_PC1_LOW_Rep3	14Days_PC1_LOW_Rep4	14Days_PC1_LOW_Rep5	14Days_PC1_LOW_Rep6	14Days_PC1_UNSORT_Rep1	14Days_PC1_UNSORT_Rep2	14Days_PC1_UNSORT_Rep3	14Days_PC1_UNSORT_Rep4	14Days_PC1_UNSORT_Rep5	14Days_PC1_UNSORT_Rep6	14Days_SC2_HIGH_Rep1	14Days_SC2_HIGH_Rep2	14Days_SC2_HIGH_Rep3	14Days_SC2_HIGH_Rep4	14Days_SC2_HIGH_Rep5	14Days_SC2_HIGH_Rep6	14Days_SC2_LOW_Rep1	14Days_SC2_LOW_Rep2	14Days_SC2_LOW_Rep3	14Days_SC2_LOW_Rep4	14Days_SC2_LOW_Rep5	14Days_SC2_LOW_Rep6	14Days_SC2_UNSORT_Rep1	14Days_SC2_UNSORT_Rep2	14Days_SC2_UNSORT_Rep3	14Days_SC2_UNSORT_Rep4	14Days_SC2_UNSORT_Rep5	14Days_SC2_UNSORT_Rep6	21Days_PC1_HIGH_Rep1	21Days_PC1_HIGH_Rep2	21Days_PC1_HIGH_Rep3	21Days_PC1_HIGH_Rep4	21Days_PC1_HIGH_Rep5	21Days_PC1_HIGH_Rep6	21Days_PC1_LOW_Rep1	21Days_PC1_LOW_Rep2	21Days_PC1_LOW_Rep3	21Days_PC1_LOW_Rep4	21Days_PC1_LOW_Rep5
37	ACADVL	ACADVL_sg1	582	512	610	468	637	863	634	450	754	708	521	691	717	599	753	543	783	694	719	813	739	815	584	602	456	561	440	505	474	693	673	846	1158	1350	1034	720	782	837	771	645	862	816	613	668	669	542	672
37	ACADVL	ACADVL_sg10	360	243	426	320	352	486	311	311	409	419	293	375	409	364	417	328	490	361	338	371	402	437	383	349	287	311	290	264	377	359	356	384	635	647	591	480	355	442	463	391	543	442	355	318	347	325	418
37	ACADVL	ACADVL_sg2	42	36	56	26	57	59	36	35	38	62	42	101	52	31	30	49	57	56	22	39	28	76	25	18	37	8	10	41	19	30	20	26	23	109	39	27	50	42	46	38	52	59	59	34	9	43	40
37	ACADVL	ACADVL_sg3	226	177	277	188	268	301	320	187	273	285	264	280	309	240	282	225	333	301	250	321	241	301	289	236	235	200	188	220	307	254	259	259	436	500	371	326	402	291	251	235	284	280	337	266	288	194	290
37	ACADVL	ACADVL_sg4	303	287	363	264	434	385	291	265	322	344	290	410	419	320	306	306	465	318	397	436	349	374	378	350	339	270	211	300	294	442	399	420	607	622	517	409	388	389	472	393	519	502	287	350	265	298	338
37	ACADVL	ACADVL_sg5	334	288	465	317	322	507	294	305	421	376	383	359	451	388	384	316	472	385	453	479	388	399	430	352	292	300	257	299	302	450	445	468	627	727	577	396	459	462	489	345	572	450	342	327	321	264	402
37	ACADVL	ACADVL_sg6	329	275	458	280	342	424	305	254	471	376	330	401	371	286	384	288	380	387	365	362	333	394	255	313	313	239	226	283	228	256	322	385	419	614	460	360	431	407	518	375	454	440	378	291	348	296	277
37	ACADVL	ACADVL_sg7	792	569	815	792	1011	982	710	674	819	1003	677	934	1034	726	842	802	1063	811	866	1138	1042	1085	808	686	623	617	531	720	670	874	860	929	1438	1554	1247	809	986	1002	1269	1029	1414	1166	993	782	700	874	1030
37	ACADVL	ACADVL_sg8	342	235	311	310	373	380	300	260	390	422	276	447	380	342	323	315	457	309	329	347	390	440	380	298	238	238	284	320	284	392	360	390	547	589	445	383	349	345	507	431	469	424	265	339	243	237	333
37	ACADVL	ACADVL_sg9	233	234	255	243	238	350	256	190	358	292	323	315	267	246	264	248	339	269	262	296	257	337	199	302	177	230	129	211	218	327	231	324	408	462	407	264	228	244	296	315	337	337	222	252	170	292	280
38	ACAT1	ACAT1_sg1	488	326	489	359	517	558	339	294	513	507	309	540	504	389	453	393	429	417	448	447	408	542	451	313	323	318	231	290	340	383	403	432	639	824	631	463	531	573	618	565	589	702	418	370	406	459	404
38	ACAT1	ACAT1_sg10	419	395	440	407	404	570	410	337	526	503	345	474	481	442	512	409	568	397	459	523	499	457	465	332	277	362	330	337	395	472	432	501	741	817	698	460	500	482	648	544	556	471	463	287	404	345	439
38	ACAT1	ACAT1_sg2	707	512	821	564	719	820	528	499	869	673	530	731	833	691	764	599	926	638	757	785	713	799	695	549	593	628	367	581	566	820	717	838	1123	1212	994	763	972	841	1029	747	902	919	691	744	678	587	802
38	ACAT1	ACAT1_sg3	340	292	404	332	400	401	274	257	469	335	311	392	373	268	403	313	455	354	443	369	359	361	290	361	316	240	196	287	218	423	386	365	498	669	507	404	401	443	461	483	489	444	331	300	297	244	307
38	ACAT1	ACAT1_sg4	344	361	475	405	433	531	339	336	532	409	450	474	504	378	507	404	537	405	482	511	419	562	461	340	347	378	240	369	335	450	506	558	623	806	572	477	450	400	538	608	738	511	378	421	407	337	596
38	ACAT1	ACAT1_sg5	647	492	879	583	723	898	505	535	815	633	554	662	818	631	683	551	876	753	795	848	856	877	675	614	539	522	395	508	607	797	773	781	1147	1284	1054	710	823	907	1197	838	1020	901	624	539	550	640	764
38	ACAT1	ACAT1_sg6	677	604	760	582	712	912	621	595	944	706	508	619	844	711	803	665	930	686	768	870	738	959	840	609	499	614	432	636	633	798	748	816	1122	1509	1161	717	836	838	1020	806	980	1093	788	772	621	589	714
38	ACAT1	ACAT1_sg7	333	214	316	242	387	386	257	324	444	321	228	386	345	360	358	265	438	357	367	367	352	391	382	335	271	285	204	294	247	331	356	313	556	665	523	385	432	361	413	297	493	462	246	300	314	272	444
38	ACAT1	ACAT1_sg8	210	117	187	167	209	278	133	183	227	152	231	201	265	204	204	150	231	189	285	224	226	203	215	175	134	139	138	134	182	232	228	222	302	346	288	229	243	228	291	201	308	295	175	179	136	147	208
38	ACAT1	ACAT1_sg9	276	222	402	246	321	343	376	209	323	291	339	241	300	250	328	288	349	302	259	369	331	327	258	196	210	261	181	207	222	344	291	355	512	503	410	337	333	387	437	316	425	379	313	320	268	293	341
2532	ACKR1	ACKR1_sg1	538	574	702	542	685	742	473	539	902	702	490	626	815	615	708	608	813	587	640	818	622	708	659	547	533	515	449	458	573	672	673	767	1021	1173	943	713	700	749	858	611	1010	905	558	656	587	580	683
2532	ACKR1	ACKR1_sg10	340	199	405	326	351	392	299	315	267	310	311	357	401	316	277	297	452	375	329	369	319	439	343	224	281	242	223	334	308	384	327	346	472	663	497	361	432	341	394	316	469	423	320	335	251	245	311
2532	ACKR1	ACKR1_sg2	651	612	737	789	906	876	715	653	863	727	679	728	829	738	774	645	1066	694	914	854	702	779	726	503	556	577	427	568	665	736	888	877	1121	1383	1130	717	927	905	1147	795	1313	937	847	763	584	667	840
2532	ACKR1	ACKR1_sg3	202	238	281	238	322	322	197	197	300	294	185	274	277	247	316	245	337	254	236	263	315	319	278	221	181	227	112	192	233	314	246	305	437	509	381	295	306	309	534	298	420	409	285	234	254	243	293
2532	ACKR1	ACKR1_sg4	312	243	444	287	363	409	310	216	425	335	204	366	365	353	348	306	386	329	364	432	361	357	431	273	214	238	201	246	239	358	351	350	546	638	560	413	347	484	521	402	510	385	370	275	279	285	346
2532	ACKR1	ACKR1_sg5	504	383	562	336	511	612	411	329	525	483	382	503	538	459	480	447	580	524	641	679	531	608	472	317	289	306	317	436	369	542	517	550	790	989	771	539	572	561	630	527	657	615	470	429	327	412	483
2532	ACKR1	ACKR1_sg6	157	125	258	162	153	240	163	133	203	215	181	145	227	179	221	174	239	167	223	224	170	243	152	174	154	122	128	155	164	227	210	202	341	358	247	216	233	196	202	220	242	277	189	178	161	180	193
2532	ACKR1	ACKR1_sg7	417	363	522	407	464	612	427	374	489	499	280	433	488	434	553	394	606	468	516	626	481	599	482	365	291	354	301	350	359	489	465	539	750	832	708	456	710	564	803	524	601	595	470	434	420	460	440
2532	ACKR1	ACKR1_sg8	254	268	350	280	336	336	256	246	396	288	248	328	345	285	336	252	444	253	411	373	306	401	302	289	269	191	213	238	169	267	334	314	384	554	403	286	354	325	435	316	452	346	329	364	226	270	375
2532	ACKR1	ACKR1_sg9	215	177	262	187	228	278	218	120	238	245	139	205	229	218	215	195	248	197	198	246	207	201	172	178	145	166	92	211	125	249	241	246	338	429	352	223	238	296	280	213	264	391	211	179	224	222	217
86	ACTL6A	ACTL6A_sg1	455	385	472	415	371	621	91	126	103	135	83	144	355	303	282	337	361	310	357	461	435	664	331	74	62	38	40	120	46	483	275	303	418	793	354	240	524	616	539	561	518	621	192	152	62	134	147
86	ACTL6A	ACTL6A_sg10	60	68	55	70	116	116	33	16	23	25	15	43	70	81	49	63	58	99	120	123	77	121	81	10	29	16	18	24	9	107	70	78	96	118	91	59	112	125	48	133	130	158	46	39	NA	22	39
86	ACTL6A	ACTL6A_sg2	689	600	701	688	896	1040	262	254	200	354	345	356	727	668	490	534	823	676	669	874	608	935	598	150	157	206	107	252	170	731	521	539	764	1190	589	526	862	909	733	811	1130	1051	392	352	108	255	358
86	ACTL6A	ACTL6A_sg3	287	252	285	250	397	364	127	120	95	159	80	112	227	265	171	205	313	192	234	349	313	421	263	67	35	75	53	89	61	308	178	250	296	520	229	208	270	450	272	320	435	324	145	181	40	147	152
86	ACTL6A	ACTL6A_sg4	439	362	402	531	495	733	178	149	125	223	153	190	438	351	253	320	471	405	430	504	410	595	431	92	103	62	74	133	55	565	259	322	447	700	306	278	624	699	375	644	835	634	223	192	82	242	190
86	ACTL6A	ACTL6A_sg5	293	241	302	285	271	376	177	87	80	124	111	156	246	204	206	197	303	259	263	299	280	388	262	67	31	34	55	98	73	301	184	205	271	462	251	183	394	423	395	277	408	382	168	121	93	121	123
86	ACTL6A	ACTL6A_sg6	199	197	204	139	232	343	103	88	44	174	100	103	216	159	105	168	228	157	210	249	173	235	171	63	54	61	39	132	58	218	153	165	175	393	251	126	271	376	164	205	301	307	97	99	43	96	83
86	ACTL6A	ACTL6A_sg7	183	214	212	228	291	412	45	76	48	92	92	88	199	195	110	172	231	220	180	264	229	368	174	45	20	32	16	83	38	306	143	140	212	418	214	152	240	330	195	321	367	341	87	118	11	78	109
86	ACTL6A	ACTL6A_sg8	342	319	407	381	379	545	201	140	97	184	121	195	384	345	266	270	429	346	334	522	380	508	365	96	102	109	57	162	114	411	266	346	369	654	356	272	376	455	518	378	590	559	205	219	124	150	195
86	ACTL6A	ACTL6A_sg9	459	460	493	586	545	849	128	149	137	200	121	224	386	380	325	352	596	476	490	603	499	713	445	75	98	90	81	129	18	599	290	375	447	766	387	296	595	779	539	757	755	846	235	257	57	176	199
90	ACVR1	ACVR1_sg1	957	656	1131	876	1099	1187	621	570	738	802	578	775	892	726	880	686	1010	759	1108	997	879	1220	817	455	481	446	308	571	528	1051	788	868	1146	1335	976	776	1283	1445	1551	1488	1659	1703	617	597	470	608	732
90	ACVR1	ACVR1_sg10	326	360	451	368	341	384	188	142	213	265	176	261	274	292	293	223	319	227	392	594	390	428	337	165	170	168	97	168	109	435	326	386	421	505	334	307	437	477	641	498	575	496	236	254	91	147	216
90	ACVR1	ACVR1_sg2	335	255	345	304	317	459	191	157	193	215	197	153	345	229	257	216	305	265	423	532	381	447	261	132	118	143	120	155	133	389	269	343	451	476	356	233	495	479	547	619	555	429	199	216	77	173	235
90	ACVR1	ACVR1_sg3	369	320	538	344	404	577	274	292	495	378	380	405	461	425	454	352	485	389	474	616	434	476	423	344	317	302	214	358	331	494	486	498	622	762	582	411	561	548	736	564	627	535	338	359	347	324	470
90	ACVR1	ACVR1_sg4	1107	1054	1544	1172	1399	1542	417	435	570	562	494	606	776	683	823	711	1017	712	1481	1918	1399	1478	1438	394	425	436	260	479	550	1656	869	952	1200	1397	1119	794	1474	1640	2149	1730	2015	2070	427	475	339	483	612
90	ACVR1	ACVR1_sg5	648	509	805	656	727	912	253	250	232	365	200	314	471	474	385	400	509	424	699	1001	675	833	687	227	196	181	142	280	203	794	461	554	797	815	492	425	704	1018	1047	947	1043	923	329	402	176	352	348
90	ACVR1	ACVR1_sg6	200	154	214	178	196	233	60	103	82	83	79	100	158	111	115	129	166	116	197	250	257	255	193	61	42	48	74	76	54	251	130	115	243	242	174	151	243	283	359	205	307	263	108	108	52	99	98
90	ACVR1	ACVR1_sg7	617	504	780	613	665	792	323	273	239	341	286	366	478	381	443	369	555	447	759	816	586	745	576	200	188	247	105	253	244	760	449	533	586	766	569	414	857	713	1184	965	972	1117	351	297	156	313	322
90	ACVR1	ACVR1_sg8	414	364	590	386	486	603	318	299	384	430	324	378	438	433	439	329	508	390	472	588	395	531	426	279	278	324	242	318	272	503	353	501	555	803	515	486	629	598	796	661	756	738	335	378	336	292	437
90	ACVR1	ACVR1_sg9	737	652	1075	725	871	918	385	299	301	433	277	426	576	488	482	467	643	469	830	1075	845	809	806	278	262	249	217	303	279	983	520	623	768	900	715	582	853	1101	1234	1150	1258	1201	399	450	231	329	360
91703	ACY3	ACY3_sg1	850	829	992	742	924	1179	787	738	1168	971	682	1001	954	875	958	749	1095	810	938	1007	1095	1116	840	682	756	758	523	631	728	1005	922	992	1413	1671	1397	916	1070	1170	1327	1004	1364	1161	968	760	763	771	903
91703	ACY3	ACY3_sg10	247	219	269	259	335	344	267	211	375	209	214	310	304	281	303	237	368	310	265	361	277	331	256	279	205	289	153	261	254	366	272	321	425	524	421	299	480	379	395	298	341	387	382	297	261	242	330
91703	ACY3	ACY3_sg2	857	587	880	684	964	995	677	656	959	952	682	1022	942	777	863	666	1019	869	790	991	860	944	840	732	656	686	511	690	681	925	862	1033	1412	1591	1198	862	1027	951	1189	915	1201	994	692	818	791	704	966
91703	ACY3	ACY3_sg3	184	189	283	209	282	356	180	158	211	241	177	251	294	215	256	200	278	211	260	277	234	283	217	198	200	149	106	179	179	305	234	234	381	422	310	253	296	370	296	251	341	349	237	252	179	242	265
91703	ACY3	ACY3_sg4	266	211	326	249	377	382	225	237	345	239	220	293	311	305	328	222	361	265	328	357	328	301	253	263	219	252	119	230	251	374	329	354	473	553	415	312	296	330	449	316	386	425	261	293	258	235	219
91703	ACY3	ACY3_sg5	350	251	400	314	371	418	229	265	288	277	197	351	319	330	293	305	400	281	348	362	339	381	314	221	217	212	185	219	217	365	265	340	501	513	425	316	415	402	440	327	454	504	309	310	269	331	373
91703	ACY3	ACY3_sg6	553	489	803	590	656	763	508	527	705	715	549	511	727	616	702	530	727	592	726	733	585	710	653	546	377	513	391	517	578	680	707	739	991	1136	997	641	864	705	871	602	947	793	666	633	556	632	679
91703	ACY3	ACY3_sg7	522	350	669	475	619	708	457	416	661	457	427	665	563	487	589	442	586	575	497	507	592	608	480	408	382	429	308	415	373	533	521	568	897	998	824	603	523	576	736	534	759	651	420	498	411	339	486
91703	ACY3	ACY3_sg8	168	92	163	151	195	205	158	126	244	180	202	206	190	169	196	141	217	185	268	217	198	209	168	186	168	133	84	165	114	236	197	198	290	320	268	182	184	168	235	167	291	193	218	218	150	194	197
91703	ACY3	ACY3_sg9	217	122	241	185	214	260	181	179	226	232	156	167	292	232	232	194	247	210	225	303	188	281	210	171	141	119	106	234	130	229	260	273	289	389	292	218	284	246	283	237	263	247	217	211	155	187	237
112	ADCY6	ADCY6_sg1	289	196	280	219	340	297	238	186	320	223	169	215	321	264	246	209	310	237	277	328	232	253	223	200	151	190	153	174	161	298	259	312	340	473	349	221	277	297	319	302	347	391	220	232	259	269	273
112	ADCY6	ADCY6_sg10	317	229	264	216	299	381	202	206	220	277	223	230	283	317	194	229	369	279	270	290	225	366	234	141	146	139	146	187	101	248	249	291	304	507	312	245	344	345	309	341	408	405	221	235	185	235	248
112	ADCY6	ADCY6_sg2	615	575	701	562	712	783	602	466	756	594	487	797	752	653	713	527	800	659	616	734	660	794	678	498	506	543	325	612	494	567	697	723	1031	1229	987	657	727	747	908	698	996	867	715	757	724	599	730
112	ADCY6	ADCY6_sg3	425	250	535	330	391	543	288	315	426	358	319	378	435	393	379	344	477	373	434	598	448	497	371	315	257	335	227	274	333	469	427	454	617	759	630	433	621	496	525	432	575	484	347	375	374	368	440
112	ADCY6	ADCY6_sg4	125	110	121	122	136	174	113	105	117	138	94	156	132	143	130	99	184	140	126	170	125	114	138	144	95	86	83	125	139	164	166	167	216	247	257	147	145	208	152	124	319	171	124	144	68	101	125
112	ADCY6	ADCY6_sg5	179	97	172	159	185	171	110	169	223	184	132	175	162	152	193	176	187	159	167	128	123	162	149	128	151	103	92	80	120	247	198	160	261	236	194	157	307	182	253	223	252	190	155	138	180	164	162
112	ADCY6	ADCY6_sg6	287	215	387	252	342	414	266	292	454	307	288	332	349	336	363	343	382	322	404	386	393	368	351	328	247	290	213	278	333	406	363	401	618	702	572	370	410	386	500	385	431	544	318	258	331	268	248
112	ADCY6	ADCY6_sg7	336	431	527	392	496	573	276	327	454	448	396	391	469	452	495	393	596	474	584	543	509	551	534	418	318	343	330	387	462	517	462	552	810	861	593	548	598	504	647	582	697	544	476	385	382	364	421
112	ADCY6	ADCY6_sg8	742	715	945	587	999	970	733	757	1095	901	658	983	915	851	1045	718	1066	878	838	1020	956	990	818	820	619	640	558	703	789	866	900	1037	1490	1653	1303	903	1144	1068	1395	1009	1263	1114	986	967	755	849	1036
112	ADCY6	ADCY6_sg9	596	569	827	631	711	874	615	529	868	794	561	597	822	685	761	629	865	646	841	783	692	861	627	534	614	612	358	651	630	697	746	886	1035	1159	965	671	915	877	1043	732	1027	1090	733	726	500	588	649
115	ADCY9	ADCY9_sg1	237	263	351	327	372	366	290	199	261	373	343	317	326	354	303	311	483	344	298	370	321	424	291	257	206	246	214	288	268	473	379	378	520	622	470	319	320	401	404	356	525	413	285	359	293	311	364
115	ADCY9	ADCY9_sg10	203	157	153	183	215	194	145	159	141	175	163	142	235	188	165	163	275	157	196	226	157	167	185	173	183	128	87	150	164	187	151	180	266	293	287	180	177	246	224	282	265	216	245	218	164	171	177
115	ADCY9	ADCY9_sg2	564	392	650	551	645	720	589	514	712	613	410	648	711	567	656	489	636	590	637	834	599	712	549	538	450	523	337	428	496	574	645	610	1053	1069	960	614	777	802	848	796	1006	814	776	550	584	575	596
115	ADCY9	ADCY9_sg3	102	142	90	117	112	130	118	105	140	146	73	130	121	120	126	105	168	121	165	118	124	143	141	103	72	86	72	101	127	172	116	123	223	268	198	170	140	137	103	173	190	198	83	135	105	85	114
115	ADCY9	ADCY9_sg4	137	84	125	126	140	147	175	146	165	184	121	145	169	117	129	113	164	127	136	82	133	157	107	95	83	105	91	89	153	145	139	113	197	277	181	159	157	149	186	128	160	229	118	160	99	176	170
115	ADCY9	ADCY9_sg5	594	499	721	525	641	697	456	532	814	673	543	504	727	603	720	522	793	664	691	761	619	746	590	519	523	523	378	553	609	787	649	729	989	1113	1009	721	736	809	946	725	881	787	612	594	584	527	606
115	ADCY9	ADCY9_sg6	251	224	228	164	210	269	159	204	279	242	228	231	209	195	239	165	291	228	232	231	224	244	240	168	171	93	161	146	215	222	271	224	374	412	385	185	302	254	308	207	343	261	228	241	240	170	256
115	ADCY9	ADCY9_sg7	329	267	373	344	359	448	317	291	410	445	220	281	412	290	376	346	501	367	400	405	375	416	340	318	287	285	204	275	337	468	371	432	666	685	629	411	456	382	489	392	590	476	357	378	299	295	397
115	ADCY9	ADCY9_sg8	413	339	552	317	483	680	416	363	583	467	392	501	523	457	498	429	631	440	410	696	418	542	505	382	350	380	275	298	334	437	434	581	628	747	674	462	559	589	699	476	821	745	442	425	439	347	461
115	ADCY9	ADCY9_sg9	466	542	620	431	534	614	444	412	658	531	399	409	594	478	533	444	616	478	583	671	525	580	671	358	425	429	345	425	391	599	534	648	894	987	841	531	581	682	794	614	759	706	506	515	446	523	629
27161	AGO2	AGO2_sg1	727	649	903	598	933	1054	881	777	1262	1033	762	945	1005	951	934	823	1233	922	922	1124	893	878	970	944	694	885	640	817	848	868	1001	1128	1452	1646	1324	1065	1101	990	1182	805	1282	1019	1157	907	1023	899	1219
27161	AGO2	AGO2_sg10	206	196	244	225	194	276	200	161	266	303	226	360	239	253	224	200	259	225	208	244	241	270	221	257	185	247	107	223	212	245	211	281	327	479	325	275	279	253	305	233	263	291	258	252	188	264	252
27161	AGO2	AGO2_sg2	266	264	410	320	368	382	289	262	520	383	260	331	356	294	402	254	412	390	408	410	310	424	386	380	346	347	201	283	356	362	403	434	547	571	519	359	321	322	496	239	448	455	322	315	297	407	332
27161	AGO2	AGO2_sg3	468	370	525	533	480	623	506	344	671	592	511	617	620	487	539	497	585	455	619	566	454	556	417	503	439	386	367	498	403	493	571	581	753	866	656	546	509	552	635	490	701	616	585	468	454	545	686
27161	AGO2	AGO2_sg4	166	173	217	159	198	235	239	196	283	216	184	221	191	191	215	169	283	187	216	298	206	225	207	257	169	210	168	144	196	231	257	312	289	347	298	211	222	218	312	206	288	287	196	165	185	162	239
27161	AGO2	AGO2_sg5	255	164	284	220	302	331	233	295	474	399	258	357	303	265	365	260	354	301	228	218	253	304	263	293	205	243	203	232	211	342	278	339	440	516	468	389	311	273	381	254	464	349	375	301	356	341	349
27161	AGO2	AGO2_sg6	174	142	213	179	234	203	185	140	173	242	105	215	216	163	175	157	213	183	201	168	144	200	147	181	120	151	123	175	163	198	166	207	236	324	293	199	209	219	219	149	266	200	194	195	140	242	145
27161	AGO2	AGO2_sg7	267	169	254	183	262	256	219	168	289	181	279	219	250	224	291	191	323	188	200	216	210	218	204	217	201	155	124	194	206	232	220	207	375	389	336	238	320	238	323	244	286	281	244	168	202	225	317
27161	AGO2	AGO2_sg8	204	178	266	186	245	210	173	179	393	212	221	208	245	172	221	204	283	183	235	273	224	248	292	201	198	275	171	140	275	305	225	259	413	346	351	271	176	215	283	190	264	196	203	171	167	168	223
27161	AGO2	AGO2_sg9	78	59	95	69	79	96	72	95	126	103	68	65	76	71	72	61	90	74	77	144	116	82	108	99	75	132	83	65	90	123	92	119	154	153	150	120	71	78	150	73	109	93	45	38	88	100	112
64902	AGXT2	AGXT2_sg1	484	414	557	501	575	649	497	424	520	549	431	525	599	440	536	437	629	544	516	564	538	639	559	492	449	352	340	412	499	540	483	527	727	899	752	516	570	606	616	633	632	683	497	461	400	372	510
64902	AGXT2	AGXT2_sg10	645	491	654	647	664	872	570	580	709	698	545	792	747	653	659	608	873	667	712	767	721	782	611	499	477	597	354	564	564	675	647	794	1029	1234	889	696	810	755	673	725	1036	866	668	651	575	627	618
64902	AGXT2	AGXT2_sg2	534	409	581	452	645	635	398	418	557	548	430	603	603	451	562	461	738	542	596	640	612	626	606	541	390	430	364	394	337	631	559	591	1043	957	758	596	596	636	828	610	896	721	532	540	485	490	686
64902	AGXT2	AGXT2_sg3	542	401	588	483	607	680	463	533	529	541	439	527	574	544	581	476	778	518	552	590	507	707	594	464	488	407	266	432	435	584	530	627	825	978	909	610	699	561	643	629	828	771	572	494	426	474	618
64902	AGXT2	AGXT2_sg4	557	452	736	477	555	622	489	525	761	482	506	591	622	569	720	440	700	587	714	724	511	697	586	430	502	435	357	441	459	700	616	687	804	953	763	563	651	676	895	629	838	651	621	545	590	403	721
64902	AGXT2	AGXT2_sg5	104	97	143	84	101	121	109	93	113	114	105	140	151	96	117	96	141	96	83	114	109	123	102	72	56	68	47	74	108	132	131	99	183	177	139	120	169	91	152	126	149	182	171	64	84	121	91
64902	AGXT2	AGXT2_sg6	344	200	454	294	378	355	308	257	460	312	254	356	394	379	459	328	445	319	417	384	354	415	294	326	235	264	220	281	272	402	367	361	595	674	466	396	426	387	490	371	458	470	421	372	338	280	284
64902	AGXT2	AGXT2_sg7	456	350	450	399	479	577	458	370	447	518	342	455	496	498	477	428	531	441	526	561	488	564	467	364	354	398	278	407	357	509	487	487	783	849	623	468	494	574	638	614	658	572	508	525	476	442	407
64902	AGXT2	AGXT2_sg8	421	344	469	347	438	498	371	336	511	421	315	360	488	407	444	323	569	349	425	460	386	539	420	301	383	330	247	314	381	507	486	463	743	721	627	501	531	587	560	414	642	539	357	378	378	304	431
64902	AGXT2	AGXT2_sg9	348	405	526	460	581	600	393	390	535	528	433	492	485	434	486	406	585	464	477	670	524	633	491	350	329	383	320	390	408	591	494	600	764	854	698	491	580	575	596	560	648	565	530	430	468	497	430
57491	AHRR	AHRR_sg1	509	462	757	393	598	679	392	427	677	549	413	679	606	524	754	500	765	589	661	800	587	651	676	482	504	513	426	488	568	742	621	714	1020	1098	983	618	642	629	865	653	825	695	603	466	491	440	726
57491	AHRR	AHRR_sg10	537	350	624	354	588	647	418	393	473	407	406	600	664	465	547	386	616	522	577	636	561	599	528	469	483	493	308	495	404	575	570	606	880	1011	724	583	658	645	665	560	856	668	454	397	433	398	424
57491	AHRR	AHRR_sg2	700	565	852	716	785	932	613	552	860	798	651	761	837	767	816	605	960	762	782	1068	710	941	833	713	554	516	500	637	664	855	752	933	1238	1435	1187	799	744	1109	992	779	1093	980	682	624	592	769	863
57491	AHRR	AHRR_sg3	567	381	515	371	436	592	387	420	575	488	400	464	568	449	516	432	582	430	606	531	507	658	434	434	399	438	283	411	426	545	497	590	780	849	629	521	820	633	659	528	754	667	519	476	458	534	544
57491	AHRR	AHRR_sg4	623	471	700	524	604	723	563	565	807	548	502	507	683	535	675	522	790	589	699	718	583	637	601	475	463	538	442	527	508	650	632	748	901	1103	979	573	710	684	952	775	939	889	631	633	638	527	621
57491	AHRR	AHRR_sg5	519	421	593	447	559	708	512	410	649	546	485	558	614	468	579	490	712	562	476	615	569	632	489	473	493	421	331	383	482	547	629	729	880	991	811	550	594	553	705	566	778	700	532	441	446	484	640
57491	AHRR	AHRR_sg6	232	255	354	229	350	311	276	237	319	290	208	277	289	298	300	247	378	284	236	359	269	367	318	250	187	273	209	270	223	343	286	409	422	606	427	281	349	398	530	379	512	401	253	268	301	309	351
57491	AHRR	AHRR_sg7	267	190	325	289	303	288	232	199	284	309	229	276	323	276	279	220	306	224	269	326	274	301	272	222	173	189	170	199	176	349	328	283	488	431	342	344	357	354	342	299	329	274	297	213	211	195	293
57491	AHRR	AHRR_sg8	475	364	598	415	503	605	396	310	555	461	369	465	552	459	497	413	537	482	563	596	552	570	362	392	389	344	228	353	328	513	575	525	671	837	620	425	639	558	571	566	713	686	481	369	414	383	458
57491	AHRR	AHRR_sg9	252	133	306	236	309	269	173	184	326	230	248	224	250	206	251	212	282	235	281	289	253	237	271	227	163	218	184	174	285	274	286	318	368	482	392	239	277	364	366	223	348	258	226	176	217	234	229
203	AK1	AK1_sg1	606	451	666	536	736	751	574	496	704	613	488	605	666	594	611	637	769	619	640	727	710	786	586	469	445	449	383	495	392	664	570	699	1058	1146	910	651	706	728	789	686	878	834	607	584	553	496	677
203	AK1	AK1_sg10	347	266	374	343	342	401	280	219	350	269	264	289	332	314	368	271	458	306	316	427	334	451	319	247	218	294	161	234	231	458	354	338	587	566	450	347	452	377	482	382	504	383	305	277	214	323	290
203	AK1	AK1_sg2	589	462	638	478	646	744	497	430	770	775	554	584	646	596	623	508	792	640	572	764	609	792	562	422	443	519	374	490	530	677	655	657	990	1225	923	606	868	764	922	741	792	828	637	549	616	529	695
203	AK1	AK1_sg3	408	391	620	403	471	624	399	388	553	471	366	501	469	502	583	385	631	511	514	587	445	622	386	415	369	311	242	361	366	565	532	565	752	918	632	519	654	666	832	497	743	591	538	477	481	438	535
203	AK1	AK1_sg4	381	434	579	384	515	530	323	392	532	466	405	537	563	454	461	393	571	470	460	567	431	515	440	393	331	402	308	394	374	423	507	541	772	894	674	456	527	473	658	526	619	636	522	605	372	520	544
203	AK1	AK1_sg5	924	634	1102	780	912	1019	664	731	959	967	687	807	1061	883	1004	794	1094	842	909	961	961	1050	829	748	726	751	551	744	677	962	1013	965	1377	1585	1268	881	1143	1316	1473	1056	1423	1325	958	921	804	808	1029
203	AK1	AK1_sg6	330	257	427	306	335	374	272	296	305	354	231	300	411	309	358	322	451	262	293	384	402	340	345	288	235	260	205	213	251	429	302	399	506	670	458	324	457	365	480	403	536	452	343	313	239	366	460
203	AK1	AK1_sg7	99	79	83	101	124	123	43	78	84	88	63	145	105	111	93	88	144	78	117	109	88	106	108	60	73	71	73	92	62	127	93	96	120	136	171	95	106	74	112	111	160	107	123	114	94	108	87
203	AK1	AK1_sg8	526	409	627	514	621	705	477	457	647	526	489	723	639	578	637	489	723	604	663	722	692	757	495	447	342	462	272	393	445	595	650	746	878	1126	869	627	880	700	865	688	774	864	640	505	550	599	695
203	AK1	AK1_sg9	139	124	138	127	110	119	98	114	153	138	119	124	115	126	124	114	178	133	98	182	131	118	142	97	87	88	53	101	103	135	132	164	143	247	165	136	146	171	118	167	161	179	149	132	93	134	175
57538	ALPK3	ALPK3_sg1	483	406	571	466	506	565	515	392	598	610	375	634	650	477	581	484	644	502	521	566	484	645	575	441	417	443	309	407	542	555	515	602	838	916	809	452	557	630	787	622	746	583	549	412	502	490	563
57538	ALPK3	ALPK3_sg10	394	259	488	333	348	404	324	256	395	365	337	377	408	353	382	323	425	316	401	490	365	383	365	297	239	240	214	314	290	342	386	393	564	667	522	303	499	399	597	430	511	461	403	263	358	267	396
57538	ALPK3	ALPK3_sg2	102	123	133	87	172	179	97	125	149	169	41	199	160	121	131	129	147	173	69	194	101	163	108	96	87	166	66	96	144	128	112	150	196	230	158	109	146	169	157	124	151	131	121	131	112	119	70
57538	ALPK3	ALPK3_sg3	318	238	351	296	322	398	282	142	321	272	184	292	340	252	344	280	306	324	290	417	300	295	310	202	218	296	196	195	238	271	306	356	456	517	432	318	437	313	471	350	465	415	298	229	236	175	319
57538	ALPK3	ALPK3_sg4	183	207	197	215	231	279	137	226	260	157	126	209	247	218	175	227	266	189	235	245	207	266	230	172	153	174	121	208	158	249	204	230	290	335	292	202	245	209	311	256	344	294	195	259	163	122	242
57538	ALPK3	ALPK3_sg5	375	332	470	307	414	375	371	237	363	330	242	351	478	322	388	346	482	387	374	470	369	388	374	321	224	271	222	310	275	391	365	455	580	797	626	413	457	571	451	414	596	470	438	451	324	306	339
57538	ALPK3	ALPK3_sg6	453	460	534	434	476	613	418	381	583	520	550	498	540	519	526	490	699	530	514	668	543	556	501	401	448	435	288	495	394	538	522	632	882	945	766	497	556	740	765	576	759	682	541	505	410	517	629
57538	ALPK3	ALPK3_sg7	216	167	206	294	243	326	239	170	255	241	243	211	254	235	276	211	305	230	249	281	219	215	255	219	207	187	147	202	187	251	271	309	371	476	360	296	237	312	350	307	308	338	190	200	271	193	274
57538	ALPK3	ALPK3_sg8	516	453	701	530	610	635	523	453	661	550	428	597	728	586	645	443	687	600	774	706	575	687	579	514	455	403	393	448	447	735	639	609	1017	1085	830	622	795	603	942	612	800	699	672	469	520	580	572
57538	ALPK3	ALPK3_sg9	251	213	286	250	300	285	210	189	293	290	197	227	286	265	268	203	327	280	260	356	320	295	220	176	215	248	174	195	213	324	231	332	453	485	415	254	289	286	270	264	341	335	183	222	153	250	212
55626	AMBRA1	AMBRA1_sg1	750	628	1023	624	844	886	1526	1231	1835	1721	1196	1547	1149	1067	1134	929	1269	964	913	971	882	824	781	1403	1213	1614	925	1104	1104	964	1016	1326	1739	1857	1413	1154	833	764	911	613	908	783	1271	1161	808	1127	1223
55626	AMBRA1	AMBRA1_sg10	441	357	549	375	424	534	751	532	869	938	716	947	739	610	569	499	788	582	488	517	482	526	434	654	577	664	551	739	562	509	544	662	845	1078	794	615	542	478	492	415	526	451	640	665	380	626	611
55626	AMBRA1	AMBRA1_sg2	257	266	441	277	397	427	444	436	764	550	401	592	407	403	453	426	652	436	359	483	344	458	295	469	447	529	361	483	391	398	446	497	670	752	583	486	289	350	440	340	473	335	446	382	440	491	521
55626	AMBRA1	AMBRA1_sg3	591	361	597	396	437	635	702	711	870	982	641	796	610	639	605	568	712	583	479	565	485	550	426	689	602	706	520	597	655	472	598	680	893	1042	924	622	488	443	549	447	463	524	712	582	442	540	521
55626	AMBRA1	AMBRA1_sg4	137	120	146	134	143	196	259	163	277	225	170	265	215	192	159	143	203	180	144	119	159	147	117	131	199	169	158	150	190	195	160	175	299	288	210	158	136	84	172	103	173	128	203	227	148	212	182
55626	AMBRA1	AMBRA1_sg5	670	469	742	496	720	665	884	819	1146	931	675	1118	891	664	767	683	927	745	647	648	590	692	599	849	653	869	553	870	763	651	737	882	1125	1497	988	839	755	596	723	622	946	653	854	830	583	666	917
55626	AMBRA1	AMBRA1_sg6	300	253	357	233	346	441	325	424	390	409	332	534	375	366	349	309	477	383	334	390	363	360	344	353	324	312	185	385	264	409	291	416	502	606	523	390	406	339	417	358	544	353	442	439	233	313	412
55626	AMBRA1	AMBRA1_sg7	1227	1013	1319	1052	1514	1716	1786	1549	2250	2164	1730	2335	1889	1567	1542	1373	2097	1561	1356	1621	1112	1499	1155	1469	1445	1444	1259	1589	1436	1356	1406	1682	2120	2956	1994	1345	1430	1483	1638	1381	1990	1571	2104	1778	1393	1973	2071
55626	AMBRA1	AMBRA1_sg8	281	191	338	223	234	288	388	478	677	526	368	519	443	354	385	329	430	358	312	354	305	306	282	403	413	492	352	326	431	279	366	490	552	659	485	350	237	240	283	225	383	268	481	380	261	320	435
55626	AMBRA1	AMBRA1_sg9	309	242	472	256	358	311	613	534	695	769	621	773	532	414	518	370	530	411	412	487	472	410	436	578	476	681	380	649	525	489	420	535	761	731	699	558	400	306	399	301	399	364	548	382	321	486	567
262	AMD1	AMD1_sg1	303	300	436	330	433	498	407	299	590	452	386	409	436	374	528	362	578	385	432	484	359	420	460	477	342	381	330	333	445	441	465	557	691	776	767	498	562	491	645	382	622	494	504	416	538	434	528
262	AMD1	AMD1_sg10	299	275	394	265	357	416	334	254	524	323	301	408	498	373	443	339	535	413	376	341	335	373	326	449	386	449	205	406	463	360	431	483	652	738	720	513	430	386	430	327	444	370	529	413	405	394	726
262	AMD1	AMD1_sg2	152	175	235	186	203	263	209	157	291	284	183	188	261	189	252	183	273	225	269	304	248	237	195	218	213	221	187	202	253	207	246	258	433	410	386	280	278	215	286	200	289	266	220	222	222	191	270
262	AMD1	AMD1_sg3	312	273	384	352	434	477	401	391	659	535	401	467	506	426	549	454	594	380	467	619	483	491	466	514	512	503	414	468	485	515	572	618	874	814	807	532	509	427	461	578	610	480	540	587	604	541	589
262	AMD1	AMD1_sg4	158	147	204	163	195	249	268	198	330	245	153	281	281	244	254	202	297	237	261	240	263	289	223	238	200	207	186	169	213	253	246	302	410	405	317	280	228	232	262	230	290	258	232	202	235	212	279
262	AMD1	AMD1_sg5	182	183	187	151	244	230	249	205	376	204	227	239	237	210	210	199	339	219	191	237	171	193	239	206	173	254	126	186	265	208	237	255	351	424	290	251	161	221	290	207	373	209	284	235	333	277	298
262	AMD1	AMD1_sg6	617	445	724	438	588	621	594	550	970	771	521	851	814	631	806	657	851	653	724	678	683	692	558	683	641	526	497	591	818	623	770	811	1155	1222	993	739	697	645	1044	553	885	688	911	631	918	798	853
262	AMD1	AMD1_sg7	286	206	335	259	323	384	292	241	539	386	250	429	457	391	410	314	425	386	423	399	336	304	319	369	369	443	242	267	359	413	370	488	582	604	560	382	352	285	594	316	391	415	451	306	453	404	397
262	AMD1	AMD1_sg8	177	100	176	129	145	214	121	150	240	196	149	209	191	168	177	142	215	156	205	153	106	159	145	150	110	155	99	107	178	214	144	213	323	314	269	235	160	131	175	151	200	173	220	174	181	166	246
262	AMD1	AMD1_sg9	470	413	599	415	441	653	527	466	660	539	457	662	607	542	649	420	700	581	589	605	553	649	501	562	543	500	360	378	526	602	658	618	854	1052	943	675	615	545	717	519	775	610	627	641	618	418	654
29123	ANKRD11	ANKRD11_sg1	187	146	241	189	208	251	250	188	358	304	197	304	283	246	279	217	319	219	176	217	182	250	224	183	212	209	125	198	171	257	191	327	277	439	290	250	285	203	169	181	310	173	274	329	239	287	266
29123	ANKRD11	ANKRD11_sg10	176	166	157	171	169	240	137	167	305	231	137	220	220	222	185	168	241	241	188	208	151	240	112	202	135	227	143	140	150	195	216	224	298	366	283	221	243	222	163	207	238	256	299	253	191	179	217
29123	ANKRD11	ANKRD11_sg2	367	263	262	381	352	392	274	321	514	498	337	407	381	331	370	393	487	411	255	345	411	344	327	256	317	289	206	420	304	327	330	384	553	679	445	355	394	258	304	336	423	384	442	500	332	491	497
29123	ANKRD11	ANKRD11_sg3	351	292	405	282	399	438	348	350	479	428	300	461	338	383	325	351	531	392	321	338	324	404	270	298	268	269	267	294	317	308	364	320	512	655	419	330	350	332	338	333	321	295	438	418	286	422	433
29123	ANKRD11	ANKRD11_sg4	447	360	473	384	499	579	414	402	521	464	392	465	497	380	460	421	684	467	488	535	387	516	433	332	425	428	280	327	343	488	463	592	641	840	624	522	538	449	679	590	670	670	429	401	365	450	521
29123	ANKRD11	ANKRD11_sg5	365	294	437	391	511	546	336	346	555	510	358	460	489	407	400	366	545	461	390	546	354	551	375	295	342	367	260	367	274	416	385	475	565	766	529	382	514	572	407	456	678	446	561	398	372	453	536
29123	ANKRD11	ANKRD11_sg6	402	377	436	376	439	589	361	422	546	448	441	547	516	456	452	400	602	441	348	391	389	547	261	352	338	449	317	477	340	406	401	556	629	857	528	467	454	367	454	417	527	519	537	497	345	395	668
29123	ANKRD11	ANKRD11_sg7	355	247	370	308	366	397	269	245	446	340	236	417	399	314	358	280	421	381	312	408	314	394	346	283	277	258	178	257	288	343	365	323	482	620	512	326	559	349	420	403	550	438	289	283	340	320	341
29123	ANKRD11	ANKRD11_sg8	601	564	666	606	803	1052	802	676	795	927	875	905	870	794	680	733	1037	876	687	769	629	867	631	728	634	661	548	872	569	766	706	869	1151	1582	1061	731	747	813	548	735	934	860	1168	873	753	930	1079
29123	ANKRD11	ANKRD11_sg9	398	389	460	336	507	545	407	375	618	456	420	487	527	448	438	412	552	461	503	463	424	523	301	420	371	437	276	379	398	462	406	469	638	983	565	468	515	530	454	437	573	497	654	507	378	517	629
8120	AP3B2	AP3B2_sg1	217	264	324	243	275	265	188	143	277	205	168	218	221	229	282	210	298	158	255	236	217	270	240	239	133	180	137	217	203	321	241	247	364	371	381	266	303	315	452	307	377	285	184	263	237	188	263
8120	AP3B2	AP3B2_sg10	216	149	246	224	215	255	234	230	239	217	177	197	290	191	260	212	318	185	232	318	225	253	188	195	190	191	139	194	183	224	222	255	377	404	339	233	282	365	383	264	393	235	256	216	142	228	237
8120	AP3B2	AP3B2_sg2	330	242	437	286	350	394	269	256	320	377	309	330	345	305	302	276	393	313	398	438	322	397	304	350	240	305	182	277	276	360	363	404	458	607	469	395	364	393	366	382	542	377	332	297	296	290	360
8120	AP3B2	AP3B2_sg3	455	283	371	334	434	480	320	315	370	412	309	402	470	407	409	351	513	360	379	477	341	384	326	254	290	264	227	291	292	418	351	380	561	707	491	371	541	475	509	482	603	458	534	365	321	338	415
8120	AP3B2	AP3B2_sg4	709	510	679	520	600	759	474	464	691	557	608	620	725	604	620	541	787	631	540	614	688	830	590	536	410	446	431	482	478	614	576	583	997	1130	954	685	773	766	901	722	831	783	796	586	454	584	680
8120	AP3B2	AP3B2_sg5	466	297	439	356	513	471	334	369	589	417	356	431	566	437	460	360	546	460	409	471	488	500	429	399	280	346	217	442	354	405	392	496	654	776	706	448	560	525	584	452	737	510	503	456	449	421	412
8120	AP3B2	AP3B2_sg6	261	178	349	257	272	273	240	195	317	314	223	225	354	203	354	261	364	233	289	354	245	292	260	207	133	257	215	215	263	251	241	334	441	515	418	303	329	225	405	300	368	415	310	347	191	252	281
8120	AP3B2	AP3B2_sg7	388	280	439	332	461	497	398	325	408	502	331	467	467	382	439	414	502	384	453	470	322	504	403	394	319	304	256	264	357	477	491	436	571	749	553	460	517	486	521	498	597	589	422	400	350	403	473
8120	AP3B2	AP3B2_sg8	457	308	569	383	490	556	364	407	449	462	286	364	521	419	471	376	557	445	486	552	413	500	451	349	368	309	201	386	347	534	460	539	586	731	653	497	617	508	712	468	578	559	445	504	387	341	541
8120	AP3B2	AP3B2_sg9	483	351	516	354	509	553	363	327	592	394	312	452	461	371	442	381	539	446	437	534	455	505	431	420	248	350	308	366	355	472	433	522	728	833	674	506	532	479	631	465	656	522	442	403	378	445	443
8539	API5	API5_sg1	382	364	481	451	468	612	288	318	374	305	304	332	418	342	407	315	458	382	454	492	493	548	392	294	263	281	202	249	226	522	426	406	549	722	553	422	387	492	504	534	570	585	297	297	223	286	296
8539	API5	API5_sg10	275	171	252	208	261	314	130	148	171	199	177	261	239	227	235	175	259	237	201	255	157	291	209	199	150	111	121	157	173	282	268	212	339	429	286	215	286	235	347	224	291	276	170	151	142	139	182
8539	API5	API5_sg2	149	219	236	205	219	355	146	148	154	199	130	255	216	205	173	184	251	263	246	240	178	314	251	151	162	94	100	133	155	236	189	234	260	431	298	203	271	275	237	236	332	327	274	198	117	172	209
8539	API5	API5_sg3	53	39	55	61	73	88	37	50	57	62	49	36	84	48	59	58	71	59	83	43	71	89	77	61	31	42	26	35	33	71	67	59	66	93	74	67	80	83	67	55	66	112	49	41	38	27	54
8539	API5	API5_sg4	124	147	146	131	124	222	119	92	98	125	121	116	148	143	152	99	171	103	148	148	115	194	146	89	100	86	45	137	99	183	110	137	203	271	185	113	120	162	142	165	186	228	103	179	79	96	112
8539	API5	API5_sg5	481	394	506	416	537	743	282	314	451	432	301	452	505	411	429	333	518	387	468	566	490	635	469	319	227	249	226	287	278	523	382	493	612	878	529	463	415	472	490	425	532	528	275	277	288	308	331
8539	API5	API5_sg6	592	533	603	538	592	686	393	351	468	434	393	426	523	578	532	471	590	528	613	622	539	828	523	406	259	336	194	353	409	781	520	561	815	1001	767	503	644	711	654	609	747	719	432	330	274	345	506
8539	API5	API5_sg7	848	821	923	811	911	1188	621	552	765	767	550	800	858	757	840	661	1044	762	932	995	808	1104	764	523	579	561	374	537	587	963	813	842	1172	1325	1163	706	917	927	947	861	1081	975	554	535	423	601	626
8539	API5	API5_sg8	187	127	216	150	181	220	124	98	129	119	120	108	215	139	187	147	148	153	187	226	170	178	153	112	92	112	73	135	90	159	169	197	193	290	222	159	127	199	210	254	237	255	142	81	104	122	118
8539	API5	API5_sg9	290	243	242	223	266	355	188	197	250	309	137	237	286	182	200	197	271	208	218	262	199	349	235	158	145	177	96	129	171	270	181	230	327	380	334	241	282	349	256	265	372	310	189	145	180	233	138
115557	ARHGEF25	ARHGEF25_sg1	987	731	981	912	1091	1176	838	724	1028	1129	812	947	1084	963	994	821	1235	859	1088	1221	1056	1136	916	789	737	719	480	633	823	1141	1071	1098	1513	1782	1463	987	1161	1423	1306	1104	1370	1315	1033	878	863	773	1005
115557	ARHGEF25	ARHGEF25_sg10	306	255	361	285	350	415	315	258	439	369	307	386	421	331	343	333	414	413	462	451	372	426	391	286	289	262	198	281	272	405	328	376	595	694	527	352	451	468	486	377	568	647	366	285	328	376	324
115557	ARHGEF25	ARHGEF25_sg2	380	292	337	256	376	360	289	311	422	320	244	354	400	342	379	316	451	325	369	477	411	464	350	301	235	300	238	298	338	384	319	402	576	676	574	463	442	460	579	458	507	446	389	339	280	298	391
115557	ARHGEF25	ARHGEF25_sg3	372	274	447	320	407	521	334	289	463	436	272	385	391	382	432	343	501	411	417	465	434	474	374	349	318	322	311	339	342	520	433	459	678	758	577	436	502	519	560	467	629	608	340	385	362	358	462
115557	ARHGEF25	ARHGEF25_sg4	609	503	572	587	640	755	470	466	723	561	477	671	731	612	674	550	748	592	635	726	598	706	605	491	440	558	317	459	574	729	693	708	1009	1141	957	663	822	760	859	716	842	859	644	599	505	569	688
115557	ARHGEF25	ARHGEF25_sg5	590	576	657	707	746	931	614	607	830	673	569	714	788	653	726	598	942	688	733	823	644	823	620	471	432	554	483	634	445	762	693	843	1099	1244	973	747	773	872	831	788	1003	1012	677	761	731	676	847
115557	ARHGEF25	ARHGEF25_sg6	157	121	119	163	211	235	123	122	73	176	144	147	204	154	135	152	204	160	81	125	112	153	154	50	80	72	59	127	108	123	91	121	211	286	183	122	205	218	127	198	285	207	98	150	33	132	216
115557	ARHGEF25	ARHGEF25_sg7	408	278	621	386	504	603	391	308	593	514	438	506	541	462	565	487	601	558	648	658	723	572	493	338	360	458	283	437	384	550	625	677	818	900	845	526	718	548	727	581	804	639	539	389	465	519	646
115557	ARHGEF25	ARHGEF25_sg8	240	133	184	118	199	292	257	169	243	249	262	189	264	211	219	164	235	225	222	270	181	297	204	192	159	172	123	149	201	244	211	213	325	354	354	239	295	289	328	173	326	280	205	209	265	162	197
115557	ARHGEF25	ARHGEF25_sg9	395	295	351	363	343	378	314	279	423	357	295	345	407	367	381	314	415	347	350	485	366	359	331	387	240	298	202	313	298	339	329	459	551	691	538	455	415	498	539	382	525	479	428	303	354	335	386
51742	ARID4B	ARID4B_sg1	335	240	351	244	328	500	224	210	323	302	240	399	329	296	304	250	343	327	368	411	275	379	344	181	220	294	122	264	230	394	365	435	461	587	474	333	317	355	434	361	403	415	254	249	197	242	322
51742	ARID4B	ARID4B_sg10	107	113	126	136	135	191	110	92	134	118	120	181	146	116	140	127	201	118	154	171	117	187	127	109	113	83	74	104	95	178	127	170	258	287	204	184	133	206	123	138	196	154	132	96	83	103	160
51742	ARID4B	ARID4B_sg2	400	318	460	333	475	522	386	352	464	423	361	335	508	416	543	363	630	430	440	575	466	559	382	306	297	324	212	365	351	527	425	505	693	818	485	475	474	582	597	367	684	511	534	493	340	405	452
51742	ARID4B	ARID4B_sg3	268	222	345	256	337	327	199	255	246	285	231	337	326	244	320	264	374	274	265	405	314	373	284	174	202	200	159	218	203	329	261	308	454	484	392	293	394	264	430	299	365	347	271	253	154	249	236
51742	ARID4B	ARID4B_sg4	342	306	355	309	355	392	246	293	420	382	329	364	443	336	362	274	474	344	374	405	353	328	389	259	271	290	222	317	290	374	365	352	540	652	499	394	589	471	543	397	494	415	351	267	328	290	466
51742	ARID4B	ARID4B_sg5	142	185	291	138	223	253	174	125	261	235	178	208	222	161	229	240	343	206	318	293	250	202	154	172	144	183	94	167	130	207	202	269	304	405	352	254	268	336	317	235	301	218	195	175	172	209	214
51742	ARID4B	ARID4B_sg6	488	322	638	514	578	666	583	409	676	650	482	593	644	434	565	432	650	567	528	672	553	656	498	390	383	324	306	440	530	568	561	607	888	1024	733	515	655	495	740	540	823	640	582	435	528	489	485
51742	ARID4B	ARID4B_sg7	362	255	342	361	373	483	378	256	417	370	327	425	450	324	423	280	514	347	407	431	491	475	333	357	287	393	200	319	237	316	353	420	602	734	500	440	514	433	523	395	571	494	491	384	394	314	328
51742	ARID4B	ARID4B_sg8	195	147	228	161	200	279	186	200	200	173	146	195	221	166	241	185	283	218	168	255	216	222	173	166	154	185	149	174	155	211	191	224	346	428	267	217	227	216	291	166	270	310	185	167	133	157	304
51742	ARID4B	ARID4B_sg9	345	238	321	208	355	332	296	249	347	308	239	285	379	310	269	246	306	271	344	367	312	401	359	240	271	229	159	242	263	328	312	381	471	592	474	381	331	393	361	374	484	360	274	309	211	316	329
25852	ARMC8	ARMC8_sg1	424	315	540	393	499	472	437	303	534	445	364	410	574	421	532	367	591	416	425	439	488	466	456	346	300	417	198	367	320	465	415	489	748	731	591	453	605	441	740	540	614	589	543	442	537	442	677
25852	ARMC8	ARMC8_sg10	407	263	468	333	483	557	420	367	576	421	363	560	432	364	474	360	515	436	447	496	442	557	414	439	376	345	342	440	385	439	485	507	697	895	645	470	531	463	592	526	634	587	521	507	536	404	430
25852	ARMC8	ARMC8_sg2	277	183	328	194	260	272	229	152	239	296	201	332	248	244	279	227	318	294	280	267	218	276	240	245	173	188	161	231	237	260	283	304	411	460	480	311	291	296	350	263	368	357	242	263	212	261	250
25852	ARMC8	ARMC8_sg3	632	564	723	605	672	787	671	541	894	671	515	747	740	680	738	566	890	658	738	734	677	766	650	564	509	602	409	489	606	749	706	763	1082	1174	1057	794	883	882	1011	668	994	854	749	649	832	668	800
25852	ARMC8	ARMC8_sg4	349	329	416	319	452	528	384	274	607	365	298	408	459	389	467	380	456	377	381	570	439	511	508	400	356	330	300	338	396	384	456	555	682	750	641	419	463	454	579	427	513	479	481	426	404	327	346
25852	ARMC8	ARMC8_sg5	524	466	690	500	643	677	513	519	756	573	423	629	681	526	662	507	734	623	624	775	578	662	551	498	458	500	406	502	556	631	718	764	957	1005	998	602	735	774	886	697	803	810	689	567	623	640	611
25852	ARMC8	ARMC8_sg6	298	195	309	257	226	328	236	220	315	248	175	285	336	299	317	271	423	269	363	276	264	347	263	270	199	211	173	224	319	292	291	269	423	489	427	303	351	451	365	284	413	352	318	283	319	324	357
25852	ARMC8	ARMC8_sg7	498	385	617	378	637	607	405	409	767	524	406	549	504	497	630	421	670	549	529	638	535	626	581	496	451	460	398	392	455	541	550	661	961	947	848	567	573	599	717	515	793	703	508	499	642	516	525
25852	ARMC8	ARMC8_sg8	592	517	678	611	665	702	541	642	796	778	425	713	800	626	696	600	800	719	741	768	735	785	646	461	502	484	384	435	504	560	708	759	897	1129	1022	653	710	747	814	740	1004	740	820	759	679	762	773
25852	ARMC8	ARMC8_sg9	367	322	516	339	434	569	355	345	477	434	317	515	482	433	466	376	530	471	517	507	415	578	399	310	357	332	223	377	336	486	432	473	678	784	672	452	483	503	637	391	678	553	477	388	455	355	494
57561	ARRDC3	ARRDC3_sg1	524	522	742	468	703	748	604	643	858	774	561	858	730	686	713	615	858	647	614	677	601	700	572	663	501	586	484	604	644	602	668	739	1097	1271	990	748	801	659	1014	737	1046	768	823	869	709	730	902
57561	ARRDC3	ARRDC3_sg10	344	254	342	271	369	399	417	321	599	554	304	453	496	382	505	350	462	407	428	468	341	431	327	402	373	548	342	328	324	399	420	518	673	660	615	402	462	450	465	511	555	452	530	427	623	445	551
57561	ARRDC3	ARRDC3_sg2	487	448	569	424	490	680	507	577	913	653	558	779	635	610	701	492	723	616	616	594	533	701	564	567	617	578	450	564	518	441	686	696	920	1211	897	505	583	715	763	619	799	681	803	811	744	639	676
57561	ARRDC3	ARRDC3_sg3	329	304	443	370	465	485	460	385	676	480	463	530	486	483	453	439	606	505	412	568	517	468	374	478	392	379	366	415	417	461	475	512	730	881	649	491	518	421	494	487	673	530	657	594	641	493	636
57561	ARRDC3	ARRDC3_sg4	584	491	701	620	620	763	481	560	632	680	441	639	615	635	662	608	787	600	685	717	719	688	628	463	472	495	340	587	490	685	679	732	997	1203	890	606	692	753	887	760	912	781	642	636	616	517	750
57561	ARRDC3	ARRDC3_sg5	882	710	954	735	1000	1242	821	874	1516	1241	776	1121	1153	986	1108	873	1311	1032	957	1138	820	1280	923	990	902	1115	781	990	819	943	1169	1236	1514	2087	1593	980	1099	1160	1438	1147	1469	1342	1291	1149	1231	1128	1167
57561	ARRDC3	ARRDC3_sg6	344	417	397	512	467	597	532	503	727	565	562	785	531	511	495	437	655	513	469	530	482	530	360	474	412	566	378	443	537	507	517	675	739	875	732	497	535	646	545	602	692	729	555	608	547	624	727
57561	ARRDC3	ARRDC3_sg7	389	347	605	371	655	709	502	483	743	616	460	779	571	590	609	446	685	562	454	558	553	582	456	563	556	592	402	493	516	479	523	639	969	1074	801	572	674	663	633	665	773	747	598	698	662	477	735
57561	ARRDC3	ARRDC3_sg8	154	168	264	188	254	344	300	269	354	344	227	253	276	279	260	204	313	246	328	325	217	245	279	282	272	332	195	248	279	240	297	289	341	456	430	274	331	269	389	239	381	275	341	291	243	350	359
57561	ARRDC3	ARRDC3_sg9	238	166	362	286	297	352	365	306	445	378	280	428	395	298	341	283	374	297	246	317	272	365	264	249	300	329	199	266	316	314	339	396	438	628	364	377	342	351	405	358	512	503	374	426	400	393	390
427	ASAH1	ASAH1_sg1	161	93	106	126	199	138	114	116	116	149	62	152	146	120	108	95	154	101	147	171	103	99	137	110	137	93	64	69	65	146	134	151	233	224	197	139	246	167	159	127	293	112	113	134	88	104	100
427	ASAH1	ASAH1_sg10	277	251	341	311	356	475	268	257	399	349	239	356	412	321	357	249	430	321	372	414	311	452	349	295	299	308	220	319	242	352	360	386	624	657	506	357	479	394	464	372	572	465	290	289	255	259	397
427	ASAH1	ASAH1_sg2	82	54	127	64	112	93	87	80	152	197	35	129	115	155	38	70	122	62	39	139	68	84	109	63	67	44	46	79	86	54	90	123	111	164	111	67	169	68	106	117	143	159	149	70	48	59	124
427	ASAH1	ASAH1_sg3	733	691	1083	731	973	1235	768	686	976	758	749	762	1029	833	875	690	1074	812	1090	924	870	1090	851	688	623	572	583	681	655	875	877	1011	1544	1550	1325	974	1079	1071	1381	983	1433	1177	844	853	707	752	1058
427	ASAH1	ASAH1_sg4	312	318	465	333	436	401	353	302	456	395	320	373	405	380	489	317	517	409	431	548	369	525	360	345	313	407	205	248	286	500	473	523	624	696	602	417	460	438	566	392	720	433	355	349	413	301	400
427	ASAH1	ASAH1_sg5	124	80	144	77	147	160	86	92	163	99	147	137	127	108	155	123	185	125	157	117	116	152	122	77	88	110	79	85	104	116	110	156	238	274	215	124	133	159	235	142	182	168	100	65	157	128	161
427	ASAH1	ASAH1_sg6	1021	872	1238	911	1165	1537	983	883	1377	1182	859	1106	1168	1049	1293	976	1517	1124	1207	1277	1116	1429	1062	895	810	894	699	875	790	1403	1203	1309	1912	2145	1595	1148	1472	1432	1732	1404	1763	1577	1122	997	905	1199	1181
427	ASAH1	ASAH1_sg7	536	444	682	457	615	735	567	497	838	592	552	650	677	626	717	566	703	542	717	759	546	809	722	497	448	481	396	571	493	653	639	720	929	1284	933	605	778	736	961	749	889	987	742	602	551	582	771
427	ASAH1	ASAH1_sg8	174	135	203	139	209	197	142	114	163	146	140	117	186	179	173	118	196	171	178	239	144	220	139	110	120	128	128	98	169	167	213	175	247	240	300	115	214	199	192	165	234	272	206	186	143	125	171
427	ASAH1	ASAH1_sg9	346	310	401	370	364	457	292	285	546	349	245	413	392	395	450	356	523	396	378	451	417	533	378	336	255	320	260	365	368	446	372	494	629	697	576	436	467	515	654	456	563	537	352	337	362	345	401
140460	ASB7	ASB7_sg1	394	272	390	312	374	412	469	460	829	531	456	647	490	448	444	360	475	403	380	438	392	461	276	578	477	521	400	441	557	443	506	537	833	822	593	473	441	459	440	371	463	441	804	614	666	530	578
140460	ASB7	ASB7_sg10	977	829	1113	819	1133	1379	966	823	1242	1251	977	1107	1397	918	1086	951	1320	1049	1023	1221	1030	1224	1044	976	809	884	613	831	896	1043	1085	1185	1614	1914	1650	1099	1337	1157	1445	1140	1448	1440	1173	1073	958	970	1303
140460	ASB7	ASB7_sg2	418	400	538	436	571	603	411	536	636	631	495	567	577	503	494	400	638	438	549	501	449	594	542	398	523	511	389	465	506	534	539	618	799	993	841	563	540	566	677	494	731	548	525	657	504	483	673
140460	ASB7	ASB7_sg3	374	274	366	320	401	454	497	411	730	527	452	503	549	401	427	348	510	446	456	536	392	403	325	453	448	555	324	414	400	389	465	511	718	721	614	491	400	405	450	369	537	471	596	509	589	665	609
140460	ASB7	ASB7_sg4	572	579	961	538	780	942	952	858	1434	968	794	976	930	803	1011	635	993	790	725	1028	748	826	719	1206	1005	1019	711	793	990	821	935	1000	1247	1495	1289	890	746	625	1085	649	905	864	1143	1005	1390	773	1246
140460	ASB7	ASB7_sg5	384	239	391	300	394	409	481	376	812	495	432	498	467	392	506	327	449	393	430	390	329	372	323	531	488	499	355	402	494	328	400	472	634	717	532	391	426	419	594	311	453	441	603	618	725	548	613
140460	ASB7	ASB7_sg6	217	155	239	196	201	215	241	246	319	351	267	280	268	224	278	203	262	197	192	225	262	253	176	258	261	276	246	198	259	294	215	280	393	362	405	253	243	225	278	144	264	244	292	277	303	363	334
140460	ASB7	ASB7_sg7	365	346	562	461	530	532	438	415	678	501	415	595	602	399	535	369	586	423	472	536	499	616	444	489	436	491	278	420	390	446	487	568	765	918	690	537	480	634	738	405	565	548	554	465	460	457	698
140460	ASB7	ASB7_sg8	511	461	643	496	583	770	721	515	953	805	626	753	759	585	679	506	839	586	602	742	628	705	543	698	636	618	495	616	686	703	612	772	1124	1108	840	722	795	795	814	606	744	626	998	822	682	701	852
140460	ASB7	ASB7_sg9	327	215	361	260	358	396	338	349	680	506	317	424	404	297	428	288	476	315	368	436	315	380	283	449	469	384	302	328	441	383	413	470	554	603	531	411	375	316	474	318	400	332	534	386	498	462	568
80150	ASRGL1	ASRGL1_sg1	362	324	358	327	342	428	305	304	367	355	313	322	431	347	344	288	405	370	408	448	328	421	416	305	235	283	198	304	274	349	361	374	595	644	611	353	444	433	417	399	530	481	418	322	263	348	354
80150	ASRGL1	ASRGL1_sg10	249	201	371	228	351	289	246	171	204	193	237	196	258	261	263	208	326	195	264	387	322	353	303	170	159	169	181	226	205	243	263	322	463	440	384	225	354	285	398	289	482	309	214	263	205	190	349
80150	ASRGL1	ASRGL1_sg2	724	676	882	742	822	1047	798	712	824	835	596	851	920	848	871	755	1165	802	839	1230	857	1168	874	702	567	638	478	677	702	937	904	924	1283	1630	1223	856	1083	1005	1207	1125	1264	1193	877	818	723	852	759
80150	ASRGL1	ASRGL1_sg3	247	181	258	176	254	284	155	270	263	262	240	244	237	223	275	202	270	259	292	303	238	243	286	156	157	182	146	208	241	273	259	290	388	432	348	274	243	242	280	268	284	292	210	206	114	244	293
80150	ASRGL1	ASRGL1_sg4	645	581	739	525	757	864	660	565	760	695	571	755	806	650	685	586	891	685	752	862	696	762	684	587	528	504	330	506	601	730	725	717	1092	1297	1103	711	779	867	1066	715	1043	943	745	675	588	607	854
80150	ASRGL1	ASRGL1_sg5	142	89	109	87	120	137	100	85	92	120	74	114	130	119	95	85	171	93	116	104	76	147	75	74	51	64	61	32	58	93	79	113	117	193	140	112	164	138	169	130	184	151	110	87	86	84	106
80150	ASRGL1	ASRGL1_sg6	697	592	791	623	689	827	546	677	726	660	531	642	779	686	704	624	824	617	730	770	572	868	716	632	467	566	405	563	555	864	720	755	1242	1339	904	817	879	930	1099	844	1000	919	682	687	571	590	774
80150	ASRGL1	ASRGL1_sg7	235	152	225	228	283	295	151	182	257	228	150	200	277	225	270	202	293	247	234	291	263	281	227	211	142	194	115	166	166	189	222	315	354	483	353	289	319	287	377	282	263	301	228	187	209	204	194
80150	ASRGL1	ASRGL1_sg8	345	296	319	295	336	437	271	364	592	332	247	424	432	406	375	314	431	402	419	437	401	499	342	279	352	303	222	241	313	423	389	430	647	710	566	454	382	531	623	429	516	529	296	370	352	295	388
80150	ASRGL1	ASRGL1_sg9	405	334	465	372	403	505	343	326	506	427	226	393	439	400	451	359	513	454	464	554	400	529	441	319	241	331	208	358	355	413	385	487	651	805	579	452	536	558	601	489	566	541	327	401	339	422	462
55252	ASXL2	ASXL2_sg1	247	217	342	258	350	339	260	247	405	365	294	319	434	270	353	257	417	325	319	402	244	312	234	293	271	342	188	291	292	354	366	437	450	569	434	363	341	355	438	330	430	430	386	402	311	354	450
55252	ASXL2	ASXL2_sg10	211	144	225	245	194	241	263	221	417	269	172	280	265	215	249	230	294	185	231	220	234	181	192	261	236	261	216	235	226	213	219	258	370	424	268	198	309	216	342	189	284	255	382	259	290	281	289
55252	ASXL2	ASXL2_sg2	343	376	555	417	533	538	523	549	993	591	540	761	583	526	639	454	638	553	487	527	581	565	414	550	596	644	478	471	736	431	572	618	906	944	771	435	714	573	715	490	757	585	776	684	842	650	652
55252	ASXL2	ASXL2_sg3	168	143	199	191	191	270	193	241	254	240	218	270	316	236	243	188	292	262	184	219	262	220	252	198	216	233	148	263	187	212	244	281	370	461	348	227	268	191	267	264	282	220	273	284	229	284	245
55252	ASXL2	ASXL2_sg4	167	73	157	115	167	201	196	143	261	280	154	227	147	196	189	134	243	176	143	194	144	199	126	201	208	205	143	233	173	173	170	206	239	348	207	187	174	180	151	165	251	174	242	304	287	228	294
55252	ASXL2	ASXL2_sg5	272	306	446	320	353	512	429	512	785	603	518	678	444	417	527	405	585	480	480	529	351	470	358	611	519	677	538	540	576	401	550	650	728	922	622	500	445	485	612	450	543	543	616	751	902	589	796
55252	ASXL2	ASXL2_sg6	212	189	321	221	296	253	323	357	414	323	260	324	368	336	367	276	419	319	267	278	277	286	241	291	260	177	215	304	325	306	275	282	454	555	423	344	297	264	314	276	283	298	353	330	337	266	387
55252	ASXL2	ASXL2_sg7	398	364	639	419	510	642	635	538	904	792	610	674	589	585	688	519	636	581	510	550	477	599	401	582	639	654	464	550	536	479	619	631	818	998	783	581	650	582	899	607	771	682	674	654	848	665	801
55252	ASXL2	ASXL2_sg8	331	237	397	308	352	454	367	355	496	455	376	561	443	365	444	319	542	421	373	479	360	394	371	370	374	413	337	396	463	379	429	496	647	725	681	368	432	406	527	385	481	521	573	437	491	429	633
55252	ASXL2	ASXL2_sg9	269	234	288	265	264	273	304	337	409	388	201	462	301	260	338	318	406	314	282	338	275	318	220	294	281	312	200	235	248	246	294	345	507	597	388	261	292	267	284	284	435	257	373	417	263	299	366
55729	ATF7IP	ATF7IP_sg1	311	291	419	283	372	375	432	396	730	490	345	460	526	439	474	317	567	408	377	413	334	353	288	457	386	435	231	438	503	433	492	491	582	807	691	458	534	360	598	324	522	383	578	488	531	506	496
55729	ATF7IP	ATF7IP_sg10	545	452	758	466	531	636	607	513	791	604	481	797	756	550	729	486	773	634	617	610	712	677	560	580	540	494	427	507	558	602	694	682	1000	1070	897	617	736	686	943	537	775	653	748	557	657	683	791
55729	ATF7IP	ATF7IP_sg2	359	307	350	301	499	348	461	425	582	493	449	437	513	455	426	362	527	488	404	409	289	362	369	422	365	408	336	396	402	279	502	446	627	751	596	481	428	475	496	338	623	525	579	482	469	516	580
55729	ATF7IP	ATF7IP_sg3	410	406	590	462	615	629	658	712	925	627	644	804	633	602	732	597	767	617	535	540	498	729	541	706	644	657	479	624	701	442	687	823	1020	1214	930	675	647	625	923	594	970	637	696	797	814	881	922
55729	ATF7IP	ATF7IP_sg4	354	292	472	370	452	496	338	371	584	480	412	459	455	371	439	422	544	461	424	524	385	484	373	452	386	385	286	416	331	378	446	470	653	814	676	419	499	386	620	435	604	462	474	508	415	478	643
55729	ATF7IP	ATF7IP_sg5	359	292	384	351	428	480	518	371	574	518	389	450	515	455	460	359	528	372	412	393	343	461	348	412	349	416	286	378	433	412	434	543	676	796	642	535	432	434	503	358	600	433	587	449	573	445	658
55729	ATF7IP	ATF7IP_sg6	372	293	334	317	456	465	513	370	409	428	421	454	555	456	411	366	623	373	419	481	396	451	313	401	386	400	207	456	447	378	414	490	593	775	632	443	481	393	450	279	467	400	557	518	483	399	578
55729	ATF7IP	ATF7IP_sg7	329	264	328	261	346	426	382	302	419	355	301	330	436	329	354	285	481	365	346	340	355	355	396	247	285	298	263	368	264	331	323	381	569	643	503	355	393	372	357	302	469	345	354	270	293	308	369
55729	ATF7IP	ATF7IP_sg8	445	354	481	412	585	581	624	558	936	718	665	860	736	599	661	508	828	638	538	515	483	551	515	716	590	679	497	547	720	480	625	716	929	1118	898	661	663	483	656	472	788	525	926	886	849	799	815
55729	ATF7IP	ATF7IP_sg9	380	305	453	372	445	499	707	608	875	695	637	821	694	508	650	478	749	595	547	415	432	509	631	703	669	616	448	432	708	416	606	709	843	1094	922	631	586	507	661	373	814	538	965	759	722	757	887
92270	ATP6AP1L	ATP6AP1L_sg1	326	361	489	382	389	488	373	405	522	423	329	448	424	372	395	336	476	380	411	490	446	409	397	306	298	303	194	329	362	456	439	467	618	716	576	433	482	516	485	441	557	590	340	546	425	422	431
92270	ATP6AP1L	ATP6AP1L_sg10	718	627	620	496	737	966	556	512	717	749	501	702	795	654	600	597	843	734	769	793	701	882	663	490	532	510	299	627	473	815	674	747	1054	1263	895	742	903	810	862	817	1024	952	635	670	509	554	649
92270	ATP6AP1L	ATP6AP1L_sg2	368	288	398	331	370	483	363	350	352	398	321	351	399	346	360	352	461	322	372	428	401	464	383	297	296	262	247	235	267	438	350	416	560	757	523	346	426	367	511	410	629	473	412	350	299	350	268
92270	ATP6AP1L	ATP6AP1L_sg3	437	337	491	407	405	614	474	375	584	554	436	539	593	467	462	439	671	559	366	523	562	625	490	365	309	349	205	428	440	461	407	464	778	984	701	472	704	572	844	501	782	744	560	477	465	380	541
92270	ATP6AP1L	ATP6AP1L_sg4	166	143	225	143	181	151	193	151	212	170	151	153	189	170	153	153	242	142	191	226	146	158	176	128	119	152	123	148	163	179	154	222	278	291	235	164	165	228	308	206	298	216	204	186	165	121	169
92270	ATP6AP1L	ATP6AP1L_sg5	660	550	728	643	750	792	605	522	737	620	477	600	795	630	771	552	826	726	772	839	667	855	687	465	530	514	427	503	570	900	652	838	1077	1187	924	683	886	778	912	750	1046	899	614	604	610	483	644
92270	ATP6AP1L	ATP6AP1L_sg6	734	548	719	588	694	760	637	534	734	676	530	683	738	674	642	609	817	636	695	825	684	853	657	593	461	546	408	557	652	716	681	763	1012	1277	966	572	998	739	818	765	1007	864	717	649	480	695	658
92270	ATP6AP1L	ATP6AP1L_sg7	373	338	432	225	365	423	268	256	397	326	215	345	453	370	400	356	416	388	349	471	329	477	283	291	217	228	176	296	239	387	327	380	620	625	522	393	542	452	494	430	463	473	379	354	245	300	317
92270	ATP6AP1L	ATP6AP1L_sg8	184	166	333	171	201	262	186	247	241	267	137	198	254	256	243	204	308	242	262	298	219	281	227	208	163	195	144	167	191	229	277	274	370	405	349	221	257	247	418	207	312	389	310	203	179	174	231
92270	ATP6AP1L	ATP6AP1L_sg9	214	171	228	182	243	256	176	179	232	224	167	193	248	199	232	180	233	152	261	311	180	214	261	193	135	195	126	151	174	280	244	299	338	380	337	196	246	241	274	200	295	223	209	194	175	250	230
90423	ATP6V1E2	ATP6V1E2_sg1	218	211	276	174	310	296	233	196	337	272	203	273	291	260	248	224	325	197	209	306	276	253	230	176	173	216	149	199	241	279	257	287	400	396	393	303	301	355	281	288	308	251	219	202	198	232	251
90423	ATP6V1E2	ATP6V1E2_sg10	366	376	468	402	527	537	477	457	470	579	405	490	494	368	401	432	607	438	449	582	455	542	404	346	338	274	243	392	303	467	419	545	645	947	630	483	484	513	606	554	632	548	508	509	345	539	534
90423	ATP6V1E2	ATP6V1E2_sg2	570	440	624	489	744	695	573	584	677	690	497	681	585	613	559	490	749	555	554	613	576	638	500	508	383	501	262	477	417	618	570	600	842	1132	742	673	707	548	737	600	739	775	549	646	408	464	752
90423	ATP6V1E2	ATP6V1E2_sg3	267	202	251	245	324	359	279	239	239	343	279	400	357	240	278	250	301	314	271	293	308	282	269	254	216	220	125	257	258	343	326	332	443	508	477	382	376	297	325	295	419	305	409	279	235	264	323
90423	ATP6V1E2	ATP6V1E2_sg4	258	215	280	233	267	435	264	204	348	308	348	382	379	267	285	234	424	339	345	364	235	375	225	241	183	257	154	244	256	273	322	299	372	525	417	305	320	320	386	324	386	402	349	254	240	238	392
90423	ATP6V1E2	ATP6V1E2_sg5	202	169	257	175	182	259	190	189	307	202	210	300	265	247	259	167	282	210	229	322	242	261	180	186	155	165	142	141	157	263	210	242	372	383	301	207	241	334	368	248	267	237	239	187	212	216	247
90423	ATP6V1E2	ATP6V1E2_sg6	135	99	140	121	165	264	136	158	183	191	178	151	233	136	158	135	176	178	185	177	142	162	178	112	154	156	48	145	135	202	170	224	226	279	214	181	143	141	154	150	172	216	173	108	115	154	162
90423	ATP6V1E2	ATP6V1E2_sg7	173	188	262	152	220	311	212	168	187	242	253	237	249	215	216	187	277	254	247	209	214	308	268	182	181	200	139	254	158	233	231	257	338	436	310	227	286	222	267	273	315	283	214	250	132	287	281
90423	ATP6V1E2	ATP6V1E2_sg8	212	154	254	145	213	217	178	153	253	313	200	266	277	196	215	167	284	173	211	248	254	237	225	178	134	135	157	153	196	234	225	249	347	354	378	253	322	280	295	218	355	245	285	199	239	231	318
90423	ATP6V1E2	ATP6V1E2_sg9	173	177	177	141	151	253	189	168	143	193	156	219	229	174	183	165	223	174	164	235	138	219	140	143	130	104	75	157	110	189	190	155	219	265	173	166	145	187	167	121	221	219	164	156	113	193	219
11177	BAZ1A	BAZ1A_sg1	178	135	176	138	148	195	192	196	324	196	179	192	186	196	197	164	214	160	181	211	169	242	228	228	212	179	118	148	165	241	197	240	277	354	248	202	208	187	253	187	190	169	203	259	283	174	195
11177	BAZ1A	BAZ1A_sg10	560	536	682	496	624	681	694	656	1105	792	632	933	799	712	812	622	866	751	593	726	693	799	628	673	725	634	446	710	813	677	775	883	1058	1293	1085	769	789	636	735	664	803	736	862	689	754	837	873
11177	BAZ1A	BAZ1A_sg2	320	304	347	323	429	514	424	258	525	386	339	505	450	438	408	330	501	386	320	384	400	434	313	392	298	435	313	372	402	338	375	503	760	725	576	438	375	454	450	370	560	396	457	457	527	366	568
11177	BAZ1A	BAZ1A_sg3	701	622	1004	688	932	1007	806	809	1227	857	724	970	957	854	1017	740	1061	842	849	1046	726	1059	704	835	694	708	572	654	685	920	962	985	1459	1660	1270	930	909	915	1212	763	1159	955	1057	929	1061	847	951
11177	BAZ1A	BAZ1A_sg4	212	172	192	166	262	229	190	192	264	244	149	224	180	227	201	174	237	182	244	232	163	169	198	191	158	182	126	195	157	235	201	218	316	343	268	233	248	137	245	258	289	266	170	293	224	231	271
11177	BAZ1A	BAZ1A_sg5	88	70	104	85	108	125	129	145	141	145	90	163	144	115	123	94	131	101	98	124	107	144	91	128	102	118	73	116	164	111	137	150	179	228	190	139	115	105	175	128	173	130	196	176	169	106	150
11177	BAZ1A	BAZ1A_sg6	257	207	239	221	273	279	207	193	503	341	279	247	283	218	269	265	338	264	232	336	178	281	223	202	202	231	160	249	206	242	288	254	416	481	311	302	322	260	333	257	366	264	247	217	334	332	430
11177	BAZ1A	BAZ1A_sg7	158	138	222	170	223	181	164	181	403	276	215	264	275	249	254	192	286	192	196	247	143	224	170	184	165	196	166	219	192	215	231	245	367	452	308	293	223	205	229	230	374	267	263	262	233	175	285
11177	BAZ1A	BAZ1A_sg8	94	98	176	120	114	165	104	145	254	131	155	197	164	175	156	141	210	156	167	132	123	131	107	109	114	171	66	93	139	122	107	155	223	267	171	192	145	160	192	105	161	192	114	136	206	145	214
11177	BAZ1A	BAZ1A_sg9	63	74	105	83	126	95	81	89	126	94	64	121	111	101	106	103	147	148	110	138	120	104	117	73	76	64	111	123	67	51	91	110	245	197	152	76	104	76	78	100	134	136	128	153	114	99	143
64919	BCL11B	BCL11B_sg1	314	217	363	227	362	403	220	236	329	352	257	341	387	273	337	322	348	334	343	415	221	368	303	384	249	273	155	211	256	361	346	364	509	544	530	316	439	308	387	381	409	464	298	238	312	328	311
64919	BCL11B	BCL11B_sg10	264	215	341	226	277	363	290	270	285	235	226	339	316	261	268	236	366	320	301	394	221	414	251	201	177	222	160	225	261	271	290	320	473	611	423	316	354	305	364	305	339	341	245	351	190	231	301
64919	BCL11B	BCL11B_sg2	529	366	647	408	536	596	449	421	650	540	369	514	533	474	582	392	711	543	548	636	501	656	492	420	392	502	313	417	434	547	509	549	906	892	706	547	723	630	733	557	711	640	570	391	421	432	587
64919	BCL11B	BCL11B_sg3	422	300	514	456	436	512	346	348	465	483	337	475	590	417	476	387	601	399	491	483	437	573	408	338	312	256	268	318	288	518	394	462	672	812	604	449	507	443	699	460	613	555	427	449	317	390	431
64919	BCL11B	BCL11B_sg4	297	282	411	214	270	356	300	238	360	310	279	378	329	276	342	276	374	330	340	337	292	448	293	287	276	202	218	230	235	351	274	324	489	625	501	365	304	399	457	399	437	389	332	248	310	272	345
64919	BCL11B	BCL11B_sg5	828	676	868	686	954	1026	710	697	820	862	659	787	927	793	878	738	1059	785	864	1073	822	939	746	748	563	648	471	582	580	919	948	911	1201	1506	1149	898	1115	1045	1191	905	1309	1047	950	835	691	712	826
64919	BCL11B	BCL11B_sg6	518	389	652	540	658	871	583	457	833	646	473	720	722	725	662	602	777	704	625	730	665	812	701	588	422	611	337	498	528	729	699	708	983	1164	949	723	839	604	858	696	1019	963	757	688	605	618	606
64919	BCL11B	BCL11B_sg7	348	307	385	211	405	528	367	310	421	258	391	410	439	420	370	345	435	362	388	453	439	446	367	302	335	317	222	277	350	404	378	394	588	634	575	375	449	502	411	435	546	527	523	358	309	322	442
64919	BCL11B	BCL11B_sg8	488	484	591	360	544	660	425	456	679	557	450	505	605	490	579	435	628	552	543	603	535	646	543	551	417	455	339	480	440	534	505	611	900	1057	768	544	668	684	640	584	693	784	531	465	558	488	632
64919	BCL11B	BCL11B_sg9	553	419	703	510	630	717	488	379	530	568	427	542	629	547	643	563	735	540	557	728	573	656	554	563	459	561	317	453	453	655	646	754	840	1091	862	648	649	706	832	688	844	696	541	558	524	430	521
605	BCL7A	BCL7A_sg1	408	249	366	382	351	396	211	162	294	281	234	250	373	317	334	272	402	318	381	443	408	393	379	282	192	273	214	273	211	343	352	364	600	627	433	326	478	396	458	470	564	449	257	246	271	267	351
605	BCL7A	BCL7A_sg10	470	299	494	345	506	500	369	388	438	406	292	505	511	407	441	356	510	382	448	572	487	537	450	425	257	297	279	282	304	642	439	457	583	707	647	583	583	558	763	518	622	578	453	437	420	368	420
605	BCL7A	BCL7A_sg2	277	208	422	244	273	401	313	240	403	368	245	334	402	253	336	296	409	295	357	411	346	369	391	232	280	263	179	229	301	356	322	369	469	570	449	343	508	399	575	465	537	446	405	349	262	347	321
605	BCL7A	BCL7A_sg3	296	330	426	296	377	382	339	224	442	483	357	370	457	307	463	306	480	337	357	466	390	452	326	230	263	276	214	289	301	391	320	474	562	661	453	390	393	467	580	358	537	518	413	297	346	434	395
605	BCL7A	BCL7A_sg4	134	168	249	203	210	221	132	196	228	164	117	173	241	155	205	154	230	171	177	271	214	229	164	177	162	141	103	144	192	212	180	238	353	317	269	221	221	214	251	231	278	194	223	161	165	184	157
605	BCL7A	BCL7A_sg5	742	643	1021	581	855	916	616	584	866	798	548	771	911	740	821	658	993	788	824	1038	1023	1018	866	657	565	595	489	657	600	1065	872	845	1304	1445	1120	867	1041	1073	1231	1014	1193	1148	855	729	853	715	806
605	BCL7A	BCL7A_sg6	275	295	366	271	287	408	245	273	344	349	281	330	334	298	327	269	413	237	401	429	368	425	364	237	197	221	213	183	253	332	309	400	459	514	407	333	445	441	474	425	476	371	258	336	225	200	314
605	BCL7A	BCL7A_sg7	294	228	414	253	380	367	227	239	272	287	272	269	347	295	326	242	398	318	368	516	453	452	384	222	209	271	185	228	208	363	391	391	516	563	433	307	383	367	427	321	462	422	315	298	192	216	333
605	BCL7A	BCL7A_sg8	312	300	388	248	351	371	267	225	391	263	200	308	305	365	335	234	314	324	324	456	382	338	336	235	189	208	190	237	260	393	315	367	427	490	492	319	405	501	496	473	438	444	321	284	377	242	306
605	BCL7A	BCL7A_sg9	151	68	104	104	98	99	88	68	119	77	106	93	118	130	117	67	115	96	68	94	97	126	74	45	110	58	47	57	79	119	127	128	156	130	157	98	160	134	208	124	130	102	196	98	113	49	113
657	BMPR1A	BMPR1A_sg1	428	306	417	374	446	571	252	257	415	349	237	347	455	351	364	320	496	404	374	545	410	599	409	276	241	238	176	250	302	462	391	404	568	681	529	337	573	563	655	537	596	636	362	387	219	314	322
657	BMPR1A	BMPR1A_sg10	725	650	1031	656	991	1151	570	442	718	664	559	805	793	635	781	668	901	818	847	1155	938	1086	839	514	468	585	356	571	524	1054	834	925	1060	1448	1101	750	1128	1160	1501	1100	1258	1363	649	525	519	620	640
657	BMPR1A	BMPR1A_sg2	263	185	318	227	299	279	170	140	174	218	160	189	257	220	247	191	334	197	295	300	280	320	245	203	183	148	143	150	134	260	265	287	434	409	308	245	314	461	429	336	464	375	194	220	147	184	222
657	BMPR1A	BMPR1A_sg3	573	511	607	620	723	844	385	397	476	612	299	485	573	469	498	483	712	536	818	880	685	801	609	383	301	313	276	401	402	780	579	664	894	1004	724	555	825	908	768	883	1074	1185	499	414	308	468	456
657	BMPR1A	BMPR1A_sg4	295	266	436	346	415	372	192	148	193	258	246	241	314	250	251	256	418	249	371	428	294	412	365	154	175	156	107	176	152	409	236	273	383	528	345	245	399	368	449	457	587	409	184	218	83	202	366
657	BMPR1A	BMPR1A_sg5	562	534	757	609	798	867	450	463	559	539	433	602	682	578	608	557	784	586	667	870	706	821	595	449	447	367	308	459	432	763	575	619	1052	1118	770	698	775	845	1017	948	950	960	580	586	394	438	632
657	BMPR1A	BMPR1A_sg6	629	506	831	448	670	743	444	308	536	434	416	500	640	480	512	427	598	561	775	746	567	837	577	438	376	318	309	369	342	720	594	628	783	1043	638	564	864	928	991	832	910	1166	535	458	404	314	542
657	BMPR1A	BMPR1A_sg7	505	402	487	392	580	624	346	317	359	422	292	389	427	393	428	372	512	464	482	614	473	562	471	305	265	274	199	296	247	605	443	498	651	775	475	356	697	653	704	622	730	769	373	392	320	324	367
657	BMPR1A	BMPR1A_sg8	109	83	126	142	139	143	88	95	73	127	117	75	113	103	137	99	158	108	171	224	85	168	165	66	68	71	46	55	59	112	124	127	137	206	131	94	148	149	252	145	265	155	83	73	74	55	145
657	BMPR1A	BMPR1A_sg9	160	124	208	181	177	200	150	123	157	117	132	78	174	188	154	145	205	152	195	221	220	207	167	112	84	108	64	100	93	157	142	183	184	272	179	150	224	251	319	193	275	336	107	122	100	181	193
658	BMPR1B	BMPR1B_sg1	227	166	280	227	216	262	136	131	171	172	169	154	216	152	190	155	240	195	265	331	242	244	280	185	118	108	123	173	117	292	178	252	314	421	354	210	312	207	342	342	328	334	113	122	106	143	199
658	BMPR1B	BMPR1B_sg10	203	118	221	178	191	277	109	77	149	90	60	133	179	134	177	153	240	174	232	337	218	222	237	106	104	88	82	68	132	192	159	171	204	247	234	162	225	318	310	221	323	321	208	69	63	97	170
658	BMPR1B	BMPR1B_sg11	522	466	693	438	585	712	348	341	509	498	310	413	586	552	497	415	625	534	591	670	484	644	459	460	326	322	206	293	336	723	507	594	770	876	631	560	648	736	989	611	797	702	511	464	393	322	504
658	BMPR1B	BMPR1B_sg3	270	210	355	257	285	355	241	163	260	301	250	269	339	285	274	289	406	269	361	518	325	441	310	237	178	181	167	193	175	351	311	416	475	505	382	330	519	449	459	316	494	314	229	213	217	293	342
658	BMPR1B	BMPR1B_sg4	569	536	1076	641	749	1123	335	244	604	425	355	397	703	485	771	548	700	608	1000	1228	863	932	812	413	387	382	263	246	329	968	672	755	922	868	818	631	959	980	1397	1102	1121	1172	475	384	450	365	502
658	BMPR1B	BMPR1B_sg5	273	277	330	285	309	360	196	178	247	247	142	163	304	229	280	219	326	237	321	456	372	389	228	197	169	152	136	126	186	358	253	278	439	533	433	310	297	433	477	428	480	451	287	199	245	166	219
658	BMPR1B	BMPR1B_sg6	361	276	627	355	422	546	183	125	316	245	147	247	368	279	401	301	396	425	548	536	458	486	463	253	194	166	156	250	211	465	380	361	498	550	533	341	554	584	841	492	602	697	253	279	294	250	291
658	BMPR1B	BMPR1B_sg7	266	274	389	286	341	395	211	139	286	230	137	194	268	243	238	223	401	248	372	565	346	444	363	171	169	172	152	138	184	307	335	335	453	537	349	298	473	473	569	370	565	493	177	200	202	259	325
658	BMPR1B	BMPR1B_sg8	565	549	752	537	721	731	332	276	381	393	291	356	565	456	474	428	694	405	776	878	660	718	727	286	263	322	234	287	286	799	515	652	879	879	697	519	834	809	1207	772	879	790	468	369	257	363	490
658	BMPR1B	BMPR1B_sg9	460	357	793	474	575	742	279	270	394	274	228	298	429	477	448	381	560	407	655	814	644	693	522	364	270	237	183	236	314	834	493	550	741	887	620	513	809	802	1122	710	876	871	401	373	280	287	510
154743	BMT2	BMT2_sg1	319	235	373	317	360	441	320	325	389	364	293	347	416	350	412	340	439	334	430	498	299	432	290	342	211	296	163	311	243	430	361	471	579	638	571	305	462	442	550	467	544	508	371	297	281	306	355
154743	BMT2	BMT2_sg10	515	378	571	413	436	673	469	383	535	478	412	479	527	516	563	401	596	572	601	678	481	617	522	480	376	523	358	355	460	508	534	600	774	993	807	497	654	541	772	566	623	786	613	379	480	403	511
154743	BMT2	BMT2_sg2	667	656	769	706	787	992	550	650	745	762	592	723	824	705	747	626	901	691	852	878	778	819	713	589	591	631	499	533	587	771	833	913	1155	1258	925	753	916	1083	1137	841	1135	1112	719	732	667	631	698
154743	BMT2	BMT2_sg3	539	428	625	526	539	672	475	401	727	565	465	475	647	542	601	455	689	469	549	671	607	517	595	444	387	439	347	385	475	715	528	646	947	986	878	526	802	800	835	664	900	786	600	579	483	440	574
154743	BMT2	BMT2_sg4	379	325	429	315	412	510	344	352	447	406	297	412	560	451	424	400	558	424	475	511	388	504	332	326	278	316	269	340	363	467	521	497	616	810	583	447	486	551	617	499	611	598	389	468	355	430	459
154743	BMT2	BMT2_sg5	338	254	413	292	374	399	253	277	410	340	335	336	408	297	350	299	406	339	405	395	414	394	343	258	325	268	136	289	305	378	357	380	500	548	501	425	389	444	559	444	480	416	406	324	263	264	397
154743	BMT2	BMT2_sg6	387	313	447	390	461	517	288	267	458	427	309	502	510	414	426	371	499	396	371	460	457	481	421	329	306	414	224	402	365	387	366	466	597	729	625	406	568	500	524	437	572	531	444	391	345	388	428
154743	BMT2	BMT2_sg7	185	177	146	188	219	231	178	180	188	193	123	230	259	177	211	172	230	266	244	298	176	253	186	123	204	157	121	193	170	219	167	260	366	399	313	195	269	297	214	281	268	275	194	149	150	170	224
154743	BMT2	BMT2_sg8	362	385	458	415	520	526	389	343	501	414	380	449	499	401	527	406	593	475	557	567	459	504	443	329	331	425	245	380	402	458	533	518	771	937	754	482	676	592	665	559	715	648	444	455	380	354	556
154743	BMT2	BMT2_sg9	76	36	57	60	65	79	80	71	51	77	63	105	58	64	62	55	79	80	76	78	71	41	95	70	47	27	44	25	45	55	64	60	108	81	103	64	120	83	86	78	105	71	103	58	27	85	114
259282	BOD1L1	BOD1L1_sg1	329	296	307	329	407	481	259	264	398	420	209	305	387	337	379	284	450	409	328	472	377	381	331	210	244	211	185	276	248	360	395	415	592	639	516	347	421	456	447	401	617	468	310	279	250	281	325
259282	BOD1L1	BOD1L1_sg10	556	354	620	463	579	716	390	355	451	615	488	435	536	517	510	502	738	527	514	786	582	635	488	423	323	346	302	336	403	680	601	648	925	1005	796	558	627	542	764	580	757	681	530	442	383	542	587
259282	BOD1L1	BOD1L1_sg2	303	193	363	252	343	286	293	177	284	266	174	339	406	332	312	269	407	318	378	401	284	345	382	224	189	228	115	213	251	305	351	380	437	504	475	401	407	250	412	266	379	404	266	201	226	253	315
259282	BOD1L1	BOD1L1_sg3	857	629	1066	855	980	1213	612	656	718	832	656	889	1057	903	1079	908	1196	1037	992	1067	901	1065	876	586	617	564	482	590	679	1199	974	1110	1419	1749	1502	1066	827	855	825	772	1014	1045	780	562	632	540	860
259282	BOD1L1	BOD1L1_sg4	388	305	468	398	371	440	310	218	301	328	222	339	400	318	363	330	467	428	440	503	346	436	387	235	234	325	203	295	247	410	357	412	538	731	546	404	508	437	501	501	481	493	390	339	308	331	312
259282	BOD1L1	BOD1L1_sg5	351	305	423	327	404	600	319	216	475	425	257	320	580	405	464	383	563	448	468	536	540	565	410	363	258	209	183	258	263	559	407	479	705	864	689	504	431	394	354	305	487	493	342	266	310	271	336
259282	BOD1L1	BOD1L1_sg6	449	308	510	442	571	621	443	334	492	401	308	475	519	454	489	374	582	447	482	522	464	520	413	305	362	267	296	324	340	565	472	445	796	816	639	456	536	518	540	464	682	544	504	447	365	377	570
259282	BOD1L1	BOD1L1_sg7	389	376	511	380	390	538	257	247	359	381	371	387	493	415	466	331	483	408	454	460	454	498	364	273	256	256	168	263	337	426	361	444	633	777	646	428	496	401	541	514	675	602	386	342	324	339	437
259282	BOD1L1	BOD1L1_sg8	374	388	449	374	444	629	321	297	482	409	315	459	459	423	477	377	564	495	515	493	490	510	398	342	260	351	238	352	358	492	418	553	667	803	669	443	488	615	540	496	651	691	451	355	369	373	404
259282	BOD1L1	BOD1L1_sg9	373	278	349	266	369	422	286	263	297	325	227	414	463	359	359	336	403	330	405	349	371	411	346	297	250	232	174	250	240	351	340	382	518	605	524	403	462	408	441	335	500	553	297	305	282	255	312
118426	BORCS5	BORCS5_sg1	641	535	805	581	695	914	613	505	771	647	600	687	754	679	730	591	834	698	719	882	600	844	681	539	539	520	417	558	614	667	824	776	1056	1263	1037	702	704	843	1021	788	1033	891	767	502	603	594	784
118426	BORCS5	BORCS5_sg10	399	357	499	401	547	587	276	286	445	414	336	447	409	461	416	403	545	387	477	489	520	445	449	322	328	343	242	315	303	428	443	492	717	698	618	388	480	495	607	510	703	559	407	307	327	482	516
118426	BORCS5	BORCS5_sg2	816	720	859	856	906	1040	685	748	795	959	655	892	986	828	920	818	1192	806	770	1119	930	916	883	770	681	647	520	624	698	934	872	973	1472	1550	1153	868	960	1149	1166	988	1356	1129	859	864	720	836	1012
118426	BORCS5	BORCS5_sg3	460	417	644	448	534	658	406	385	532	510	464	607	598	497	485	447	667	553	505	628	479	580	506	475	374	377	272	395	415	574	475	540	812	949	820	490	641	565	690	614	845	607	474	423	508	494	618
118426	BORCS5	BORCS5_sg4	1057	853	1271	864	1175	1247	846	806	1334	1093	892	1051	1235	1040	1209	845	1517	1093	1134	1360	1131	1340	977	917	742	737	619	845	913	1171	1158	1265	1659	2054	1556	1169	1457	1321	1536	1206	1570	1494	1166	1057	943	928	1228
118426	BORCS5	BORCS5_sg5	471	430	532	475	532	613	395	406	554	483	377	363	582	532	547	430	614	462	603	675	551	558	355	474	357	329	292	364	378	502	521	556	743	938	711	511	641	659	849	574	717	746	571	484	434	353	467
118426	BORCS5	BORCS5_sg6	168	163	254	168	202	222	221	153	282	183	191	266	233	174	199	155	226	173	236	209	136	260	270	247	130	168	121	153	129	244	181	241	300	399	297	251	196	195	286	268	265	244	205	206	214	193	240
118426	BORCS5	BORCS5_sg7	471	491	661	534	537	707	491	491	631	574	342	646	656	511	557	466	612	555	641	590	608	699	659	482	405	421	305	454	393	583	655	646	923	1087	867	561	791	665	934	651	767	837	694	505	475	547	507
118426	BORCS5	BORCS5_sg8	669	616	781	581	746	934	632	530	859	807	505	663	771	692	728	600	849	671	780	826	627	816	804	592	428	583	341	640	523	714	698	791	924	1264	1042	739	797	909	835	758	1043	894	670	638	585	621	747
118426	BORCS5	BORCS5_sg9	243	221	326	213	339	352	227	265	365	295	218	258	322	283	329	242	317	314	308	355	350	364	352	253	195	191	137	252	259	279	280	372	448	607	437	350	406	372	498	297	376	344	282	236	262	183	316
6046	BRD2	BRD2_sg1	503	512	591	567	624	733	669	590	941	749	613	737	773	564	615	601	919	654	587	760	588	704	592	588	611	552	384	612	631	620	701	808	964	1278	928	754	766	848	731	866	940	949	903	943	885	778	1059
6046	BRD2	BRD2_sg10	329	287	435	344	346	387	317	389	485	441	384	382	415	385	425	298	458	367	328	432	341	442	302	336	365	313	275	332	449	324	343	483	581	687	520	392	496	566	504	402	549	456	499	489	447	413	599
6046	BRD2	BRD2_sg2	335	346	495	393	468	506	475	369	555	549	394	484	492	460	513	387	655	426	411	513	425	398	404	608	368	375	331	453	552	511	496	551	764	910	654	487	484	503	610	421	776	684	598	585	605	601	657
6046	BRD2	BRD2_sg3	962	1002	1318	970	1158	1436	1530	1191	1762	1648	1159	1647	1437	1283	1358	1199	1674	1221	1136	1355	1086	1320	1086	1100	1142	1231	886	1189	1221	1154	1273	1503	2219	2289	1785	1271	1386	1619	1682	1549	1804	1472	1810	1917	1689	1801	2024
6046	BRD2	BRD2_sg4	938	753	1067	889	1148	1286	1287	1042	1772	1568	1105	1460	1238	1124	1339	1067	1503	1251	1128	1260	998	1149	1056	1210	1185	1119	824	1112	1243	1147	1245	1325	1745	2075	1715	1175	1382	1362	1432	1408	1660	1461	1687	1550	1614	1661	1914
6046	BRD2	BRD2_sg5	415	342	564	451	546	546	515	458	682	550	434	585	565	483	495	433	593	474	545	601	433	484	457	383	403	398	274	491	477	530	509	594	846	905	654	469	721	568	635	528	691	727	675	711	593	463	464
6046	BRD2	BRD2_sg6	1160	938	1322	1106	1407	1360	1138	972	1426	1078	1043	1192	1418	1141	1280	1049	1674	1130	1218	1519	1361	1369	1174	986	922	1005	761	900	1033	1192	1303	1397	2033	2275	1755	1241	1394	1350	1833	1400	1701	1609	1318	1140	1144	1048	1323
6046	BRD2	BRD2_sg7	322	217	379	276	370	415	314	319	449	459	301	496	413	347	363	312	426	341	332	439	282	324	291	357	250	353	276	286	293	323	368	429	616	585	502	322	440	474	444	399	489	427	452	495	375	485	526
6046	BRD2	BRD2_sg8	69	70	92	73	119	77	129	95	163	138	80	143	107	120	113	104	130	90	121	138	63	120	67	86	90	88	64	92	72	99	77	160	168	180	137	97	96	109	107	77	142	123	210	152	160	183	134
6046	BRD2	BRD2_sg9	462	354	526	388	428	541	412	461	716	490	362	601	649	435	481	411	612	523	432	549	452	557	427	526	432	471	355	522	404	417	513	541	895	1023	694	477	626	603	619	581	635	578	621	604	652	495	671
23476	BRD4	BRD4_sg1	534	443	568	364	543	649	547	640	885	634	532	701	751	618	663	523	775	612	618	640	610	681	515	576	499	597	392	501	597	701	617	734	895	1051	881	680	734	555	862	554	793	685	841	714	807	583	762
23476	BRD4	BRD4_sg10	177	79	119	136	187	205	157	152	217	186	170	210	231	166	116	130	206	199	178	182	172	197	154	108	96	128	93	136	128	175	157	165	214	285	258	154	248	193	163	132	207	218	153	121	169	136	171
23476	BRD4	BRD4_sg2	578	453	666	565	565	678	799	671	1049	811	638	783	790	680	739	572	826	660	623	789	540	684	571	818	650	740	469	656	747	613	717	857	956	1297	997	757	727	742	865	687	886	663	1022	741	851	721	904
23476	BRD4	BRD4_sg3	372	311	333	277	492	426	353	370	530	326	283	394	406	332	425	285	489	384	366	395	334	349	421	333	321	309	254	340	422	430	341	387	572	656	566	450	360	357	414	348	487	424	430	386	470	379	528
23476	BRD4	BRD4_sg4	139	75	120	111	103	91	252	195	364	191	139	221	219	120	147	82	187	136	130	100	66	129	102	223	221	196	125	152	240	105	148	175	166	214	198	117	87	63	51	110	117	75	156	124	214	94	189
23476	BRD4	BRD4_sg5	429	346	444	398	384	530	403	383	541	487	458	637	529	491	488	394	617	475	497	554	400	553	449	490	383	464	316	436	477	484	483	527	757	853	811	500	551	583	576	493	610	603	551	548	507	489	560
23476	BRD4	BRD4_sg6	132	162	132	196	180	237	464	276	533	416	375	435	321	251	238	226	309	247	133	163	151	193	176	473	371	296	242	244	358	144	254	233	355	467	391	289	182	162	137	132	209	150	310	265	348	343	488
23476	BRD4	BRD4_sg7	244	179	199	248	270	253	702	508	783	502	493	628	424	307	316	347	496	279	198	231	233	288	188	596	525	444	428	536	549	173	344	325	533	548	589	360	235	289	160	161	200	167	462	304	478	359	567
23476	BRD4	BRD4_sg8	269	195	305	213	300	243	257	215	415	323	317	370	334	279	296	239	379	288	269	287	258	306	257	287	277	326	270	295	374	282	286	356	517	516	446	312	361	343	346	266	425	307	363	322	341	388	404
23476	BRD4	BRD4_sg9	109	102	136	109	163	171	145	127	209	202	159	242	189	137	206	143	266	153	117	162	122	128	148	198	136	182	125	134	178	200	161	163	258	327	237	196	144	135	151	137	186	133	161	158	127	127	224
91408	BTF3L4	BTF3L4_sg1	315	286	347	318	369	420	283	310	308	404	276	346	373	358	358	357	446	311	413	433	353	380	405	241	213	228	163	270	232	336	365	373	461	690	481	351	383	425	372	392	484	355	386	340	254	329	353
91408	BTF3L4	BTF3L4_sg10	146	102	186	171	179	194	147	102	102	161	128	96	195	150	139	151	194	168	147	160	183	145	135	64	80	91	90	91	98	148	137	159	225	276	205	156	202	140	179	200	180	202	157	151	70	152	124
91408	BTF3L4	BTF3L4_sg2	248	205	368	247	243	314	225	150	326	302	158	296	352	265	347	233	343	290	303	372	289	307	344	259	234	278	113	205	252	429	318	421	502	545	440	382	365	334	454	343	369	403	320	186	259	253	263
91408	BTF3L4	BTF3L4_sg3	389	267	460	329	463	451	397	290	380	446	374	414	463	377	406	389	482	456	359	439	356	457	348	398	283	276	175	341	298	397	395	393	563	765	497	366	613	501	506	508	586	570	356	383	347	370	411
91408	BTF3L4	BTF3L4_sg4	22	20	16	16	24	16	10	17	32	25	17	9	32	18	12	22	33	16	7	16	6	36	8	7	4	2	4	21	8	25	6	8	20	38	25	10	24	15	5	16	39	23	38	13	12	35	23
91408	BTF3L4	BTF3L4_sg5	105	113	141	102	144	174	101	84	162	148	78	148	134	96	135	126	148	171	164	124	100	119	104	107	81	76	63	153	116	113	116	115	143	229	170	106	169	136	132	130	211	178	111	63	112	169	120
91408	BTF3L4	BTF3L4_sg6	92	77	69	56	94	44	83	47	41	71	52	55	53	68	55	63	102	64	78	92	106	80	64	83	73	48	28	57	61	57	99	89	96	137	122	74	73	77	71	133	85	70	52	53	35	40	66
91408	BTF3L4	BTF3L4_sg7	190	163	217	141	224	218	114	179	144	191	195	204	242	186	183	132	257	183	233	234	176	234	152	156	120	98	102	166	160	188	200	208	202	336	283	247	178	190	222	198	363	223	162	220	133	170	263
91408	BTF3L4	BTF3L4_sg8	62	41	54	51	58	77	40	33	53	39	26	35	55	47	62	58	81	37	45	72	38	90	47	39	18	64	49	25	49	34	34	66	74	76	69	50	57	44	37	72	61	60	62	46	64	65	74
91408	BTF3L4	BTF3L4_sg9	75	79	66	71	100	88	97	111	132	126	79	174	89	86	94	108	113	117	76	84	77	81	96	37	65	44	45	98	43	89	94	95	101	165	146	47	139	112	123	151	133	179	52	104	45	100	141
717	C2	C2_sg1	911	808	1169	902	985	1193	805	775	1043	850	820	956	1064	895	1048	925	1158	949	968	1195	927	1088	1128	758	735	736	501	767	696	1225	1036	1160	1529	1731	1428	1035	1113	1028	1275	1182	1416	1393	1051	999	866	879	976
717	C2	C2_sg10	309	320	472	266	447	427	259	299	448	312	292	448	368	328	380	355	417	377	393	387	430	444	391	281	345	300	277	317	331	434	357	455	635	709	581	379	458	456	535	481	597	606	403	374	341	296	413
717	C2	C2_sg2	886	679	813	821	902	1049	853	738	915	977	611	945	1045	804	945	762	1085	830	910	1016	912	1062	861	636	627	614	490	710	719	831	835	940	1205	1692	1320	969	1027	1220	1202	1027	1286	1217	892	742	797	824	917
717	C2	C2_sg3	199	233	334	190	223	283	184	163	263	145	136	246	264	228	234	176	315	259	313	278	272	292	249	216	141	173	154	169	187	250	238	304	353	417	337	231	255	241	343	274	359	352	247	185	226	145	213
717	C2	C2_sg4	326	228	434	289	380	486	284	303	449	401	247	385	414	405	398	299	467	346	413	435	384	413	385	307	321	322	220	283	267	340	378	443	581	721	520	376	521	449	572	341	577	486	344	354	318	329	340
717	C2	C2_sg5	355	288	446	355	393	509	244	297	299	315	291	336	400	337	378	327	440	358	388	506	376	404	380	273	238	217	166	240	293	336	373	373	517	692	429	325	483	483	436	355	492	462	299	313	231	314	400
717	C2	C2_sg6	465	359	511	445	474	592	361	356	548	485	391	416	564	427	490	423	629	444	501	500	501	514	484	314	252	308	290	318	321	521	476	524	765	897	654	462	522	549	626	527	665	642	390	376	420	453	478
717	C2	C2_sg7	434	315	451	345	556	490	301	339	326	383	245	421	467	385	351	325	497	363	421	526	398	405	390	248	176	269	160	279	255	447	373	433	533	673	491	349	429	423	426	426	624	467	376	359	189	274	338
717	C2	C2_sg8	646	586	886	647	855	807	581	513	782	639	577	789	794	696	757	570	836	725	723	920	777	772	625	623	527	572	405	603	512	909	707	862	1061	1382	870	796	932	928	1017	751	1024	824	614	672	618	614	812
717	C2	C2_sg9	275	282	340	243	330	383	230	224	423	326	290	298	351	250	308	293	401	306	317	340	340	335	280	259	206	244	191	229	212	333	320	299	448	603	483	384	440	414	438	391	476	452	354	304	326	286	293
722	C4BPA	C4BPA_sg1	257	231	379	230	287	322	239	231	397	270	220	298	321	308	302	229	387	270	446	397	349	307	317	209	214	213	148	211	273	288	343	346	511	560	454	296	258	406	400	284	366	423	323	314	259	281	292
722	C4BPA	C4BPA_sg10	183	97	144	113	203	189	121	133	162	164	150	140	172	165	120	136	208	123	167	193	133	192	110	128	72	125	77	90	92	188	168	187	235	286	206	195	204	192	241	163	218	193	156	92	109	172	174
722	C4BPA	C4BPA_sg2	78	78	108	76	94	109	113	49	85	88	79	91	146	99	138	65	106	130	85	116	94	114	128	94	91	74	46	90	76	116	126	118	146	238	138	85	138	121	148	126	122	122	100	100	102	59	83
722	C4BPA	C4BPA_sg3	389	377	526	380	453	560	409	405	539	457	459	395	460	427	497	453	626	430	415	624	392	492	412	384	347	440	225	384	376	583	530	579	780	822	672	496	596	639	719	495	851	644	411	442	410	421	581
722	C4BPA	C4BPA_sg4	807	703	932	694	920	1043	686	701	908	869	658	850	870	842	873	710	1002	847	804	1140	960	942	824	693	612	556	524	776	719	918	844	1046	1300	1580	1105	864	1020	989	1065	1007	1160	1095	807	746	595	761	919
722	C4BPA	C4BPA_sg5	337	243	500	384	465	543	326	279	458	398	263	372	423	340	424	295	515	360	409	511	453	399	388	232	323	291	302	295	304	480	438	423	547	756	602	399	506	450	565	445	588	525	375	387	311	375	417
722	C4BPA	C4BPA_sg6	304	287	476	305	325	499	332	224	401	343	259	467	404	391	416	299	430	446	482	422	415	492	373	325	265	285	264	341	268	459	390	438	595	650	527	341	476	481	545	417	507	556	411	414	374	289	383
722	C4BPA	C4BPA_sg7	595	388	598	419	548	635	507	505	747	506	401	523	584	584	606	445	704	526	464	648	540	594	474	426	388	410	343	448	377	589	630	596	794	1017	789	557	541	613	782	611	745	641	587	585	470	483	580
722	C4BPA	C4BPA_sg8	302	244	378	266	294	366	243	289	426	332	267	302	353	286	367	310	341	334	363	356	341	314	354	207	183	286	176	202	216	373	361	351	489	462	379	375	370	330	332	380	427	415	286	264	222	331	349
722	C4BPA	C4BPA_sg9	262	239	411	300	337	410	340	293	382	355	248	313	381	304	325	286	408	352	292	420	339	410	325	274	260	218	168	227	263	325	341	443	491	605	436	327	392	362	563	385	460	443	334	254	312	261	365
387263	C6orf120	C6orf120_sg1	434	361	542	370	501	511	344	335	599	381	337	395	577	461	520	382	537	399	529	635	376	486	436	390	325	376	248	338	310	476	488	533	657	840	590	536	708	442	594	537	674	591	479	405	447	396	464
387263	C6orf120	C6orf120_sg10	475	346	447	361	466	486	332	351	505	459	336	404	477	343	434	376	574	427	441	390	424	507	405	346	327	331	314	313	455	462	441	471	576	770	695	432	560	520	578	382	628	498	423	320	419	441	481
387263	C6orf120	C6orf120_sg2	468	419	599	506	542	670	486	487	673	513	425	569	599	560	634	457	726	529	544	684	579	579	444	410	445	415	322	399	411	569	611	650	729	1020	653	599	671	754	830	627	777	714	676	568	491	418	593
387263	C6orf120	C6orf120_sg3	254	256	284	186	304	316	299	231	280	371	192	317	338	261	262	252	339	248	246	271	247	325	261	244	170	164	162	228	189	237	251	260	338	519	332	272	427	298	402	276	325	277	357	269	264	307	285
387263	C6orf120	C6orf120_sg4	602	513	702	505	645	822	637	480	661	686	538	798	795	638	624	565	761	685	745	676	536	803	594	492	476	482	405	542	567	742	592	726	991	1191	863	666	855	851	801	804	862	954	723	583	565	587	611
387263	C6orf120	C6orf120_sg5	524	496	696	493	585	804	476	351	570	612	522	562	595	657	618	485	810	621	623	723	646	741	550	477	447	490	432	461	499	649	552	751	1039	1178	937	608	808	811	868	736	887	740	709	472	513	568	736
387263	C6orf120	C6orf120_sg6	618	454	780	655	633	912	543	470	740	722	533	587	773	549	758	567	823	664	736	795	608	774	585	607	447	524	358	549	590	743	759	749	1100	1247	971	726	769	905	916	828	1012	895	677	679	548	714	616
387263	C6orf120	C6orf120_sg7	95	52	73	97	116	81	75	75	65	75	74	59	89	64	63	56	116	65	102	81	69	103	61	59	41	64	18	43	42	119	85	76	93	138	104	105	98	97	138	89	161	90	87	97	101	52	118
387263	C6orf120	C6orf120_sg8	595	450	751	571	610	671	513	483	624	620	462	715	696	619	592	516	726	584	676	700	630	699	608	437	440	477	346	459	550	583	698	676	1015	1119	861	604	682	736	864	777	952	933	719	605	432	639	582
387263	C6orf120	C6orf120_sg9	265	222	417	276	367	435	212	282	510	368	340	355	353	342	371	291	452	312	321	407	348	370	313	359	268	241	191	247	243	389	328	394	503	535	502	430	419	419	510	338	479	411	298	358	257	262	332
10498	CARM1	CARM1_sg1	648	539	719	607	725	807	728	633	1014	813	608	848	865	726	806	673	933	739	743	691	657	684	685	719	658	585	427	673	713	684	841	839	1099	1296	1149	838	788	790	942	668	1060	748	844	867	857	856	873
10498	CARM1	CARM1_sg10	152	114	139	134	141	160	170	102	248	185	112	107	197	157	190	150	160	137	133	137	145	175	166	127	134	117	68	87	155	116	197	171	206	227	232	174	161	148	133	82	176	199	200	166	197	174	184
10498	CARM1	CARM1_sg2	461	403	553	400	552	467	542	517	915	578	450	824	688	552	679	496	705	595	517	615	444	471	520	642	600	544	407	516	630	523	643	708	910	1049	984	764	620	510	518	526	599	497	731	777	788	627	840
10498	CARM1	CARM1_sg3	404	277	475	433	491	467	590	438	721	535	408	654	595	441	672	455	577	479	418	426	358	528	459	498	452	420	324	429	563	392	538	623	749	1001	857	584	550	510	512	338	645	460	747	601	709	587	688
10498	CARM1	CARM1_sg4	512	427	593	494	548	687	474	423	597	644	533	545	686	559	631	521	786	623	567	666	506	674	619	492	474	448	322	432	614	549	607	691	895	1024	889	610	713	812	828	631	818	744	628	429	535	663	620
10498	CARM1	CARM1_sg5	653	519	611	513	676	652	792	670	1169	787	737	987	866	709	889	690	961	701	722	642	478	703	622	787	856	818	668	813	709	645	886	903	1364	1317	1278	896	832	577	703	645	951	648	1027	924	829	989	1032
10498	CARM1	CARM1_sg6	321	288	429	294	388	425	476	349	678	536	412	542	554	415	578	370	539	440	360	280	332	415	416	500	343	458	398	416	487	353	439	598	844	797	786	568	455	275	483	316	520	388	563	478	552	541	657
10498	CARM1	CARM1_sg7	218	219	339	213	333	322	323	252	422	366	322	371	381	288	313	240	414	320	266	190	257	298	287	366	391	298	255	296	360	281	389	378	565	599	508	387	319	225	324	264	536	323	423	310	453	444	484
10498	CARM1	CARM1_sg8	325	277	343	326	344	433	340	358	543	459	400	388	427	314	457	357	517	384	362	365	328	434	415	359	317	313	224	291	386	348	401	433	636	725	579	413	363	339	419	349	489	338	418	364	488	369	500
10498	CARM1	CARM1_sg9	229	182	229	202	249	283	225	222	327	325	251	214	246	276	325	235	307	224	266	290	151	204	213	255	235	295	181	269	277	191	306	308	425	419	391	289	251	217	149	248	256	232	332	271	285	263	332
865	CBFB	CBFB_sg1	533	419	629	546	518	678	439	388	584	640	360	595	631	551	589	524	635	536	430	626	576	586	530	439	401	459	289	462	500	613	532	688	912	929	739	616	743	651	761	668	819	666	522	497	500	471	635
865	CBFB	CBFB_sg10	597	412	685	488	551	795	464	480	765	582	505	679	675	519	637	478	699	594	649	752	588	693	439	537	538	504	379	493	493	725	682	710	921	1043	837	672	781	786	782	649	918	838	629	510	553	527	601
865	CBFB	CBFB_sg2	731	561	770	553	703	891	583	477	767	665	494	709	850	544	727	578	859	697	769	761	675	713	674	576	555	617	396	582	535	740	786	763	1103	1332	1088	688	905	741	956	705	1033	1110	797	656	600	638	723
865	CBFB	CBFB_sg3	479	391	626	361	506	603	415	356	723	454	360	571	549	499	576	440	622	507	515	635	463	562	522	354	407	390	364	359	381	508	579	567	759	875	742	538	633	580	702	565	782	562	518	475	561	484	523
865	CBFB	CBFB_sg4	362	345	379	358	415	490	311	362	525	355	304	372	479	333	444	312	493	404	358	455	317	442	332	266	312	320	209	257	369	386	398	460	646	678	613	462	434	474	478	435	584	512	374	308	335	330	483
865	CBFB	CBFB_sg5	506	333	535	396	487	570	439	395	542	553	411	558	621	444	503	416	584	443	505	607	515	624	399	416	319	389	290	336	272	535	455	563	697	855	698	550	589	513	641	568	638	617	470	441	346	468	582
865	CBFB	CBFB_sg6	353	289	384	305	365	469	390	381	425	389	272	368	507	401	429	366	468	375	416	541	452	507	399	285	303	373	212	304	431	494	384	521	618	731	609	451	515	566	500	482	504	436	396	424	369	395	352
865	CBFB	CBFB_sg7	143	101	119	76	172	190	143	126	154	110	119	136	119	112	120	87	181	114	151	149	105	148	91	97	62	111	77	82	128	125	108	130	194	206	220	122	148	135	158	150	153	188	135	138	114	95	173
865	CBFB	CBFB_sg8	480	407	654	473	587	735	559	449	564	618	532	568	603	550	603	502	687	556	553	753	623	683	513	483	449	425	358	487	457	587	538	577	847	1051	789	569	707	691	759	618	846	777	766	487	537	504	771
865	CBFB	CBFB_sg9	312	267	327	318	343	328	304	276	432	401	257	298	409	285	340	296	357	312	341	373	317	408	233	188	208	257	220	282	218	366	321	321	529	558	453	354	311	402	464	344	454	411	303	319	314	299	373
55749	CCAR1	CCAR1_sg1	312	253	268	277	371	340	413	435	449	622	450	570	489	392	372	358	498	396	253	315	232	431	221	334	299	493	271	521	317	264	317	418	509	718	507	346	295	232	200	205	331	244	389	424	300	396	354
55749	CCAR1	CCAR1_sg10	116	121	117	116	144	164	202	218	327	340	260	259	208	180	197	184	255	144	107	173	86	134	134	205	167	201	117	249	183	105	203	201	243	355	234	168	98	97	105	123	182	105	187	182	180	193	233
55749	CCAR1	CCAR1_sg2	422	334	397	402	490	501	760	609	756	884	639	911	685	610	527	470	759	574	489	474	418	602	419	600	531	598	334	759	491	377	536	627	792	1066	675	513	382	287	311	364	473	308	504	565	453	558	494
55749	CCAR1	CCAR1_sg3	160	149	166	161	209	226	290	259	270	331	220	306	199	222	196	225	274	240	142	229	112	248	117	178	197	238	141	248	183	176	205	295	276	442	313	205	112	105	126	158	144	103	186	228	150	216	223
55749	CCAR1	CCAR1_sg4	268	225	219	213	277	300	346	249	364	380	265	381	317	271	284	250	391	219	204	284	242	261	239	174	160	274	179	284	195	275	217	278	312	502	330	197	253	251	234	154	366	266	193	224	141	226	184
55749	CCAR1	CCAR1_sg5	189	166	166	170	184	195	265	194	276	301	196	270	266	204	223	190	225	201	175	208	197	235	151	176	182	217	167	243	167	166	220	199	378	390	249	222	187	119	126	118	136	130	203	194	146	238	234
55749	CCAR1	CCAR1_sg6	216	138	138	152	210	216	267	281	317	405	243	349	231	208	248	233	351	248	289	142	133	196	217	226	232	227	235	269	232	196	234	256	371	491	317	255	228	113	138	124	224	165	242	209	197	215	254
55749	CCAR1	CCAR1_sg7	457	411	397	441	545	593	756	746	789	970	678	1158	684	621	502	559	841	559	332	432	343	546	425	548	470	734	438	732	430	441	471	751	826	1175	691	552	356	365	230	320	412	299	619	568	367	509	657
55749	CCAR1	CCAR1_sg8	252	262	245	194	251	267	417	347	413	485	489	587	364	379	303	303	478	408	245	274	207	382	230	291	325	382	240	404	333	228	347	369	480	686	436	354	259	285	201	283	303	249	327	396	283	334	394
55749	CCAR1	CCAR1_sg9	180	103	168	135	211	148	226	194	262	299	226	284	237	194	207	171	270	158	178	223	171	178	140	156	167	248	110	221	206	160	196	283	263	382	227	184	175	158	167	147	228	156	221	202	143	222	255
91050	CCDC149	CCDC149_sg1	229	187	281	241	202	296	146	167	319	312	231	229	253	252	231	241	309	255	265	325	203	348	240	276	171	160	101	133	183	262	274	272	350	445	368	220	306	292	341	291	350	272	279	201	183	232	215
91050	CCDC149	CCDC149_sg10	237	169	335	246	300	347	202	201	400	319	211	314	317	317	336	248	372	269	325	371	228	376	289	256	172	211	160	171	290	279	298	313	492	563	421	274	381	316	395	270	487	534	300	295	202	340	249
91050	CCDC149	CCDC149_sg2	854	652	939	740	873	1077	778	593	1039	896	714	843	1043	755	1031	780	1031	903	825	884	830	1045	865	665	698	658	496	741	597	1083	918	915	1385	1576	1254	931	1189	1056	1226	1034	1391	1215	888	714	790	834	948
91050	CCDC149	CCDC149_sg3	596	463	770	509	591	716	522	433	810	683	564	644	780	638	714	620	824	657	673	822	740	798	706	502	514	544	358	596	587	718	677	807	1035	1333	977	700	725	801	949	718	1072	815	706	688	540	587	715
91050	CCDC149	CCDC149_sg4	357	274	404	328	425	528	295	358	429	332	295	419	420	407	373	329	511	442	431	546	447	476	384	290	324	316	253	329	279	422	363	482	605	664	528	374	417	411	511	506	576	501	404	375	274	251	416
91050	CCDC149	CCDC149_sg5	233	158	207	186	336	281	196	192	266	200	210	344	261	204	217	159	302	245	270	275	226	334	168	152	165	182	122	118	190	289	204	297	313	400	318	222	282	297	403	239	326	338	231	216	186	190	237
91050	CCDC149	CCDC149_sg6	542	429	528	387	535	669	452	424	646	532	385	523	575	499	550	469	748	545	655	619	516	676	488	439	395	426	379	424	393	635	536	630	876	975	702	582	682	635	672	547	822	788	559	568	498	565	587
91050	CCDC149	CCDC149_sg7	34	29	69	45	48	36	32	33	45	64	22	52	54	58	44	38	54	54	41	57	39	31	40	28	9	48	25	29	27	49	28	39	56	79	66	40	41	47	52	67	52	36	54	45	49	25	41
91050	CCDC149	CCDC149_sg8	427	444	641	456	635	581	461	293	663	495	444	553	581	476	555	452	669	509	545	713	525	652	509	398	382	381	308	328	402	605	509	562	862	1012	724	552	561	671	780	475	730	724	518	495	475	442	561
91050	CCDC149	CCDC149_sg9	216	120	287	202	223	250	185	186	210	203	232	185	247	207	237	141	245	194	261	369	226	226	231	206	120	198	144	214	222	262	228	302	391	422	358	179	246	183	297	234	293	339	222	136	144	201	142
100499483	CCDC180	CCDC180_sg1	351	273	340	312	344	384	322	252	436	346	277	344	384	327	378	317	438	268	405	435	421	373	407	254	212	249	175	311	265	357	390	365	463	566	471	373	400	373	472	349	538	429	326	298	312	263	386
100499483	CCDC180	CCDC180_sg10	405	310	360	251	435	467	284	308	420	391	365	377	453	368	397	301	512	425	470	513	401	473	358	274	288	305	206	314	284	450	430	464	632	760	593	379	431	453	534	391	569	559	301	435	325	268	433
100499483	CCDC180	CCDC180_sg2	368	302	439	359	450	488	368	309	413	413	356	393	473	372	443	350	564	369	474	527	383	448	397	320	341	271	207	270	354	416	421	489	628	753	583	486	375	408	489	417	514	536	479	400	359	398	510
100499483	CCDC180	CCDC180_sg3	244	257	322	250	273	375	200	224	306	309	163	251	283	228	238	243	329	291	298	292	288	328	242	189	229	142	196	243	234	225	296	337	410	453	395	279	346	303	369	332	448	343	296	322	284	303	322
100499483	CCDC180	CCDC180_sg4	109	108	153	123	136	189	136	99	150	181	146	147	144	128	153	124	177	153	114	160	130	201	163	122	83	89	47	107	139	176	123	158	215	244	208	167	171	170	239	154	209	176	173	154	142	148	189
100499483	CCDC180	CCDC180_sg5	371	337	406	330	447	488	314	346	404	468	277	468	439	379	427	351	444	416	390	496	420	438	374	345	255	294	264	296	322	464	407	476	585	675	574	437	466	518	568	485	571	663	346	405	424	430	464
100499483	CCDC180	CCDC180_sg6	4	11	3	7	20	17	8	15	7	NA	8	22	12	17	5	5	16	9	NA	NA	NA	11	6	NA	NA	NA	NA	14	7	9	NA	8	7	36	4	4	3	16	3	6	19	16	2	7	6	1	2
100499483	CCDC180	CCDC180_sg7	417	383	499	389	463	586	381	278	564	416	305	456	565	453	456	369	585	453	462	539	516	513	390	390	310	388	235	366	380	514	458	502	713	749	618	536	543	588	614	470	560	584	449	411	312	427	483
100499483	CCDC180	CCDC180_sg8	373	314	440	333	381	601	446	368	564	431	363	499	476	479	488	407	535	443	552	612	396	641	391	340	333	421	262	319	301	450	428	594	636	800	545	481	566	484	652	479	709	640	539	454	389	450	479
100499483	CCDC180	CCDC180_sg9	518	390	653	453	518	615	375	353	438	449	414	491	579	405	486	464	635	493	430	583	503	676	494	305	271	334	224	341	313	571	407	514	765	913	687	522	589	612	559	587	686	627	375	457	301	357	525
79080	CCDC86	CCDC86_sg1	76	43	53	71	87	100	81	45	44	97	72	76	68	61	86	43	96	81	33	73	34	80	75	52	41	38	16	55	32	62	79	54	124	146	88	76	104	92	108	93	77	91	64	72	12	83	88
79080	CCDC86	CCDC86_sg10	279	211	221	208	247	223	244	178	307	284	197	236	308	200	197	212	268	201	289	274	276	309	241	132	105	153	130	253	134	291	227	276	335	451	335	247	264	234	254	195	303	299	223	236	166	219	206
79080	CCDC86	CCDC86_sg2	413	299	413	382	396	438	388	301	375	431	168	324	485	382	398	342	421	409	517	501	436	478	454	253	230	238	157	305	290	521	435	483	603	688	578	429	435	397	457	421	529	521	338	342	197	320	318
79080	CCDC86	CCDC86_sg3	348	265	350	243	362	378	256	285	287	317	268	304	384	314	297	288	364	295	324	392	369	357	321	211	164	215	159	201	217	431	259	369	431	575	378	292	381	328	372	295	427	310	263	282	219	293	327
79080	CCDC86	CCDC86_sg4	145	171	168	81	173	186	130	151	144	154	149	193	162	165	148	125	209	146	154	217	169	174	164	115	79	97	87	160	126	194	140	170	199	326	221	151	154	221	290	146	251	228	146	178	142	122	149
79080	CCDC86	CCDC86_sg5	296	286	334	265	335	412	265	251	249	423	250	346	296	278	299	259	374	310	265	313	298	305	256	246	175	215	123	214	159	335	280	303	407	466	332	328	315	410	315	403	534	340	310	263	212	236	307
79080	CCDC86	CCDC86_sg6	259	230	323	245	332	343	260	206	292	326	236	265	362	296	263	271	344	283	201	316	258	338	248	183	171	156	160	193	232	254	209	280	328	496	305	290	268	343	362	346	479	399	307	274	225	285	332
79080	CCDC86	CCDC86_sg7	69	60	84	68	57	99	94	70	64	63	56	87	81	88	55	84	74	69	76	120	64	111	61	53	37	39	38	49	39	105	48	84	121	164	79	89	94	138	73	101	158	124	90	90	64	62	73
79080	CCDC86	CCDC86_sg8	205	161	178	189	177	262	184	156	172	201	202	161	248	211	150	180	241	209	177	191	161	251	201	126	118	136	98	167	149	197	164	191	238	352	273	179	235	230	199	213	251	274	164	168	118	170	181
79080	CCDC86	CCDC86_sg9	32	66	45	31	47	58	38	43	53	63	53	35	64	38	44	41	60	51	45	37	62	74	40	21	21	24	37	48	15	34	48	41	64	97	92	43	49	56	48	73	52	65	36	52	44	32	35
79935	CCNP	CCNP_sg1	395	317	557	404	475	532	405	383	545	419	385	373	483	433	505	370	570	457	485	543	393	487	433	331	310	321	241	351	345	588	501	494	657	832	637	519	550	539	677	409	744	604	427	466	325	343	511
79935	CCNP	CCNP_sg10	586	464	659	506	728	705	460	383	631	639	403	597	650	572	652	537	780	597	644	745	625	614	611	443	421	512	326	408	434	637	561	736	1017	1147	853	580	678	670	866	658	827	858	635	487	471	660	610
79935	CCNP	CCNP_sg2	191	143	247	127	177	191	176	95	191	196	138	137	214	150	173	172	168	170	211	227	143	194	210	127	128	165	85	143	145	185	189	207	247	293	283	181	242	287	254	171	181	274	158	110	147	156	235
79935	CCNP	CCNP_sg3	381	345	501	383	493	612	336	339	407	534	343	394	474	410	479	395	621	447	500	497	406	519	353	391	294	294	234	311	390	388	444	440	719	836	630	468	494	474	538	482	585	640	434	449	346	501	513
79935	CCNP	CCNP_sg4	279	207	309	253	339	302	285	241	347	316	203	233	321	325	283	260	387	271	340	358	368	424	261	238	231	163	147	239	306	450	335	347	398	578	446	270	384	367	466	296	399	437	258	278	243	265	271
79935	CCNP	CCNP_sg5	210	264	263	205	236	331	222	230	353	286	255	308	311	275	253	206	336	271	264	289	276	412	274	168	198	160	196	181	167	280	281	286	432	465	384	244	375	294	291	234	442	347	276	314	188	282	302
79935	CCNP	CCNP_sg6	259	224	412	290	281	352	249	207	329	369	301	318	321	255	336	269	414	301	336	385	290	373	342	267	212	280	207	289	214	349	336	320	549	698	421	366	410	289	461	326	446	422	317	250	248	292	377
79935	CCNP	CCNP_sg7	187	181	294	168	279	242	169	139	192	212	135	226	217	216	225	179	252	164	201	244	180	305	139	171	107	152	120	166	180	237	204	254	256	402	290	243	309	236	336	248	237	259	209	158	141	145	227
79935	CCNP	CCNP_sg8	246	162	276	293	220	314	225	247	269	245	256	233	309	218	246	229	321	266	274	332	268	317	218	273	176	188	138	178	165	297	291	326	479	467	291	292	372	270	332	326	373	329	234	219	176	209	209
79935	CCNP	CCNP_sg9	529	365	661	488	627	642	462	414	691	558	394	479	631	568	639	442	667	446	653	704	573	662	468	426	384	406	300	415	469	596	543	598	907	937	716	543	623	561	811	596	848	666	552	408	544	414	549
55664	CDC37L1	CDC37L1_sg1	701	574	802	630	724	855	598	621	845	835	573	782	853	672	768	714	976	683	684	840	717	924	644	634	593	586	487	658	666	680	676	844	1171	1357	1011	766	877	1058	907	907	1000	946	802	684	566	810	892
55664	CDC37L1	CDC37L1_sg10	151	121	177	114	147	242	93	152	240	157	124	148	191	178	183	149	203	174	197	194	145	289	146	153	140	181	105	110	150	238	157	180	291	307	253	160	218	167	259	153	245	212	163	232	166	188	164
55664	CDC37L1	CDC37L1_sg2	353	241	395	337	308	408	307	293	365	311	385	336	470	333	372	254	380	325	349	410	253	353	347	296	233	313	228	276	316	346	357	399	480	671	492	314	409	376	533	304	488	452	373	420	276	308	387
55664	CDC37L1	CDC37L1_sg3	838	822	1126	840	986	1231	774	731	1252	1036	693	1164	1193	845	1086	864	1303	1105	1122	1168	1012	1194	859	764	888	816	647	752	859	1080	1030	1159	1497	1844	1623	1049	1221	1340	1531	1164	1408	1402	1083	971	1065	932	1085
55664	CDC37L1	CDC37L1_sg4	435	328	453	282	444	426	375	388	556	460	283	485	454	452	483	390	569	415	437	455	378	519	440	407	295	382	243	285	389	427	432	454	576	759	645	432	541	521	633	466	574	636	474	450	396	443	518
55664	CDC37L1	CDC37L1_sg5	662	521	823	494	739	811	573	480	882	647	504	743	683	705	751	600	933	661	739	831	753	798	621	636	629	640	464	509	614	776	715	821	1230	1262	1020	786	721	781	913	740	1013	847	633	490	700	641	797
55664	CDC37L1	CDC37L1_sg6	80	62	30	40	55	69	49	40	65	53	71	82	74	79	44	51	64	65	104	96	83	66	58	64	41	51	48	47	73	62	78	85	107	134	88	83	89	52	81	50	84	52	69	49	54	72	59
55664	CDC37L1	CDC37L1_sg7	55	52	55	42	71	64	41	34	66	80	30	47	60	41	57	29	78	60	30	52	100	46	89	51	18	28	20	55	53	94	50	32	99	110	63	77	42	76	69	59	93	78	64	77	32	55	76
55664	CDC37L1	CDC37L1_sg8	615	520	686	460	718	692	552	449	775	666	483	575	749	561	618	506	751	576	648	733	622	685	655	645	525	542	312	534	504	657	617	718	910	1111	953	575	799	708	783	634	901	744	656	599	636	592	723
55664	CDC37L1	CDC37L1_sg9	119	84	128	141	168	194	117	122	148	126	90	147	182	140	136	95	232	156	159	115	153	187	135	145	116	121	74	82	125	186	137	160	232	304	230	172	223	162	194	168	281	174	195	140	152	129	208
60437	CDH26	CDH26_sg1	392	402	511	420	433	636	428	358	449	596	342	479	489	473	430	391	546	392	533	555	470	449	524	393	407	337	251	337	421	460	498	544	744	803	636	453	545	607	853	483	803	669	571	393	344	522	560
60437	CDH26	CDH26_sg10	280	243	253	244	267	332	261	202	342	309	212	329	335	307	332	226	324	334	259	317	245	351	260	230	168	268	141	259	243	355	264	328	377	517	370	360	317	296	391	251	309	342	400	302	224	249	363
60437	CDH26	CDH26_sg2	955	739	955	861	1020	1240	758	732	1030	1051	582	972	1100	930	1001	890	1096	891	971	1169	1025	1080	882	754	607	715	626	731	621	949	943	1083	1471	1684	1195	950	1251	1103	1311	1059	1432	1082	867	962	742	962	954
60437	CDH26	CDH26_sg3	376	296	451	342	466	505	390	346	465	405	275	451	452	368	472	357	513	320	438	529	439	566	471	348	255	311	269	355	338	450	386	496	714	720	623	428	548	536	522	497	572	548	502	390	360	502	408
60437	CDH26	CDH26_sg4	480	365	512	454	503	564	383	368	607	499	412	527	541	412	533	414	652	485	571	519	513	565	448	395	324	428	324	355	234	554	519	472	772	814	682	499	508	491	619	592	684	587	602	436	526	506	456
60437	CDH26	CDH26_sg5	457	372	550	415	560	576	424	394	532	450	415	443	604	489	524	492	615	465	562	557	364	589	486	447	398	442	346	413	417	537	568	559	748	947	821	497	573	541	690	473	757	588	596	388	464	516	503
60437	CDH26	CDH26_sg6	191	116	271	202	151	208	173	169	228	206	180	234	229	157	185	144	250	167	168	165	194	240	189	161	142	116	107	99	142	149	211	157	345	328	246	169	217	194	250	187	269	302	198	189	186	156	249
60437	CDH26	CDH26_sg7	312	225	369	266	373	394	215	163	227	284	217	289	349	275	281	252	391	252	328	343	340	409	247	177	182	193	154	224	197	342	329	334	410	527	416	373	311	373	383	339	459	381	266	241	191	230	354
60437	CDH26	CDH26_sg8	97	116	181	151	149	197	165	139	252	160	129	135	205	135	161	142	210	140	142	183	162	179	149	99	123	119	99	146	150	121	159	166	236	298	211	148	214	229	227	173	247	205	208	166	110	132	147
60437	CDH26	CDH26_sg9	386	346	420	339	399	455	331	321	482	396	256	433	479	447	388	373	506	414	366	524	458	438	382	317	320	296	207	323	356	493	423	486	640	701	561	490	498	550	532	428	599	600	362	389	324	453	422
10423	CDIPT	CDIPT_sg1	253	224	221	182	236	282	184	140	135	183	213	211	250	192	217	169	274	205	216	234	150	239	239	179	115	142	80	192	195	315	218	211	251	386	257	231	139	125	75	115	130	119	88	80	29	106	157
10423	CDIPT	CDIPT_sg10	336	181	229	214	253	389	216	148	200	290	188	202	359	183	239	232	315	244	197	222	243	291	235	216	162	192	142	150	178	308	212	233	328	396	328	264	112	66	67	41	88	37	71	31	34	31	58
10423	CDIPT	CDIPT_sg2	190	221	181	182	209	287	170	192	223	226	162	197	281	208	257	206	307	225	251	363	254	248	226	188	151	285	111	195	173	295	243	261	423	447	309	271	269	299	237	221	352	281	236	258	177	153	214
10423	CDIPT	CDIPT_sg3	167	119	176	147	242	231	172	136	167	167	140	154	184	160	154	128	193	165	170	243	218	196	193	109	90	150	91	102	123	230	123	199	215	291	235	202	68	69	24	72	73	63	47	57	21	42	84
10423	CDIPT	CDIPT_sg4	588	453	614	487	724	804	501	493	602	626	468	654	655	560	599	470	776	632	672	727	630	733	607	517	365	458	309	415	397	739	610	693	862	1047	794	612	465	403	563	353	610	541	381	327	209	344	399
10423	CDIPT	CDIPT_sg5	52	35	29	40	34	26	35	32	44	49	52	58	49	44	35	19	50	22	55	83	36	52	23	25	39	30	37	42	47	54	33	63	92	65	46	53	21	25	21	11	15	30	7	9	12	16	8
10423	CDIPT	CDIPT_sg6	314	221	349	345	288	336	228	241	290	266	166	204	391	257	272	268	345	250	256	350	326	332	295	263	214	194	148	235	265	343	277	301	495	581	473	302	88	107	41	100	86	123	122	56	39	58	73
10423	CDIPT	CDIPT_sg7	112	67	133	87	157	155	139	74	117	112	85	113	125	84	99	89	137	100	113	143	128	175	130	87	109	80	52	53	75	154	92	133	196	168	156	141	4	23	10	11	30	19	16	3	8	18	15
10423	CDIPT	CDIPT_sg8	598	502	617	555	707	743	624	443	516	682	413	548	702	562	517	491	852	638	663	719	703	785	610	495	431	468	315	435	444	772	537	659	895	1114	838	631	252	237	133	219	278	286	257	236	63	243	215
10423	CDIPT	CDIPT_sg9	114	92	102	105	119	97	43	70	37	97	93	57	97	74	65	76	100	76	115	136	95	76	69	44	39	57	20	47	53	86	77	91	106	101	123	101	39	23	41	36	42	23	11	29	4	21	21
5127	CDK16	CDK16_sg1	702	610	920	548	897	1017	762	564	971	956	668	812	885	738	959	681	996	729	949	971	820	886	811	647	580	549	443	701	592	851	851	901	1266	1455	1260	939	935	934	1203	935	1152	1000	833	701	731	776	778
5127	CDK16	CDK16_sg10	682	571	873	608	873	863	587	613	760	689	470	661	795	771	831	521	874	671	726	758	756	778	624	479	423	532	405	544	538	694	706	771	1040	1345	1035	674	756	948	935	763	916	865	770	694	580	568	743
5127	CDK16	CDK16_sg2	382	204	371	323	399	394	320	281	368	344	277	405	417	289	343	323	411	313	379	418	319	382	308	302	288	253	218	281	259	359	356	372	514	635	490	359	469	294	502	439	430	428	327	309	285	310	372
5127	CDK16	CDK16_sg3	378	296	455	275	441	369	383	339	443	377	341	404	398	387	454	365	501	327	331	403	390	474	286	299	324	260	280	330	335	444	417	401	563	722	546	453	472	474	670	375	589	479	408	447	355	335	340
5127	CDK16	CDK16_sg4	105	91	123	64	74	106	62	63	87	75	45	73	85	87	85	77	98	57	124	92	101	95	104	49	76	35	46	33	60	113	85	77	123	111	104	73	65	75	89	96	97	98	97	84	57	77	96
5127	CDK16	CDK16_sg5	177	138	204	164	185	276	152	123	213	222	162	150	184	147	230	149	279	185	189	161	171	204	192	128	99	125	141	105	110	203	212	159	228	347	245	210	220	218	286	283	273	235	127	171	183	141	211
5127	CDK16	CDK16_sg6	252	205	267	255	264	344	255	134	291	264	212	218	320	224	254	259	372	249	276	333	237	371	272	260	192	198	171	248	250	325	256	309	435	545	373	367	350	343	377	241	344	444	280	247	154	256	265
5127	CDK16	CDK16_sg7	900	741	1124	901	1012	1286	835	782	1273	919	701	975	1133	932	1102	828	1223	1061	1080	1200	902	1282	941	880	777	918	768	758	748	1171	1047	1288	1649	1975	1512	1174	1160	1184	1451	1060	1602	1314	952	1006	985	803	1057
5127	CDK16	CDK16_sg8	192	145	241	214	182	190	153	113	211	269	166	201	235	167	171	139	219	199	249	256	239	191	185	149	159	163	128	114	174	187	179	213	316	348	275	136	198	145	211	248	296	260	197	198	154	193	177
5127	CDK16	CDK16_sg9	91	104	137	141	168	151	109	101	147	131	138	129	176	173	129	139	185	133	172	187	189	162	130	89	117	132	76	156	134	149	198	135	284	247	177	152	198	183	168	152	226	132	111	107	118	94	180
9425	CDYL	CDYL_sg1	654	550	793	613	641	750	322	329	410	445	361	481	700	622	743	560	809	535	856	860	792	742	752	232	165	199	205	407	275	841	705	789	1038	1174	858	699	768	849	1084	783	970	1053	516	429	292	333	484
9425	CDYL	CDYL_sg10	336	306	534	341	359	499	186	202	237	198	160	245	370	363	396	314	396	419	515	536	463	397	394	109	136	178	106	185	145	424	368	418	571	742	496	359	465	453	631	447	619	572	258	228	185	189	346
9425	CDYL	CDYL_sg2	171	128	232	115	166	204	98	78	82	95	75	120	183	173	206	158	198	167	264	264	228	210	214	59	40	64	54	77	54	234	186	204	289	272	280	176	232	235	368	186	206	181	135	122	77	105	97
9425	CDYL	CDYL_sg3	689	648	1101	729	915	1006	401	374	427	441	411	434	821	855	819	629	970	851	1087	1029	961	976	899	273	261	243	240	440	331	1154	762	845	1258	1496	1066	863	1062	1175	1412	1048	1444	1220	611	488	263	432	528
9425	CDYL	CDYL_sg4	636	533	817	664	731	800	475	330	556	529	441	522	683	606	708	581	872	671	707	895	719	795	721	413	398	374	384	480	458	769	779	817	1136	1207	965	787	941	821	1084	713	1078	901	568	441	406	331	503
9425	CDYL	CDYL_sg5	253	162	240	212	305	295	161	205	167	286	145	176	268	241	220	213	274	192	250	316	222	231	281	102	148	138	99	97	117	346	225	280	329	321	361	200	244	219	271	256	315	335	137	213	82	162	176
9425	CDYL	CDYL_sg6	858	645	1153	742	888	1111	371	454	443	468	426	471	985	802	889	763	1085	823	1141	1353	1038	992	943	347	279	253	211	397	310	1125	857	1047	1374	1483	1246	862	1181	1133	1754	1120	1511	1386	584	429	353	371	695
9425	CDYL	CDYL_sg7	145	128	188	178	234	198	85	63	98	115	91	102	185	177	144	135	180	125	244	215	186	214	222	58	41	44	38	57	61	254	120	163	226	263	221	216	195	196	240	186	248	256	87	49	43	105	120
9425	CDYL	CDYL_sg8	267	284	361	239	312	414	156	141	204	156	114	287	312	267	296	257	359	335	387	491	401	427	367	97	122	143	118	191	97	426	327	342	469	581	419	347	361	321	526	345	468	570	228	254	111	199	247
9425	CDYL	CDYL_sg9	248	254	327	268	294	325	172	133	268	138	146	218	239	253	288	216	309	256	307	344	237	247	300	189	134	166	84	171	148	377	271	296	490	515	359	245	278	316	499	344	385	306	183	153	109	203	222
338657	CENATAC	CENATAC_sg1	213	201	148	159	187	236	110	61	76	146	66	126	147	143	119	124	179	131	128	211	160	226	202	56	68	59	49	98	35	215	162	150	217	262	171	165	135	143	44	97	145	140	74	56	26	72	102
338657	CENATAC	CENATAC_sg10	206	201	153	233	277	267	123	161	144	246	154	199	210	172	155	172	246	169	204	268	151	254	226	122	98	117	103	139	127	226	189	201	272	356	288	198	180	132	108	177	216	172	142	134	48	127	149
338657	CENATAC	CENATAC_sg2	197	161	193	158	192	193	112	83	109	172	100	148	169	109	144	154	143	122	176	229	180	197	196	42	41	91	64	85	92	205	95	177	225	216	247	116	90	107	59	94	102	28	60	55	26	78	40
338657	CENATAC	CENATAC_sg3	116	94	100	114	144	191	93	54	78	64	84	55	144	94	97	67	116	86	136	131	114	176	125	40	42	48	28	40	63	131	114	84	124	192	180	97	47	58	49	46	56	63	38	49	44	21	45
338657	CENATAC	CENATAC_sg4	223	150	185	118	201	275	159	134	129	125	154	133	186	160	172	151	191	161	259	241	181	261	175	89	89	120	61	150	132	245	155	191	256	279	206	151	192	148	113	121	142	110	109	159	37	71	99
338657	CENATAC	CENATAC_sg5	514	436	570	463	531	692	525	412	521	505	386	462	659	494	534	404	606	598	481	628	484	555	636	347	369	419	300	453	362	556	500	611	767	1024	742	659	585	554	625	515	692	730	517	466	391	405	489
338657	CENATAC	CENATAC_sg6	285	268	275	234	276	345	110	150	132	198	197	147	231	148	178	190	256	186	280	301	227	314	245	94	87	123	75	130	102	297	169	248	293	353	286	271	94	147	36	74	132	111	94	92	7	90	123
338657	CENATAC	CENATAC_sg7	172	92	107	124	147	165	85	85	96	106	76	117	123	111	98	78	150	94	172	145	147	159	152	51	53	36	32	76	61	155	98	86	141	202	143	151	102	126	70	83	89	66	80	81	57	61	113
338657	CENATAC	CENATAC_sg8	95	53	78	81	90	71	67	35	38	31	11	57	51	36	67	41	55	65	41	120	49	81	111	21	7	15	16	38	25	77	61	68	52	63	73	43	38	58	3	29	50	42	28	18	16	35	26
338657	CENATAC	CENATAC_sg9	251	197	267	270	234	336	161	185	161	192	142	126	193	202	194	166	229	179	261	255	245	323	252	126	90	107	96	161	122	306	182	216	267	305	351	236	157	123	137	96	164	159	118	107	50	99	158
79019	CENPM	CENPM_sg1	128	77	48	92	116	120	120	64	55	153	69	114	135	95	68	87	142	85	75	89	49	103	83	51	20	42	44	120	27	101	73	42	93	209	128	65	108	125	57	119	205	177	63	69	36	76	116
79019	CENPM	CENPM_sg10	52	34	43	18	40	26	28	37	19	48	15	37	30	33	18	38	24	32	9	21	10	42	44	11	11	10	11	29	8	52	25	22	34	63	33	18	50	39	35	31	33	60	54	30	9	14	20
79019	CENPM	CENPM_sg2	97	120	72	106	128	135	130	96	74	111	57	104	163	121	71	79	128	129	72	79	61	116	92	33	25	45	36	63	45	110	61	78	100	218	103	78	175	128	106	118	173	120	129	97	64	87	120
79019	CENPM	CENPM_sg3	107	92	127	114	163	156	106	162	116	177	151	185	149	125	111	148	150	179	138	125	157	159	116	94	44	81	45	143	147	143	105	83	175	231	171	126	161	72	146	134	133	210	116	99	55	165	143
79019	CENPM	CENPM_sg4	88	40	46	73	60	58	42	60	22	57	25	48	64	60	24	50	97	76	29	28	29	79	51	27	9	23	4	44	12	58	29	45	50	96	51	48	50	63	31	82	109	47	80	51	7	48	55
79019	CENPM	CENPM_sg5	225	168	202	212	219	270	169	129	122	228	146	248	255	216	174	167	257	237	163	201	161	226	185	87	73	100	91	143	134	153	150	152	256	431	270	174	212	312	229	194	237	303	175	297	87	233	250
79019	CENPM	CENPM_sg6	64	64	58	59	91	86	75	76	37	85	37	109	55	90	50	67	87	75	61	62	44	95	77	12	18	33	37	98	49	87	57	52	57	152	91	48	81	65	64	72	107	109	85	56	28	77	73
79019	CENPM	CENPM_sg7	51	35	20	29	44	52	26	28	22	29	42	38	30	30	28	41	53	37	42	31	32	36	32	12	5	18	12	27	NA	45	41	33	34	59	59	34	60	50	11	27	27	24	9	18	1	40	35
79019	CENPM	CENPM_sg8	37	67	48	44	50	97	70	52	41	66	55	72	76	47	29	63	69	49	61	50	53	57	61	38	24	38	28	60	23	60	54	44	32	122	66	48	50	59	28	49	54	60	63	30	18	68	40
79019	CENPM	CENPM_sg9	7	25	26	39	34	45	22	26	11	7	30	21	31	29	13	12	19	18	29	24	13	42	24	14	16	6	11	10	10	21	16	11	19	55	35	16	25	24	5	50	43	25	10	40	13	16	35
401541	CENPP	CENPP_sg1	510	340	520	487	481	578	462	375	580	509	326	503	617	457	551	460	576	454	607	549	439	535	550	381	379	395	286	430	397	634	538	584	795	822	800	537	336	257	316	321	396	374	396	342	285	347	351
401541	CENPP	CENPP_sg10	127	110	116	115	169	213	201	117	120	136	151	214	174	132	142	115	197	176	143	234	162	105	141	109	129	138	136	145	115	146	141	214	276	265	240	149	103	129	139	160	171	163	199	135	93	93	151
401541	CENPP	CENPP_sg2	435	312	493	367	441	488	452	348	457	424	350	402	523	372	525	343	518	408	467	581	404	556	492	409	334	400	235	362	445	496	424	516	696	788	649	428	315	263	336	307	422	281	365	234	284	279	353
401541	CENPP	CENPP_sg3	274	241	311	255	326	380	220	262	392	368	233	352	321	311	374	261	395	279	271	312	299	374	302	301	240	245	170	280	298	342	355	283	469	537	479	328	214	230	191	156	255	268	250	179	199	267	319
401541	CENPP	CENPP_sg4	61	65	82	85	115	104	91	72	76	112	60	83	95	66	119	89	143	110	118	117	102	92	122	83	64	61	75	63	68	114	100	90	110	171	152	116	56	70	44	85	111	103	117	69	54	75	142
401541	CENPP	CENPP_sg5	220	292	433	249	334	369	233	301	460	327	271	349	316	310	360	272	388	300	355	414	345	467	329	258	274	273	212	293	232	373	372	374	551	591	469	334	377	276	295	307	291	304	331	225	309	236	272
401541	CENPP	CENPP_sg6	693	606	860	641	746	981	691	647	850	780	635	848	864	697	766	669	999	765	711	884	681	1035	833	672	510	564	444	582	687	918	761	879	1127	1474	1280	814	482	391	446	471	620	498	557	486	376	527	648
401541	CENPP	CENPP_sg7	122	139	125	141	128	213	158	127	157	176	117	180	154	161	158	161	232	149	190	140	194	192	145	180	172	94	94	111	123	152	188	180	244	269	216	156	177	108	121	201	222	176	129	167	96	90	172
401541	CENPP	CENPP_sg8	377	305	452	330	396	541	365	239	458	485	293	367	415	396	444	321	481	369	411	508	416	475	402	282	362	273	221	316	313	366	399	410	618	708	570	364	401	450	529	398	447	572	372	376	303	282	408
401541	CENPP	CENPP_sg9	958	645	880	714	967	1037	805	697	1009	893	673	914	1019	789	904	807	1049	911	915	1144	733	1008	905	832	611	662	596	730	679	1069	907	985	1253	1793	1241	882	938	711	1110	947	1207	968	945	660	635	819	964
80184	CEP290	CEP290_sg1	264	226	415	271	352	312	287	296	370	299	262	264	320	317	318	241	420	328	355	475	343	416	373	261	218	289	216	220	264	306	328	386	549	585	450	345	396	372	474	412	411	379	292	309	263	213	319
80184	CEP290	CEP290_sg10	657	499	747	542	684	795	592	478	874	681	553	694	784	685	760	622	869	605	741	881	735	859	683	486	534	528	427	614	595	665	717	737	1287	1388	940	676	956	882	1131	877	1042	980	746	694	652	698	940
80184	CEP290	CEP290_sg2	193	192	233	176	205	303	174	194	253	199	172	211	293	201	241	242	260	232	225	275	197	253	258	195	174	208	176	174	189	226	216	313	432	387	363	238	304	240	319	241	305	328	219	197	224	205	283
80184	CEP290	CEP290_sg3	293	279	489	358	415	522	369	287	553	356	300	357	431	343	480	354	544	435	382	552	418	565	347	251	253	339	287	312	346	485	372	482	566	740	504	381	502	453	560	435	600	631	398	273	368	361	418
80184	CEP290	CEP290_sg4	219	207	214	272	275	348	203	170	287	236	224	246	328	254	286	215	344	236	237	275	199	262	238	182	211	216	137	224	170	279	267	294	345	415	315	247	328	339	276	303	452	304	237	239	263	255	338
80184	CEP290	CEP290_sg5	512	391	621	467	599	655	527	424	561	522	440	567	626	503	561	428	725	515	545	611	417	639	532	596	391	421	227	404	458	574	488	595	794	910	703	541	639	716	852	553	873	740	574	448	511	463	521
80184	CEP290	CEP290_sg6	235	151	186	205	221	267	175	165	236	251	149	168	216	190	192	194	227	196	213	240	201	239	201	156	157	133	155	115	142	263	198	278	337	313	291	216	306	261	268	178	259	267	214	173	217	200	165
80184	CEP290	CEP290_sg7	191	109	150	168	203	223	179	124	143	164	93	222	156	147	139	135	211	138	188	195	163	168	161	110	116	85	74	120	120	189	158	166	196	263	211	158	163	148	223	154	194	172	144	201	83	183	163
80184	CEP290	CEP290_sg8	88	80	101	66	84	84	74	68	103	91	68	103	108	84	115	82	137	97	56	81	69	97	66	65	66	72	52	70	59	128	86	107	154	154	166	98	96	100	214	70	162	136	91	102	46	87	123
80184	CEP290	CEP290_sg9	614	595	721	614	765	887	520	558	749	774	519	773	804	683	694	580	834	680	705	825	616	850	637	567	554	453	403	671	609	738	707	765	1070	1266	911	869	982	919	971	831	1010	995	663	591	502	670	741
1071	CETP	CETP_sg1	350	288	447	289	368	356	300	237	431	378	357	267	393	323	335	303	447	326	365	470	337	419	318	281	205	352	208	296	311	332	392	439	627	668	611	351	448	412	530	346	620	417	380	262	363	319	363
1071	CETP	CETP_sg10	247	261	325	278	301	292	286	256	438	240	219	353	340	285	341	275	412	247	341	289	281	361	346	238	216	214	198	276	293	289	321	331	523	553	401	366	431	322	446	326	531	330	332	284	368	233	297
1071	CETP	CETP_sg2	377	361	391	379	452	457	295	364	473	528	261	367	458	368	481	395	494	384	396	512	416	459	343	333	368	279	206	324	318	462	456	420	628	767	659	394	401	562	659	395	602	509	402	516	462	424	508
1071	CETP	CETP_sg3	625	533	746	536	646	645	502	390	675	674	447	522	679	639	706	520	741	637	645	681	551	698	550	415	437	560	370	452	484	559	577	727	831	1124	879	611	848	660	900	656	858	767	725	574	592	526	651
1071	CETP	CETP_sg4	434	369	662	448	490	639	371	400	554	542	446	527	614	540	533	466	699	524	487	726	610	616	458	425	319	354	308	335	377	584	505	579	804	963	685	591	557	662	849	545	794	724	507	477	437	467	633
1071	CETP	CETP_sg5	254	192	248	161	234	310	242	179	326	278	157	193	252	258	347	202	316	224	275	308	268	316	229	214	228	233	123	212	204	263	293	324	371	462	370	306	311	301	349	263	315	459	287	179	257	270	249
1071	CETP	CETP_sg6	659	476	746	555	678	904	618	517	722	718	625	696	710	607	759	556	886	645	751	782	689	805	590	548	526	565	390	416	601	731	743	756	1030	1105	992	742	701	723	1088	712	1039	1069	603	590	561	580	782
1071	CETP	CETP_sg7	326	330	419	292	360	450	318	376	493	383	273	461	460	400	428	319	501	428	366	487	406	404	328	255	305	276	286	306	348	386	338	429	632	633	612	393	554	414	538	341	704	512	416	422	372	352	369
1071	CETP	CETP_sg8	314	267	381	298	348	442	297	246	336	374	214	337	355	278	375	314	442	337	333	382	358	432	328	298	217	267	207	271	287	372	338	388	561	618	557	344	401	438	494	392	506	472	388	297	236	278	398
1071	CETP	CETP_sg9	607	493	675	502	627	716	529	469	637	688	501	626	697	726	633	523	767	554	613	721	656	712	598	477	454	517	413	608	456	563	624	663	1020	1241	947	657	735	806	840	709	876	764	592	545	479	609	654
283489	CHAMP1	CHAMP1_sg1	274	178	222	236	291	262	238	191	432	241	192	249	326	317	313	221	323	232	300	236	286	304	169	231	218	198	189	192	212	287	280	274	429	465	425	274	265	276	319	246	350	248	299	220	318	166	285
283489	CHAMP1	CHAMP1_sg10	238	228	339	243	300	407	244	262	477	298	242	298	311	307	406	284	388	300	319	398	332	308	300	280	282	261	198	297	327	289	345	401	457	653	609	381	303	262	390	340	367	361	265	327	358	312	281
283489	CHAMP1	CHAMP1_sg2	252	195	331	275	274	423	272	265	382	410	242	282	349	294	312	232	341	340	301	341	364	296	263	281	297	223	193	285	234	287	320	361	448	557	430	270	305	291	325	304	300	342	292	253	291	313	298
283489	CHAMP1	CHAMP1_sg3	210	191	295	229	316	312	298	192	326	282	223	334	346	297	328	223	356	314	290	331	301	288	272	249	192	224	210	250	330	311	272	293	517	565	433	372	282	287	271	256	326	309	313	243	380	254	318
283489	CHAMP1	CHAMP1_sg4	117	129	195	159	124	217	168	121	156	177	129	191	167	178	148	133	204	165	142	186	128	174	127	123	143	122	55	147	164	153	156	187	165	376	235	189	181	190	216	116	187	212	170	129	119	165	164
283489	CHAMP1	CHAMP1_sg5	64	35	61	51	24	36	53	31	50	36	37	39	57	50	60	46	42	39	76	65	56	66	60	14	5	17	38	38	14	50	40	38	40	78	60	38	60	83	67	30	51	55	46	50	12	39	51
283489	CHAMP1	CHAMP1_sg6	508	451	532	491	566	763	572	481	688	551	384	491	632	496	559	425	622	606	579	705	599	644	494	506	480	513	292	416	462	622	547	673	841	968	771	611	607	578	554	573	649	752	600	473	508	480	579
283489	CHAMP1	CHAMP1_sg7	353	360	430	298	453	519	414	341	585	556	358	447	460	455	454	396	501	454	484	531	383	559	402	431	343	363	222	382	423	453	465	499	612	745	671	473	448	433	399	390	576	438	467	426	473	506	481
283489	CHAMP1	CHAMP1_sg8	103	121	112	123	106	119	110	88	131	131	90	94	150	99	150	90	145	116	122	155	111	86	128	98	96	109	65	42	113	112	117	128	201	194	188	119	96	102	149	91	114	100	128	133	161	55	163
283489	CHAMP1	CHAMP1_sg9	223	163	222	190	213	268	297	190	322	153	178	258	241	197	247	154	234	217	217	221	207	208	273	183	143	162	123	210	220	173	210	267	344	386	300	224	249	233	315	206	267	191	239	257	203	184	272
27243	CHMP2A	CHMP2A_sg1	89	107	61	97	75	140	96	83	79	133	99	112	108	86	61	97	135	136	102	83	73	125	85	60	50	74	53	94	48	87	82	89	122	202	119	75	107	156	44	62	130	176	100	98	42	93	81
27243	CHMP2A	CHMP2A_sg10	147	86	123	108	118	139	96	86	70	87	79	134	130	141	56	115	167	116	52	79	73	139	55	28	25	23	29	99	34	64	60	76	104	271	75	55	158	138	60	121	167	129	113	113	39	96	87
27243	CHMP2A	CHMP2A_sg2	139	104	67	138	137	180	116	106	84	154	91	151	181	127	71	111	169	120	134	129	148	126	96	40	49	37	43	121	39	119	77	89	155	255	120	84	156	149	86	145	184	162	148	129	46	121	149
27243	CHMP2A	CHMP2A_sg3	37	30	9	42	17	33	40	62	34	30	15	26	51	26	15	15	33	39	19	26	10	28	28	4	6	31	12	17	41	12	11	23	32	60	36	9	69	65	24	43	19	53	40	33	21	28	23
27243	CHMP2A	CHMP2A_sg4	206	182	269	167	319	264	128	139	214	164	146	226	210	217	224	190	297	194	194	256	229	266	242	132	165	129	82	161	177	269	231	191	353	329	322	226	260	201	253	128	238	225	140	144	109	150	159
27243	CHMP2A	CHMP2A_sg5	59	85	55	35	79	99	66	94	32	78	68	57	91	88	32	45	88	80	32	74	39	101	74	17	13	23	31	55	9	39	32	42	63	138	54	45	120	76	50	42	95	83	75	74	27	61	104
27243	CHMP2A	CHMP2A_sg6	58	68	51	106	81	62	80	78	52	118	47	81	78	70	39	52	77	48	47	60	35	64	57	33	21	30	20	76	12	46	22	77	65	131	75	46	50	88	54	48	70	70	51	110	19	67	40
27243	CHMP2A	CHMP2A_sg8	45	37	13	18	20	32	12	20	24	26	20	49	53	22	8	17	37	22	21	43	20	47	32	11	9	7	1	16	12	20	18	35	15	31	32	18	18	30	4	28	25	39	25	23	6	23	29
27243	CHMP2A	CHMP2A_sg9	33	12	19	29	47	35	33	16	19	16	8	53	17	31	19	17	29	21	42	19	10	34	33	7	15	22	2	29	8	13	27	13	33	40	38	21	38	26	24	32	47	17	17	26	14	11	21
24146	CLDN15	CLDN15_sg1	246	202	223	191	256	298	236	205	290	284	189	254	256	257	242	221	337	221	284	219	272	280	187	163	199	218	113	213	178	285	256	261	385	409	347	261	320	343	359	184	263	262	268	204	208	245	201
24146	CLDN15	CLDN15_sg10	262	213	315	223	263	312	193	222	282	269	151	241	284	233	319	219	276	199	251	345	233	213	196	235	154	228	178	131	224	233	257	288	409	433	379	286	309	281	468	284	357	311	183	231	220	199	207
24146	CLDN15	CLDN15_sg2	143	118	204	123	200	242	141	141	176	167	131	225	219	158	197	145	212	188	285	165	157	150	242	116	152	168	99	131	190	216	200	211	260	274	231	156	208	209	282	199	218	219	233	187	122	141	196
24146	CLDN15	CLDN15_sg3	56	37	50	49	67	46	86	50	2	77	21	45	87	52	22	57	56	49	19	29	32	66	34	5	10	7	17	67	13	73	18	21	38	66	54	36	53	55	23	70	82	65	60	47	17	51	28
24146	CLDN15	CLDN15_sg4	125	120	162	104	165	140	87	74	192	123	109	138	138	140	173	104	183	162	166	192	172	204	160	116	126	122	82	132	116	203	192	135	211	288	209	167	184	192	254	157	190	146	144	148	133	169	101
24146	CLDN15	CLDN15_sg5	697	663	891	678	781	905	562	583	872	793	550	639	802	777	828	650	1074	755	971	962	746	866	784	679	577	544	557	686	599	949	931	978	1256	1477	1133	849	970	892	1084	937	1297	968	717	660	674	670	777
24146	CLDN15	CLDN15_sg6	673	546	917	606	822	895	505	534	822	710	585	796	774	693	816	615	940	714	839	912	766	807	768	578	667	489	427	624	628	781	803	812	1236	1397	1091	805	774	909	1077	886	1087	1076	553	659	640	658	749
24146	CLDN15	CLDN15_sg7	288	265	431	295	443	362	287	228	456	276	267	369	405	304	392	290	455	390	371	427	429	367	365	301	285	273	260	265	248	401	391	397	608	610	541	440	409	481	649	451	566	392	354	310	368	351	316
24146	CLDN15	CLDN15_sg8	198	217	208	144	303	261	199	146	240	243	140	231	232	212	218	167	254	184	178	284	281	283	230	180	180	208	138	161	208	197	204	238	380	422	341	210	327	342	339	275	326	300	248	167	227	162	199
24146	CLDN15	CLDN15_sg9	132	127	227	198	259	196	134	169	251	194	129	186	250	242	235	179	305	198	199	244	180	253	227	105	138	171	135	167	173	265	198	225	339	425	290	214	244	277	254	240	339	238	188	171	155	182	286
1366	CLDN7	CLDN7_sg1	307	231	361	308	312	422	300	265	285	312	223	284	351	273	342	291	445	352	386	402	380	371	236	229	275	246	167	281	262	280	296	375	519	618	470	333	340	356	425	363	557	448	304	339	272	258	375
1366	CLDN7	CLDN7_sg10	610	511	647	514	576	779	643	414	729	539	385	711	706	614	584	574	820	717	696	768	670	836	539	520	464	519	389	530	608	717	685	781	1059	1239	830	743	761	700	805	710	847	728	644	547	502	575	638
1366	CLDN7	CLDN7_sg2	304	235	283	199	288	331	242	202	318	351	225	320	304	260	288	231	340	273	284	390	283	329	235	232	253	241	162	199	247	300	259	388	425	568	371	323	319	302	416	270	430	309	334	275	277	261	330
1366	CLDN7	CLDN7_sg3	346	317	508	314	406	513	383	375	403	423	332	406	408	370	474	399	485	413	402	574	394	407	322	367	317	325	300	364	258	458	367	470	613	711	593	434	442	449	644	541	589	458	414	380	330	403	472
1366	CLDN7	CLDN7_sg4	207	219	303	292	263	260	266	262	314	269	270	239	317	266	295	207	344	249	249	280	262	338	225	183	198	234	135	207	209	281	266	296	445	492	389	283	313	326	286	273	352	391	243	308	227	293	212
1366	CLDN7	CLDN7_sg5	572	509	665	554	741	874	601	422	839	705	544	700	806	682	725	554	877	716	753	692	600	721	631	602	508	576	414	519	543	701	697	887	1060	1333	922	777	741	797	991	657	837	991	732	588	522	617	741
1366	CLDN7	CLDN7_sg6	486	395	618	413	535	746	550	529	703	522	526	572	662	567	518	442	641	613	570	603	538	655	565	493	376	413	324	465	572	498	641	609	791	980	827	563	694	650	622	552	740	702	585	475	470	474	631
1366	CLDN7	CLDN7_sg7	941	805	1136	817	1054	1282	989	769	1301	1042	884	1036	1303	1000	1119	891	1292	1093	1137	1256	952	1191	978	947	681	733	644	872	998	1035	1083	1326	1695	1971	1558	1113	1417	1244	1517	1199	1557	1630	1139	1002	1036	839	974
1366	CLDN7	CLDN7_sg8	76	81	104	81	118	152	117	44	91	120	38	72	120	86	131	78	138	132	132	166	98	132	145	57	89	84	52	77	107	132	140	131	153	168	169	106	126	104	115	116	107	110	104	92	73	90	140
1366	CLDN7	CLDN7_sg9	370	272	345	378	323	435	302	286	494	448	331	486	449	394	358	417	540	406	407	440	416	441	370	403	279	370	234	300	376	443	385	455	601	668	592	437	453	385	489	530	564	553	410	343	352	361	477
6320	CLEC11A	CLEC11A_sg1	313	259	409	317	351	397	276	264	429	357	227	257	377	307	375	290	442	307	344	464	409	349	318	247	248	229	216	252	300	297	351	417	539	602	425	381	399	467	481	425	543	455	323	279	326	387	361
6320	CLEC11A	CLEC11A_sg10	107	39	51	75	97	102	74	67	34	77	84	73	93	49	43	82	173	86	55	83	64	81	63	27	50	34	16	97	26	48	48	50	63	180	59	65	116	106	81	71	120	135	67	68	50	106	109
6320	CLEC11A	CLEC11A_sg2	510	432	548	463	570	589	361	474	637	562	531	525	626	529	543	457	637	538	600	700	534	596	541	506	397	493	317	420	480	496	530	642	808	1052	799	603	722	651	706	671	767	764	593	596	474	369	569
6320	CLEC11A	CLEC11A_sg3	633	569	914	731	892	876	789	675	1024	821	652	974	949	742	1009	726	970	727	907	1014	813	882	882	816	603	534	470	695	721	999	875	927	1228	1546	1169	864	925	1087	1120	972	1023	933	949	842	707	746	951
6320	CLEC11A	CLEC11A_sg4	407	311	425	346	526	566	407	302	558	457	379	421	529	406	440	300	532	394	493	463	389	491	428	317	336	305	264	369	251	427	431	474	684	839	575	393	583	416	676	432	729	573	372	332	355	363	443
6320	CLEC11A	CLEC11A_sg5	277	209	264	227	234	248	223	224	239	211	168	214	328	228	255	245	261	245	254	298	248	301	201	200	177	182	156	181	195	237	242	249	351	403	345	226	356	242	271	305	376	283	187	236	154	220	225
6320	CLEC11A	CLEC11A_sg6	87	57	82	61	87	105	72	42	33	56	28	56	101	78	31	57	67	60	69	65	52	87	76	9	15	30	18	41	27	54	53	68	57	144	79	51	103	105	92	86	97	86	82	85	16	92	45
6320	CLEC11A	CLEC11A_sg7	216	186	322	220	216	333	200	153	275	297	270	357	238	246	304	230	315	258	247	265	290	317	247	241	206	210	168	223	290	262	284	309	427	416	397	238	289	334	462	250	313	315	221	275	217	260	274
6320	CLEC11A	CLEC11A_sg8	79	65	34	71	30	53	76	38	13	81	34	58	84	59	42	51	81	74	41	62	47	57	35	9	12	21	18	71	12	49	24	46	38	104	48	40	85	65	71	99	82	69	89	89	18	49	53
6320	CLEC11A	CLEC11A_sg9	128	107	149	90	113	168	110	72	92	62	109	140	139	119	126	112	137	99	99	103	86	178	101	64	104	38	52	110	78	108	119	120	136	254	135	100	155	129	130	118	133	165	137	54	95	113	157
1198	CLK3	CLK3_sg1	311	170	340	214	372	417	138	156	190	181	144	213	274	227	244	202	299	247	255	304	261	234	242	177	171	168	77	237	117	271	237	268	358	477	362	223	350	327	365	204	351	371	191	194	85	196	193
1198	CLK3	CLK3_sg10	121	81	143	104	129	95	90	120	164	102	79	111	123	98	124	93	148	166	138	154	117	185	94	51	74	73	85	92	71	162	99	155	183	199	159	134	173	156	195	113	199	150	108	98	113	87	111
1198	CLK3	CLK3_sg2	230	133	355	244	217	326	158	113	180	215	190	222	248	219	204	183	235	181	205	276	205	247	159	94	84	89	94	136	142	312	208	197	310	424	230	222	228	235	301	224	355	372	193	138	93	118	149
1198	CLK3	CLK3_sg3	492	430	677	440	569	746	390	387	550	453	403	463	615	574	549	445	643	513	422	684	411	614	567	545	364	383	399	387	451	578	500	636	708	968	698	512	638	645	763	597	884	709	444	500	551	562	475
1198	CLK3	CLK3_sg4	260	168	246	194	173	268	107	143	222	251	163	176	200	177	193	149	208	208	165	276	206	212	221	122	87	107	100	140	119	264	194	200	214	363	291	191	238	256	345	222	208	302	109	117	112	128	157
1198	CLK3	CLK3_sg5	733	655	1032	710	765	914	591	523	686	660	507	714	752	678	792	597	843	745	805	945	855	888	759	442	414	408	453	479	481	878	712	814	1120	1270	1027	733	832	926	1187	831	1051	1058	697	591	443	595	524
1198	CLK3	CLK3_sg6	419	319	467	350	377	488	360	267	369	293	319	347	418	415	443	298	450	371	404	519	469	410	405	265	277	306	219	211	262	412	388	449	621	656	532	402	426	512	615	454	549	525	333	314	283	297	438
1198	CLK3	CLK3_sg7	229	189	257	244	281	367	204	181	192	214	159	270	257	191	252	198	319	247	273	358	273	343	295	127	145	176	154	158	139	334	219	274	356	378	376	253	259	255	379	295	359	315	190	169	136	126	190
1198	CLK3	CLK3_sg8	170	150	126	172	180	215	162	117	162	134	78	247	151	168	159	148	200	176	179	247	186	219	181	106	86	118	62	96	100	203	161	205	232	289	214	130	213	251	225	195	284	204	123	125	84	119	169
1198	CLK3	CLK3_sg9	599	466	596	537	587	701	404	391	477	484	389	464	546	475	506	423	615	448	602	679	599	629	593	383	260	350	225	504	354	572	495	580	722	903	683	523	673	578	695	603	748	871	504	327	294	358	422
79827	CLMP	CLMP_sg1	483	430	684	440	487	692	514	398	606	641	422	493	529	493	505	427	562	405	490	752	531	589	558	494	375	468	259	427	476	657	497	538	721	752	766	483	435	481	585	362	632	552	414	449	335	378	484
79827	CLMP	CLMP_sg10	249	236	300	237	214	278	243	238	364	381	191	313	300	217	304	230	273	230	276	379	304	218	267	296	209	167	189	252	257	379	312	296	372	422	347	309	265	226	293	218	193	220	228	247	226	239	268
79827	CLMP	CLMP_sg2	30	29	12	21	23	32	19	15	8	8	1	26	21	17	12	10	24	16	12	7	23	31	8	6	4	1	1	25	21	26	2	9	26	27	14	4	29	28	15	27	25	26	25	23	3	25	24
79827	CLMP	CLMP_sg3	358	250	450	245	319	401	364	241	484	379	366	424	340	238	367	255	395	290	275	459	380	400	319	389	236	332	204	259	398	399	337	369	552	593	498	336	269	276	393	215	353	351	403	261	289	280	451
79827	CLMP	CLMP_sg4	519	495	723	495	696	656	558	474	769	554	502	558	665	588	684	491	781	622	589	692	653	806	609	535	605	480	433	604	553	735	642	666	949	1133	931	673	757	821	912	679	964	837	668	517	557	529	556
79827	CLMP	CLMP_sg5	218	205	379	209	294	352	248	259	368	269	234	414	246	221	263	221	332	256	361	334	235	325	245	257	270	223	219	227	280	310	289	258	397	427	327	264	231	254	336	193	306	292	211	214	229	218	287
79827	CLMP	CLMP_sg6	494	500	637	392	612	707	593	453	718	654	615	710	580	472	597	425	618	504	578	789	565	603	627	657	547	445	418	366	552	809	593	646	941	833	752	590	543	605	569	460	646	609	585	457	517	479	664
79827	CLMP	CLMP_sg7	358	381	483	264	378	443	368	390	392	407	362	537	422	368	455	266	430	354	478	459	330	337	354	368	289	370	191	325	357	556	333	475	555	602	489	392	348	409	434	312	359	403	276	279	336	393	327
79827	CLMP	CLMP_sg8	732	597	872	700	852	960	746	689	1157	1011	740	914	905	662	842	710	849	739	851	903	761	911	780	720	766	713	526	642	732	907	770	887	1136	1369	1054	789	627	767	917	722	776	755	667	600	833	719	969
79827	CLMP	CLMP_sg9	325	351	575	409	423	561	407	309	661	576	373	488	384	342	458	356	523	409	449	570	402	512	372	409	294	452	282	345	377	512	499	477	641	665	589	419	389	470	592	476	497	541	387	339	420	471	516
80790	CMIP	CMIP_sg1	689	672	1021	763	786	962	653	579	976	855	579	868	922	767	918	777	1010	820	978	1057	867	941	840	699	535	686	472	632	637	983	877	968	1435	1487	1232	944	959	847	1227	829	1058	953	739	681	617	681	750
80790	CMIP	CMIP_sg10	677	548	877	634	761	820	658	595	927	621	643	874	806	609	759	682	921	644	896	958	806	846	668	582	487	544	393	543	632	796	838	808	1146	1268	1075	810	911	722	1102	787	1028	934	725	619	576	596	627
80790	CMIP	CMIP_sg2	375	326	484	305	426	496	381	250	463	426	237	347	480	385	433	311	484	380	397	544	368	431	449	341	359	339	200	348	296	490	445	451	567	751	514	458	473	450	450	367	513	499	425	312	362	282	423
80790	CMIP	CMIP_sg3	499	394	540	409	500	614	351	343	522	534	358	453	566	493	530	447	620	430	580	658	461	543	463	387	352	352	344	389	404	524	522	625	779	854	723	517	704	543	705	462	735	617	470	440	375	406	505
80790	CMIP	CMIP_sg4	269	200	376	206	320	370	228	207	249	294	199	275	275	257	329	261	400	289	304	408	361	353	278	218	215	243	162	253	228	332	295	391	483	527	435	323	327	264	422	256	376	352	215	237	247	240	288
80790	CMIP	CMIP_sg5	292	236	366	316	307	328	232	209	384	294	234	332	322	307	324	288	332	261	322	400	363	360	282	294	221	240	133	233	226	452	313	320	601	535	397	288	290	326	461	337	457	362	235	291	264	250	339
80790	CMIP	CMIP_sg6	580	418	633	466	588	790	489	491	768	600	513	607	755	549	669	479	735	569	716	806	675	658	638	555	395	359	389	532	542	706	688	714	961	1157	893	682	714	645	936	610	879	798	470	567	602	471	630
80790	CMIP	CMIP_sg7	247	188	341	249	241	275	187	217	300	278	190	176	289	212	251	216	305	261	318	333	330	280	264	215	137	141	113	167	165	347	235	299	354	445	395	293	265	293	403	202	378	367	228	226	175	226	280
80790	CMIP	CMIP_sg8	333	237	453	262	383	426	278	249	397	387	239	372	389	312	328	278	454	307	344	425	337	417	261	285	246	273	232	306	229	373	368	401	555	663	469	368	435	352	501	336	502	406	288	219	279	300	429
80790	CMIP	CMIP_sg9	440	347	490	412	553	622	327	405	603	409	344	480	474	423	565	410	611	419	469	568	525	536	508	430	383	377	279	407	413	560	551	535	789	954	773	644	572	480	697	479	670	593	439	481	488	430	452
123920	CMTM3	CMTM3_sg1	263	148	213	210	284	260	202	189	237	194	163	197	281	257	220	178	307	240	236	294	219	312	273	202	167	206	130	195	155	242	278	226	384	455	395	257	279	319	243	268	368	377	275	214	207	217	266
123920	CMTM3	CMTM3_sg10	609	462	669	412	607	689	505	469	764	544	427	536	673	613	659	485	672	541	635	717	542	687	562	589	409	481	307	586	503	601	525	651	942	1145	820	695	619	650	831	726	859	783	545	684	494	545	599
123920	CMTM3	CMTM3_sg2	289	269	419	277	334	415	284	277	405	300	255	290	346	283	400	268	435	324	407	356	356	446	342	332	274	318	199	269	322	518	365	390	476	626	407	358	496	382	584	406	534	396	339	268	307	327	262
123920	CMTM3	CMTM3_sg3	281	220	324	218	332	362	159	194	302	272	255	264	286	285	292	195	360	289	275	347	256	355	236	226	176	204	166	253	264	295	273	306	418	513	362	318	289	353	389	272	496	340	243	261	296	220	296
123920	CMTM3	CMTM3_sg4	783	758	1049	780	1011	1050	796	788	1042	974	731	900	1055	878	983	819	1074	793	897	1082	853	1064	872	679	694	703	579	745	677	975	954	1020	1422	1660	1256	912	1065	1189	1278	1025	1248	1177	927	880	751	909	955
123920	CMTM3	CMTM3_sg5	69	66	94	89	120	117	44	48	57	65	96	67	85	84	78	81	125	80	76	130	129	95	113	65	56	77	43	51	60	97	106	93	158	215	139	67	107	106	116	63	87	111	68	80	49	75	86
123920	CMTM3	CMTM3_sg6	238	224	380	199	249	390	203	192	322	185	177	280	297	289	340	200	267	294	260	312	319	258	223	210	230	210	186	213	236	329	319	292	407	508	385	258	347	406	419	252	375	377	345	287	237	209	263
123920	CMTM3	CMTM3_sg7	232	223	414	200	340	365	230	248	363	260	249	302	327	305	370	304	403	347	303	472	301	363	332	303	215	285	195	264	265	287	343	379	441	573	440	327	361	386	431	358	500	405	326	296	265	285	351
123920	CMTM3	CMTM3_sg8	268	238	424	261	345	425	234	233	324	304	232	410	426	297	350	282	358	318	323	395	432	342	441	247	227	314	211	276	262	392	301	435	555	563	549	289	357	409	467	361	449	424	333	279	273	270	448
123920	CMTM3	CMTM3_sg9	75	63	81	61	95	117	89	92	82	71	58	85	94	59	95	73	106	81	77	112	75	80	70	68	84	85	47	81	88	71	89	99	128	171	133	70	95	105	88	80	103	70	81	82	57	51	159
493753	COA5	COA5_sg1	203	192	196	153	207	290	133	147	190	186	172	232	264	166	218	176	293	262	178	279	221	306	201	190	69	113	101	166	153	229	173	236	296	380	301	234	212	195	259	263	252	281	117	156	126	143	173
493753	COA5	COA5_sg10	126	98	197	106	102	157	122	62	171	122	94	97	158	96	153	127	182	125	128	186	125	132	136	71	51	64	71	87	90	126	105	141	185	195	200	115	137	127	219	134	92	130	124	79	78	124	90
493753	COA5	COA5_sg2	200	177	323	253	299	354	280	191	221	274	289	242	320	254	298	263	332	242	266	309	312	244	256	173	207	162	102	211	185	287	246	266	376	437	327	229	301	230	263	314	337	195	263	233	162	199	294
493753	COA5	COA5_sg3	335	262	393	278	268	382	278	240	406	228	307	214	416	304	329	282	379	278	370	393	323	432	333	177	181	214	160	263	232	336	323	318	488	591	483	376	230	368	333	326	283	349	315	256	256	237	354
493753	COA5	COA5_sg4	141	132	145	162	151	221	146	126	142	141	147	143	194	164	147	145	212	121	150	169	113	156	127	93	145	116	104	172	119	138	122	156	205	356	207	145	186	163	153	183	230	215	191	214	102	232	155
493753	COA5	COA5_sg5	800	635	870	721	931	1024	775	690	949	765	678	808	955	752	864	744	1057	843	920	1033	956	1070	804	585	564	571	402	636	670	986	851	873	1190	1515	1252	929	835	850	906	1012	1019	1090	710	684	652	664	731
493753	COA5	COA5_sg6	610	465	641	655	703	943	603	478	711	670	565	649	701	661	710	546	854	644	818	897	723	854	708	420	480	466	310	547	570	763	687	800	988	1398	1000	708	652	648	905	721	1013	1080	606	578	510	523	601
493753	COA5	COA5_sg7	189	185	203	133	240	275	122	122	181	172	113	159	179	154	193	186	234	180	215	204	185	221	191	141	108	146	62	105	160	218	175	231	235	295	293	238	163	191	213	192	162	241	118	123	90	144	140
493753	COA5	COA5_sg8	356	271	421	345	467	429	275	259	410	387	303	362	398	348	378	362	485	321	379	446	386	451	377	307	211	306	195	252	319	440	391	392	598	719	545	441	409	400	451	413	487	450	378	301	272	353	376
493753	COA5	COA5_sg9	405	349	403	288	477	494	293	373	504	377	389	370	444	409	405	340	509	351	413	421	371	553	363	304	302	330	247	235	290	457	369	424	568	668	553	409	505	509	544	466	510	476	332	399	362	301	319
10980	COPS6	COPS6_sg1	160	166	247	164	215	221	116	123	121	158	86	115	214	126	152	156	197	158	226	288	171	206	257	96	113	102	72	135	130	269	137	200	235	290	254	194	122	152	122	133	137	141	144	133	20	80	104
10980	COPS6	COPS6_sg10	224	117	226	143	175	284	180	161	294	222	173	212	241	184	229	181	252	224	209	256	191	278	224	160	138	155	142	203	205	261	234	205	378	352	357	227	184	212	290	270	264	241	245	163	130	148	232
10980	COPS6	COPS6_sg2	624	554	697	585	689	844	563	523	719	641	594	693	801	711	659	585	893	706	664	723	626	884	650	457	449	613	454	496	549	749	709	779	990	1225	971	688	779	809	1011	833	857	944	686	633	526	588	799
10980	COPS6	COPS6_sg3	42	26	47	73	92	30	45	14	18	47	26	45	78	42	23	41	40	27	63	53	47	44	55	36	26	21	19	30	36	66	32	43	45	72	64	44	38	29	2	50	74	37	63	37	21	54	56
10980	COPS6	COPS6_sg4	276	196	271	258	313	357	201	186	233	258	200	252	298	214	281	190	308	258	313	348	319	242	287	188	160	143	150	202	160	265	274	266	406	434	411	308	291	173	193	234	402	304	179	189	199	177	210
10980	COPS6	COPS6_sg5	257	161	188	166	211	234	172	147	179	190	183	230	198	199	165	150	244	177	204	186	196	218	236	136	118	100	100	121	148	232	146	193	220	290	314	200	149	176	118	168	177	203	182	104	77	132	199
10980	COPS6	COPS6_sg6	138	68	133	98	152	100	56	23	36	82	94	68	133	77	65	79	115	75	148	134	135	117	156	40	45	56	18	64	38	151	77	71	135	166	182	95	73	44	70	45	59	38	78	40	27	98	61
10980	COPS6	COPS6_sg7	150	68	117	117	145	161	93	106	151	130	95	83	113	118	120	126	171	101	105	141	136	143	94	83	69	77	85	89	96	130	107	131	194	222	187	115	185	153	121	149	195	104	124	98	51	100	133
10980	COPS6	COPS6_sg8	100	92	121	94	103	136	104	61	49	65	53	61	101	71	105	83	115	93	118	164	125	108	127	62	43	47	38	50	85	174	65	100	130	147	183	109	64	72	80	77	73	81	102	51	33	44	45
10980	COPS6	COPS6_sg9	273	198	309	181	256	244	203	152	227	205	162	212	261	187	222	168	220	153	219	279	220	219	297	145	152	142	106	121	159	293	213	212	331	357	400	238	199	172	185	151	209	208	179	147	114	112	75
84274	COQ5	COQ5_sg1	410	445	581	411	458	636	466	369	593	476	403	433	557	482	577	371	620	456	570	623	527	550	529	393	367	302	256	289	363	644	503	588	686	879	680	517	567	492	719	432	737	598	456	371	427	464	416
84274	COQ5	COQ5_sg10	337	287	388	267	385	388	290	222	498	322	295	358	338	387	363	285	373	329	298	439	356	361	273	228	267	254	197	272	243	373	364	417	522	620	546	394	351	423	598	359	416	494	355	293	235	211	258
84274	COQ5	COQ5_sg2	332	294	347	256	264	344	288	197	314	338	204	349	380	291	345	336	443	321	331	381	323	395	323	249	198	229	171	216	260	391	360	324	489	501	515	330	379	387	381	401	440	437	302	248	289	230	330
84274	COQ5	COQ5_sg3	313	233	349	288	283	294	246	253	300	298	184	329	354	289	383	264	379	293	328	404	298	398	330	259	222	227	161	247	253	335	308	394	474	589	393	332	315	310	469	288	393	437	293	349	195	258	305
84274	COQ5	COQ5_sg4	432	396	488	422	410	531	342	265	593	440	247	433	539	402	527	377	580	392	451	516	506	462	439	317	295	353	204	299	400	496	472	493	808	756	607	436	591	547	556	459	707	480	317	385	325	353	397
84274	COQ5	COQ5_sg5	19	26	23	36	31	30	24	24	55	20	21	25	29	32	13	19	30	42	44	34	36	28	45	28	15	17	27	19	11	31	25	39	38	43	40	23	12	13	17	33	34	34	20	28	17	35	5
84274	COQ5	COQ5_sg6	65	60	60	103	91	80	19	41	80	78	41	77	57	80	61	69	89	91	79	129	45	70	57	59	54	55	37	43	77	105	73	93	109	104	83	90	71	74	76	82	106	77	33	44	65	61	62
84274	COQ5	COQ5_sg7	435	405	579	390	534	603	425	394	573	442	423	458	538	409	477	429	676	422	516	670	466	622	402	303	332	408	305	422	459	530	480	517	714	924	737	560	704	535	686	552	763	607	489	538	418	355	605
84274	COQ5	COQ5_sg8	225	172	409	283	230	359	183	243	392	263	167	243	327	277	335	262	294	247	368	323	290	301	262	207	223	195	157	239	213	303	344	358	455	482	380	338	349	281	475	368	307	392	201	236	257	206	211
84274	COQ5	COQ5_sg9	188	232	299	210	270	263	204	148	204	260	193	218	232	227	245	226	317	237	247	319	217	251	223	180	172	168	152	243	144	245	263	272	401	509	351	288	319	245	244	276	382	294	188	180	181	199	241
1387	CREBBP	CREBBP_sg1	251	248	277	281	237	378	433	520	541	548	445	488	419	318	385	325	489	354	382	343	223	358	299	467	474	546	338	413	507	413	490	503	669	696	658	446	318	293	275	311	325	380	552	690	564	614	655
1387	CREBBP	CREBBP_sg10	292	265	442	425	382	373	532	449	694	544	423	582	468	432	560	367	567	387	364	477	428	441	394	472	483	533	443	567	557	453	482	579	815	793	834	493	299	385	432	413	485	410	667	652	662	662	644
1387	CREBBP	CREBBP_sg2	199	156	266	204	245	271	474	365	325	552	300	461	337	253	332	282	303	258	242	290	183	225	205	336	341	407	220	332	329	274	321	423	527	518	464	331	235	251	220	248	238	230	497	488	491	487	466
1387	CREBBP	CREBBP_sg3	364	281	541	340	382	438	498	590	795	600	508	733	472	454	613	356	520	370	440	511	319	458	473	535	527	551	390	447	578	476	553	605	781	901	860	473	384	433	408	340	582	519	668	846	798	682	656
1387	CREBBP	CREBBP_sg4	816	670	996	782	837	1012	1403	1123	1888	1410	1272	1418	1294	885	1347	846	1333	939	925	989	854	1034	882	1437	1223	1438	923	1244	1387	1181	1224	1481	2041	1830	1766	1338	716	754	748	803	1007	1025	1350	1566	1458	1413	1480
1387	CREBBP	CREBBP_sg5	459	411	578	558	512	655	707	686	964	745	531	753	619	486	733	505	661	574	541	638	446	545	616	686	760	711	496	691	782	707	725	804	1074	1157	1004	739	539	595	538	506	565	693	888	898	1016	827	887
1387	CREBBP	CREBBP_sg6	353	326	404	297	497	456	430	383	589	392	261	500	457	376	411	313	487	378	365	451	345	405	288	393	405	355	169	323	417	537	373	446	575	665	520	446	507	486	416	398	522	475	566	415	365	318	424
1387	CREBBP	CREBBP_sg7	116	102	155	128	110	129	72	93	128	218	128	153	106	124	137	133	152	86	151	187	142	129	98	112	106	112	67	139	116	150	110	165	236	226	232	125	152	143	110	129	188	114	126	179	113	163	158
1387	CREBBP	CREBBP_sg8	389	228	435	329	404	460	558	470	747	492	571	556	509	370	506	368	600	388	431	453	327	498	435	502	499	470	418	456	479	445	561	616	915	798	734	515	341	442	454	513	600	501	860	698	601	690	719
1387	CREBBP	CREBBP_sg9	676	551	845	576	556	914	1037	891	1319	1308	889	1234	1010	672	1022	628	968	710	723	853	550	794	698	1100	1009	1049	760	917	972	894	995	1109	1479	1433	1421	1031	608	733	643	596	675	790	1119	1339	1253	1189	1295
9419	CRIPT	CRIPT_sg1	299	227	339	274	297	314	268	277	376	312	226	338	310	309	345	272	354	275	285	437	314	368	385	282	166	169	185	256	259	349	276	376	463	521	540	345	482	391	441	374	378	291	359	289	324	292	272
9419	CRIPT	CRIPT_sg10	247	236	345	271	337	381	229	233	247	299	227	275	333	261	274	236	322	274	298	314	277	314	286	158	188	212	164	197	204	309	272	360	400	476	393	377	346	333	408	298	378	373	279	242	251	254	346
9419	CRIPT	CRIPT_sg2	121	91	137	126	129	176	99	149	154	94	133	106	153	130	168	108	160	135	117	147	140	139	117	113	111	63	55	91	120	122	184	173	177	227	224	149	222	192	209	138	247	195	96	133	83	124	135
9419	CRIPT	CRIPT_sg3	858	750	1067	807	947	1072	764	655	975	902	731	958	1089	975	1062	797	1244	851	1206	1209	982	1137	895	670	630	634	489	705	734	965	1082	1118	1482	1762	1429	958	1312	1256	1518	1175	1694	1411	955	950	838	800	757
9419	CRIPT	CRIPT_sg4	388	304	481	324	387	526	464	360	559	461	312	531	535	441	504	352	532	455	567	667	539	547	466	376	335	260	283	307	391	511	497	553	822	856	645	461	605	520	643	577	695	590	454	412	397	386	499
9419	CRIPT	CRIPT_sg5	376	319	388	293	391	459	369	316	327	405	215	344	493	397	392	314	476	361	396	455	377	367	324	231	260	218	160	206	282	436	395	406	590	633	578	460	544	429	483	479	590	494	369	350	288	270	412
9419	CRIPT	CRIPT_sg6	81	78	114	83	132	108	129	77	126	99	90	112	124	85	116	59	153	86	111	153	111	189	114	97	80	51	74	79	113	159	122	116	165	175	162	155	106	104	160	102	193	139	132	100	73	56	86
9419	CRIPT	CRIPT_sg7	408	224	442	272	402	465	283	265	423	369	276	351	441	335	416	365	495	382	387	490	400	563	381	337	223	271	161	329	350	372	466	483	497	715	608	427	508	478	656	411	591	552	362	350	281	285	288
9419	CRIPT	CRIPT_sg8	219	176	247	232	254	318	156	167	243	226	188	212	292	227	270	186	261	215	252	238	224	255	227	158	154	197	127	156	169	296	202	245	353	450	343	250	289	259	364	241	399	296	244	214	154	171	268
9419	CRIPT	CRIPT_sg9	423	309	426	338	343	467	330	289	378	372	384	392	404	327	437	318	541	402	515	496	421	542	358	325	257	291	220	308	301	459	399	443	614	693	624	491	502	475	569	466	581	519	338	315	280	350	419
1398	CRK	CRK_sg1	200	145	267	163	165	189	199	149	257	230	130	244	240	166	260	193	265	191	157	207	255	204	220	182	166	154	118	126	136	222	206	222	317	350	348	210	247	278	299	242	292	257	236	198	197	191	191
1398	CRK	CRK_sg10	251	202	322	219	268	338	180	167	311	246	195	265	282	247	324	231	359	216	247	305	278	342	239	201	209	187	149	194	210	294	265	269	396	514	391	261	431	288	415	296	359	321	219	245	246	278	295
1398	CRK	CRK_sg2	226	200	346	235	267	268	232	227	293	274	220	286	277	272	284	243	352	278	289	287	194	258	319	238	226	193	161	193	188	289	318	315	453	459	431	278	319	378	368	279	352	316	251	317	277	213	211
1398	CRK	CRK_sg3	451	334	511	393	527	554	343	340	569	427	383	457	490	428	474	363	555	499	434	547	436	544	460	455	370	362	304	333	407	539	488	590	772	927	672	507	479	588	606	444	713	647	555	415	449	426	524
1398	CRK	CRK_sg4	283	181	249	284	245	302	238	228	303	199	204	274	235	247	246	247	279	209	206	254	274	282	218	252	190	218	124	212	180	274	273	281	401	473	331	252	305	205	338	291	283	302	312	287	226	254	221
1398	CRK	CRK_sg5	475	389	524	404	508	655	442	420	669	541	400	530	602	547	564	488	707	537	645	752	583	647	542	537	429	465	427	381	433	572	591	611	927	955	753	581	547	628	764	582	733	625	530	485	496	401	680
1398	CRK	CRK_sg6	316	318	348	322	334	445	288	302	394	292	209	363	385	352	331	330	397	322	334	422	357	419	374	245	231	250	229	208	358	400	276	367	512	567	501	386	420	434	528	401	486	495	366	212	325	299	315
1398	CRK	CRK_sg7	180	178	226	160	256	339	145	170	225	182	165	263	233	192	231	177	286	211	161	214	156	228	258	180	169	205	184	150	231	303	230	266	362	442	330	207	263	275	284	252	316	275	265	147	272	241	272
1398	CRK	CRK_sg8	156	146	238	115	161	178	150	104	254	184	246	212	176	196	221	152	177	196	217	211	167	202	150	201	147	106	125	147	142	161	208	202	268	359	250	220	189	276	293	161	173	226	136	144	202	214	199
1398	CRK	CRK_sg9	634	427	568	478	563	819	411	442	765	553	371	578	660	502	639	484	678	583	521	626	544	685	455	482	466	492	291	426	465	614	608	646	854	995	864	640	706	662	766	629	848	873	656	506	579	566	542
64784	CRTC3	CRTC3_sg1	526	432	571	471	471	672	476	431	578	475	387	521	624	550	599	444	640	498	575	639	465	625	555	390	391	425	300	432	350	531	513	576	780	995	737	504	515	640	745	597	783	726	549	485	453	395	551
64784	CRTC3	CRTC3_sg10	174	178	267	182	307	279	226	201	328	231	154	192	275	210	229	182	269	190	227	274	208	256	260	253	151	169	197	178	187	186	211	247	320	393	337	207	293	336	325	318	385	318	197	249	181	194	223
64784	CRTC3	CRTC3_sg2	205	168	218	196	197	225	116	170	259	233	107	205	239	186	261	193	268	178	289	283	227	252	228	134	151	145	133	161	171	247	257	312	296	441	319	216	307	308	293	332	314	256	228	161	221	196	220
64784	CRTC3	CRTC3_sg3	258	194	314	209	300	433	226	212	345	218	215	221	294	258	274	196	278	288	271	278	255	354	245	180	177	203	163	160	231	202	250	302	370	514	414	269	315	317	420	345	438	466	315	261	299	214	306
64784	CRTC3	CRTC3_sg4	301	315	385	283	425	453	328	271	360	352	328	365	314	312	387	267	435	290	334	372	316	401	339	278	277	247	136	326	303	432	335	378	495	717	472	338	466	442	484	366	486	458	300	322	307	352	445
64784	CRTC3	CRTC3_sg5	759	665	842	694	864	1029	783	759	972	901	733	827	990	777	889	710	1019	855	832	899	767	1090	788	575	610	683	465	750	541	842	817	888	1304	1635	1119	953	1077	1099	931	884	1241	1151	906	751	668	706	946
64784	CRTC3	CRTC3_sg6	440	370	561	433	572	646	400	341	553	420	328	542	589	482	483	394	651	480	499	488	403	537	411	419	382	350	250	382	432	558	446	472	743	776	671	511	615	572	696	428	687	633	461	545	408	409	509
64784	CRTC3	CRTC3_sg7	442	316	456	336	428	563	329	308	433	421	351	393	499	382	517	381	604	415	382	591	446	530	460	342	354	316	220	318	328	429	440	551	750	732	657	448	629	599	670	628	707	728	474	390	384	446	511
64784	CRTC3	CRTC3_sg8	492	439	565	490	483	665	479	449	647	593	442	548	634	496	552	468	579	528	520	620	458	603	499	352	305	378	298	386	387	581	508	641	742	875	786	464	613	676	649	611	786	669	515	471	490	561	556
64784	CRTC3	CRTC3_sg9	961	840	1190	1004	1135	1326	850	793	1079	1117	786	1142	1187	1027	1046	849	1392	1072	1105	1281	1043	1374	925	800	742	785	572	838	817	1161	1174	1206	1612	1877	1394	993	1495	1237	1611	1177	1618	1484	1031	845	1027	1034	1029
9946	CRYZL1	CRYZL1_sg1	255	300	330	261	409	336	306	265	352	344	281	307	382	369	377	298	483	282	321	367	262	455	322	279	237	256	155	287	299	427	389	359	520	633	453	353	413	399	414	411	589	391	257	277	336	334	353
9946	CRYZL1	CRYZL1_sg10	599	497	627	522	607	800	481	528	817	636	603	627	646	606	612	554	705	617	593	655	594	867	525	615	490	560	382	545	521	649	632	695	969	1166	862	672	759	712	797	671	743	727	777	644	540	532	679
9946	CRYZL1	CRYZL1_sg11	177	130	318	218	234	299	218	201	263	271	184	191	256	168	241	220	325	190	288	345	321	301	179	229	168	244	175	162	249	233	294	332	412	392	358	238	259	222	306	276	368	332	247	297	197	298	229
9946	CRYZL1	CRYZL1_sg2	402	264	461	427	460	454	325	343	556	434	364	404	494	376	446	396	536	375	435	434	434	534	411	364	295	316	246	351	276	420	431	442	692	790	516	402	560	471	614	399	607	524	456	433	376	363	443
9946	CRYZL1	CRYZL1_sg3	210	213	260	161	261	314	229	190	253	208	156	214	295	173	218	147	241	280	251	284	235	286	201	235	158	236	121	184	219	228	226	301	382	363	325	288	317	207	325	231	373	237	273	215	220	180	254
9946	CRYZL1	CRYZL1_sg4	688	520	736	619	756	809	647	641	869	711	590	686	815	674	720	646	911	681	780	861	816	863	669	472	560	624	432	608	539	752	759	824	1184	1324	947	760	823	795	1072	901	1040	1059	714	856	635	584	937
9946	CRYZL1	CRYZL1_sg6	482	337	444	333	411	457	336	369	492	345	314	504	465	392	464	383	500	377	472	500	406	493	314	387	292	341	272	319	304	478	465	543	599	757	560	425	491	502	536	474	603	582	510	396	395	346	470
9946	CRYZL1	CRYZL1_sg7	338	286	471	348	329	504	338	294	540	390	260	401	397	389	382	281	426	403	434	447	421	437	348	340	267	337	169	272	265	364	370	463	545	633	514	387	376	456	542	390	440	563	405	382	324	287	390
9946	CRYZL1	CRYZL1_sg8	357	338	436	338	375	491	300	400	458	456	442	344	429	419	426	352	546	450	382	466	385	423	441	321	374	317	220	338	372	463	431	473	633	655	666	382	565	480	603	425	533	506	377	401	297	399	419
9946	CRYZL1	CRYZL1_sg9	230	194	330	155	290	286	256	175	353	223	209	262	320	213	248	264	309	221	264	289	240	248	183	207	184	143	127	178	236	278	246	275	383	426	393	292	321	302	379	312	415	270	338	179	231	225	319
1457	CSNK2A1	CSNK2A1_sg1	335	253	306	226	300	423	217	259	320	283	251	311	344	299	343	236	386	264	265	316	261	277	280	258	181	247	185	303	247	320	309	335	350	516	451	340	397	340	456	333	438	377	314	305	262	258	347
1457	CSNK2A1	CSNK2A1_sg10	276	250	372	302	362	411	402	346	438	430	318	495	417	368	423	328	462	360	287	347	252	382	321	412	325	344	313	370	445	313	344	444	558	797	545	356	339	328	204	326	288	301	430	294	212	375	351
1457	CSNK2A1	CSNK2A1_sg2	442	302	459	374	462	559	414	667	632	693	484	659	644	500	548	530	706	509	452	578	426	546	466	577	478	514	389	576	388	441	536	691	946	1147	766	515	508	311	387	404	452	502	591	584	394	530	557
1457	CSNK2A1	CSNK2A1_sg3	956	742	1032	871	1125	1341	920	833	1159	1068	843	1091	1236	908	1051	856	1391	1009	1075	1282	1066	1294	974	1017	731	936	624	923	922	1212	1110	1180	1665	1944	1495	1161	1167	1038	1263	1153	1619	1212	1200	867	915	1073	1131
1457	CSNK2A1	CSNK2A1_sg4	389	392	550	327	540	549	490	408	714	505	441	574	626	476	571	380	656	509	494	565	529	629	403	473	445	428	361	459	412	501	552	629	816	957	688	547	684	611	538	424	744	625	597	473	533	408	555
1457	CSNK2A1	CSNK2A1_sg5	656	506	702	597	659	803	724	592	877	855	538	824	781	735	753	601	934	726	727	889	757	796	739	713	668	690	482	609	666	773	806	1022	1148	1290	1081	889	556	733	649	543	820	745	688	714	527	655	698
1457	CSNK2A1	CSNK2A1_sg6	717	549	920	653	869	1005	649	727	964	831	711	770	879	790	877	673	1008	803	884	1101	864	933	746	714	652	671	534	737	731	860	880	1021	1293	1599	1177	912	956	855	1068	776	1177	941	712	733	660	722	805
1457	CSNK2A1	CSNK2A1_sg7	307	249	243	242	358	349	379	326	451	497	321	387	363	417	377	369	490	380	391	356	310	395	369	391	350	483	251	370	419	288	372	515	630	694	558	420	362	300	296	268	323	301	412	402	297	323	368
1457	CSNK2A1	CSNK2A1_sg8	542	482	734	509	689	724	516	528	763	743	459	610	749	581	690	495	843	631	656	718	543	802	581	473	526	547	366	470	469	616	649	694	881	1114	952	647	730	693	891	650	954	813	607	603	523	586	669
1457	CSNK2A1	CSNK2A1_sg9	95	97	110	70	88	155	78	103	124	97	99	149	121	124	143	101	137	138	116	104	76	156	116	90	90	103	80	67	145	91	106	145	198	232	168	107	64	110	119	115	87	168	94	133	95	84	120
1460	CSNK2B	CSNK2B_sg1	449	358	497	389	531	599	484	360	622	557	459	596	534	477	444	443	618	511	489	499	487	522	464	456	366	428	322	427	502	455	514	567	768	900	694	551	470	576	520	488	707	559	452	438	355	539	431
1460	CSNK2B	CSNK2B_sg10	171	129	182	179	226	192	363	400	475	542	358	469	327	287	290	278	336	302	153	162	118	214	143	452	316	350	267	428	449	169	219	286	493	534	428	281	118	75	100	99	186	107	177	200	66	203	178
1460	CSNK2B	CSNK2B_sg2	412	335	425	429	365	431	806	794	1126	972	761	1059	744	581	609	495	735	637	392	433	364	445	373	891	760	845	655	827	814	418	495	776	885	1125	841	630	308	250	232	280	332	316	398	421	303	344	338
1460	CSNK2B	CSNK2B_sg3	175	135	184	226	205	234	487	399	548	555	455	547	366	289	300	253	330	280	174	203	158	228	192	354	298	383	241	389	426	259	269	344	377	528	358	310	148	115	126	76	127	89	232	248	144	247	224
1460	CSNK2B	CSNK2B_sg4	257	176	233	182	250	281	493	360	590	519	324	573	421	351	343	292	460	333	264	280	202	298	274	547	369	389	277	481	394	294	313	373	514	616	466	357	141	209	68	145	249	225	249	206	130	245	224
1460	CSNK2B	CSNK2B_sg5	240	201	201	234	255	262	311	403	618	531	345	385	332	293	296	262	375	354	266	231	200	347	217	369	331	367	290	384	360	231	289	364	496	632	467	354	223	197	238	181	277	275	307	249	231	261	338
1460	CSNK2B	CSNK2B_sg6	99	63	93	67	62	113	102	131	201	153	120	181	139	98	89	86	153	69	87	114	97	120	89	104	119	149	86	109	134	94	117	118	141	183	162	111	57	84	24	51	76	61	124	72	77	68	122
1460	CSNK2B	CSNK2B_sg7	386	355	395	465	469	504	420	364	653	550	400	474	516	461	465	364	488	494	486	577	422	490	427	312	425	373	314	361	284	461	533	524	649	823	708	445	589	577	563	434	672	731	396	443	447	388	472
1460	CSNK2B	CSNK2B_sg8	67	47	74	80	76	66	145	143	215	203	160	240	137	77	106	96	131	87	53	52	64	102	105	141	87	99	106	172	150	87	128	100	169	170	167	135	42	55	19	68	87	47	91	59	41	69	75
1460	CSNK2B	CSNK2B_sg9	169	129	167	187	211	208	350	324	501	455	310	389	276	213	240	198	286	240	170	173	115	212	165	357	299	353	238	308	352	184	188	266	378	429	349	234	104	150	91	70	177	103	140	147	73	191	154
8065	CUL5	CUL5_sg1	497	389	697	437	556	752	682	739	970	896	673	754	837	725	832	669	959	673	771	803	626	727	618	746	541	707	517	670	672	727	863	972	1101	1465	985	765	831	620	890	567	889	704	879	917	973	805	1033
8065	CUL5	CUL5_sg10	398	359	464	406	481	441	635	427	726	626	482	699	611	499	551	490	661	559	420	628	477	567	459	559	407	542	351	491	531	576	486	669	794	985	822	582	480	496	579	361	675	462	628	655	567	593	656
8065	CUL5	CUL5_sg2	159	151	297	132	242	267	186	311	308	255	206	222	258	251	286	204	329	228	308	243	236	236	246	245	199	233	162	225	185	243	227	336	441	436	361	284	256	249	400	185	281	279	357	337	258	287	341
8065	CUL5	CUL5_sg3	242	226	331	156	311	332	281	273	432	376	304	349	359	258	344	303	397	322	251	287	254	269	307	307	282	259	183	305	319	304	286	406	411	531	502	343	364	279	393	282	381	312	296	346	404	285	386
8065	CUL5	CUL5_sg4	390	297	406	314	397	445	531	477	679	579	430	481	517	509	527	412	658	484	440	466	380	459	414	383	431	505	378	346	475	510	481	592	818	953	687	498	526	528	638	402	728	489	613	676	628	496	762
8065	CUL5	CUL5_sg5	205	210	284	287	267	317	270	288	394	394	289	373	364	286	280	292	379	327	265	376	283	328	275	258	322	360	172	373	328	273	353	406	568	617	465	353	401	233	400	311	351	399	452	309	330	347	422
8065	CUL5	CUL5_sg6	335	329	488	303	411	603	462	430	768	579	461	571	557	471	547	449	700	522	501	647	452	499	440	484	495	534	383	474	470	515	522	664	811	948	690	507	516	525	631	421	705	539	681	618	629	525	750
8065	CUL5	CUL5_sg7	199	181	196	200	205	272	194	235	301	321	218	236	255	227	242	210	350	222	188	269	203	231	179	220	212	224	158	224	145	259	229	277	401	496	384	223	237	233	284	186	324	278	391	340	272	294	436
8065	CUL5	CUL5_sg8	122	157	125	123	123	80	174	152	200	120	136	144	254	194	80	54	91	75	158	139	141	176	133	135	47	91	80	121	140	127	63	108	276	134	119	166	81	129	147	186	158	174	178	162	152	259	79
8065	CUL5	CUL5_sg9	240	214	360	193	259	291	303	311	404	314	356	356	331	384	384	267	393	316	307	388	319	284	225	370	264	355	327	256	324	341	384	442	554	508	458	356	307	329	417	272	285	265	410	474	344	360	425
9820	CUL7	CUL7_sg1	312	304	331	297	341	400	282	238	357	325	281	287	361	304	321	267	403	306	410	382	340	340	395	207	196	217	171	373	225	336	297	355	484	631	581	356	356	447	438	366	457	396	301	270	236	273	308
9820	CUL7	CUL7_sg10	187	130	102	105	133	218	166	144	46	181	142	136	146	186	87	120	190	133	88	106	90	205	98	55	45	44	56	108	52	157	97	119	151	367	121	110	239	151	55	131	208	122	147	120	62	108	172
9820	CUL7	CUL7_sg2	422	365	563	412	480	647	390	368	543	441	355	478	552	470	572	349	566	464	519	614	536	555	452	460	299	365	278	383	315	546	512	549	769	918	694	551	620	690	814	568	716	597	509	500	447	388	460
9820	CUL7	CUL7_sg3	662	636	819	643	802	936	507	512	807	720	604	675	837	654	726	651	926	784	654	958	834	841	663	535	535	583	388	597	642	784	726	892	1149	1310	949	775	906	862	961	918	1080	1002	671	597	798	646	785
9820	CUL7	CUL7_sg4	318	291	354	297	366	470	321	280	409	358	334	297	382	321	371	326	433	287	427	427	329	442	278	299	265	254	204	267	298	399	367	414	570	663	500	411	412	432	493	445	508	442	377	323	347	331	420
9820	CUL7	CUL7_sg5	301	259	473	301	377	433	231	327	532	320	224	358	423	297	406	286	452	339	372	450	376	480	391	346	184	281	221	230	276	378	370	436	540	654	466	390	471	486	604	408	594	435	263	272	335	329	346
9820	CUL7	CUL7_sg6	351	331	430	419	474	564	305	375	427	460	317	394	456	443	458	397	525	402	391	525	469	434	421	333	277	290	208	313	353	446	370	470	640	708	635	465	467	425	598	438	517	420	399	360	281	354	378
9820	CUL7	CUL7_sg7	280	147	300	287	309	329	236	262	346	384	173	275	341	263	277	229	335	254	299	370	206	353	224	350	209	179	137	232	286	331	286	311	443	516	402	302	481	294	302	365	416	381	327	297	214	261	346
9820	CUL7	CUL7_sg8	881	614	1108	751	1063	1066	738	604	938	908	612	954	954	784	833	793	1003	808	1022	1095	915	955	856	677	587	623	500	682	669	988	924	942	1318	1575	1285	888	931	921	1232	814	1383	1111	817	642	662	660	907
9820	CUL7	CUL7_sg9	173	97	198	167	131	193	192	157	183	127	121	182	225	174	152	168	254	204	157	222	204	253	147	126	82	152	140	136	188	143	164	199	252	292	248	160	176	208	272	214	313	227	170	235	176	162	153
1523	CUX1	CUX1_sg1	262	140	256	219	230	229	163	185	260	168	205	259	229	245	272	189	262	231	325	202	225	249	228	200	147	187	133	176	135	235	266	258	379	361	349	268	223	172	289	261	270	206	228	181	151	135	179
1523	CUX1	CUX1_sg10	179	104	155	112	168	211	146	144	132	207	141	186	185	176	198	132	210	176	146	210	175	232	193	127	94	107	117	142	140	183	159	179	277	391	264	192	193	150	196	95	196	219	176	118	105	106	194
1523	CUX1	CUX1_sg2	309	284	505	338	323	325	294	276	333	400	239	362	382	345	395	294	444	329	354	373	348	421	304	213	249	307	272	302	266	374	342	436	553	636	484	348	270	436	454	276	448	385	300	318	286	263	268
1523	CUX1	CUX1_sg3	289	197	286	218	232	312	237	205	321	260	126	280	277	256	300	254	321	281	241	366	272	280	282	232	161	222	158	200	220	284	303	259	351	472	376	322	267	231	326	273	313	243	266	219	168	177	230
1523	CUX1	CUX1_sg4	43	15	23	20	20	46	46	9	4	42	25	24	28	17	16	28	31	31	22	17	13	37	18	9	5	15	18	17	15	18	21	29	40	48	28	18	26	37	37	6	20	52	26	13	6	34	15
1523	CUX1	CUX1_sg5	580	393	538	372	586	657	423	391	586	486	440	533	644	595	582	484	657	587	550	596	512	589	508	344	415	431	332	358	370	550	541	632	721	1078	782	607	610	496	678	560	804	467	557	444	390	358	486
1523	CUX1	CUX1_sg6	184	124	201	153	185	243	178	166	256	194	175	154	203	200	201	150	197	172	213	160	128	228	179	119	92	171	145	140	127	188	182	256	297	380	274	189	234	221	281	197	257	285	155	196	156	124	201
1523	CUX1	CUX1_sg7	600	637	844	708	635	813	565	473	764	681	523	644	819	718	755	633	899	727	853	751	735	840	684	506	439	560	322	531	615	765	718	892	1034	1262	1006	705	812	705	993	717	916	754	634	511	412	493	571
1523	CUX1	CUX1_sg8	197	223	287	184	295	333	236	190	264	243	213	219	258	231	256	209	279	225	256	281	210	251	243	200	197	167	160	194	201	312	239	269	310	458	329	254	273	305	360	249	341	347	247	183	167	141	195
1523	CUX1	CUX1_sg9	71	82	97	69	87	84	72	115	75	81	73	121	111	83	100	53	117	101	118	89	93	85	80	63	111	80	66	45	63	107	99	103	140	134	125	93	107	101	128	72	145	134	71	93	85	65	141
51167	CYB5R4	CYB5R4_sg1	451	456	446	406	503	591	412	482	497	534	545	482	572	594	471	391	636	532	533	719	548	458	526	341	319	529	302	389	307	476	609	715	888	902	725	466	431	439	293	328	438	360	397	442	251	420	435
51167	CYB5R4	CYB5R4_sg10	332	274	265	263	358	275	320	335	295	378	344	323	329	336	268	254	430	260	332	423	326	317	287	128	246	321	212	291	250	254	371	486	535	535	449	336	247	286	172	178	292	165	343	365	141	246	329
51167	CYB5R4	CYB5R4_sg2	625	451	556	424	799	621	514	571	566	546	567	593	704	616	581	561	884	587	701	718	644	627	681	335	429	447	393	499	373	571	553	847	1016	1003	726	528	630	575	484	383	776	418	556	541	293	387	587
51167	CYB5R4	CYB5R4_sg3	138	177	178	178	213	150	180	156	213	173	149	153	225	194	152	174	242	153	235	235	158	258	157	146	134	120	137	171	104	198	215	219	342	338	249	182	244	197	161	148	266	137	204	176	117	149	166
51167	CYB5R4	CYB5R4_sg4	349	323	344	296	394	449	385	389	347	396	365	524	454	414	339	340	582	369	417	464	384	419	365	287	275	368	259	435	218	395	357	534	617	729	488	379	282	302	205	236	449	346	383	363	161	290	389
51167	CYB5R4	CYB5R4_sg5	615	499	675	528	797	737	554	480	568	567	403	726	774	617	655	580	852	649	637	715	613	694	587	394	350	569	289	491	433	502	684	760	1037	1251	842	662	869	804	636	652	1029	771	694	598	416	544	626
51167	CYB5R4	CYB5R4_sg6	128	108	149	134	145	173	79	139	158	166	132	197	171	146	140	149	179	133	138	161	162	156	136	177	123	144	61	138	145	168	181	168	202	325	249	155	182	170	208	135	237	174	167	122	90	145	143
51167	CYB5R4	CYB5R4_sg7	396	314	429	333	386	480	387	366	393	431	446	415	464	415	451	367	545	410	402	550	429	431	377	261	230	303	240	304	256	458	441	526	658	788	564	437	437	422	429	416	649	469	455	374	161	299	383
51167	CYB5R4	CYB5R4_sg8	518	451	682	523	686	824	619	658	664	735	548	690	828	655	655	611	918	732	763	852	744	717	660	460	570	611	444	507	483	604	711	919	1131	1296	1020	725	854	790	828	767	1077	841	777	824	633	558	772
51167	CYB5R4	CYB5R4_sg9	112	114	109	148	153	133	106	102	153	171	123	128	175	175	134	119	195	126	136	176	130	172	107	64	85	79	85	130	105	129	103	125	257	239	183	116	194	225	141	180	113	124	117	93	72	131	126
10800	CYSLTR1	CYSLTR1_sg1	219	194	267	173	267	308	253	205	255	239	173	201	323	201	253	213	300	307	242	327	224	339	199	183	147	207	140	165	229	290	258	292	387	473	361	253	386	302	407	283	352	296	277	220	169	243	243
10800	CYSLTR1	CYSLTR1_sg10	490	451	641	518	525	741	480	481	577	547	365	601	636	551	583	498	696	552	537	649	515	607	553	450	358	540	378	475	442	574	557	662	886	978	793	557	567	686	732	522	713	826	560	477	480	514	584
10800	CYSLTR1	CYSLTR1_sg2	314	266	360	266	340	357	315	340	353	310	201	341	422	318	331	282	415	316	275	377	285	372	255	211	242	224	210	322	276	385	357	389	521	606	442	355	528	425	512	371	490	486	288	307	346	292	292
10800	CYSLTR1	CYSLTR1_sg3	813	890	1032	866	997	1218	773	747	1082	979	906	979	1012	922	1053	825	1162	910	1122	1095	845	1126	963	740	663	716	422	866	715	1051	933	1003	1355	1699	1393	847	1169	1215	1517	1069	1346	1264	859	998	894	825	988
10800	CYSLTR1	CYSLTR1_sg4	191	176	209	209	216	261	143	148	234	167	130	195	241	183	178	153	281	240	176	261	214	276	165	202	204	167	93	161	169	221	179	220	286	408	306	243	275	247	255	183	317	280	224	210	170	223	210
10800	CYSLTR1	CYSLTR1_sg5	536	407	677	558	562	714	491	429	728	522	446	547	628	609	666	513	800	547	634	692	669	670	531	544	526	551	310	564	485	631	632	767	983	1125	823	627	799	645	950	739	834	723	696	567	588	476	661
10800	CYSLTR1	CYSLTR1_sg6	413	309	561	395	435	571	320	357	458	396	279	418	503	404	472	379	565	408	384	462	462	448	349	386	332	356	210	363	270	471	440	548	691	700	528	445	514	446	579	475	611	625	419	390	405	391	391
10800	CYSLTR1	CYSLTR1_sg7	669	542	746	544	738	786	567	467	795	695	492	693	832	692	761	611	881	748	625	797	535	946	630	610	513	582	505	591	567	732	673	817	1086	1403	1001	839	872	834	1010	727	1028	935	741	593	626	626	700
10800	CYSLTR1	CYSLTR1_sg8	312	275	420	233	402	480	311	272	421	428	251	321	373	415	388	313	441	347	400	473	276	435	322	350	273	311	144	243	248	373	328	364	599	535	483	360	466	479	516	437	517	439	343	324	326	342	416
10800	CYSLTR1	CYSLTR1_sg9	760	653	890	681	907	940	684	609	890	796	605	799	907	729	846	722	994	786	798	1039	807	862	977	659	522	680	408	609	706	870	897	933	1216	1375	1112	852	983	947	1046	930	1180	890	958	668	609	705	983
79007	DBNDD1	DBNDD1_sg1	339	262	380	222	239	298	256	223	341	297	198	319	335	259	337	251	308	299	342	344	352	375	267	219	212	210	199	203	222	289	340	304	520	501	463	318	467	301	445	341	420	471	354	265	333	261	283
79007	DBNDD1	DBNDD1_sg10	210	155	263	259	183	267	138	122	266	195	169	161	256	182	244	193	237	191	256	331	229	265	190	156	134	188	148	209	203	278	204	274	338	407	350	227	191	246	248	186	210	257	222	147	189	127	231
79007	DBNDD1	DBNDD1_sg2	158	149	217	142	213	200	134	150	147	174	70	155	166	153	159	153	181	128	179	217	162	103	183	129	111	116	126	165	150	178	157	167	302	270	245	122	205	264	219	179	210	220	120	134	161	134	172
79007	DBNDD1	DBNDD1_sg3	333	301	454	345	326	559	394	309	587	425	237	421	493	392	523	320	478	394	455	431	405	491	410	408	301	299	288	310	377	467	470	497	688	793	647	483	541	458	631	380	546	541	403	385	421	337	431
79007	DBNDD1	DBNDD1_sg4	958	848	1144	825	1156	1349	832	815	1170	1021	891	1048	1101	1026	1074	834	1225	1091	1140	1208	1100	1369	1004	920	733	773	561	879	942	1102	1107	1218	1850	1952	1375	1163	1213	1145	1713	1120	1494	1433	968	912	1009	940	1131
79007	DBNDD1	DBNDD1_sg5	240	192	317	239	309	394	260	239	356	358	234	300	326	240	318	291	343	255	412	358	280	323	299	286	267	218	203	214	265	318	314	330	440	539	438	359	326	264	491	290	410	363	247	249	270	275	329
79007	DBNDD1	DBNDD1_sg6	187	170	200	163	138	265	142	120	95	159	112	124	224	148	151	131	176	192	194	199	164	252	205	106	133	95	71	179	125	213	200	190	222	305	240	179	96	156	170	163	170	206	125	141	87	102	166
79007	DBNDD1	DBNDD1_sg7	383	367	474	378	358	478	332	302	497	339	407	475	475	336	469	349	554	408	365	520	458	438	400	299	286	349	191	319	315	461	369	455	560	730	649	413	538	455	557	376	558	485	365	376	350	242	443
79007	DBNDD1	DBNDD1_sg8	105	150	198	111	167	181	133	105	243	132	96	161	125	113	134	134	156	103	93	154	150	153	98	84	83	103	95	130	102	182	116	169	191	205	178	147	114	120	209	126	210	177	124	98	141	135	137
79007	DBNDD1	DBNDD1_sg9	575	527	685	617	646	823	489	494	860	617	520	713	773	612	706	551	753	640	767	796	677	754	624	639	510	574	356	509	569	648	725	715	1079	1200	943	702	761	773	995	751	907	917	746	570	685	632	789
10238	DCAF7	DCAF7_sg1	70	89	84	68	89	68	89	128	116	112	113	128	108	93	112	87	117	78	68	54	87	106	64	129	95	119	79	96	135	76	77	82	149	173	152	109	56	74	83	35	98	88	57	73	57	55	106
10238	DCAF7	DCAF7_sg10	156	100	119	106	113	140	199	206	320	214	176	280	183	174	188	167	221	142	147	165	119	198	145	251	192	173	137	148	304	165	164	170	307	281	340	210	127	131	121	91	125	108	169	194	171	159	179
10238	DCAF7	DCAF7_sg2	149	105	159	141	134	135	193	201	373	262	118	195	252	136	185	142	214	145	168	167	175	168	157	188	209	218	157	166	283	149	168	227	263	310	344	235	145	70	102	165	127	136	149	97	150	134	178
10238	DCAF7	DCAF7_sg3	213	146	215	247	185	300	275	209	298	360	219	295	295	230	238	214	302	230	309	221	155	252	183	290	202	204	151	238	281	198	252	241	332	478	395	216	212	173	151	228	300	303	201	240	203	236	295
10238	DCAF7	DCAF7_sg4	170	154	256	243	257	238	326	267	471	336	280	370	308	258	288	246	393	307	262	313	230	204	212	324	227	273	236	245	370	236	269	299	472	418	509	326	203	160	218	205	216	266	231	224	227	233	301
10238	DCAF7	DCAF7_sg5	318	227	276	215	267	373	275	243	318	255	222	298	307	252	292	215	358	258	279	393	289	305	236	233	219	247	185	219	235	303	298	358	455	466	377	305	375	309	363	336	465	382	292	293	303	270	343
10238	DCAF7	DCAF7_sg6	295	201	329	221	338	401	262	204	332	294	228	319	319	270	338	213	387	305	281	331	282	391	280	322	288	267	146	218	233	339	309	376	459	486	435	308	363	323	400	303	446	355	269	209	319	248	309
10238	DCAF7	DCAF7_sg7	61	47	52	44	36	48	96	73	85	62	71	82	79	78	86	47	78	63	45	65	47	58	65	67	54	57	61	68	74	37	79	67	86	96	105	75	54	45	39	13	70	83	47	72	51	53	43
10238	DCAF7	DCAF7_sg8	56	57	64	72	53	77	64	59	96	87	65	107	100	70	80	77	93	59	118	119	79	103	72	105	83	60	60	108	95	67	70	99	120	173	173	91	74	67	55	74	55	61	84	51	55	62	114
10238	DCAF7	DCAF7_sg9	57	41	71	81	35	78	81	88	119	103	75	143	94	58	74	43	81	115	77	68	37	87	41	83	98	77	48	50	77	51	65	85	83	89	74	67	39	52	112	31	46	32	35	51	84	66	79
54165	DCUN1D1	DCUN1D1_sg1	226	202	380	230	330	325	338	253	410	335	250	285	332	300	360	280	408	300	357	336	340	323	289	311	265	240	244	278	332	341	400	356	534	562	525	300	408	365	430	279	424	291	429	236	388	294	370
54165	DCUN1D1	DCUN1D1_sg10	214	155	304	169	321	307	218	202	356	251	194	276	267	260	292	248	308	231	233	331	271	256	248	242	158	229	186	247	249	237	294	300	438	464	421	321	344	229	437	297	461	328	355	310	284	248	248
54165	DCUN1D1	DCUN1D1_sg2	207	166	212	171	262	247	207	208	320	288	202	281	275	257	265	213	323	229	333	216	220	237	170	205	183	198	172	150	211	201	241	272	427	497	338	242	260	285	280	278	350	234	231	277	258	226	278
54165	DCUN1D1	DCUN1D1_sg3	246	202	398	196	234	310	230	268	371	366	213	250	313	279	342	229	330	269	348	341	221	342	276	247	189	247	177	235	216	347	333	328	516	547	422	302	351	334	323	303	339	279	339	330	210	273	259
54165	DCUN1D1	DCUN1D1_sg4	615	543	891	578	748	910	741	561	831	781	601	866	936	655	781	710	878	691	740	800	690	782	752	687	574	663	458	541	582	817	764	891	1150	1314	1082	854	995	866	1099	778	1095	876	918	752	761	626	901
54165	DCUN1D1	DCUN1D1_sg5	266	184	253	178	308	288	233	129	272	250	138	300	325	234	293	227	326	225	240	230	300	333	264	223	148	192	148	241	164	328	284	265	429	453	340	276	280	226	356	185	317	333	331	208	223	161	235
54165	DCUN1D1	DCUN1D1_sg6	377	320	449	255	405	340	388	297	470	400	319	453	489	364	403	325	527	368	438	389	370	406	273	276	268	348	213	269	307	368	377	505	573	764	519	378	544	528	571	435	562	361	561	319	338	365	465
54165	DCUN1D1	DCUN1D1_sg7	466	386	456	387	536	586	458	400	722	595	383	687	583	526	597	453	729	583	455	563	530	577	443	402	365	420	384	457	497	525	536	641	732	986	730	535	618	563	623	583	831	673	588	584	581	514	578
54165	DCUN1D1	DCUN1D1_sg8	400	363	510	289	459	564	443	424	560	500	294	485	577	457	531	394	496	488	423	513	443	537	360	403	418	434	360	451	397	358	491	582	838	914	622	490	511	494	725	489	726	645	545	584	566	378	491
54165	DCUN1D1	DCUN1D1_sg9	138	94	145	100	133	200	195	79	165	204	83	181	163	147	203	105	173	163	151	147	97	129	133	123	102	138	47	109	130	122	185	135	222	257	185	97	149	123	225	133	196	139	189	136	185	163	148
57062	DDX24	DDX24_sg1	117	85	114	148	114	133	160	111	71	119	111	86	185	110	93	85	150	94	65	113	92	118	79	52	66	44	55	103	34	50	66	86	109	183	93	73	144	120	60	111	162	89	133	130	44	97	131
57062	DDX24	DDX24_sg10	58	42	43	52	71	54	48	74	50	99	55	46	75	73	49	79	77	48	97	66	58	93	63	57	38	54	21	48	27	62	52	61	49	119	90	62	74	71	58	49	69	63	79	85	13	58	44
57062	DDX24	DDX24_sg2	660	436	571	524	676	695	440	539	532	551	463	510	622	609	532	530	754	593	562	682	611	675	637	390	359	430	284	456	405	608	532	690	709	1083	787	533	784	634	780	643	847	756	538	547	345	399	648
57062	DDX24	DDX24_sg3	120	104	109	104	138	124	123	73	85	103	103	101	149	112	90	100	189	112	85	99	105	158	66	62	89	70	47	94	78	85	132	94	150	188	111	112	98	147	149	182	200	99	120	135	102	86	149
57062	DDX24	DDX24_sg4	167	158	203	122	155	214	103	136	104	141	104	185	156	111	118	118	178	162	158	266	149	230	157	84	68	92	70	171	78	124	141	130	198	279	216	125	127	121	153	145	197	162	166	172	41	131	176
57062	DDX24	DDX24_sg5	96	93	73	67	106	119	86	92	121	109	102	90	111	133	70	88	128	107	75	70	95	105	84	46	58	58	70	52	23	127	60	94	132	162	99	104	116	118	63	171	148	122	76	62	57	107	117
57062	DDX24	DDX24_sg6	56	42	51	74	52	77	26	27	15	45	73	61	41	56	34	42	49	53	54	52	15	69	52	21	8	21	14	44	NA	47	34	41	30	71	27	23	71	70	36	53	44	47	49	25	12	50	40
57062	DDX24	DDX24_sg7	232	217	234	180	254	266	283	235	258	261	275	250	324	235	217	225	392	225	196	238	182	310	236	135	171	115	121	210	147	256	228	202	272	455	269	223	325	336	297	224	271	321	303	255	174	288	281
57062	DDX24	DDX24_sg8	126	124	87	75	105	169	83	109	121	150	121	150	132	96	51	89	148	100	47	76	31	137	68	22	21	35	27	105	34	58	64	59	84	199	66	73	112	162	94	134	146	136	104	66	109	93	139
57062	DDX24	DDX24_sg9	389	287	431	320	404	433	346	311	366	350	310	528	424	356	400	341	513	438	386	486	350	452	346	324	233	305	224	254	353	395	382	400	545	652	580	373	413	371	374	361	425	488	281	293	257	316	418
11325	DDX42	DDX42_sg1	390	313	375	374	444	502	255	214	296	314	205	324	384	291	389	351	463	367	406	515	376	506	414	255	195	172	186	304	235	417	378	404	515	708	558	445	325	348	297	365	499	416	265	249	124	319	387
11325	DDX42	DDX42_sg10	344	244	389	301	383	481	259	218	301	274	296	294	344	365	389	306	377	311	362	358	319	364	369	192	208	181	140	201	239	365	306	379	483	561	536	386	257	310	389	321	532	470	270	248	226	198	279
11325	DDX42	DDX42_sg2	495	430	630	384	469	623	450	324	430	550	326	406	545	496	418	398	587	372	459	628	427	631	494	258	257	267	259	370	262	532	487	524	771	921	714	509	592	583	487	519	561	558	372	314	264	421	413
11325	DDX42	DDX42_sg3	202	178	272	258	241	344	186	172	209	180	131	199	266	176	242	186	258	251	249	250	309	277	271	157	112	193	88	157	186	241	218	280	361	391	443	297	143	178	231	199	284	350	165	112	110	119	133
11325	DDX42	DDX42_sg4	136	91	116	155	129	197	120	56	81	100	57	91	147	92	94	84	131	79	126	151	100	178	130	74	66	42	53	78	84	163	102	132	166	221	163	106	147	122	109	108	174	100	78	51	49	38	120
11325	DDX42	DDX42_sg5	87	78	95	66	110	142	67	81	43	73	61	96	73	99	62	70	81	69	86	114	96	114	95	66	58	47	35	58	35	64	80	92	156	137	122	85	69	98	84	45	82	53	34	35	37	54	54
11325	DDX42	DDX42_sg6	115	53	118	69	99	95	63	85	70	80	67	95	122	74	103	74	127	81	106	103	119	125	128	64	65	61	45	66	41	73	103	121	104	200	139	101	126	52	104	89	65	106	81	72	35	115	90
11325	DDX42	DDX42_sg7	782	672	755	653	858	1006	544	580	863	713	674	720	871	766	838	674	961	695	931	904	912	987	759	634	502	575	458	640	582	1001	853	883	1282	1370	1067	877	934	898	1054	859	1290	1004	698	728	689	612	851
11325	DDX42	DDX42_sg8	362	369	441	391	468	457	320	309	354	377	307	357	442	389	375	337	446	414	438	469	369	493	343	274	181	227	202	276	246	469	410	468	599	738	580	377	416	353	428	356	541	444	251	261	309	243	340
11325	DDX42	DDX42_sg9	401	357	649	366	495	555	368	414	634	435	396	499	524	447	489	409	599	497	490	612	476	578	483	358	325	360	226	380	428	491	497	598	771	878	675	486	533	454	727	447	615	482	394	412	338	322	401
8560	DEGS1	DEGS1_sg1	130	111	159	131	98	187	121	64	150	96	129	149	160	112	140	101	131	91	109	137	119	145	125	91	89	62	117	96	107	121	106	111	201	212	177	130	166	149	133	171	173	142	137	94	118	86	92
8560	DEGS1	DEGS1_sg10	319	277	383	263	347	413	283	265	404	355	328	295	378	320	393	272	450	287	353	332	360	392	362	227	243	303	245	224	276	352	317	361	537	518	552	398	495	409	422	389	493	400	305	352	392	234	385
8560	DEGS1	DEGS1_sg2	695	580	731	485	755	852	646	511	832	664	553	736	688	553	691	568	861	624	581	788	676	814	670	520	441	475	328	577	604	671	633	758	933	1155	992	689	689	687	857	794	966	853	801	718	468	621	854
8560	DEGS1	DEGS1_sg3	261	208	249	240	250	294	189	185	249	254	181	249	303	242	263	214	300	227	250	295	222	297	285	202	146	189	133	205	174	276	252	238	313	428	316	283	302	302	354	299	316	341	226	215	203	220	196
8560	DEGS1	DEGS1_sg4	317	311	487	358	419	477	337	310	598	360	265	384	409	409	444	344	490	388	473	522	435	444	365	308	277	373	258	323	364	462	420	421	664	681	577	405	474	471	551	508	490	478	452	347	358	424	451
8560	DEGS1	DEGS1_sg5	296	265	438	316	395	449	349	267	455	342	313	370	439	359	364	294	401	348	326	357	380	470	395	274	197	257	183	275	262	370	371	398	540	628	501	371	433	439	485	480	513	422	306	337	318	392	322
8560	DEGS1	DEGS1_sg6	290	259	383	241	408	389	262	233	274	325	283	350	351	273	360	235	386	361	301	448	343	472	312	221	237	253	185	256	259	358	305	390	542	540	430	359	387	409	597	427	523	440	308	254	283	281	360
8560	DEGS1	DEGS1_sg7	303	288	336	285	363	518	301	277	315	314	251	383	354	301	354	296	417	359	336	441	324	385	298	264	247	243	172	204	282	398	355	328	446	570	459	346	392	481	476	330	432	455	366	274	288	269	311
8560	DEGS1	DEGS1_sg8	348	282	411	301	343	447	270	288	441	358	210	394	443	285	405	316	349	311	300	390	429	379	359	303	217	240	196	251	254	377	359	351	595	603	512	346	400	500	471	441	480	399	357	263	323	321	438
8560	DEGS1	DEGS1_sg9	433	440	615	420	558	695	427	352	615	537	421	532	610	490	538	463	623	544	628	635	606	630	536	452	400	390	308	424	419	537	627	571	766	1009	761	550	626	704	771	562	759	796	506	486	495	483	568
54487	DGCR8	DGCR8_sg1	103	70	88	67	79	96	71	81	87	103	53	75	74	55	88	83	88	51	85	61	77	90	77	107	68	50	35	69	67	110	87	73	110	131	136	97	23	51	37	51	71	40	53	58	7	41	32
54487	DGCR8	DGCR8_sg10	293	229	257	373	291	431	284	254	395	309	319	358	316	261	282	257	433	334	298	341	267	300	295	213	239	209	194	176	229	269	296	341	437	566	498	363	324	311	305	412	363	390	259	351	207	262	369
54487	DGCR8	DGCR8_sg2	79	48	64	77	62	86	47	40	74	92	41	56	83	45	56	52	72	48	63	55	49	51	92	53	37	46	46	47	54	72	58	59	109	86	104	67	30	27	18	49	73	47	29	39	13	51	38
54487	DGCR8	DGCR8_sg3	347	243	229	278	276	297	172	195	235	274	133	206	302	223	282	257	379	229	268	275	251	295	268	250	197	228	149	210	210	306	250	323	371	465	426	282	218	155	145	184	250	241	161	131	67	147	148
54487	DGCR8	DGCR8_sg4	183	162	244	194	267	221	207	171	303	213	180	160	223	198	186	178	264	180	177	236	183	298	168	188	230	184	119	151	213	219	201	252	283	448	358	254	141	195	175	194	181	223	151	204	177	133	202
54487	DGCR8	DGCR8_sg5	74	26	92	53	65	71	62	33	33	101	38	61	52	55	62	69	78	43	58	100	37	70	83	60	28	45	23	70	47	67	76	45	81	93	76	55	43	57	45	39	58	74	48	27	37	93	58
54487	DGCR8	DGCR8_sg6	191	108	172	163	178	146	143	89	160	197	158	185	185	135	109	131	205	120	130	127	106	189	139	165	103	111	61	105	161	132	122	142	195	244	227	155	78	82	92	84	181	95	70	95	31	113	112
54487	DGCR8	DGCR8_sg7	74	60	88	87	96	119	104	67	122	49	55	78	88	61	73	75	74	108	76	83	101	103	107	73	79	58	51	70	55	67	65	76	112	143	92	100	73	78	46	114	102	81	119	43	45	56	52
54487	DGCR8	DGCR8_sg8	130	102	174	82	123	148	130	103	158	182	80	150	229	133	133	129	124	172	135	138	157	154	98	146	114	127	74	160	106	172	149	130	168	236	184	150	159	143	241	132	130	144	135	112	80	103	144
54487	DGCR8	DGCR8_sg9	135	77	130	87	117	141	138	82	114	113	146	133	131	101	144	85	178	98	107	102	104	156	111	120	109	97	61	74	154	111	100	106	128	209	208	103	66	79	94	60	112	115	85	80	56	57	116
9162	DGKI	DGKI_sg1	340	321	383	316	364	425	274	302	311	367	209	367	360	370	362	266	482	377	286	437	309	386	341	299	277	258	160	269	290	343	374	360	534	604	510	323	424	405	405	329	421	463	295	386	264	282	297
9162	DGKI	DGKI_sg10	376	353	597	356	488	537	299	373	516	516	345	537	500	444	528	439	537	474	439	491	469	501	388	281	275	410	198	351	324	525	460	485	661	819	553	468	447	644	682	513	641	631	486	379	452	347	523
9162	DGKI	DGKI_sg2	96	60	83	74	85	74	94	69	38	80	46	101	123	80	60	66	112	82	81	83	51	96	33	27	32	28	12	62	30	65	41	55	65	173	78	47	82	109	33	100	122	112	76	71	33	83	93
9162	DGKI	DGKI_sg3	123	93	151	98	186	163	87	74	158	75	57	126	154	115	118	86	187	113	181	136	112	130	77	106	89	93	51	91	133	95	158	151	207	196	189	117	181	111	172	106	191	130	86	115	97	91	168
9162	DGKI	DGKI_sg4	229	156	309	229	247	371	199	169	272	216	200	295	234	206	292	195	349	261	237	231	228	260	207	256	150	136	142	205	203	287	214	282	365	492	327	245	322	262	366	277	363	284	277	186	234	262	232
9162	DGKI	DGKI_sg5	285	247	429	236	292	315	238	229	308	268	177	305	288	276	270	188	308	251	393	343	255	291	220	206	226	165	200	178	228	272	327	295	418	490	413	269	432	344	456	294	415	299	273	307	201	238	321
9162	DGKI	DGKI_sg6	306	263	362	251	420	328	254	217	348	352	265	339	323	322	326	259	411	272	332	297	369	407	362	266	205	277	158	282	247	372	373	403	525	608	470	430	397	316	369	279	463	405	303	267	248	264	302
9162	DGKI	DGKI_sg7	141	91	187	91	166	196	115	107	147	149	95	155	156	128	160	130	205	142	123	204	155	161	140	156	127	123	46	98	136	153	168	187	250	241	218	162	154	150	252	127	202	243	162	117	136	153	132
9162	DGKI	DGKI_sg8	178	172	199	195	189	244	207	172	179	154	175	238	233	212	178	160	261	173	209	203	179	174	229	217	171	177	78	135	160	228	223	253	307	366	301	252	248	187	307	224	244	242	256	171	154	206	244
9162	DGKI	DGKI_sg9	89	48	64	64	66	100	106	97	25	89	50	84	76	73	31	76	99	62	53	59	63	115	40	17	18	13	17	42	13	58	56	40	55	130	65	34	127	73	44	102	93	120	44	129	10	52	53
10901	DHRS4	DHRS4_sg1	848	834	1241	828	1146	1275	752	783	1196	936	794	1032	1034	906	1043	793	1271	923	1057	1281	1022	1147	907	746	790	759	619	710	757	1029	1030	1181	1437	1732	1417	1020	1106	1278	1425	956	1311	1420	883	846	819	719	983
10901	DHRS4	DHRS4_sg10	1367	1209	1726	1368	1680	1774	1130	1050	1701	1404	1222	1493	1657	1460	1655	1311	1807	1469	1590	1801	1514	1819	1505	1304	1152	1207	884	1187	1249	1650	1485	1763	2304	2885	2147	1487	1937	1834	2382	1872	2297	2035	1600	1538	1477	1427	1492
10901	DHRS4	DHRS4_sg2	1068	915	1236	907	1224	1363	967	877	1388	1208	890	1192	1342	1165	1226	1022	1456	1156	1130	1379	1099	1359	998	800	871	889	679	906	925	1207	1108	1296	1694	2096	1647	1252	1535	1381	1644	1252	1814	1530	1274	1056	1140	1089	1226
10901	DHRS4	DHRS4_sg3	552	443	661	559	601	691	538	468	562	524	393	728	698	562	542	506	670	547	523	691	570	640	512	420	394	446	335	540	498	539	513	615	855	1022	743	468	787	656	902	687	855	659	556	429	375	476	761
10901	DHRS4	DHRS4_sg4	404	413	471	368	490	495	356	350	558	482	433	431	473	428	481	366	544	422	407	548	444	489	456	396	344	339	255	379	373	444	442	585	666	900	596	394	512	565	528	510	700	516	446	460	373	492	469
10901	DHRS4	DHRS4_sg5	1198	1020	1335	1121	1414	1641	1186	994	1401	1278	979	1524	1461	1203	1322	1125	1698	1330	1315	1485	1150	1377	1317	1020	931	845	814	1024	901	1469	1333	1425	1762	2282	1850	1356	1478	1517	1842	1461	1985	1860	1368	1196	1333	1100	1446
10901	DHRS4	DHRS4_sg6	279	270	369	316	428	396	310	335	375	467	253	446	425	412	346	290	458	366	376	450	320	427	300	359	244	299	171	316	251	472	360	353	575	707	469	434	488	398	461	402	533	505	377	378	279	393	344
10901	DHRS4	DHRS4_sg7	127	125	114	106	175	240	145	106	154	152	216	148	163	103	128	132	221	179	150	212	166	135	155	134	137	134	91	123	150	106	180	149	204	276	246	114	154	150	153	162	170	263	108	122	127	160	212
10901	DHRS4	DHRS4_sg8	336	316	334	334	395	494	341	306	464	370	354	472	434	389	387	325	499	318	445	507	419	458	435	274	293	288	270	292	352	462	426	485	551	712	603	424	511	517	558	513	542	488	427	333	360	282	454
10901	DHRS4	DHRS4_sg9	472	320	439	317	484	551	385	225	488	515	429	506	509	416	437	375	568	393	418	542	505	529	403	386	363	409	281	400	337	476	461	567	642	869	619	435	564	488	563	496	640	750	448	380	430	490	477
54505	DHX29	DHX29_sg1	201	173	206	192	197	194	270	211	320	310	253	244	289	183	243	217	233	181	166	195	190	253	188	267	163	221	186	254	272	246	177	230	306	405	327	225	185	185	209	184	226	173	161	231	163	206	237
54505	DHX29	DHX29_sg10	809	695	1150	724	1003	1167	1090	1050	1781	1409	983	1478	1126	979	1146	875	1268	1001	890	1131	1002	1190	875	1267	1046	1217	861	1076	1298	1047	1066	1201	1555	1850	1590	1031	909	926	1090	819	969	1022	1186	1012	1025	994	1296
54505	DHX29	DHX29_sg2	185	116	233	163	221	247	234	169	254	247	223	232	284	182	225	171	218	178	211	209	197	199	223	173	206	176	116	136	232	223	212	220	294	288	325	197	217	141	221	202	195	236	162	199	156	240	288
54505	DHX29	DHX29_sg3	382	269	446	368	455	464	510	576	675	691	439	652	467	468	434	360	622	484	391	481	423	493	467	626	457	451	322	370	578	438	521	532	656	764	708	488	438	370	497	358	482	462	531	502	421	471	516
54505	DHX29	DHX29_sg4	245	143	313	138	218	268	235	206	353	320	192	274	315	241	249	201	298	260	219	346	200	276	220	319	194	276	168	204	220	268	271	280	391	432	363	276	280	257	195	244	250	257	268	225	209	182	286
54505	DHX29	DHX29_sg5	164	160	231	224	210	239	265	213	316	293	200	317	248	189	216	191	233	175	215	191	177	242	173	300	205	216	205	234	270	172	223	228	356	400	338	231	187	187	253	149	236	212	272	255	195	191	213
54505	DHX29	DHX29_sg6	325	286	337	285	390	424	510	576	779	686	455	779	508	497	442	317	612	424	343	469	357	452	415	629	504	607	456	462	585	343	389	500	607	754	625	470	328	292	304	231	358	372	448	454	321	400	489
54505	DHX29	DHX29_sg7	253	234	339	271	321	354	377	292	504	408	379	368	376	299	321	272	384	283	299	369	259	322	340	376	371	375	236	281	371	278	332	366	470	589	416	361	267	339	335	279	345	316	305	273	252	260	398
54505	DHX29	DHX29_sg8	99	53	62	113	98	87	116	97	202	105	134	195	129	69	125	65	116	85	84	99	90	111	138	127	118	89	80	117	84	111	107	104	145	133	139	139	61	74	76	39	106	96	110	87	66	68	118
54505	DHX29	DHX29_sg9	157	148	192	162	213	211	284	212	294	312	279	275	217	172	196	166	262	207	215	154	115	224	117	257	224	212	162	199	267	255	229	226	285	330	218	204	175	177	139	86	175	170	225	220	120	144	237
60625	DHX35	DHX35_sg1	447	382	633	457	598	765	380	375	637	511	481	591	482	483	531	438	601	462	557	728	500	592	514	394	310	435	320	394	341	578	465	596	795	846	753	528	282	409	537	344	520	562	295	340	283	279	335
60625	DHX35	DHX35_sg10	431	300	442	345	470	606	281	321	439	483	421	574	405	350	379	326	475	397	431	443	374	456	408	358	338	380	210	297	406	468	363	414	588	636	667	483	183	279	348	275	464	358	292	283	202	287	362
60625	DHX35	DHX35_sg2	292	251	341	274	322	441	243	262	305	361	239	362	423	256	351	304	355	289	369	432	359	381	252	318	219	300	142	257	190	449	330	428	446	499	443	350	236	264	231	279	297	275	201	192	111	212	182
60625	DHX35	DHX35_sg3	398	326	610	466	477	530	316	369	441	497	349	460	488	444	479	455	606	404	564	598	420	608	492	369	328	386	347	366	330	602	507	515	706	913	659	448	550	537	630	461	626	578	343	333	347	391	354
60625	DHX35	DHX35_sg4	173	167	237	224	202	344	118	193	267	217	187	229	253	249	270	159	258	223	208	272	253	226	225	155	148	145	129	160	173	210	203	227	299	370	313	256	223	225	311	261	321	278	221	210	224	162	236
60625	DHX35	DHX35_sg5	336	232	295	248	258	448	228	265	307	302	237	349	344	310	288	248	394	261	338	364	281	323	330	216	181	233	173	244	225	398	252	367	365	500	421	270	370	299	287	258	356	323	238	294	158	205	165
60625	DHX35	DHX35_sg6	561	508	693	505	745	749	434	459	683	587	496	582	669	522	612	506	661	592	589	702	655	696	590	554	425	397	331	406	480	641	643	580	879	1001	831	654	611	554	669	466	648	625	490	425	384	382	477
60625	DHX35	DHX35_sg7	341	286	399	307	401	443	332	234	315	338	277	329	383	307	315	299	432	362	347	381	363	382	342	244	233	191	219	295	279	414	332	389	485	624	505	343	307	296	254	326	333	371	286	237	276	274	270
60625	DHX35	DHX35_sg8	161	106	211	165	177	209	156	121	171	242	181	191	210	139	194	141	191	170	133	221	198	213	159	155	124	175	83	190	113	155	200	208	226	262	251	203	182	78	183	149	204	133	155	126	101	133	124
60625	DHX35	DHX35_sg9	400	400	480	391	483	592	366	316	541	481	359	528	499	369	461	417	488	421	478	597	508	465	390	387	316	320	229	380	284	378	394	502	648	729	572	505	388	373	442	354	490	356	249	249	254	243	334
3301	DNAJA1	DNAJA1_sg1	310	297	275	290	318	354	308	283	381	278	292	330	440	352	281	301	400	286	248	331	251	330	270	284	219	241	162	242	384	378	323	373	437	573	538	365	411	396	314	358	478	429	356	292	301	232	335
3301	DNAJA1	DNAJA1_sg10	183	153	264	228	271	299	215	185	321	298	216	285	243	266	315	255	260	271	271	272	197	304	220	170	162	199	152	233	233	238	283	324	412	491	409	258	341	291	395	319	323	327	249	385	335	258	200
3301	DNAJA1	DNAJA1_sg2	257	279	279	233	280	327	232	212	299	228	231	346	280	247	298	230	357	251	276	404	247	300	358	169	211	248	161	235	202	372	313	377	434	489	459	296	335	314	408	258	388	274	286	262	289	247	325
3301	DNAJA1	DNAJA1_sg3	71	97	88	118	76	79	52	64	104	79	89	115	110	65	84	117	119	74	114	95	70	109	68	82	68	114	70	80	93	123	123	106	132	149	131	99	108	131	205	104	76	88	91	70	93	68	72
3301	DNAJA1	DNAJA1_sg4	147	109	198	131	170	174	164	127	169	162	143	157	192	109	169	172	214	150	119	218	130	186	162	116	114	134	118	139	89	168	164	215	238	295	212	162	256	218	314	229	277	225	209	159	167	127	158
3301	DNAJA1	DNAJA1_sg5	493	429	551	400	528	579	461	408	502	559	389	590	635	534	574	515	602	560	513	590	513	608	490	485	406	413	302	433	478	669	544	588	841	1045	768	567	728	628	784	644	839	704	596	449	438	501	588
3301	DNAJA1	DNAJA1_sg6	264	192	257	273	322	345	201	208	402	311	246	362	324	311	298	251	378	298	344	389	285	303	342	266	198	217	182	233	279	343	349	360	381	463	528	284	357	317	463	411	346	396	261	280	262	268	314
3301	DNAJA1	DNAJA1_sg7	161	137	179	174	217	222	228	178	140	214	150	208	224	180	142	155	251	185	238	234	157	217	187	134	96	153	118	157	131	230	180	227	284	335	253	196	270	172	177	226	280	183	247	157	155	177	186
3301	DNAJA1	DNAJA1_sg8	161	137	134	92	191	159	136	100	175	116	101	141	180	125	165	111	221	126	184	190	142	182	204	124	126	104	83	121	103	200	146	195	221	315	210	156	183	186	210	166	224	181	160	161	170	109	160
3301	DNAJA1	DNAJA1_sg9	195	166	210	232	318	332	228	148	269	166	159	225	279	252	234	193	278	229	262	310	250	260	204	162	217	161	111	233	170	190	259	257	354	407	311	211	292	341	320	314	383	289	262	225	225	203	224
7266	DNAJC7	DNAJC7_sg1	215	250	327	249	352	372	197	207	383	340	325	308	328	219	327	244	364	258	269	338	295	277	265	223	256	268	156	175	181	263	308	369	365	456	455	271	392	304	470	443	450	405	334	240	334	328	421
7266	DNAJC7	DNAJC7_sg10	107	116	130	97	138	195	167	110	127	88	96	227	154	131	154	88	161	121	155	109	105	154	98	146	133	136	98	127	118	124	142	158	244	221	173	125	151	161	222	128	147	162	124	137	140	52	133
7266	DNAJC7	DNAJC7_sg2	761	676	999	828	879	905	636	567	983	691	581	840	883	723	830	691	1055	828	839	949	805	980	827	687	614	629	566	667	702	823	878	898	1341	1456	1336	846	1046	903	1164	1022	1240	1058	802	711	750	651	724
7266	DNAJC7	DNAJC7_sg3	690	608	994	680	941	938	625	641	942	717	650	859	851	836	813	651	858	700	747	850	777	848	788	622	606	643	409	528	709	871	705	798	1175	1424	1124	838	976	1049	1124	758	1155	1009	738	850	643	736	755
7266	DNAJC7	DNAJC7_sg4	397	294	414	314	404	472	384	314	450	409	357	424	486	356	440	361	503	333	418	442	420	463	412	352	275	337	170	431	303	375	391	402	598	735	587	372	578	434	599	447	567	479	446	368	394	352	477
7266	DNAJC7	DNAJC7_sg5	811	842	1101	718	995	1166	807	853	1227	956	771	999	1160	1017	1096	853	1249	958	1061	1297	1036	1146	947	978	851	817	620	902	848	999	1056	1098	1498	1870	1445	1090	1153	1272	1498	985	1422	1360	1043	1116	1023	928	1051
7266	DNAJC7	DNAJC7_sg6	817	710	967	823	1052	1203	916	812	1269	1168	748	1279	1105	908	965	821	1214	1018	1152	1087	1010	1130	854	812	790	799	541	887	796	1020	1063	1000	1478	1957	1441	995	1127	1077	1216	1148	1378	1319	1168	938	754	951	1026
7266	DNAJC7	DNAJC7_sg7	480	437	584	490	593	614	419	385	612	523	392	467	556	465	597	510	671	525	500	666	433	672	520	493	361	467	337	456	499	605	609	623	775	998	836	643	630	587	794	709	903	745	606	505	599	473	602
7266	DNAJC7	DNAJC7_sg8	516	434	736	445	664	774	527	436	674	635	510	553	639	533	656	496	726	554	629	777	614	657	571	582	519	441	371	411	517	605	700	814	1044	1096	955	708	631	620	983	666	774	801	589	445	561	497	754
7266	DNAJC7	DNAJC7_sg9	424	424	525	410	546	756	412	428	647	543	378	509	590	419	580	445	616	473	465	614	565	569	602	480	443	459	266	438	452	549	575	568	746	1036	715	597	669	574	855	690	773	716	493	445	572	504	620
1775	DNASE1L2	DNASE1L2_sg1	208	157	230	239	214	309	164	151	236	221	211	214	254	193	251	181	280	172	300	302	301	225	265	187	186	140	110	185	212	266	245	342	389	405	304	229	265	242	331	335	313	346	215	193	198	244	244
1775	DNASE1L2	DNASE1L2_sg10	814	662	1063	797	905	1119	733	738	985	830	756	939	896	928	944	756	1179	904	839	1024	749	1125	867	648	555	690	567	713	638	856	866	1028	1348	1755	1185	985	1063	991	1282	791	1258	1132	944	920	813	830	969
1775	DNASE1L2	DNASE1L2_sg2	818	631	946	597	930	1003	708	661	988	789	717	847	913	754	905	746	1012	846	969	1057	831	1054	836	650	617	638	501	679	683	886	892	973	1202	1541	1278	850	1178	1060	1146	891	1326	1139	889	834	662	788	804
1775	DNASE1L2	DNASE1L2_sg3	534	467	571	603	542	707	378	438	612	512	443	519	615	556	620	531	696	530	610	637	614	610	539	460	365	429	377	460	433	568	507	637	974	1067	833	532	643	593	906	654	817	777	493	562	533	593	534
1775	DNASE1L2	DNASE1L2_sg4	227	186	222	164	179	220	147	129	200	175	130	164	231	183	156	172	231	157	201	275	202	183	189	216	141	150	94	176	151	203	190	261	328	364	293	215	203	252	217	223	256	206	197	172	135	137	188
1775	DNASE1L2	DNASE1L2_sg5	226	172	310	192	281	330	175	221	315	303	232	276	250	232	229	186	348	240	258	228	215	317	240	158	178	166	171	219	193	300	272	301	369	534	387	235	365	310	302	285	400	310	267	319	232	233	340
1775	DNASE1L2	DNASE1L2_sg6	382	354	427	282	484	520	307	396	505	472	275	400	441	461	466	369	504	441	414	502	414	454	314	338	422	383	191	366	380	523	382	497	665	798	610	373	527	533	614	481	619	573	431	397	325	396	354
1775	DNASE1L2	DNASE1L2_sg7	346	374	463	356	375	505	316	339	489	384	221	423	388	457	473	322	460	342	398	428	359	454	415	327	330	331	230	246	303	426	402	448	656	635	580	379	473	520	590	603	508	471	335	390	322	405	410
1775	DNASE1L2	DNASE1L2_sg8	183	133	198	182	200	195	213	121	188	131	137	204	214	181	181	147	230	168	195	205	145	204	169	170	142	118	101	108	92	212	191	217	292	302	257	174	255	210	253	265	209	249	256	168	134	125	108
1775	DNASE1L2	DNASE1L2_sg9	569	479	634	443	543	771	446	460	624	639	459	590	609	535	574	470	617	519	610	653	557	671	600	512	360	406	327	404	419	652	524	628	839	1132	818	616	593	743	761	604	830	784	572	465	503	432	614
23268	DNMBP	DNMBP_sg1	214	162	236	192	247	281	191	178	210	258	151	189	228	206	203	181	262	189	298	274	230	228	170	140	162	158	132	156	175	201	256	270	343	382	290	170	245	280	260	240	338	293	251	155	144	142	162
23268	DNMBP	DNMBP_sg10	440	338	560	407	504	609	343	394	569	497	434	450	526	427	492	427	674	468	510	571	481	430	459	396	327	363	263	391	374	513	469	521	746	845	673	504	558	592	725	563	737	624	495	506	446	464	560
23268	DNMBP	DNMBP_sg2	360	326	451	320	496	456	319	320	455	395	409	421	426	406	458	341	596	348	371	496	451	528	364	391	337	355	250	265	369	478	417	466	769	741	570	458	435	497	627	443	641	567	430	368	340	432	433
23268	DNMBP	DNMBP_sg3	1035	980	1212	1020	1159	1340	1088	852	1279	1250	1151	1252	1227	1070	1143	1069	1446	1207	1112	1467	1101	1341	1121	960	806	806	563	936	893	1152	1191	1365	1742	2154	1683	1203	1376	1524	1582	1436	1551	1540	1167	1115	1038	930	1325
23268	DNMBP	DNMBP_sg4	71	62	94	58	73	98	64	56	94	74	68	77	88	55	81	54	91	69	89	74	51	59	54	46	53	26	52	56	37	110	90	80	139	121	111	72	83	66	123	108	92	122	74	66	82	90	52
23268	DNMBP	DNMBP_sg5	347	331	409	367	392	471	292	270	391	386	299	327	394	327	410	274	480	314	423	513	396	483	372	325	277	290	237	375	280	455	507	460	536	764	506	375	450	493	533	463	585	557	377	346	345	363	483
23268	DNMBP	DNMBP_sg6	233	182	249	203	241	280	180	224	180	224	334	215	237	268	235	197	334	262	303	311	236	254	267	135	134	172	103	192	205	235	206	229	314	435	355	255	248	245	293	338	358	248	176	198	178	148	214
23268	DNMBP	DNMBP_sg7	188	153	250	160	219	341	131	188	337	213	196	197	248	218	270	231	296	265	286	265	267	286	289	186	182	210	138	171	184	254	264	281	369	415	313	249	277	239	398	261	442	358	204	193	183	154	219
23268	DNMBP	DNMBP_sg8	187	169	195	217	273	262	135	156	250	255	163	187	252	223	194	183	280	230	225	293	220	223	240	148	184	177	168	223	172	178	221	229	357	454	309	230	269	293	305	193	370	295	226	206	261	157	273
23268	DNMBP	DNMBP_sg9	224	160	267	241	178	275	187	173	299	249	251	186	279	214	276	181	258	252	228	236	251	286	235	147	158	146	117	214	180	258	216	258	323	446	328	237	352	264	356	265	306	292	302	187	302	236	226
116092	DNTTIP1	DNTTIP1_sg1	540	497	641	553	637	648	472	435	812	644	373	640	678	577	660	540	750	605	613	681	553	634	699	462	459	444	391	451	457	593	644	738	1011	1071	920	580	707	761	861	610	858	916	627	545	490	528	613
116092	DNTTIP1	DNTTIP1_sg10	737	674	1015	766	832	1064	569	646	903	857	705	867	952	742	929	705	1015	805	888	1126	795	996	874	702	553	720	540	557	618	1030	824	844	1317	1474	1230	855	1227	1125	1464	1124	1347	1148	886	744	729	745	662
116092	DNTTIP1	DNTTIP1_sg2	348	258	508	350	435	552	190	218	301	349	254	354	349	262	369	294	373	323	298	453	311	515	412	235	248	252	179	282	265	307	328	388	509	616	435	285	584	483	590	511	657	586	211	253	200	282	253
116092	DNTTIP1	DNTTIP1_sg3	473	362	563	452	496	675	367	362	559	460	293	434	528	494	470	427	547	436	557	695	522	567	562	381	320	327	204	281	329	600	508	520	778	910	701	500	599	724	794	644	596	656	385	404	336	372	435
116092	DNTTIP1	DNTTIP1_sg4	373	292	511	414	394	519	287	211	401	391	229	342	332	341	406	268	417	381	419	472	323	505	418	270	234	315	216	290	325	419	360	427	595	726	534	324	534	513	617	422	551	529	280	281	236	311	398
116092	DNTTIP1	DNTTIP1_sg5	95	133	129	115	89	158	64	76	120	180	42	105	118	142	80	83	139	118	183	187	114	77	109	89	58	97	56	124	53	116	124	130	164	212	138	93	80	112	83	94	164	114	86	61	52	102	102
116092	DNTTIP1	DNTTIP1_sg6	391	321	513	404	390	560	287	212	414	394	368	315	456	339	389	328	500	323	424	552	429	507	433	306	299	322	183	297	358	454	367	445	585	711	516	411	506	530	654	471	624	630	340	320	279	307	427
116092	DNTTIP1	DNTTIP1_sg7	124	87	116	67	97	155	50	91	84	99	67	68	111	84	111	103	118	96	112	117	120	142	87	112	81	61	53	87	53	113	104	102	163	186	103	118	155	170	143	141	163	156	63	94	30	79	78
116092	DNTTIP1	DNTTIP1_sg8	326	276	428	291	335	459	304	308	348	275	199	312	411	366	348	238	432	362	315	554	337	443	414	278	230	264	214	249	304	353	345	431	525	655	546	370	536	485	515	522	548	512	436	359	292	221	339
116092	DNTTIP1	DNTTIP1_sg9	437	304	516	287	467	513	357	299	439	343	317	353	478	336	379	299	456	359	379	558	384	517	427	290	244	274	248	326	370	418	353	436	582	653	581	380	637	585	659	512	631	586	379	363	351	247	339
84444	DOT1L	DOT1L_sg1	1203	888	1464	888	1054	1083	409	426	519	433	427	568	1021	820	1098	759	1147	790	1296	1204	1202	1225	1354	294	287	348	268	377	320	1283	1078	1113	1678	1600	1647	1044	1235	1294	1648	1242	1848	1572	431	379	349	340	363
84444	DOT1L	DOT1L_sg10	235	206	299	208	293	286	99	109	150	150	105	166	199	225	265	208	262	254	227	294	215	205	323	73	85	81	49	107	109	357	242	274	332	325	344	242	233	298	369	240	343	390	87	144	84	78	106
84444	DOT1L	DOT1L_sg2	882	694	1199	786	803	920	368	425	421	516	312	406	831	661	897	658	971	680	1037	1110	1042	948	1194	284	251	306	201	244	337	1333	822	916	1264	1281	1332	929	1086	980	1414	975	1447	1340	361	345	211	253	284
84444	DOT1L	DOT1L_sg3	526	316	593	402	429	434	269	200	173	198	161	155	484	365	467	376	469	316	537	555	509	418	536	136	144	169	95	152	210	579	450	509	689	698	662	467	555	411	528	412	617	524	213	139	90	122	193
84444	DOT1L	DOT1L_sg4	669	502	738	495	723	760	348	322	547	463	338	533	648	462	666	464	759	479	703	791	625	694	678	354	305	358	257	297	390	772	698	765	986	944	978	681	647	622	945	570	800	702	366	372	340	344	430
84444	DOT1L	DOT1L_sg5	179	155	278	212	236	245	97	100	72	79	96	91	223	179	186	150	214	181	200	195	257	185	256	61	61	79	75	61	79	259	181	217	258	297	222	179	221	284	244	243	332	284	60	77	53	57	66
84444	DOT1L	DOT1L_sg6	378	257	475	304	352	360	194	141	216	197	164	226	297	213	348	299	362	270	417	402	371	356	564	107	98	135	79	128	115	429	312	375	488	518	576	395	395	435	552	436	582	468	163	150	129	155	95
84444	DOT1L	DOT1L_sg7	329	198	334	171	275	242	109	64	120	101	75	148	265	225	237	168	253	200	293	285	273	243	314	84	61	90	46	92	107	332	222	289	372	343	375	280	287	265	366	286	321	430	97	103	77	54	77
84444	DOT1L	DOT1L_sg8	564	316	663	443	560	661	259	298	408	355	328	372	504	453	578	406	683	468	569	637	530	585	573	341	262	268	205	375	344	592	496	549	811	908	896	511	494	512	729	574	792	701	344	323	329	311	449
84444	DOT1L	DOT1L_sg9	339	222	400	278	323	298	190	124	165	179	135	163	274	274	322	219	384	247	372	419	381	326	433	60	55	112	79	147	78	433	296	365	427	464	451	349	377	317	434	339	559	390	138	98	105	84	156
5977	DPF2	DPF2_sg1	218	156	308	196	239	311	372	339	449	457	368	484	404	251	345	220	329	354	365	399	264	261	305	353	234	286	239	345	333	381	369	382	515	606	591	414	220	148	245	190	241	174	558	532	238	395	409
5977	DPF2	DPF2_sg10	720	522	1040	697	802	918	677	482	570	685	535	723	851	610	794	647	890	723	1068	1111	885	837	871	400	335	418	281	607	505	988	787	862	1203	1260	1242	818	515	635	929	524	857	685	755	828	350	595	870
5977	DPF2	DPF2_sg2	364	277	404	347	246	457	351	288	402	413	258	325	374	338	407	318	392	326	369	427	293	384	328	273	160	227	208	271	247	438	337	363	541	565	430	385	430	366	398	320	444	425	445	387	248	317	296
5977	DPF2	DPF2_sg3	1668	1258	1944	1449	1854	2065	1505	1291	1928	1715	1265	1827	1873	1503	1779	1354	1997	1596	1630	1978	1682	1949	1487	1409	1060	1174	918	1328	1221	1792	1657	1836	2624	3011	2343	1595	1997	2132	2724	2069	2386	2300	1624	1577	1235	1237	1685
5977	DPF2	DPF2_sg4	343	225	489	277	315	357	222	243	296	259	238	261	315	304	350	258	366	287	390	422	325	419	484	192	180	151	156	218	237	534	294	361	561	613	481	336	310	321	402	267	395	350	303	249	215	372	361
5977	DPF2	DPF2_sg5	410	435	685	433	538	693	322	319	364	539	338	474	517	422	496	457	626	488	574	734	523	693	521	305	205	278	208	371	303	634	534	594	696	907	774	572	466	575	604	473	564	555	471	450	263	377	459
5977	DPF2	DPF2_sg6	526	402	679	509	542	616	400	419	426	571	466	565	593	430	534	438	697	572	653	903	588	580	640	338	320	284	202	419	387	792	529	683	940	1004	884	640	565	444	620	512	591	479	494	504	295	481	574
5977	DPF2	DPF2_sg7	324	289	535	449	338	513	300	262	294	370	237	428	449	332	437	388	414	338	473	511	429	377	472	223	228	156	133	244	271	574	409	382	609	654	543	437	403	291	443	308	453	424	434	300	150	344	345
5977	DPF2	DPF2_sg8	387	294	544	379	319	506	361	300	195	360	299	404	478	322	419	355	497	358	558	533	474	531	457	199	160	211	208	328	218	582	460	436	611	668	548	478	393	371	469	347	454	351	478	295	208	258	341
5977	DPF2	DPF2_sg9	414	314	561	434	532	511	315	288	360	372	399	369	494	379	459	400	541	350	590	636	486	434	568	255	217	197	200	307	281	587	457	482	758	677	628	454	455	355	415	394	497	475	365	329	297	400	586
84661	DPY30	DPY30_sg1	200	188	288	190	183	270	207	186	174	195	195	242	239	175	236	191	231	219	209	339	196	269	256	149	118	168	142	150	163	256	194	218	354	402	363	181	246	191	332	230	216	254	228	158	137	207	250
84661	DPY30	DPY30_sg10	662	485	604	466	642	700	361	417	446	629	389	493	600	582	503	484	714	589	452	552	522	705	566	332	283	321	229	426	301	568	542	637	792	956	768	528	553	587	601	467	697	672	433	379	327	404	393
84661	DPY30	DPY30_sg2	231	203	226	158	265	259	126	112	112	161	97	156	218	228	210	175	224	169	199	227	171	221	172	78	101	126	109	101	104	187	204	249	281	270	244	192	160	125	150	165	156	167	132	66	69	66	79
84661	DPY30	DPY30_sg3	296	215	308	284	313	290	262	139	179	199	216	239	309	230	257	208	317	237	248	346	245	319	235	240	146	163	121	149	186	331	288	323	414	520	356	288	234	188	351	244	270	272	171	118	106	121	164
84661	DPY30	DPY30_sg4	238	157	160	142	191	228	148	116	169	174	122	193	222	196	161	153	224	178	174	198	185	239	217	119	142	77	84	132	102	249	134	199	288	330	257	185	146	249	194	117	251	170	164	165	73	156	162
84661	DPY30	DPY30_sg5	791	637	976	629	914	950	548	561	867	628	644	763	877	667	814	668	1035	748	942	1076	854	992	891	567	578	557	441	558	587	896	797	982	1332	1481	1141	829	670	596	934	753	1048	909	622	464	390	520	652
84661	DPY30	DPY30_sg6	300	192	234	203	304	398	121	161	185	170	123	196	268	202	227	206	282	224	233	286	233	261	292	164	135	101	161	127	165	246	204	261	334	438	448	237	213	195	193	190	356	218	99	150	114	171	141
84661	DPY30	DPY30_sg7	83	86	66	90	113	101	50	72	70	88	26	113	120	109	96	66	122	65	70	76	87	120	115	44	23	32	43	41	64	101	88	71	107	141	104	66	107	110	74	72	114	82	112	65	31	55	44
84661	DPY30	DPY30_sg8	219	167	224	177	254	190	142	117	133	172	122	179	259	218	172	188	274	193	244	291	214	232	231	87	88	85	92	171	111	238	188	169	282	426	283	182	196	162	140	160	194	248	97	139	27	115	145
84661	DPY30	DPY30_sg9	211	170	207	154	244	248	98	96	125	87	110	156	205	183	197	149	230	210	252	207	212	369	201	115	104	131	118	104	118	259	208	203	294	348	276	224	184	145	222	143	264	188	179	94	103	111	123
10589	DRAP1	DRAP1_sg1	212	167	256	197	237	335	114	131	176	196	126	207	166	173	252	167	238	198	265	224	208	251	189	139	122	85	115	110	131	251	218	169	305	293	236	191	233	222	223	218	280	342	163	99	151	154	160
10589	DRAP1	DRAP1_sg10	229	200	241	232	243	237	98	55	119	97	78	94	227	168	207	153	224	123	151	252	177	279	173	49	72	84	50	81	39	303	190	222	310	308	265	205	150	214	209	163	265	217	153	71	126	76	89
10589	DRAP1	DRAP1_sg2	417	330	425	333	448	525	281	251	334	247	199	243	368	294	309	252	387	316	367	377	306	508	341	226	209	188	158	234	280	429	337	333	510	610	543	353	558	467	434	469	578	490	230	238	229	222	215
10589	DRAP1	DRAP1_sg3	464	357	505	422	538	563	233	169	241	275	250	281	426	345	393	339	506	317	489	509	375	598	411	194	165	179	119	169	177	496	334	401	509	637	458	383	351	323	498	383	543	404	218	191	179	208	216
10589	DRAP1	DRAP1_sg4	152	176	219	105	174	208	64	47	41	72	98	76	154	165	145	99	150	134	160	201	146	233	189	39	32	42	24	43	91	191	144	128	181	189	197	136	107	109	84	102	119	110	57	42	35	37	90
10589	DRAP1	DRAP1_sg5	139	137	171	103	217	217	38	39	53	52	41	50	139	122	126	85	141	120	218	207	192	172	203	33	49	27	18	29	37	223	124	110	166	181	195	159	93	113	78	74	148	82	53	65	25	23	48
10589	DRAP1	DRAP1_sg6	498	442	667	453	616	686	421	337	640	512	413	585	639	499	629	428	644	573	535	659	576	648	536	476	479	356	345	447	502	607	579	618	824	1022	857	531	619	640	856	616	877	726	545	462	474	465	553
10589	DRAP1	DRAP1_sg7	92	114	144	121	178	102	91	101	72	84	72	92	121	76	84	99	141	79	82	92	106	180	114	56	40	20	14	72	60	129	80	108	77	195	105	119	148	83	125	118	99	112	60	106	17	75	42
10589	DRAP1	DRAP1_sg8	94	76	163	123	94	112	44	61	118	117	61	104	114	87	86	110	104	105	123	138	163	130	146	70	60	81	35	61	95	164	93	90	115	204	175	106	145	117	150	125	114	153	63	60	60	84	74
10589	DRAP1	DRAP1_sg9	368	266	351	283	314	426	91	67	81	62	76	122	247	183	226	177	263	205	287	398	293	365	339	99	55	61	53	85	72	329	206	228	276	384	345	279	184	126	166	139	258	165	67	54	22	38	37
84229	DRC7	DRC7_sg1	627	463	705	527	543	685	518	422	665	544	488	536	619	542	586	465	686	538	661	625	557	623	665	483	396	470	379	425	443	660	592	718	892	1027	848	611	799	716	825	666	827	803	743	557	514	483	639
84229	DRC7	DRC7_sg10	296	208	291	246	324	350	246	253	296	303	288	314	336	286	359	281	391	295	387	431	319	284	326	258	223	250	189	171	346	396	374	425	572	464	491	352	357	358	425	421	453	428	314	273	252	224	363
84229	DRC7	DRC7_sg2	822	768	1177	885	990	1166	932	735	1127	956	692	986	1058	987	1113	845	1290	885	1087	1090	1011	1245	1010	740	650	794	584	730	754	1077	1113	1242	1586	1829	1439	1080	1183	1322	1429	1071	1390	1095	986	963	771	834	1037
84229	DRC7	DRC7_sg3	553	433	549	439	575	670	394	392	601	597	450	543	597	528	585	482	754	477	543	690	605	636	477	503	451	426	317	442	455	564	585	655	813	1033	761	544	621	680	758	635	790	815	522	572	416	530	671
84229	DRC7	DRC7_sg4	187	193	214	231	237	262	209	122	266	240	165	212	301	241	256	206	299	276	231	312	189	283	224	222	119	217	133	162	147	222	232	286	321	410	343	250	333	288	304	315	353	244	336	240	228	269	218
84229	DRC7	DRC7_sg5	1123	873	1262	986	1206	1393	1057	772	1184	1035	897	1222	1268	1095	1100	920	1563	1062	1327	1452	1291	1307	1045	899	851	823	617	901	821	1250	1119	1320	1759	2192	1611	1269	1458	1329	1739	1262	1568	1434	1073	993	961	829	1188
84229	DRC7	DRC7_sg6	154	108	192	124	209	208	168	125	182	185	154	159	194	142	172	133	239	136	155	165	156	179	184	94	96	135	88	142	94	203	141	174	212	291	211	192	163	170	182	147	242	153	208	146	131	166	144
84229	DRC7	DRC7_sg7	373	350	538	334	376	530	288	376	454	429	364	484	541	414	446	376	594	512	409	531	404	480	392	330	314	352	212	291	369	491	440	583	666	768	707	511	572	484	727	430	563	628	420	419	374	452	447
84229	DRC7	DRC7_sg8	194	121	183	129	179	170	86	131	161	129	114	198	159	139	178	133	185	139	182	230	247	174	177	132	141	127	148	153	144	214	142	193	334	281	257	150	221	228	209	216	196	124	132	144	183	159	136
84229	DRC7	DRC7_sg9	63	54	48	70	102	85	26	28	38	63	10	73	80	68	28	60	90	59	60	76	53	54	43	10	19	18	7	79	3	57	47	59	75	118	60	47	60	89	37	63	75	79	35	60	25	33	47
11266	DUSP12	DUSP12_sg1	297	292	355	270	287	362	287	337	435	363	345	324	402	312	379	274	382	341	299	333	314	417	338	266	298	209	171	301	290	299	316	334	420	638	482	369	266	410	454	339	468	465	425	270	342	271	342
11266	DUSP12	DUSP12_sg10	180	139	297	242	268	308	228	179	304	239	223	250	285	219	280	238	326	201	251	324	247	274	218	234	160	194	121	197	212	293	249	298	451	419	403	318	229	162	303	306	341	291	230	176	175	164	270
11266	DUSP12	DUSP12_sg2	921	756	1165	918	927	1082	783	788	1060	946	739	1054	1002	879	1020	797	1049	907	1130	1131	860	1090	898	829	630	810	498	655	729	1052	1019	1149	1389	1688	1274	1070	1223	1148	1428	1058	1355	1407	762	843	867	856	865
11266	DUSP12	DUSP12_sg3	78	58	62	79	91	99	76	56	59	108	29	70	115	64	78	77	89	87	73	47	57	101	86	61	59	37	42	47	74	82	89	68	153	138	114	68	40	42	67	75	93	106	32	49	38	82	62
11266	DUSP12	DUSP12_sg4	410	368	582	393	501	679	494	378	561	538	379	513	608	443	540	521	646	559	558	604	503	533	539	435	444	328	284	386	404	580	530	627	811	1013	733	542	663	538	614	570	734	729	545	362	436	484	471
11266	DUSP12	DUSP12_sg5	145	185	195	141	189	185	142	116	174	181	131	184	181	144	186	129	208	179	128	213	177	157	186	126	110	120	119	134	102	125	227	232	269	286	258	173	168	202	186	146	268	191	114	188	125	155	132
11266	DUSP12	DUSP12_sg6	206	183	221	211	221	214	198	151	239	211	175	169	233	225	190	163	231	224	243	204	176	179	187	157	145	155	123	171	156	202	208	220	284	330	343	223	193	277	254	217	322	202	105	160	171	124	247
11266	DUSP12	DUSP12_sg7	367	260	460	276	450	494	319	281	429	327	295	348	398	319	403	329	466	332	488	442	403	408	357	291	320	266	195	226	328	331	369	337	559	688	538	379	425	385	425	382	557	568	383	329	320	311	347
11266	DUSP12	DUSP12_sg8	353	267	456	324	363	422	284	310	361	352	269	449	420	356	437	335	490	338	453	501	424	354	374	313	255	300	278	292	281	416	391	461	674	651	557	503	417	365	568	438	505	434	252	265	253	330	298
11266	DUSP12	DUSP12_sg9	73	43	84	68	87	136	91	77	110	73	55	65	89	105	124	59	139	78	86	89	110	90	117	71	89	59	67	62	83	125	103	126	110	161	180	94	67	128	101	72	62	103	93	60	128	71	76
8667	EIF3H	EIF3H_sg1	527	339	604	427	588	641	422	324	509	479	407	467	598	424	544	453	589	475	713	577	478	539	456	405	271	367	296	313	384	646	500	559	783	887	798	550	502	358	450	387	491	501	386	239	283	276	392
8667	EIF3H	EIF3H_sg10	108	38	80	58	107	69	75	83	100	65	87	87	124	90	51	47	88	48	65	53	48	48	77	44	20	54	43	46	37	98	56	57	75	110	64	58	56	27	66	45	98	41	116	79	58	66	83
8667	EIF3H	EIF3H_sg2	101	90	96	79	114	151	97	84	114	98	124	149	144	108	97	104	154	136	63	132	91	132	122	88	67	89	38	98	96	99	111	122	145	186	148	129	101	127	112	46	149	109	103	131	85	114	54
8667	EIF3H	EIF3H_sg3	392	332	405	341	503	465	329	302	466	396	331	426	437	376	506	373	601	378	484	550	401	456	397	284	226	311	259	354	316	400	372	416	547	818	616	425	447	314	383	338	520	382	330	387	319	381	521
8667	EIF3H	EIF3H_sg4	107	96	107	124	218	199	155	145	169	198	116	171	211	165	135	156	231	163	134	160	147	187	111	125	83	125	81	69	172	144	184	187	174	265	207	201	120	162	75	150	154	138	151	77	104	204	163
8667	EIF3H	EIF3H_sg5	153	98	159	82	114	118	113	79	115	139	108	131	175	88	117	119	171	129	114	126	76	102	92	89	91	55	43	72	85	88	95	110	110	207	160	137	118	77	113	84	118	99	114	68	68	88	118
8667	EIF3H	EIF3H_sg6	255	171	231	201	268	270	312	181	243	278	168	278	333	227	207	209	293	193	226	270	235	316	211	156	122	151	112	181	137	242	225	257	316	417	329	224	239	254	270	271	228	209	330	165	151	132	255
8667	EIF3H	EIF3H_sg7	134	138	127	126	152	180	53	106	180	116	86	155	140	121	139	131	208	147	126	110	119	187	135	110	90	90	89	140	85	140	148	139	199	269	221	139	117	128	126	140	232	175	125	91	118	126	222
8667	EIF3H	EIF3H_sg8	56	24	28	61	57	83	69	53	14	45	34	62	78	28	33	57	49	60	55	49	52	87	48	33	13	6	9	55	25	50	34	32	50	108	57	47	63	68	55	62	84	79	80	61	9	35	54
8667	EIF3H	EIF3H_sg9	130	50	72	77	82	106	61	65	99	58	32	75	103	48	83	55	139	85	86	78	72	82	52	65	47	42	45	66	53	94	69	79	134	139	88	60	93	65	64	56	94	67	75	73	65	53	91
9775	EIF4A3	EIF4A3_sg1	27	22	14	55	39	52	37	41	4	27	11	40	31	25	10	27	31	31	16	31	10	35	28	10	5	2	2	46	5	10	14	17	11	72	33	24	28	27	17	35	28	37	43	29	8	35	20
9775	EIF4A3	EIF4A3_sg10	33	39	48	57	60	46	46	60	12	72	40	40	68	44	21	42	43	49	62	31	25	56	20	11	18	8	26	35	12	46	44	42	41	95	43	31	55	65	73	77	34	62	39	75	26	26	29
9775	EIF4A3	EIF4A3_sg2	81	53	65	72	141	104	61	64	49	75	58	67	69	76	42	65	133	122	61	75	56	91	19	16	27	41	8	68	36	39	37	54	65	134	47	48	126	92	96	42	132	123	88	96	32	52	67
9775	EIF4A3	EIF4A3_sg3	311	267	244	385	422	365	263	301	216	431	302	414	391	312	188	282	451	309	337	359	293	433	291	125	128	112	87	260	163	364	241	211	317	571	356	238	413	439	250	245	386	413	319	343	96	221	309
9775	EIF4A3	EIF4A3_sg4	74	47	23	60	84	75	64	77	10	79	48	96	113	81	17	79	90	66	45	33	47	76	28	5	24	9	20	49	14	33	40	35	48	119	30	29	92	91	8	80	89	73	86	86	22	67	65
9775	EIF4A3	EIF4A3_sg5	147	146	91	126	118	158	165	101	90	150	124	183	192	173	60	121	180	141	89	89	69	196	126	55	56	30	27	102	39	80	60	67	90	258	117	66	151	129	83	152	261	163	158	142	49	74	161
9775	EIF4A3	EIF4A3_sg6	34	16	5	12	26	34	26	4	NA	30	28	22	28	28	3	14	20	18	19	21	3	31	7	14	6	19	9	27	4	5	11	26	10	50	2	20	31	16	2	15	36	29	15	10	NA	22	28
9775	EIF4A3	EIF4A3_sg7	61	49	28	62	73	76	83	38	22	74	85	94	75	54	21	65	87	77	37	30	48	61	58	10	17	15	12	66	15	21	20	45	47	100	48	5	113	49	31	87	110	71	80	76	19	88	76
9775	EIF4A3	EIF4A3_sg8	29	31	19	18	44	21	29	8	5	14	1	29	37	18	2	20	24	10	28	8	10	55	16	4	13	4	5	34	7	12	31	19	20	55	23	13	28	17	6	57	18	35	33	11	NA	11	12
9775	EIF4A3	EIF4A3_sg9	199	188	294	193	248	319	218	197	222	285	168	249	269	261	263	207	344	218	244	326	266	362	281	164	175	168	113	223	186	307	261	255	384	492	400	236	366	296	318	329	391	326	297	175	146	236	238
1982	EIF4G2	EIF4G2_sg1	316	214	379	250	294	333	459	292	568	498	327	485	388	341	428	304	460	354	379	353	320	319	339	372	380	372	284	381	364	282	382	441	617	685	501	366	387	284	298	230	314	283	411	364	403	424	439
1982	EIF4G2	EIF4G2_sg10	114	78	75	96	84	208	234	210	332	300	152	257	197	165	142	125	172	132	85	131	165	151	119	184	227	290	122	223	221	114	148	211	250	314	242	184	120	95	111	80	126	99	300	203	216	239	226
1982	EIF4G2	EIF4G2_sg2	188	122	192	136	293	196	668	592	1078	648	577	802	428	320	448	288	461	353	218	249	173	193	234	769	667	868	519	601	711	182	437	535	684	491	575	436	172	158	220	108	188	174	523	483	610	487	734
1982	EIF4G2	EIF4G2_sg3	99	62	111	59	63	95	389	268	449	280	260	400	236	149	211	130	181	178	117	81	62	102	82	312	320	361	287	297	320	103	246	241	348	268	310	189	75	67	100	71	82	71	258	259	326	227	249
1982	EIF4G2	EIF4G2_sg4	8	17	29	14	22	19	57	36	102	56	49	83	54	50	46	27	38	32	22	40	11	19	24	76	76	112	53	64	60	30	60	60	60	66	64	54	14	27	14	20	6	8	53	45	121	44	88
1982	EIF4G2	EIF4G2_sg5	196	131	227	166	204	200	393	406	752	469	400	656	332	255	408	229	339	304	209	201	149	200	208	521	516	564	377	413	471	249	338	356	507	484	503	356	144	168	111	184	162	146	344	410	467	307	422
1982	EIF4G2	EIF4G2_sg6	191	140	249	138	248	207	378	462	648	432	301	549	277	262	361	221	354	273	281	300	201	202	223	463	396	526	407	333	392	196	388	406	486	483	440	285	156	168	267	99	200	157	332	326	402	344	408
1982	EIF4G2	EIF4G2_sg7	275	185	234	197	282	271	426	413	554	476	418	458	393	289	358	228	457	290	270	302	202	285	227	371	433	403	322	347	408	291	350	345	514	630	587	358	303	269	296	328	388	309	397	527	491	352	518
1982	EIF4G2	EIF4G2_sg8	200	119	229	100	297	230	599	564	943	638	536	820	443	316	412	213	383	327	213	250	193	205	218	630	559	724	570	469	646	176	409	515	590	528	544	393	163	112	197	178	246	181	507	512	582	415	513
1982	EIF4G2	EIF4G2_sg9	77	75	96	81	76	94	152	191	285	143	115	223	149	147	128	98	135	136	91	116	106	139	88	156	137	181	130	160	166	53	125	150	211	174	147	131	117	56	123	106	144	127	150	128	194	149	130
1994	ELAVL1	ELAVL1_sg1	456	350	480	448	564	556	500	541	759	657	415	641	675	508	565	484	676	568	591	564	393	553	412	577	540	633	341	506	616	462	520	616	783	1002	744	537	740	692	681	639	826	632	618	775	557	652	792
1994	ELAVL1	ELAVL1_sg10	470	371	472	485	525	585	620	523	827	687	515	840	716	570	545	497	742	644	375	604	497	472	360	683	554	554	477	519	583	524	530	680	768	914	754	635	771	892	618	695	973	833	949	676	713	733	651
1994	ELAVL1	ELAVL1_sg2	425	291	490	353	453	559	401	381	555	441	383	562	456	391	402	368	565	448	434	454	377	436	407	448	389	363	334	492	373	451	494	602	691	788	601	431	483	532	528	470	618	550	557	548	522	416	570
1994	ELAVL1	ELAVL1_sg3	447	308	413	441	434	657	526	470	814	594	476	771	534	492	547	477	636	595	421	532	331	677	382	513	574	551	377	525	523	381	496	595	754	895	730	455	588	753	593	745	775	766	745	773	739	599	708
1994	ELAVL1	ELAVL1_sg4	587	496	553	551	641	802	630	660	1204	899	665	869	823	794	764	635	848	655	562	670	584	662	449	936	831	819	634	667	783	547	758	731	1030	1288	912	667	903	1105	763	810	1179	900	1035	792	978	820	872
1994	ELAVL1	ELAVL1_sg5	482	434	614	472	550	568	511	625	779	677	567	663	555	534	554	507	705	489	444	632	517	472	486	541	461	555	444	432	490	589	467	594	808	929	748	583	692	780	555	711	838	603	651	736	697	661	702
1994	ELAVL1	ELAVL1_sg6	603	571	697	682	774	1024	836	735	1341	931	821	1242	836	800	824	676	1032	831	777	800	631	848	642	1068	883	1066	791	777	956	685	838	953	1257	1522	1043	758	971	1075	1078	1042	1066	1162	1061	958	1082	904	1034
1994	ELAVL1	ELAVL1_sg7	629	503	673	499	733	876	747	657	1130	741	747	837	791	729	773	580	926	723	692	683	554	644	497	756	906	681	564	622	674	577	769	830	1080	1354	839	634	889	1114	895	733	1191	1055	838	780	1010	843	963
1994	ELAVL1	ELAVL1_sg8	179	159	206	146	205	322	261	249	389	316	241	356	294	276	256	175	297	260	245	232	157	232	179	262	253	257	182	220	256	207	234	297	378	427	326	220	375	244	307	287	307	294	309	346	415	272	261
1994	ELAVL1	ELAVL1_sg9	958	821	1179	1027	1072	1279	1108	1030	1405	1374	1144	1475	1224	1114	1118	899	1445	1207	1227	1266	892	1136	1053	1209	1134	1282	858	1040	1066	1048	1223	1312	1619	2160	1526	1144	1405	1383	1318	1200	1584	1581	1411	1478	1252	1377	1528
1996	ELAVL4	ELAVL4_sg1	641	564	701	638	734	878	967	711	1146	962	934	1124	947	763	915	672	1105	778	554	769	554	745	592	951	787	943	606	888	644	635	832	980	1310	1609	1183	856	720	759	625	638	910	783	1152	945	976	924	1168
1996	ELAVL4	ELAVL4_sg10	426	336	434	383	513	574	593	501	843	642	624	816	650	614	623	473	746	559	403	483	400	537	425	572	633	755	510	581	615	371	500	672	911	920	795	585	546	536	505	469	576	497	728	644	697	637	797
1996	ELAVL4	ELAVL4_sg2	654	537	710	593	705	815	742	613	907	926	589	738	768	768	762	584	892	752	686	659	550	771	588	733	626	698	626	669	644	742	797	880	1125	1405	1058	845	771	656	713	718	859	732	981	829	860	834	837
1996	ELAVL4	ELAVL4_sg3	1346	1134	1590	1353	1463	1825	1213	1298	1923	1611	1077	1735	1724	1524	1591	1338	1838	1415	1417	1812	1405	1630	1485	1351	1218	1403	1065	1167	1258	1468	1539	1747	2225	2748	2182	1513	1675	1824	1858	1631	1944	1898	1760	1622	1702	1425	1601
1996	ELAVL4	ELAVL4_sg4	341	251	308	305	361	361	370	352	518	421	334	594	467	403	387	318	506	417	272	352	323	409	342	501	420	480	305	355	387	331	391	474	625	732	561	495	425	378	283	364	387	339	433	367	477	410	490
1996	ELAVL4	ELAVL4_sg5	496	325	509	513	543	641	593	586	883	704	521	674	692	607	684	535	784	605	522	488	444	627	367	563	611	673	504	640	683	432	670	753	883	1156	852	569	501	641	515	445	619	509	801	699	887	651	774
1996	ELAVL4	ELAVL4_sg6	423	310	399	416	524	555	464	392	742	585	492	579	608	518	528	398	682	454	429	366	394	579	370	544	418	451	300	494	468	332	479	509	769	986	676	499	509	513	404	498	537	482	630	513	613	496	706
1996	ELAVL4	ELAVL4_sg7	370	287	275	330	340	384	450	428	640	634	378	592	503	394	411	414	489	432	315	301	273	433	332	428	433	469	336	398	395	314	393	496	567	823	598	432	362	353	315	381	415	358	646	529	515	525	446
1996	ELAVL4	ELAVL4_sg8	879	769	850	706	1003	1019	867	1009	1352	1220	872	1062	1063	920	1037	893	1298	967	920	986	797	1154	877	991	847	999	769	923	1000	866	1099	1117	1454	1894	1497	1072	901	977	919	1023	1131	1174	1207	1089	1130	998	1262
1996	ELAVL4	ELAVL4_sg9	332	308	319	350	395	536	441	460	594	569	441	632	568	406	506	425	576	495	417	399	296	441	362	505	514	587	310	462	487	379	553	530	803	880	675	496	429	487	336	425	472	396	558	581	600	569	577
1997	ELF1	ELF1_sg1	580	419	628	467	495	627	351	273	382	307	381	447	584	460	509	350	683	461	572	730	584	600	522	246	280	314	245	335	285	540	474	563	770	939	680	564	662	673	827	674	810	717	347	354	262	304	507
1997	ELF1	ELF1_sg10	460	364	415	369	460	593	365	357	439	527	367	511	469	449	421	385	594	452	496	493	550	536	395	282	215	281	210	303	277	530	458	525	741	802	650	522	519	553	658	600	778	644	371	440	312	349	538
1997	ELF1	ELF1_sg2	547	346	554	510	571	672	359	346	449	466	349	505	615	449	511	454	597	527	541	663	515	573	435	346	367	374	261	360	263	495	491	569	849	958	682	499	631	586	668	700	725	809	482	381	246	378	400
1997	ELF1	ELF1_sg3	592	488	667	506	584	791	347	307	482	500	436	427	585	471	526	454	727	520	638	711	619	644	567	262	323	343	251	337	267	621	668	643	882	917	769	591	766	730	963	697	787	927	323	432	328	403	440
1997	ELF1	ELF1_sg4	414	336	553	444	558	548	315	261	356	414	251	377	499	426	416	391	552	454	487	648	438	563	416	247	246	225	240	314	213	524	416	482	704	784	638	439	554	511	718	449	791	732	353	297	300	324	342
1997	ELF1	ELF1_sg5	680	537	728	649	698	905	549	468	740	695	574	670	739	703	643	595	820	724	781	891	731	812	698	554	453	451	420	563	532	782	683	780	1123	1234	1116	765	816	835	915	855	1059	932	673	665	625	561	666
1997	ELF1	ELF1_sg6	314	268	427	280	255	389	178	202	286	226	186	205	313	271	370	257	317	336	274	335	307	350	271	187	140	189	134	161	190	364	265	308	489	548	405	288	458	426	497	402	477	477	246	229	284	181	285
1997	ELF1	ELF1_sg7	365	330	508	275	414	493	242	233	350	387	251	359	474	389	390	391	486	357	466	493	433	463	355	280	193	254	141	245	273	401	376	419	585	757	518	433	601	495	742	524	553	609	422	309	254	312	349
1997	ELF1	ELF1_sg8	543	411	619	381	582	721	374	421	422	407	291	431	594	522	586	407	603	565	535	560	532	666	498	251	257	306	235	371	241	611	478	588	769	927	679	539	655	643	793	685	819	852	453	406	306	367	481
1997	ELF1	ELF1_sg9	283	270	327	268	355	453	264	208	311	279	249	332	367	324	321	278	437	318	403	429	362	378	281	162	187	229	114	311	251	318	289	345	416	623	424	345	368	513	448	448	464	505	307	278	173	244	350
84337	ELOF1	ELOF1_sg1	301	267	319	275	338	352	390	481	460	537	474	532	445	440	428	393	570	432	270	336	258	412	251	468	380	527	370	413	427	327	410	471	608	796	533	425	255	248	278	224	211	215	337	418	347	420	403
84337	ELOF1	ELOF1_sg10	534	487	697	541	619	661	628	527	863	785	704	920	749	699	764	624	868	655	522	694	610	632	518	629	502	560	446	574	514	691	638	773	1021	1314	914	803	570	414	548	467	678	591	823	646	577	689	740
84337	ELOF1	ELOF1_sg2	185	176	199	176	254	277	251	261	383	357	230	318	280	297	251	257	361	258	203	265	211	234	190	221	292	239	172	223	229	270	269	319	408	541	373	278	122	139	173	131	218	198	250	257	197	244	253
84337	ELOF1	ELOF1_sg3	190	118	204	139	217	245	214	251	370	274	238	341	251	232	255	194	307	222	195	163	134	205	164	197	206	171	123	223	203	212	247	211	296	414	298	275	179	172	170	110	182	248	219	259	170	277	276
84337	ELOF1	ELOF1_sg4	444	375	542	441	542	673	580	530	657	658	517	654	602	517	601	565	803	600	450	593	493	570	437	493	416	587	315	531	419	534	540	754	836	1139	780	546	448	354	392	345	519	446	661	545	438	613	597
84337	ELOF1	ELOF1_sg5	529	492	579	552	542	682	546	495	673	650	491	758	655	567	617	545	758	606	608	727	663	749	594	564	485	521	333	482	410	625	583	729	957	1156	815	597	691	701	737	665	894	774	636	453	521	487	682
84337	ELOF1	ELOF1_sg6	246	158	261	264	256	270	399	262	492	468	295	447	353	284	303	269	398	286	218	276	303	268	269	335	300	311	293	279	268	249	369	417	482	599	392	329	188	213	160	153	263	146	391	373	317	323	304
84337	ELOF1	ELOF1_sg7	165	183	244	219	279	259	344	286	502	429	391	485	376	327	333	275	382	321	224	280	228	227	289	293	269	376	272	337	350	233	307	357	543	684	482	331	170	240	155	208	273	212	283	438	256	336	357
84337	ELOF1	ELOF1_sg8	393	309	463	385	418	516	326	336	524	467	288	565	407	365	464	355	495	468	570	495	417	413	343	430	304	374	220	362	256	457	480	507	644	731	630	499	553	566	563	467	648	536	440	486	493	379	487
84337	ELOF1	ELOF1_sg9	135	132	136	112	141	161	196	205	345	218	205	236	184	176	180	142	253	186	155	113	127	168	126	182	139	191	121	176	149	164	184	203	194	341	206	153	156	134	151	99	169	123	187	167	169	107	181
26610	ELP4	ELP4_sg1	139	127	166	171	188	197	88	135	144	217	124	111	205	144	209	195	199	155	129	195	144	172	134	140	93	125	88	110	138	163	135	142	194	220	218	150	176	260	175	169	160	179	147	191	111	182	131
26610	ELP4	ELP4_sg10	142	60	122	132	92	103	117	83	117	104	105	163	166	114	98	97	100	62	57	129	77	120	99	108	45	86	65	81	104	129	111	129	128	199	158	138	75	77	70	118	124	90	140	104	71	66	96
26610	ELP4	ELP4_sg2	375	287	426	363	403	395	282	191	339	323	234	303	382	255	357	308	415	383	458	556	380	399	395	303	252	268	240	194	232	465	359	521	575	562	576	426	293	249	224	311	268	284	189	196	95	225	212
26610	ELP4	ELP4_sg3	69	59	58	95	52	108	81	61	66	84	29	30	54	78	53	42	99	71	102	61	68	87	76	67	47	37	29	74	44	78	73	72	80	131	94	88	75	58	86	63	101	86	105	47	46	42	54
26610	ELP4	ELP4_sg4	90	32	96	95	96	94	61	98	104	88	55	115	110	97	101	87	126	91	66	151	95	101	103	56	72	117	82	59	67	122	81	119	209	175	166	136	58	108	95	110	108	104	96	78	70	80	126
26610	ELP4	ELP4_sg5	97	88	124	138	119	103	126	83	124	192	77	120	115	113	116	127	156	111	72	138	173	146	147	102	82	98	59	84	63	169	93	125	200	177	207	124	132	76	39	76	98	77	76	80	46	77	87
26610	ELP4	ELP4_sg6	48	35	67	76	68	74	35	54	81	47	53	35	52	36	56	53	59	57	46	59	46	79	71	41	35	43	17	48	29	91	69	69	118	85	101	71	53	38	35	53	72	46	47	49	60	40	55
26610	ELP4	ELP4_sg7	277	269	395	264	303	375	283	276	394	428	257	339	384	310	349	298	424	337	399	493	474	445	398	321	250	242	196	291	274	512	306	431	623	636	487	437	306	253	382	290	365	384	264	234	172	266	305
26610	ELP4	ELP4_sg8	134	98	121	151	123	99	142	162	136	123	113	120	182	110	131	130	183	130	142	147	115	163	155	105	94	76	70	77	142	139	154	148	235	214	222	161	131	123	109	119	137	149	122	144	88	121	137
26610	ELP4	ELP4_sg9	149	146	160	126	164	168	130	84	150	169	96	131	170	131	176	137	164	135	121	146	126	203	116	121	47	88	68	87	94	82	151	140	244	247	208	154	154	189	202	168	158	170	147	113	109	121	158
284361	EMC10	EMC10_sg1	216	218	243	207	241	298	184	262	198	229	194	209	259	239	216	211	258	184	252	262	189	303	223	185	135	148	125	164	171	271	250	334	339	378	372	245	247	321	285	282	290	279	221	290	229	170	229
284361	EMC10	EMC10_sg10	627	582	731	566	767	943	584	453	656	523	468	619	703	610	750	569	780	670	851	909	710	851	613	516	547	543	309	516	533	670	712	758	1018	1251	1040	649	862	832	1030	764	1072	871	701	538	493	552	656
284361	EMC10	EMC10_sg2	203	184	276	178	214	296	178	226	345	254	177	177	236	250	250	188	289	233	298	271	205	258	202	150	144	136	144	185	148	285	195	281	319	412	299	274	259	268	365	248	303	273	274	197	244	194	215
284361	EMC10	EMC10_sg3	597	536	623	460	712	693	511	402	654	605	493	670	749	576	697	541	794	603	675	734	635	750	532	491	392	497	321	367	405	699	590	729	927	1113	894	674	768	816	1037	715	861	779	594	500	472	484	638
284361	EMC10	EMC10_sg4	493	384	568	466	575	734	362	388	603	473	506	487	621	499	562	469	711	528	624	627	539	625	506	388	381	323	318	439	433	505	542	614	763	1123	727	556	804	711	709	655	817	807	555	423	363	467	667
284361	EMC10	EMC10_sg5	383	283	420	404	509	554	281	244	347	401	439	508	450	366	418	307	551	395	424	506	430	458	344	304	252	340	284	307	324	450	449	441	698	791	561	445	573	535	498	431	653	598	373	296	346	327	478
284361	EMC10	EMC10_sg6	627	606	1006	703	746	981	649	655	860	840	638	815	832	741	889	677	863	765	776	971	722	924	728	657	555	556	498	648	697	889	841	873	1219	1437	1126	811	875	884	1274	909	1114	985	726	697	584	632	723
284361	EMC10	EMC10_sg7	241	214	282	180	293	248	215	189	244	268	216	325	289	207	285	279	304	263	295	270	192	356	259	204	150	183	137	208	163	315	208	278	417	430	319	288	225	258	332	293	447	276	221	189	213	239	244
284361	EMC10	EMC10_sg8	344	287	473	268	438	514	306	303	394	396	291	406	422	383	387	317	496	359	430	484	406	494	357	306	284	273	242	294	278	413	392	488	600	686	605	349	495	586	548	387	669	550	362	387	330	299	377
284361	EMC10	EMC10_sg9	39	43	91	41	40	64	56	51	70	55	38	65	68	47	84	44	57	34	55	78	33	51	45	52	60	65	33	31	26	57	60	52	73	108	93	70	63	70	91	55	33	63	51	58	43	13	45
2033	EP300	EP300_sg1	808	683	952	778	790	1041	674	558	1019	847	647	747	754	799	818	623	946	694	854	1019	789	950	664	692	616	703	462	665	623	903	719	929	1084	1225	1077	730	831	904	999	907	1041	995	766	783	751	688	786
2033	EP300	EP300_sg10	511	443	641	477	572	703	467	391	673	613	413	500	592	453	618	429	667	463	567	613	532	797	487	491	378	503	336	420	439	679	545	692	823	965	826	591	666	589	807	556	823	808	471	488	459	667	698
2033	EP300	EP300_sg2	389	355	392	371	416	487	382	408	509	340	257	367	454	391	398	283	417	396	412	523	374	537	369	327	306	329	204	321	322	506	399	403	538	699	523	425	500	525	499	425	559	560	465	360	386	538	461
2033	EP300	EP300_sg3	226	145	244	213	199	188	179	214	233	173	182	232	223	189	198	217	264	205	161	229	189	237	197	171	184	198	139	181	210	254	224	190	352	389	261	219	256	217	274	295	273	292	196	212	240	136	184
2033	EP300	EP300_sg4	520	482	649	495	647	719	462	575	677	650	381	616	607	539	607	419	684	513	547	684	531	687	624	513	401	476	380	444	465	817	578	730	834	994	801	661	635	644	781	684	805	766	579	612	484	644	647
2033	EP300	EP300_sg5	113	99	125	58	129	110	85	103	126	98	70	131	112	97	110	73	92	81	139	118	101	97	86	75	80	88	51	58	79	129	98	114	128	157	142	92	133	142	150	140	142	127	121	107	114	120	107
2033	EP300	EP300_sg6	239	250	316	222	336	370	283	237	348	297	276	225	302	241	236	194	313	234	353	359	286	349	297	183	210	226	171	151	232	341	286	303	440	382	408	232	285	328	281	286	354	356	307	292	239	242	330
2033	EP300	EP300_sg7	231	160	290	173	196	295	158	143	301	209	141	253	207	171	238	160	236	173	288	247	203	275	259	167	133	168	91	157	206	202	202	222	298	326	299	201	303	181	317	198	259	330	216	157	269	173	201
2033	EP300	EP300_sg8	295	323	444	317	377	404	303	257	488	363	220	384	379	258	385	311	331	335	399	471	359	419	371	307	280	264	197	277	218	370	381	354	538	641	434	390	374	391	527	419	406	461	257	318	342	405	353
2033	EP300	EP300_sg9	689	627	847	633	738	947	641	547	1047	756	570	801	717	656	727	507	848	664	791	903	680	933	706	535	527	598	443	526	660	674	757	780	966	1226	959	729	724	850	1003	823	920	1029	714	802	789	647	743
2050	EPHB4	EPHB4_sg1	192	144	184	157	160	206	170	178	203	288	145	165	215	163	206	168	197	196	226	252	164	209	176	172	131	146	108	142	160	208	180	202	358	326	335	184	231	235	299	189	322	261	164	187	178	154	212
2050	EPHB4	EPHB4_sg10	7	17	23	18	15	27	15	16	16	14	16	24	15	19	25	13	8	14	45	19	30	8	10	10	12	20	15	15	9	23	19	13	34	26	6	22	16	24	33	23	23	52	14	42	12	9	15
2050	EPHB4	EPHB4_sg2	292	261	500	282	364	450	300	249	347	347	287	319	411	334	365	347	461	363	374	354	354	431	355	338	246	306	240	263	321	394	414	381	585	636	517	426	452	406	509	349	443	434	356	354	277	348	386
2050	EPHB4	EPHB4_sg3	656	550	854	610	807	915	736	533	808	791	646	710	887	701	777	619	930	701	865	953	588	897	751	541	590	498	481	538	497	837	793	856	1178	1275	1053	767	837	825	1037	917	1060	967	754	780	547	613	694
2050	EPHB4	EPHB4_sg4	222	183	278	176	217	286	122	141	216	231	194	195	224	228	220	224	304	230	253	320	255	288	223	150	148	137	110	182	177	264	275	271	371	461	275	273	206	245	243	252	295	284	200	176	114	202	208
2050	EPHB4	EPHB4_sg5	270	196	266	235	256	286	252	165	282	270	267	305	304	235	281	240	302	268	297	326	283	292	295	193	190	228	191	202	190	286	279	301	396	467	360	279	360	283	258	297	330	331	298	174	180	277	280
2050	EPHB4	EPHB4_sg6	426	292	493	449	471	513	345	333	515	452	356	371	511	392	496	385	566	368	484	667	542	517	401	319	278	305	260	331	276	543	406	555	704	744	669	470	524	459	535	516	555	489	404	397	364	372	414
2050	EPHB4	EPHB4_sg7	787	619	774	585	768	824	638	581	809	674	600	671	814	734	698	611	1018	664	673	862	727	915	630	579	499	625	396	558	596	671	715	791	1030	1272	1008	786	917	824	1025	995	998	855	802	702	615	631	683
2050	EPHB4	EPHB4_sg8	561	524	737	466	603	635	481	473	705	603	416	609	651	646	636	523	726	603	575	758	684	649	495	434	370	480	324	441	437	685	593	671	914	1173	749	694	675	681	859	659	853	776	567	559	462	484	503
2050	EPHB4	EPHB4_sg9	778	621	879	684	865	1007	596	575	934	790	627	804	868	758	850	632	957	834	899	1089	926	978	760	610	614	654	512	581	636	826	883	1052	1210	1427	1108	830	964	1026	1100	786	1093	1161	672	655	652	780	760
8288	EPX	EPX_sg1	211	216	236	283	279	378	289	244	320	340	248	241	314	300	250	254	338	260	278	398	240	401	277	210	186	210	112	230	286	313	327	351	446	516	406	284	370	336	355	393	500	367	355	256	173	229	262
8288	EPX	EPX_sg10	150	86	151	134	129	163	147	115	163	202	104	131	177	121	119	120	170	140	124	163	128	127	167	102	78	166	29	134	112	148	125	153	169	231	240	166	154	149	160	211	185	217	94	130	138	150	155
8288	EPX	EPX_sg2	482	428	563	476	516	525	424	411	473	419	411	431	524	474	464	442	696	444	465	615	546	562	461	302	327	401	329	378	373	515	544	590	739	931	707	453	601	600	633	600	658	498	604	501	377	359	554
8288	EPX	EPX_sg3	297	284	327	274	305	339	226	271	335	286	142	281	316	297	352	306	343	287	359	311	302	365	341	219	187	179	187	208	249	340	307	282	509	565	460	349	360	431	430	364	353	357	298	257	332	266	206
8288	EPX	EPX_sg4	310	238	383	283	428	332	259	245	322	332	270	355	327	296	313	280	380	273	329	293	324	327	277	281	168	229	218	222	201	272	301	334	428	563	445	278	329	294	494	323	503	400	326	274	248	328	355
8288	EPX	EPX_sg5	381	307	435	316	445	502	322	299	549	401	375	309	433	398	473	339	597	348	439	489	474	495	334	360	291	350	271	293	483	475	420	526	670	775	650	494	597	554	539	443	607	529	440	362	451	285	362
8288	EPX	EPX_sg6	358	370	541	355	481	499	374	319	569	427	361	422	493	390	528	384	530	455	502	587	437	499	423	349	268	318	246	288	305	523	452	535	696	816	605	497	567	542	601	478	587	566	451	355	419	330	448
8288	EPX	EPX_sg7	253	228	286	299	290	347	237	229	389	273	180	276	326	273	329	243	299	270	364	370	299	387	321	297	225	210	104	228	224	256	296	312	440	554	418	351	434	316	318	356	399	460	287	231	199	240	338
8288	EPX	EPX_sg8	212	193	258	244	329	289	179	233	241	257	199	200	268	245	217	207	309	203	281	334	253	217	254	165	128	207	167	150	200	245	259	263	373	392	319	249	329	292	337	261	345	335	205	260	159	243	253
8288	EPX	EPX_sg9	101	106	103	122	116	208	113	106	120	128	91	162	152	123	103	114	163	139	162	149	151	173	95	102	107	112	54	120	88	131	157	178	190	310	171	115	116	138	138	165	166	215	124	95	111	105	168
220081	ERICH6B	ERICH6B_sg1	455	367	497	399	441	586	409	424	508	363	416	555	602	470	500	437	646	517	546	442	405	534	444	377	393	359	278	433	290	497	485	476	788	872	614	494	598	585	659	641	666	635	445	505	356	396	477
220081	ERICH6B	ERICH6B_sg10	342	314	387	353	407	487	413	340	512	391	331	396	391	446	470	348	467	403	412	460	478	444	392	312	325	277	206	361	302	371	360	451	618	753	542	427	482	454	604	529	467	567	423	396	373	332	425
220081	ERICH6B	ERICH6B_sg2	289	269	347	369	382	376	229	241	389	438	299	349	349	294	396	327	467	323	326	442	305	441	315	278	254	286	201	336	234	386	383	385	525	584	439	361	490	422	412	435	545	469	332	230	226	352	526
220081	ERICH6B	ERICH6B_sg3	669	605	823	648	848	918	723	510	905	813	587	761	832	671	755	604	966	666	779	825	746	838	668	630	489	600	413	600	506	794	764	884	1157	1345	1106	746	944	857	1013	710	1090	996	711	644	789	646	889
220081	ERICH6B	ERICH6B_sg4	432	303	487	374	514	493	244	324	474	436	281	389	475	430	436	380	584	425	410	484	437	515	460	310	298	326	313	356	361	486	402	518	743	839	616	418	567	533	552	480	749	550	432	414	366	333	476
220081	ERICH6B	ERICH6B_sg5	304	271	414	397	447	462	341	339	465	439	297	436	506	352	419	381	576	425	456	458	390	499	372	314	330	361	217	320	329	445	438	471	585	755	556	421	492	541	555	480	478	530	510	367	420	396	454
220081	ERICH6B	ERICH6B_sg6	76	44	69	61	48	64	68	62	51	69	58	85	104	65	57	70	119	85	67	80	96	91	54	24	36	39	35	54	36	66	56	60	98	135	111	96	106	126	82	68	151	124	65	74	54	56	67
220081	ERICH6B	ERICH6B_sg7	73	58	172	89	96	109	110	97	110	127	91	125	188	94	127	105	139	93	122	125	97	171	107	59	39	89	40	52	98	122	99	130	128	169	211	111	149	106	109	153	151	114	91	111	87	70	122
220081	ERICH6B	ERICH6B_sg8	537	444	652	434	557	674	429	452	588	451	467	490	526	531	517	428	688	486	660	707	592	655	571	362	419	434	285	472	468	505	603	650	855	1046	777	512	744	705	684	578	761	664	571	468	462	381	518
220081	ERICH6B	ERICH6B_sg9	488	315	553	448	454	594	423	314	611	563	400	491	509	493	531	413	692	461	500	521	426	540	497	442	364	326	281	315	440	585	438	567	678	835	640	607	665	579	742	598	626	713	522	434	305	531	517
55500	ETNK1	ETNK1_sg1	100	71	123	83	89	128	100	115	134	176	96	160	118	121	84	105	139	95	107	133	115	148	95	83	58	124	65	72	87	95	107	156	197	203	111	115	158	116	151	99	173	154	121	112	60	104	76
55500	ETNK1	ETNK1_sg10	221	198	294	257	259	335	240	241	327	314	192	268	287	242	289	227	312	259	338	289	259	367	201	267	201	211	173	239	195	276	201	347	407	497	404	311	289	314	340	252	297	383	306	247	237	298	225
55500	ETNK1	ETNK1_sg2	557	493	887	545	728	794	479	473	791	661	571	627	724	667	697	526	751	684	818	883	603	835	538	517	449	548	367	488	564	672	658	768	1068	1271	874	581	766	866	879	684	940	972	657	701	579	501	587
55500	ETNK1	ETNK1_sg3	162	187	334	232	248	343	267	140	338	288	182	219	287	247	313	247	312	280	285	221	330	310	314	186	162	185	173	225	170	289	290	298	392	463	397	246	347	291	368	318	353	374	237	226	282	277	275
55500	ETNK1	ETNK1_sg4	478	411	672	425	519	537	397	425	600	525	367	609	571	429	555	463	616	501	579	616	543	621	527	418	376	346	382	514	484	569	541	568	807	1008	749	512	636	657	814	615	823	673	493	467	548	474	507
55500	ETNK1	ETNK1_sg5	296	208	327	252	351	325	339	313	327	296	305	262	433	286	359	275	450	321	364	435	333	306	287	324	253	253	137	241	247	464	376	375	475	602	503	378	405	316	522	411	455	434	399	390	282	203	399
55500	ETNK1	ETNK1_sg6	335	275	365	281	348	419	355	311	417	391	309	341	393	327	354	301	410	315	288	363	423	407	376	275	266	264	186	233	332	348	356	354	550	568	538	363	438	452	526	355	530	425	325	418	396	291	308
55500	ETNK1	ETNK1_sg7	312	287	348	250	300	479	223	215	403	347	316	337	306	270	281	268	355	328	386	269	304	340	313	260	153	231	177	236	198	322	351	348	488	601	432	374	438	333	346	299	373	477	245	215	269	300	391
55500	ETNK1	ETNK1_sg8	326	293	445	369	367	428	324	269	434	310	295	370	413	346	418	357	482	354	363	495	301	369	303	248	254	301	232	286	327	366	353	380	604	665	529	360	509	468	484	412	557	426	363	372	274	322	401
55500	ETNK1	ETNK1_sg9	636	533	716	587	745	859	570	550	837	609	544	728	772	598	696	633	893	674	738	759	720	719	648	590	521	496	443	570	510	887	757	819	1113	1207	957	807	860	768	934	899	1003	1058	716	651	655	603	765
2137	EXTL3	EXTL3_sg1	537	424	498	453	522	639	427	334	636	512	409	399	557	451	549	400	644	463	635	549	487	627	454	454	369	356	261	319	399	565	488	517	839	939	669	511	573	661	545	638	831	680	404	396	471	412	595
2137	EXTL3	EXTL3_sg10	609	442	672	591	657	725	505	527	877	680	461	670	751	596	723	578	817	633	627	820	681	792	688	483	459	506	343	565	605	784	560	676	1013	1184	1008	695	728	816	895	804	983	892	636	552	638	632	536
2137	EXTL3	EXTL3_sg2	355	274	344	248	409	430	212	329	334	302	239	325	349	329	311	269	425	360	261	382	328	446	273	268	207	255	232	226	231	357	266	366	501	557	425	300	405	453	430	370	481	423	325	376	283	292	277
2137	EXTL3	EXTL3_sg3	309	328	385	348	426	443	268	248	429	428	264	357	440	324	374	346	447	352	411	514	361	408	297	306	270	275	287	247	284	418	387	421	655	715	470	424	414	409	400	413	515	521	381	281	372	351	336
2137	EXTL3	EXTL3_sg4	445	318	413	321	410	497	371	288	461	408	323	347	399	400	398	345	501	344	380	478	387	425	342	280	292	300	255	267	301	414	411	429	537	710	478	365	492	471	475	499	634	578	430	347	344	316	384
2137	EXTL3	EXTL3_sg5	522	475	702	573	720	707	525	450	756	534	474	666	648	490	544	572	797	531	661	883	546	679	655	457	414	455	338	523	492	694	607	744	933	1124	772	559	769	784	912	694	924	771	552	589	539	498	637
2137	EXTL3	EXTL3_sg6	479	464	683	481	640	786	526	463	535	611	406	641	647	606	502	455	702	564	586	657	590	672	538	435	408	459	343	445	454	566	546	719	854	1053	738	613	574	614	745	622	853	800	579	472	400	502	499
2137	EXTL3	EXTL3_sg7	269	200	317	204	256	267	226	144	263	184	163	217	290	248	257	177	285	234	254	255	266	247	208	235	165	220	175	144	168	275	193	259	363	435	327	256	317	327	333	260	329	360	208	192	163	150	205
2137	EXTL3	EXTL3_sg8	133	103	156	170	185	214	109	111	141	144	110	161	146	128	158	120	189	110	163	215	176	153	152	160	69	75	68	101	127	145	145	158	222	263	288	131	146	116	167	144	200	177	92	76	68	105	138
2137	EXTL3	EXTL3_sg9	517	380	550	449	607	728	443	299	594	481	321	502	658	528	572	402	672	484	597	598	636	567	535	414	374	364	320	345	406	583	510	612	803	936	742	513	805	637	803	653	940	786	471	408	420	366	407
2166	FAAH	FAAH_sg1	264	202	265	261	261	330	197	227	406	406	276	282	327	264	352	277	403	294	378	403	335	352	295	233	205	231	154	194	246	317	362	347	500	488	458	306	257	376	521	414	397	330	194	227	291	248	288
2166	FAAH	FAAH_sg10	520	503	566	446	597	667	428	374	596	513	443	589	633	524	591	443	694	541	634	563	572	636	553	445	380	468	368	397	367	558	551	649	838	1014	720	550	677	623	712	529	826	699	487	506	441	511	472
2166	FAAH	FAAH_sg2	1079	997	1472	882	1310	1520	1005	905	1250	1010	891	1346	1391	1275	1095	926	1610	1173	1382	1574	1455	1331	1193	934	849	852	642	902	944	1236	1243	1325	1850	2206	1711	1172	1471	1306	1506	1268	1825	1523	1021	1095	890	856	1230
2166	FAAH	FAAH_sg3	381	285	419	314	360	438	320	259	425	434	261	369	419	349	413	403	515	307	334	484	386	473	394	348	269	319	203	248	291	403	359	519	608	710	507	407	518	490	495	427	593	548	448	306	336	411	428
2166	FAAH	FAAH_sg4	362	327	436	358	478	460	382	321	474	439	292	322	448	419	421	335	459	396	369	389	441	457	473	329	242	308	302	284	346	426	400	448	663	608	598	445	488	504	489	459	517	484	393	436	402	338	438
2166	FAAH	FAAH_sg5	615	576	777	572	719	761	569	532	704	580	538	587	725	622	705	557	853	689	583	821	635	701	701	526	414	534	350	553	455	664	665	770	828	1300	950	656	806	815	778	703	1046	818	643	656	538	510	650
2166	FAAH	FAAH_sg6	128	166	163	140	172	194	100	121	195	221	89	115	177	159	152	136	154	175	138	166	201	186	160	113	86	116	72	138	102	178	111	162	247	254	208	172	190	201	204	212	199	142	126	123	165	95	156
2166	FAAH	FAAH_sg7	744	606	896	558	748	933	606	588	824	665	611	698	881	670	855	628	890	771	763	931	746	808	686	613	549	580	396	620	613	749	716	792	1054	1326	970	812	818	826	1110	913	1140	1040	760	569	782	598	794
2166	FAAH	FAAH_sg8	388	316	466	309	402	538	345	301	329	449	277	412	443	380	466	331	560	338	504	477	426	539	387	367	259	302	303	313	306	441	480	408	685	745	593	408	479	473	616	416	573	577	441	342	315	366	409
2166	FAAH	FAAH_sg9	719	702	947	677	843	960	639	684	903	958	604	846	978	815	885	742	1014	799	943	1046	808	1085	783	700	601	672	518	623	692	843	875	886	1290	1513	1179	850	1047	934	1132	899	1162	1094	838	768	669	862	895
10827	FAM114A2	FAM114A2_sg1	119	105	164	120	139	194	118	117	131	133	127	113	173	131	173	132	196	136	165	152	131	174	141	83	137	104	70	76	85	123	122	172	235	272	191	147	172	141	144	182	199	199	128	154	86	130	135
10827	FAM114A2	FAM114A2_sg10	345	309	530	332	486	652	437	360	569	454	383	473	483	406	470	398	601	443	481	509	437	537	461	350	249	376	203	325	345	486	456	533	662	742	618	419	497	597	573	568	650	606	456	371	447	402	509
10827	FAM114A2	FAM114A2_sg2	279	276	431	351	441	435	349	274	457	378	309	415	424	338	394	350	516	399	360	482	464	512	373	318	282	224	232	272	279	424	395	472	666	755	552	437	511	429	450	391	618	552	517	360	306	323	422
10827	FAM114A2	FAM114A2_sg3	558	407	665	547	585	738	482	436	667	581	388	613	731	571	667	513	713	633	727	718	646	700	569	487	463	526	356	433	567	637	614	680	882	921	955	588	778	788	930	720	768	745	642	609	539	548	583
10827	FAM114A2	FAM114A2_sg4	348	293	428	225	392	339	323	309	454	272	276	334	400	328	377	254	429	363	397	400	377	439	323	316	217	329	206	234	268	451	337	424	583	633	519	379	435	380	482	355	548	332	418	281	336	251	433
10827	FAM114A2	FAM114A2_sg5	316	289	374	293	398	425	304	313	382	375	307	399	357	340	285	284	475	346	424	476	423	409	332	247	301	265	211	269	295	344	396	404	524	726	443	355	389	441	422	365	443	470	337	231	254	280	325
10827	FAM114A2	FAM114A2_sg6	386	290	433	265	404	480	387	277	411	357	362	354	452	364	412	302	488	357	337	471	296	535	294	217	315	264	185	259	298	320	355	375	482	711	477	365	441	428	613	347	542	584	438	357	333	334	374
10827	FAM114A2	FAM114A2_sg7	684	601	862	538	726	805	637	509	899	652	491	916	803	694	734	607	867	717	780	788	707	907	667	464	512	547	460	626	542	754	741	794	997	1280	963	784	797	938	962	801	1095	994	764	554	775	669	793
10827	FAM114A2	FAM114A2_sg8	399	384	611	439	561	574	402	404	610	451	474	547	561	499	495	435	563	439	457	480	526	511	508	431	341	366	250	368	453	499	484	580	771	859	767	561	578	628	682	540	660	745	514	412	396	600	583
10827	FAM114A2	FAM114A2_sg9	422	267	377	365	495	486	353	398	422	427	376	436	526	378	421	386	503	388	432	447	431	546	396	357	287	337	257	289	391	471	470	454	638	795	599	368	430	409	555	421	608	556	427	413	368	383	460
23196	FAM120A	FAM120A_sg1	354	301	348	289	392	370	260	323	419	297	285	351	382	331	351	289	500	341	316	389	257	391	310	236	263	251	233	278	296	306	366	395	482	623	542	393	378	328	433	304	498	455	411	253	269	248	430
23196	FAM120A	FAM120A_sg10	378	323	444	332	376	436	342	286	489	386	374	372	491	385	454	310	586	437	444	510	387	470	413	301	303	453	215	274	386	401	484	502	731	779	551	447	438	532	576	376	571	481	369	447	349	381	467
23196	FAM120A	FAM120A_sg2	220	162	310	179	235	272	187	184	338	264	203	270	215	217	264	181	349	271	294	257	194	252	248	113	160	194	165	197	216	204	275	283	368	440	327	238	272	271	349	199	290	294	200	291	236	161	322
23196	FAM120A	FAM120A_sg3	436	478	613	514	459	637	566	415	599	539	489	580	661	501	631	443	686	602	541	646	507	582	443	439	439	479	337	510	490	710	590	650	856	1107	810	638	668	609	758	481	787	695	673	447	550	617	670
23196	FAM120A	FAM120A_sg4	397	268	349	279	413	425	416	380	391	401	319	494	424	386	415	376	523	445	442	448	386	399	372	301	356	283	304	382	301	410	380	481	747	764	513	403	528	448	509	423	527	463	448	455	384	364	469
23196	FAM120A	FAM120A_sg5	376	290	398	368	419	453	311	334	507	431	398	408	453	416	461	316	496	386	485	432	459	383	404	421	303	340	205	277	345	370	436	479	751	703	605	448	433	506	638	465	564	537	435	473	386	487	434
23196	FAM120A	FAM120A_sg6	384	310	509	329	527	498	428	444	668	531	436	446	551	521	580	437	684	472	421	618	438	523	525	405	443	502	291	498	479	531	538	587	730	970	665	494	578	535	669	507	670	617	569	464	513	465	587
23196	FAM120A	FAM120A_sg7	191	196	257	216	251	299	210	233	355	289	178	364	336	281	263	259	308	285	243	262	286	251	205	267	204	243	160	203	231	242	252	363	430	467	377	227	342	281	436	234	351	324	249	315	286	239	259
23196	FAM120A	FAM120A_sg8	170	103	160	105	204	202	165	130	215	191	119	147	221	144	157	127	196	144	206	180	161	182	147	104	103	99	82	150	178	134	170	191	235	261	279	188	159	204	175	197	185	166	174	142	124	173	133
23196	FAM120A	FAM120A_sg9	315	306	383	257	309	396	366	311	574	449	227	440	439	371	437	356	504	382	407	468	415	377	334	249	293	371	273	330	368	356	432	508	663	826	565	365	451	491	634	425	544	462	455	489	423	415	464
285172	FAM126B	FAM126B_sg1	297	216	429	232	272	348	237	245	383	318	291	345	318	289	351	254	404	316	275	322	343	329	346	224	291	258	241	265	264	318	328	389	535	529	533	323	287	367	341	264	329	279	244	224	240	195	292
285172	FAM126B	FAM126B_sg10	384	316	405	300	476	419	309	320	570	470	230	410	465	399	426	395	454	347	308	415	330	507	340	395	260	391	286	405	344	388	356	490	622	860	585	439	372	372	534	356	605	437	403	329	424	369	371
285172	FAM126B	FAM126B_sg2	745	619	941	692	864	808	659	690	1025	804	611	742	892	775	841	652	997	795	787	900	741	970	783	612	641	642	407	610	688	700	880	941	1216	1527	1092	820	1035	922	1126	902	1213	929	787	718	829	678	872
285172	FAM126B	FAM126B_sg3	320	218	310	258	449	383	303	432	493	332	307	440	423	357	352	340	511	341	322	276	232	364	341	432	296	377	276	360	298	312	394	452	593	671	497	378	234	301	236	179	307	273	378	331	258	314	311
285172	FAM126B	FAM126B_sg4	374	448	553	427	491	597	460	399	592	473	261	574	573	416	513	488	581	524	563	579	453	554	464	358	284	329	301	386	391	565	504	574	651	1012	724	560	629	598	612	563	634	649	518	495	444	528	436
285172	FAM126B	FAM126B_sg5	186	183	254	153	225	234	185	169	333	246	175	188	268	230	258	202	333	187	239	215	278	288	207	159	166	203	114	178	208	214	255	258	445	367	357	225	258	299	342	254	347	254	246	148	195	264	244
285172	FAM126B	FAM126B_sg6	169	105	157	130	203	204	196	220	258	197	164	254	220	168	209	162	240	175	152	145	156	199	128	101	214	150	146	205	140	200	193	211	285	345	244	214	143	162	127	140	181	155	172	176	151	152	211
285172	FAM126B	FAM126B_sg7	254	210	316	242	277	327	277	199	357	291	280	276	296	239	275	208	357	282	301	321	209	254	256	217	214	229	165	178	238	273	291	285	333	566	412	301	231	284	289	227	314	320	230	203	250	245	253
285172	FAM126B	FAM126B_sg8	114	77	198	108	170	128	164	147	158	179	113	142	200	134	155	107	193	179	142	189	139	134	108	101	103	147	118	73	85	183	158	177	257	240	209	118	140	115	195	111	155	170	212	146	215	160	159
285172	FAM126B	FAM126B_sg9	259	190	246	173	296	346	339	239	393	299	291	277	363	305	296	251	390	283	224	226	317	311	216	328	218	263	212	244	243	250	292	369	472	569	429	297	204	274	186	207	322	310	281	274	205	197	326
51059	FAM135B	FAM135B_sg1	449	352	500	420	476	598	385	340	549	476	508	483	582	403	415	442	743	527	613	581	566	545	539	490	340	420	280	449	332	492	497	609	803	906	729	607	666	597	747	648	803	726	536	459	465	446	521
51059	FAM135B	FAM135B_sg10	724	562	768	567	759	825	616	481	834	676	530	737	824	671	750	608	933	716	854	750	791	825	717	658	693	566	507	521	586	823	859	908	1177	1217	1046	862	890	855	1093	714	1207	946	614	715	654	575	729
51059	FAM135B	FAM135B_sg2	206	178	221	205	218	299	184	183	295	258	142	202	277	182	204	195	244	245	256	264	182	238	195	126	162	146	120	171	159	158	226	242	302	408	347	154	268	204	279	244	306	300	209	186	197	187	217
51059	FAM135B	FAM135B_sg3	510	403	646	437	634	714	472	491	715	634	427	657	697	556	674	525	715	583	635	719	623	645	516	495	443	466	317	436	460	521	630	736	973	1142	784	677	769	601	819	651	936	783	663	570	638	608	693
51059	FAM135B	FAM135B_sg4	529	366	622	398	513	597	415	337	583	473	316	527	573	453	573	433	605	468	508	571	528	538	465	463	386	356	267	468	394	454	508	521	875	1037	734	473	704	537	692	559	775	659	561	410	400	362	440
51059	FAM135B	FAM135B_sg5	298	222	347	241	315	291	231	201	398	251	176	265	350	253	327	239	340	305	415	373	307	337	302	231	182	228	168	210	195	283	294	325	463	532	446	311	416	320	435	279	426	381	243	260	264	242	302
51059	FAM135B	FAM135B_sg6	174	208	254	205	257	279	176	163	311	291	196	212	221	190	241	200	300	267	238	307	196	228	179	243	141	197	151	183	202	224	247	286	386	441	413	215	253	298	330	311	397	307	195	209	205	214	294
51059	FAM135B	FAM135B_sg7	338	334	378	382	407	441	303	338	495	456	294	410	506	350	409	416	536	389	324	547	373	413	348	277	246	319	284	362	337	495	430	454	607	801	537	400	489	492	514	443	534	496	444	386	318	341	457
51059	FAM135B	FAM135B_sg8	746	622	809	690	915	908	597	604	951	761	634	842	893	710	874	664	1021	849	822	1097	792	971	687	614	620	594	449	578	737	915	820	950	1157	1383	1174	818	1028	865	1091	940	1293	962	833	737	765	736	809
51059	FAM135B	FAM135B_sg9	248	224	328	165	293	342	238	277	354	327	237	269	331	268	332	236	334	261	345	425	259	379	276	222	229	296	142	254	186	269	238	346	431	540	469	281	268	351	469	370	350	328	285	381	307	333	352
84734	FAM167B	FAM167B_sg1	31	41	39	37	59	43	55	32	32	44	45	24	53	23	15	42	46	49	30	34	38	30	18	8	4	9	4	33	8	44	25	41	40	97	32	37	57	14	58	64	87	73	81	71	26	14	38
84734	FAM167B	FAM167B_sg10	170	199	237	199	239	284	189	171	222	192	150	192	245	230	236	198	255	208	278	237	250	282	227	99	153	172	99	141	150	230	197	252	345	337	296	180	193	204	330	290	282	317	232	185	185	154	195
84734	FAM167B	FAM167B_sg2	28	39	39	54	39	60	22	26	19	58	24	20	55	42	24	49	48	36	33	47	40	47	61	26	9	32	21	25	27	40	33	46	49	104	34	16	36	55	35	58	61	44	55	40	19	40	49
84734	FAM167B	FAM167B_sg3	314	281	347	316	406	477	302	232	406	369	211	302	425	303	373	293	411	359	417	456	405	372	317	246	260	268	228	318	296	392	360	426	632	630	483	308	377	503	436	407	511	512	284	284	255	259	394
84734	FAM167B	FAM167B_sg4	302	265	367	241	294	346	234	156	281	314	264	289	346	273	318	283	304	273	305	324	325	314	296	181	206	204	178	206	219	293	327	347	449	525	420	226	308	353	406	349	415	351	386	233	195	207	299
84734	FAM167B	FAM167B_sg5	187	118	220	165	174	285	178	114	166	203	139	218	195	168	219	161	222	201	220	206	145	194	161	154	134	153	123	110	153	243	195	181	208	375	242	209	172	165	269	243	278	253	206	117	145	159	167
84734	FAM167B	FAM167B_sg6	608	487	626	521	672	749	522	476	707	603	424	651	640	491	584	492	739	578	661	675	607	820	590	458	365	482	312	488	449	574	558	685	923	983	841	582	758	721	658	566	785	735	668	464	468	630	571
84734	FAM167B	FAM167B_sg7	79	49	51	94	61	95	85	54	21	77	57	52	77	73	56	63	110	57	60	76	73	67	74	38	24	27	31	64	36	76	55	85	87	99	79	83	112	84	76	53	120	66	48	83	11	65	39
84734	FAM167B	FAM167B_sg8	609	465	755	572	718	770	607	603	717	602	607	685	735	662	737	569	844	560	613	850	722	705	639	653	485	525	401	566	499	794	690	697	995	1144	946	726	728	842	851	740	890	766	715	660	534	670	831
84734	FAM167B	FAM167B_sg9	213	237	287	207	279	325	248	205	281	199	244	254	290	262	318	177	329	247	327	354	272	315	268	179	200	271	108	174	219	353	310	345	461	397	339	315	248	271	358	304	305	302	249	222	252	187	247
23201	FAM168A	FAM168A_sg1	383	328	422	293	453	480	320	331	534	406	269	431	415	379	526	348	558	447	437	543	430	532	384	260	366	310	225	349	314	440	397	506	608	778	688	378	543	463	623	481	545	535	390	426	429	381	395
23201	FAM168A	FAM168A_sg10	302	274	333	273	317	399	298	237	451	386	262	352	415	358	379	324	419	316	355	380	266	437	361	347	296	329	268	196	385	401	335	452	526	591	519	394	461	452	477	406	498	407	375	319	429	459	329
23201	FAM168A	FAM168A_sg2	255	207	345	277	291	346	237	292	367	309	281	388	365	364	340	272	469	373	297	337	332	309	242	277	262	261	220	243	308	360	355	351	576	585	531	380	395	366	459	344	545	464	440	338	347	343	398
23201	FAM168A	FAM168A_sg3	307	261	343	345	338	483	264	233	394	330	335	351	358	308	406	279	456	321	333	459	386	437	398	278	295	324	214	212	352	381	383	418	554	646	567	347	383	433	526	339	592	487	418	377	329	210	477
23201	FAM168A	FAM168A_sg4	495	427	515	501	597	664	419	383	742	587	439	532	596	551	681	482	803	529	598	685	568	617	533	553	514	536	384	472	531	638	602	637	907	949	754	572	661	733	772	606	946	733	530	558	548	581	667
23201	FAM168A	FAM168A_sg5	198	149	256	177	303	309	171	140	274	238	161	193	251	213	210	182	280	218	213	329	206	278	232	219	141	157	98	178	150	286	247	251	394	429	307	325	235	306	295	223	281	305	185	223	176	191	234
23201	FAM168A	FAM168A_sg6	460	324	483	452	433	646	411	350	634	454	355	582	549	495	550	470	596	451	546	592	432	610	407	384	397	434	260	414	389	559	542	546	806	855	729	488	616	662	707	540	716	698	507	541	538	511	679
23201	FAM168A	FAM168A_sg7	653	524	725	562	686	812	735	514	962	839	613	769	780	741	720	658	856	691	740	899	667	797	690	712	540	631	436	638	636	662	823	885	1116	1285	1039	835	922	1046	1005	759	992	854	808	752	801	875	788
23201	FAM168A	FAM168A_sg8	263	197	375	187	288	336	274	243	383	313	192	313	258	224	338	219	303	263	219	377	240	288	266	272	230	256	216	193	256	302	304	334	348	481	397	339	293	292	431	274	403	357	298	273	357	311	240
23201	FAM168A	FAM168A_sg9	282	293	404	250	350	467	334	351	570	473	204	337	348	309	436	368	434	398	494	440	418	338	318	329	266	322	260	296	237	363	349	415	598	616	546	384	429	389	504	397	494	497	440	398	487	329	382
56975	FAM20C	FAM20C_sg1	116	91	137	111	149	150	109	104	182	154	126	146	167	86	159	125	138	140	193	199	194	108	159	100	98	93	80	113	85	137	142	171	198	256	183	126	162	129	216	182	195	192	159	120	138	154	131
56975	FAM20C	FAM20C_sg10	179	107	231	116	145	212	177	136	189	162	126	185	213	166	209	161	202	185	176	253	204	161	214	110	92	128	108	133	140	187	173	208	354	302	289	210	191	189	259	204	249	220	195	183	149	201	137
56975	FAM20C	FAM20C_sg2	234	262	233	237	258	273	226	265	326	279	257	325	297	278	298	231	378	273	338	320	303	338	307	200	248	202	200	215	236	288	288	294	415	546	467	348	297	295	383	360	323	363	324	225	224	250	262
56975	FAM20C	FAM20C_sg3	266	188	241	190	224	290	201	214	372	284	196	293	265	213	274	210	279	231	271	297	237	289	280	254	192	191	154	212	165	235	282	313	360	390	403	286	341	292	313	280	358	276	266	247	224	217	201
56975	FAM20C	FAM20C_sg4	297	267	306	324	341	419	196	222	368	299	275	288	337	308	293	246	389	283	264	364	277	311	285	218	254	176	157	280	218	309	313	310	392	548	384	297	372	394	323	338	369	422	266	228	204	205	299
56975	FAM20C	FAM20C_sg5	567	473	749	559	698	805	528	485	752	638	488	535	700	572	693	470	720	577	671	768	636	693	573	452	442	471	368	482	558	724	732	690	981	1133	986	654	667	771	1134	671	944	787	437	589	739	532	602
56975	FAM20C	FAM20C_sg6	132	99	166	175	173	164	199	155	131	171	95	173	201	155	173	162	201	147	196	183	193	207	168	124	65	163	54	121	127	148	144	192	287	363	194	188	190	240	266	239	275	185	202	155	125	100	144
56975	FAM20C	FAM20C_sg7	107	120	110	73	124	86	68	79	174	94	128	96	115	97	89	86	136	84	178	90	116	140	112	112	74	82	68	57	67	131	139	146	149	176	151	121	162	172	129	120	166	109	85	56	62	76	180
56975	FAM20C	FAM20C_sg8	160	130	172	154	114	251	111	97	222	164	140	141	181	121	199	180	223	129	250	225	185	170	214	94	143	152	115	136	155	161	195	193	274	297	193	149	136	186	206	202	211	206	138	133	205	143	173
56975	FAM20C	FAM20C_sg9	106	77	99	87	88	139	94	91	93	123	57	82	132	97	96	95	103	70	95	87	150	132	89	54	43	40	35	67	33	73	90	110	115	182	149	80	146	100	101	137	161	113	115	91	47	90	118
100132146	FAM240A	FAM240A_sg1	290	307	387	277	340	453	296	306	369	337	197	349	330	393	392	292	463	305	455	482	334	464	275	260	199	285	273	247	278	421	343	347	480	649	495	331	421	489	589	379	576	470	319	307	276	304	407
100132146	FAM240A	FAM240A_sg10	254	270	357	188	353	383	232	380	343	380	226	382	322	314	354	225	425	349	345	386	344	369	288	275	249	220	189	250	199	301	314	374	534	634	459	347	357	432	442	325	505	386	348	328	292	222	405
100132146	FAM240A	FAM240A_sg11	658	614	713	668	657	962	710	504	879	720	443	811	774	624	785	661	821	710	717	1000	766	788	637	604	444	584	435	484	516	807	797	807	1085	1287	971	837	840	919	1119	776	1049	1025	796	748	756	654	699
100132146	FAM240A	FAM240A_sg12	582	417	513	471	597	655	467	409	533	458	352	581	640	474	561	409	620	551	571	644	566	649	489	421	335	436	339	410	437	572	516	664	812	1025	668	532	673	710	615	548	750	763	625	465	538	514	457
100132146	FAM240A	FAM240A_sg2	710	620	821	620	829	793	494	521	815	755	538	683	724	657	746	543	854	685	744	897	743	833	710	583	466	509	379	601	514	692	640	693	1050	1253	1111	650	926	737	864	803	1103	835	629	661	636	586	760
100132146	FAM240A	FAM240A_sg3	411	287	474	298	453	527	420	367	424	443	365	400	421	409	435	335	500	387	463	513	446	502	420	360	291	324	213	352	315	376	454	462	728	677	623	384	497	473	552	393	703	498	532	392	337	349	368
100132146	FAM240A	FAM240A_sg4	426	304	578	456	572	555	493	385	566	500	505	545	591	483	556	414	688	520	533	511	549	644	492	395	407	362	346	448	368	516	544	571	787	913	697	454	623	666	636	626	806	661	450	502	310	559	570
100132146	FAM240A	FAM240A_sg7	426	454	476	345	447	542	434	370	490	539	435	561	530	476	517	455	606	507	560	610	455	558	433	487	349	342	265	478	450	560	523	531	778	990	666	521	593	668	724	484	803	557	434	372	468	402	570
100132146	FAM240A	FAM240A_sg8	342	355	451	357	542	507	392	293	501	389	298	423	408	377	460	334	506	434	489	504	457	430	437	337	294	294	281	299	299	436	471	464	735	750	621	453	543	451	570	417	617	533	534	332	422	382	484
100132146	FAM240A	FAM240A_sg9	198	129	272	192	238	274	171	255	264	266	253	283	258	280	236	198	331	229	260	374	242	331	207	222	184	210	156	136	173	281	224	318	447	487	408	255	249	270	337	270	411	383	209	256	239	262	329
2193	FARSA	FARSA_sg1	86	84	60	96	178	92	62	83	45	85	69	63	81	72	57	74	115	58	98	139	110	102	79	24	33	45	14	70	27	81	86	89	53	104	99	82	67	91	51	55	123	65	49	62	5	57	52
2193	FARSA	FARSA_sg10	108	71	86	98	161	119	90	76	59	79	57	91	101	88	71	87	159	106	66	96	44	108	95	50	38	41	34	68	36	92	64	58	102	182	148	64	72	121	76	106	155	71	83	76	64	118	81
2193	FARSA	FARSA_sg2	140	81	117	160	107	109	99	61	47	77	81	130	132	98	65	111	118	113	112	164	95	129	118	28	43	18	28	93	62	98	64	82	101	182	119	71	77	88	63	120	116	114	105	56	31	46	92
2193	FARSA	FARSA_sg3	205	187	151	165	183	225	103	67	70	123	80	96	200	128	125	105	186	157	143	176	127	157	190	93	60	66	78	141	86	226	102	149	246	311	287	163	146	115	80	100	165	100	123	68	30	83	76
2193	FARSA	FARSA_sg4	205	167	155	175	155	222	139	136	139	141	114	215	177	161	137	170	198	187	163	221	173	241	169	119	106	114	84	136	95	262	147	198	232	313	281	170	164	153	165	189	168	140	125	126	38	77	111
2193	FARSA	FARSA_sg5	338	311	438	293	353	450	203	237	250	280	215	196	377	297	344	285	339	206	364	361	368	409	401	249	160	180	90	240	219	387	291	372	481	500	502	310	284	292	312	288	321	252	234	216	129	170	205
2193	FARSA	FARSA_sg6	103	50	72	56	79	74	65	43	22	55	52	39	61	63	48	46	69	54	52	75	53	73	59	17	19	37	16	61	14	53	42	46	68	138	70	32	30	79	40	54	85	59	70	82	21	58	67
2193	FARSA	FARSA_sg7	122	59	110	90	149	141	100	74	51	71	67	95	142	118	101	71	125	114	91	114	65	115	114	47	50	52	12	80	77	136	92	99	98	193	120	121	99	43	99	82	101	100	94	152	32	84	51
2193	FARSA	FARSA_sg8	26	52	30	80	60	58	54	34	6	27	42	55	60	46	46	41	65	54	85	35	66	109	44	29	17	25	12	28	19	81	52	58	30	77	58	41	55	59	52	38	58	48	52	40	37	35	36
2193	FARSA	FARSA_sg9	203	172	194	223	250	223	150	174	130	182	117	131	224	158	159	144	241	165	171	220	170	259	231	94	71	107	73	144	117	203	136	179	208	322	279	163	178	177	165	186	254	240	155	148	84	71	158
80204	FBXO11	FBXO11_sg1	422	344	474	362	500	553	797	663	978	977	653	862	728	562	654	491	804	627	405	555	445	579	371	699	641	703	498	560	652	436	573	658	876	1165	777	614	442	354	451	336	589	445	988	680	828	770	878
80204	FBXO11	FBXO11_sg10	110	101	161	61	138	160	277	196	289	282	190	229	193	139	158	162	213	176	119	150	95	127	98	209	205	210	164	170	157	81	176	203	195	307	205	172	132	130	127	72	124	130	272	203	233	260	293
80204	FBXO11	FBXO11_sg2	153	159	186	181	206	195	408	296	493	395	285	576	335	241	268	247	375	275	116	188	248	192	141	417	334	367	336	438	330	194	278	354	496	591	405	291	218	170	219	152	165	168	488	368	417	331	495
80204	FBXO11	FBXO11_sg3	347	266	270	296	372	558	685	698	930	762	635	848	652	509	444	453	682	535	374	325	238	408	331	903	597	714	562	649	761	280	565	627	823	924	662	532	412	343	260	361	405	381	948	738	701	662	892
80204	FBXO11	FBXO11_sg4	219	155	190	180	228	298	365	304	451	456	337	440	386	311	295	233	370	302	188	237	154	186	178	314	315	320	299	294	345	212	242	273	427	513	360	284	229	200	244	182	221	266	365	327	331	314	439
80204	FBXO11	FBXO11_sg5	219	185	237	260	267	289	558	433	701	638	367	672	479	411	362	302	527	363	297	267	255	332	219	556	493	517	428	472	470	244	380	439	588	755	537	391	292	231	224	229	316	371	544	489	611	574	622
80204	FBXO11	FBXO11_sg6	27	30	26	35	48	57	65	74	82	64	42	92	60	55	38	39	57	55	10	43	36	16	14	75	68	84	41	43	64	33	30	85	99	80	57	43	50	33	32	35	33	28	94	86	67	81	78
80204	FBXO11	FBXO11_sg7	392	289	378	282	530	464	694	620	950	640	604	860	671	471	492	476	712	595	376	465	383	529	347	678	596	646	456	578	571	384	554	620	856	1029	723	580	437	411	437	352	614	441	700	848	642	660	881
80204	FBXO11	FBXO11_sg8	243	224	256	224	328	292	462	385	717	613	385	628	421	365	373	338	500	371	240	309	257	272	218	423	379	446	284	490	454	272	321	457	561	690	492	337	307	328	327	285	288	286	612	479	568	482	548
80204	FBXO11	FBXO11_sg9	319	301	281	256	351	383	522	575	787	609	495	823	548	500	476	372	611	479	358	343	304	395	213	589	546	501	467	532	546	281	465	449	715	882	561	434	334	331	329	260	384	308	845	643	621	602	698
130888	FBXO36	FBXO36_sg1	733	619	827	623	778	977	534	543	755	701	590	617	815	672	718	550	869	698	867	722	774	853	658	605	502	521	441	521	621	774	776	780	1186	1300	1125	802	916	880	1000	816	1029	1117	743	731	552	716	780
130888	FBXO36	FBXO36_sg10	335	285	417	381	404	434	257	253	394	429	304	336	416	346	400	332	492	344	378	426	383	456	354	289	246	319	172	250	307	399	367	416	535	730	500	369	414	403	551	425	569	442	364	334	405	336	383
130888	FBXO36	FBXO36_sg2	597	413	667	483	565	580	493	378	706	508	475	570	624	558	599	473	703	503	598	656	539	540	621	451	449	432	302	426	452	742	559	670	805	1025	893	623	802	676	830	622	720	713	541	554	515	404	640
130888	FBXO36	FBXO36_sg3	91	93	105	91	121	110	105	62	110	140	91	99	124	124	109	111	140	87	155	130	133	91	110	114	60	88	70	70	94	125	123	112	232	185	159	139	169	90	100	108	155	126	134	101	85	134	95
130888	FBXO36	FBXO36_sg4	196	185	279	163	191	199	157	138	176	177	128	239	256	211	223	187	288	225	266	309	237	188	205	147	133	151	117	146	155	243	230	240	360	456	228	206	286	227	354	250	345	296	227	173	202	139	195
130888	FBXO36	FBXO36_sg5	212	174	225	234	171	224	180	141	245	244	214	185	206	223	221	171	297	208	192	290	220	236	249	174	126	178	107	159	177	263	182	266	312	403	306	251	253	271	289	317	274	262	197	183	222	155	238
130888	FBXO36	FBXO36_sg6	612	567	796	607	661	732	578	612	861	746	582	872	910	699	714	606	821	666	723	851	667	879	592	585	516	567	427	555	642	691	692	767	1065	1316	1057	676	826	891	934	732	976	975	735	670	590	617	766
130888	FBXO36	FBXO36_sg7	262	179	346	245	288	343	243	163	240	273	216	336	309	199	258	248	363	271	257	246	313	302	277	195	175	180	167	231	245	324	264	268	426	516	356	277	334	264	435	318	452	385	245	184	205	224	325
130888	FBXO36	FBXO36_sg8	314	275	403	370	324	454	303	304	367	338	224	291	404	363	354	300	444	299	332	338	313	318	354	237	216	242	199	293	267	371	364	391	516	548	559	340	447	344	405	366	503	424	376	276	225	221	326
130888	FBXO36	FBXO36_sg9	537	456	585	464	558	663	459	565	669	579	395	659	608	557	554	439	681	559	536	635	552	638	523	450	435	396	360	425	389	599	609	640	895	1012	707	539	679	671	799	571	842	856	605	606	418	603	555
55294	FBXW7	FBXW7_sg1	385	349	472	367	558	563	412	447	578	453	427	521	529	474	497	425	645	496	380	548	402	492	309	413	354	366	243	429	299	377	409	570	709	894	635	463	473	443	494	447	596	561	440	551	385	398	505
55294	FBXW7	FBXW7_sg10	790	626	805	720	716	920	851	850	1248	1021	867	1118	1071	889	925	725	1158	915	900	1049	764	853	900	762	816	1138	627	822	773	900	1057	1322	1680	1759	1256	1000	546	721	715	526	773	693	737	714	705	630	680
55294	FBXW7	FBXW7_sg2	419	288	470	431	360	463	437	371	538	532	370	574	495	401	504	453	645	525	459	551	441	493	387	420	321	441	378	400	356	466	403	643	885	929	583	530	406	366	379	427	458	465	451	445	417	399	443
55294	FBXW7	FBXW7_sg3	172	106	174	140	184	193	188	141	239	180	175	271	206	153	214	173	242	238	209	268	215	216	167	157	176	247	125	199	149	191	278	285	293	383	291	192	120	129	124	110	189	203	124	122	145	191	159
55294	FBXW7	FBXW7_sg4	616	529	750	560	638	776	603	714	808	690	714	820	788	817	662	578	953	752	726	1017	670	797	602	561	528	715	583	643	582	721	684	952	1137	1451	974	734	449	617	477	569	613	652	500	600	513	458	585
55294	FBXW7	FBXW7_sg5	504	440	541	497	560	729	550	657	789	601	614	705	715	687	646	519	757	646	577	773	517	627	583	480	505	679	439	576	459	539	660	911	1084	1176	762	609	333	397	258	310	446	375	470	497	335	282	388
55294	FBXW7	FBXW7_sg6	747	647	922	689	867	829	692	680	1023	914	631	826	854	788	836	699	975	736	684	897	715	899	725	666	672	728	458	727	588	779	855	891	1128	1424	1157	819	882	978	996	753	1015	869	982	841	740	760	1053
55294	FBXW7	FBXW7_sg7	267	313	379	237	319	399	249	310	418	314	321	363	334	341	345	292	460	362	351	410	329	304	283	236	278	392	293	386	312	363	342	422	575	584	414	290	260	269	213	249	267	279	275	229	222	246	300
55294	FBXW7	FBXW7_sg8	255	162	306	150	241	377	253	194	319	304	246	331	366	322	268	273	297	326	249	306	261	309	216	232	209	275	171	329	248	243	277	349	406	595	336	258	238	286	197	209	252	255	359	187	249	156	205
55294	FBXW7	FBXW7_sg9	596	438	613	455	605	725	541	508	771	655	610	725	725	588	556	503	866	608	620	696	506	632	490	588	493	669	486	645	621	562	571	845	1060	1142	823	507	589	654	334	427	618	561	480	477	542	458	512
26259	FBXW8	FBXW8_sg1	228	199	250	256	308	297	236	247	292	280	212	297	305	241	284	230	296	321	278	308	244	281	313	213	154	202	149	197	205	277	273	310	420	446	424	338	241	404	342	359	368	406	217	282	232	261	291
26259	FBXW8	FBXW8_sg10	530	447	810	467	645	775	598	518	741	660	554	666	741	603	736	515	752	606	679	728	685	714	632	567	451	536	352	528	493	677	701	703	1098	1172	954	689	703	702	1014	804	986	777	754	649	585	579	649
26259	FBXW8	FBXW8_sg2	148	122	193	94	141	143	97	120	165	172	139	149	185	127	163	125	183	159	151	229	134	191	206	179	153	115	93	136	147	132	151	196	253	296	242	210	193	200	217	163	232	210	113	163	131	153	217
26259	FBXW8	FBXW8_sg3	518	386	566	367	506	495	484	334	541	467	417	467	585	471	478	381	500	409	445	631	542	485	468	383	314	433	271	350	380	460	467	641	737	789	721	529	656	512	712	554	638	641	556	458	401	379	383
26259	FBXW8	FBXW8_sg4	912	742	1086	866	1143	1315	948	754	1204	1058	747	1099	1158	997	1094	920	1170	949	1111	1330	917	1158	945	789	784	704	577	787	730	1079	1018	1127	1482	1747	1423	1057	1221	1241	1401	1104	1536	1379	1088	857	894	917	970
26259	FBXW8	FBXW8_sg5	444	333	497	405	409	512	338	328	513	399	345	541	474	421	460	382	499	441	429	464	457	411	434	361	320	287	232	320	323	558	484	467	636	812	605	387	568	420	511	532	726	634	399	435	320	451	479
26259	FBXW8	FBXW8_sg6	352	255	455	305	343	457	253	261	431	278	307	380	434	307	340	272	444	395	299	519	359	394	312	249	317	319	186	262	302	367	321	402	523	731	430	364	531	445	468	375	581	481	340	360	309	271	448
26259	FBXW8	FBXW8_sg7	394	384	547	348	435	549	456	400	560	490	337	479	562	498	485	401	562	395	475	537	461	534	435	360	355	404	275	303	377	513	480	548	757	809	729	565	495	531	613	478	634	630	612	425	282	408	449
26259	FBXW8	FBXW8_sg8	398	273	499	399	445	491	352	335	371	435	314	394	418	389	427	367	493	394	546	676	418	486	395	356	308	300	185	293	363	393	445	517	602	720	560	429	392	383	633	410	610	539	328	296	352	456	438
26259	FBXW8	FBXW8_sg9	320	279	362	293	393	389	354	324	409	331	288	309	361	295	374	292	514	366	324	425	324	372	374	333	242	338	233	281	283	435	368	415	508	662	510	323	349	485	426	413	636	567	371	333	300	244	382
222894	FERD3L	FERD3L_sg1	568	466	808	491	739	769	558	571	660	659	483	691	666	656	646	557	817	580	713	823	534	691	531	475	509	497	275	564	479	758	625	632	993	1089	921	666	722	836	809	640	839	865	570	659	555	567	621
222894	FERD3L	FERD3L_sg10	168	187	237	177	248	287	156	188	292	284	166	338	242	215	280	183	295	263	176	263	233	334	240	211	226	162	124	186	197	258	230	285	350	427	373	224	260	286	334	232	318	341	179	217	251	183	224
222894	FERD3L	FERD3L_sg2	313	296	523	377	386	464	355	289	493	415	265	390	407	385	469	342	507	373	346	499	418	442	445	305	246	315	256	334	291	432	380	443	669	684	627	432	471	375	474	453	558	567	389	360	352	327	319
222894	FERD3L	FERD3L_sg3	151	80	129	96	153	115	82	95	107	134	89	118	164	108	127	118	135	132	96	201	140	169	125	94	58	115	76	104	81	190	135	174	154	217	138	158	144	139	99	162	155	146	112	116	70	124	145
222894	FERD3L	FERD3L_sg4	154	107	173	118	167	255	174	95	166	151	130	146	198	132	182	127	246	168	176	147	148	177	164	144	159	84	60	92	116	173	200	161	263	282	261	174	249	188	218	135	223	233	151	123	138	115	294
222894	FERD3L	FERD3L_sg5	177	137	192	114	209	192	149	144	181	173	106	167	176	179	180	133	207	157	166	201	174	158	187	134	94	210	111	86	174	153	196	213	250	266	249	165	178	219	245	199	192	198	126	131	179	119	162
222894	FERD3L	FERD3L_sg6	364	223	311	279	394	398	374	264	398	388	235	333	386	243	359	273	484	322	436	433	386	472	353	256	244	228	191	255	265	397	454	447	549	559	567	317	456	336	416	290	481	532	322	335	303	281	315
222894	FERD3L	FERD3L_sg7	303	247	358	289	322	363	274	303	393	285	229	245	351	307	335	313	406	321	255	379	336	370	306	257	171	222	177	242	278	419	316	347	524	570	494	384	369	396	534	380	511	295	357	322	306	342	314
222894	FERD3L	FERD3L_sg8	672	520	828	600	787	774	490	537	764	787	448	636	764	640	668	626	809	683	783	818	701	773	736	541	491	556	410	594	558	789	703	823	1113	1317	879	702	1005	753	884	891	1060	796	642	564	591	614	737
222894	FERD3L	FERD3L_sg9	314	240	283	236	276	318	242	204	282	215	195	266	310	260	286	223	299	258	279	262	291	358	245	190	169	196	187	199	139	302	225	276	421	577	331	258	321	264	346	252	365	353	350	226	172	250	210
2865	FFAR3	FFAR3_sg1	325	204	412	252	312	345	242	189	308	267	203	333	360	216	364	257	424	304	326	368	259	307	297	244	253	185	160	224	284	310	260	375	463	494	462	320	346	335	499	432	468	406	232	209	195	314	274
2865	FFAR3	FFAR3_sg10	162	125	179	151	229	233	179	108	170	198	170	156	244	169	136	143	201	163	171	163	176	262	193	96	96	110	98	136	103	202	159	168	261	333	236	156	221	174	135	200	302	175	152	108	98	175	213
2865	FFAR3	FFAR3_sg2	262	282	387	250	387	340	247	288	405	328	284	306	351	302	290	280	456	353	347	375	331	345	287	300	283	283	167	244	225	313	287	343	565	624	469	322	322	339	427	342	468	428	259	275	227	260	326
2865	FFAR3	FFAR3_sg3	634	592	748	660	799	990	649	603	828	790	556	816	837	704	760	686	867	826	742	855	741	887	746	609	534	664	373	518	554	840	676	783	1215	1281	1063	755	795	924	1003	873	1005	1026	853	715	640	702	836
2865	FFAR3	FFAR3_sg4	523	359	584	402	595	651	383	462	507	565	423	588	667	557	603	496	810	513	519	651	607	632	507	408	398	418	297	450	436	513	578	676	885	1071	795	540	714	650	711	623	921	902	669	582	492	514	584
2865	FFAR3	FFAR3_sg5	397	330	464	377	375	522	377	333	476	402	312	426	487	388	448	370	511	358	427	399	487	468	379	328	310	361	262	308	437	435	359	455	650	671	577	353	513	444	514	396	602	500	398	330	409	341	429
2865	FFAR3	FFAR3_sg6	257	197	214	209	306	308	279	315	198	335	237	353	338	224	272	250	348	281	239	283	283	291	261	237	110	175	112	233	278	262	213	301	308	460	371	255	312	285	243	330	335	338	366	273	132	249	395
2865	FFAR3	FFAR3_sg7	120	82	132	104	124	124	113	108	124	136	110	182	144	96	170	112	165	131	97	159	133	174	120	92	101	120	81	118	132	136	166	140	216	208	191	186	159	107	205	154	199	165	99	112	114	77	130
2865	FFAR3	FFAR3_sg8	193	145	251	174	171	215	225	150	210	157	112	172	234	195	239	221	233	188	300	297	205	267	206	187	147	138	117	168	172	232	204	200	401	376	315	224	296	270	332	190	306	270	196	185	168	132	161
2865	FFAR3	FFAR3_sg9	82	44	71	61	98	104	51	55	58	106	83	104	91	76	60	59	115	86	69	105	66	75	95	44	67	54	53	46	42	82	63	66	145	137	121	54	115	60	69	55	107	88	42	83	54	95	72
2249	FGF4	FGF4_sg1	173	124	180	188	197	212	125	116	175	188	169	164	166	146	206	154	213	162	240	205	208	255	239	174	103	141	97	150	141	252	200	204	326	382	299	215	180	172	196	218	284	245	172	126	186	117	206
2249	FGF4	FGF4_sg10	262	189	341	235	241	317	137	172	231	224	196	294	277	215	267	185	302	245	194	275	275	348	188	187	151	133	155	239	210	294	203	267	372	470	359	226	257	268	277	307	327	371	252	238	165	189	233
2249	FGF4	FGF4_sg2	425	498	635	456	556	647	427	416	641	506	527	577	637	457	561	449	644	568	616	591	545	544	508	407	462	453	268	521	395	543	650	637	809	876	723	563	666	642	688	548	770	763	557	519	485	393	676
2249	FGF4	FGF4_sg3	192	139	168	154	147	199	139	189	237	129	103	191	187	155	165	161	176	160	204	172	187	152	127	110	119	158	98	134	147	141	137	213	238	330	165	139	207	231	216	223	204	231	188	129	187	95	155
2249	FGF4	FGF4_sg4	228	216	299	196	255	326	236	115	293	226	250	278	273	234	263	212	350	251	290	330	196	325	255	231	187	239	156	215	195	264	213	297	319	509	327	249	327	323	304	314	279	379	315	190	220	206	260
2249	FGF4	FGF4_sg5	177	130	179	198	239	238	114	118	237	245	159	153	196	176	198	164	237	183	190	199	226	199	161	170	122	124	91	213	142	231	198	168	275	303	259	222	226	148	231	192	249	259	171	181	180	244	165
2249	FGF4	FGF4_sg6	695	584	801	626	673	911	582	617	869	708	506	642	816	653	721	480	899	631	746	652	676	722	624	594	469	476	378	493	585	786	708	752	1056	1309	882	763	813	778	989	716	1004	796	781	739	586	600	750
2249	FGF4	FGF4_sg7	893	743	1010	738	1039	1055	812	791	995	923	704	1016	1136	925	1124	893	1173	975	970	1230	963	1136	811	698	695	790	535	799	857	1010	953	1176	1343	1756	1263	1097	1222	1104	1414	1114	1363	1267	939	1055	901	785	945
2249	FGF4	FGF4_sg8	585	685	696	621	787	718	649	546	763	711	524	692	782	674	743	601	840	570	658	858	689	887	583	525	478	465	447	578	552	828	692	790	1068	1207	978	705	731	941	1120	810	1066	858	738	583	604	624	737
2249	FGF4	FGF4_sg9	373	403	487	416	538	617	396	378	537	495	358	413	448	424	471	368	551	472	436	581	545	539	549	366	341	329	318	393	319	479	491	542	723	823	679	513	545	598	693	459	756	640	359	356	433	509	446
80308	FLAD1	FLAD1_sg1	392	341	415	317	394	450	317	390	546	406	281	507	463	353	481	356	491	359	383	534	395	518	418	328	313	301	279	319	344	421	414	487	687	814	643	431	449	395	482	451	642	526	414	440	434	369	383
80308	FLAD1	FLAD1_sg10	479	374	580	473	492	622	456	459	631	525	424	515	603	509	520	497	656	503	571	602	491	557	473	476	383	381	313	430	448	538	553	526	834	950	778	530	610	569	736	586	683	701	521	571	480	449	515
80308	FLAD1	FLAD1_sg2	260	193	318	262	311	294	204	190	329	326	162	258	274	241	316	216	297	289	209	273	277	276	157	299	172	217	205	169	286	268	235	259	454	406	327	307	303	250	447	260	336	359	248	208	272	176	306
80308	FLAD1	FLAD1_sg3	326	296	531	349	339	508	386	330	445	430	256	417	465	358	411	355	496	376	496	566	430	472	470	367	385	351	273	341	321	495	392	474	739	840	650	460	465	446	620	442	477	492	372	375	400	365	340
80308	FLAD1	FLAD1_sg4	335	258	429	326	392	426	310	246	430	343	268	394	389	373	367	335	427	325	387	382	407	379	319	293	235	264	206	258	332	367	393	431	531	597	543	430	432	385	534	403	632	453	428	354	318	372	295
80308	FLAD1	FLAD1_sg5	484	371	544	343	393	524	360	376	520	516	325	586	475	437	475	403	536	470	471	581	494	506	449	399	350	342	221	357	415	417	420	504	782	895	679	434	610	591	628	501	544	660	464	405	477	415	380
80308	FLAD1	FLAD1_sg6	156	135	215	146	155	247	140	125	150	186	183	176	224	165	168	164	236	168	191	177	159	202	127	138	217	127	94	128	123	163	199	206	292	341	220	177	162	204	226	172	231	238	200	140	152	218	191
80308	FLAD1	FLAD1_sg7	316	283	451	323	423	443	268	286	353	388	337	449	407	353	395	325	434	371	450	351	396	351	355	328	281	300	234	326	402	383	394	443	556	639	581	453	375	408	434	343	468	469	297	342	336	347	377
80308	FLAD1	FLAD1_sg8	628	524	825	659	840	827	530	462	886	683	457	761	793	706	795	515	817	740	761	872	703	727	672	634	560	606	395	643	621	762	786	792	1110	1282	976	781	834	802	1190	757	1036	944	693	617	638	627	757
80308	FLAD1	FLAD1_sg9	464	387	579	538	568	686	465	535	608	592	475	572	638	516	526	406	601	547	632	589	569	550	482	431	351	329	268	374	320	631	572	579	865	852	697	577	649	543	625	459	731	694	512	428	508	447	535
2326	FMO1	FMO1_sg1	482	324	531	417	474	642	408	396	512	457	369	426	487	485	526	357	621	474	559	635	473	512	484	326	299	365	269	310	361	548	482	548	741	877	639	529	550	504	641	468	749	632	437	415	309	419	499
2326	FMO1	FMO1_sg10	528	403	543	414	530	590	593	408	566	526	470	533	706	512	526	413	664	617	493	616	496	635	468	458	387	358	292	464	467	559	544	622	744	1007	722	456	700	655	694	557	709	728	566	539	539	432	582
2326	FMO1	FMO1_sg2	388	285	495	354	452	490	389	277	421	367	205	438	490	412	427	318	459	391	502	500	487	542	405	231	266	242	211	311	333	433	342	437	537	799	625	343	385	421	590	445	600	494	421	298	354	304	396
2326	FMO1	FMO1_sg3	421	358	563	416	472	627	393	405	463	391	405	508	617	438	546	412	533	424	502	573	533	488	476	436	325	381	277	276	402	553	562	566	827	802	654	563	649	574	655	578	799	683	535	440	376	461	490
2326	FMO1	FMO1_sg4	598	441	589	495	660	747	503	484	664	783	570	717	763	538	601	561	796	607	701	789	601	626	660	537	413	384	350	566	451	695	637	707	1028	1191	822	734	860	592	835	696	956	737	603	588	444	524	728
2326	FMO1	FMO1_sg5	446	489	567	443	578	658	447	446	619	557	361	647	588	515	575	428	709	573	554	732	434	679	463	460	360	348	262	451	395	633	568	593	845	972	822	572	553	657	878	617	830	640	571	472	459	409	577
2326	FMO1	FMO1_sg6	486	429	710	472	554	717	493	469	690	475	351	583	587	533	602	447	679	542	646	608	662	615	542	565	365	427	361	501	448	657	582	656	903	1094	779	611	705	565	921	584	814	694	562	531	553	437	542
2326	FMO1	FMO1_sg7	192	162	242	183	179	191	210	198	217	188	152	192	237	177	213	182	253	208	212	260	191	243	186	119	139	160	114	143	111	222	174	228	304	393	252	218	302	278	309	319	255	235	194	198	154	136	187
2326	FMO1	FMO1_sg8	61	66	65	63	84	70	42	42	58	60	64	77	99	79	72	58	88	59	72	97	100	71	77	37	44	53	36	77	52	59	62	73	121	121	122	78	141	79	99	43	100	43	102	56	30	39	81
2326	FMO1	FMO1_sg9	805	694	1047	856	982	1131	676	865	944	969	819	1033	933	838	830	752	1291	860	866	857	941	1038	923	750	544	691	517	685	689	955	836	995	1369	1635	1325	911	1097	1283	1350	1036	1364	1258	805	935	594	785	1129
54914	FOCAD	FOCAD_sg1	602	476	603	518	616	743	526	468	480	570	436	541	714	631	598	479	720	569	634	799	655	824	520	391	430	411	328	441	471	704	617	747	1005	1093	806	632	772	781	719	736	870	773	495	532	351	375	564
54914	FOCAD	FOCAD_sg10	239	211	252	187	293	340	220	120	174	224	198	264	315	247	197	201	379	205	285	363	243	448	277	129	115	143	93	177	135	258	229	310	363	575	390	222	251	333	267	277	406	355	236	142	112	187	179
54914	FOCAD	FOCAD_sg2	336	292	400	298	427	477	280	261	263	293	234	286	413	357	353	276	433	351	447	381	444	453	377	224	133	233	184	190	212	424	407	419	513	640	515	393	492	398	487	417	519	465	347	220	188	224	302
54914	FOCAD	FOCAD_sg3	441	284	468	323	541	610	409	297	311	353	338	458	566	397	434	402	587	442	461	576	496	557	472	289	257	282	190	355	260	492	468	472	679	827	621	464	515	509	521	353	697	628	459	333	196	274	427
54914	FOCAD	FOCAD_sg4	443	383	465	386	483	599	349	266	324	362	353	454	565	463	422	407	568	488	551	604	590	487	511	264	280	289	255	326	289	484	523	548	713	744	614	481	608	527	705	605	669	670	434	258	189	321	453
54914	FOCAD	FOCAD_sg5	900	770	944	792	913	1204	678	666	788	863	739	843	1074	960	852	825	1067	925	987	1135	944	1067	889	496	518	610	520	602	623	933	958	996	1535	1665	1221	950	1218	1346	1177	1005	1461	1242	704	693	453	696	803
54914	FOCAD	FOCAD_sg6	404	333	547	371	474	555	359	330	358	306	323	299	470	414	472	358	522	468	465	473	474	546	454	239	194	281	211	390	233	524	446	427	649	847	593	431	507	440	568	482	707	629	267	309	258	289	354
54914	FOCAD	FOCAD_sg7	309	291	331	297	325	360	313	170	233	256	249	265	355	288	283	259	414	293	444	380	293	394	289	137	207	177	116	217	231	339	312	340	400	585	412	276	374	400	340	436	535	403	263	171	176	216	310
54914	FOCAD	FOCAD_sg8	463	322	476	356	477	549	252	290	312	341	287	374	475	424	411	336	534	438	416	623	478	517	472	294	256	242	145	294	235	569	440	476	612	821	599	430	593	486	668	507	787	632	327	333	192	304	340
54914	FOCAD	FOCAD_sg9	334	328	369	243	315	394	255	225	217	251	295	241	305	330	285	262	423	318	390	382	358	406	374	216	176	166	170	205	199	375	363	320	528	580	498	328	366	348	427	365	482	502	262	190	92	180	249
221937	FOXK1	FOXK1_sg1	209	190	318	206	322	317	174	130	204	187	163	178	230	185	213	166	309	260	231	324	219	298	235	167	103	132	119	147	204	265	181	259	301	491	280	272	255	314	342	294	389	310	163	162	155	243	167
221937	FOXK1	FOXK1_sg10	222	183	291	164	315	373	126	142	242	210	164	205	320	205	229	214	272	229	279	228	234	302	205	134	130	141	101	113	159	256	242	234	316	410	308	185	295	334	319	234	407	315	153	139	159	146	208
221937	FOXK1	FOXK1_sg2	405	306	424	315	489	466	218	267	352	290	199	228	413	365	343	294	461	324	348	456	415	509	358	261	199	254	140	244	235	463	331	381	510	685	553	314	478	444	470	437	584	549	278	255	271	215	231
221937	FOXK1	FOXK1_sg3	112	89	101	111	171	141	102	74	96	100	88	76	122	80	105	84	183	122	76	147	121	134	91	80	49	127	60	75	76	112	117	128	194	190	151	89	146	145	122	108	187	144	101	75	75	104	121
221937	FOXK1	FOXK1_sg4	49	36	99	32	62	62	31	44	32	40	26	14	38	56	61	25	73	50	68	53	34	62	40	32	35	23	43	28	13	65	50	40	65	85	71	42	65	60	72	71	91	48	24	56	28	39	58
221937	FOXK1	FOXK1_sg5	152	118	156	92	139	125	92	109	102	159	58	96	154	118	123	92	123	132	185	120	189	91	129	90	79	82	71	88	75	188	116	129	219	182	138	121	192	148	238	159	180	177	110	129	118	84	130
221937	FOXK1	FOXK1_sg6	364	299	458	262	382	474	262	241	327	239	187	271	380	312	366	258	466	294	375	490	441	431	439	257	140	206	183	171	209	452	395	419	486	566	557	356	495	452	582	379	565	513	317	191	220	204	272
221937	FOXK1	FOXK1_sg7	461	401	522	458	519	616	388	384	550	431	389	496	529	452	478	413	574	460	462	617	573	511	573	442	286	330	306	365	388	557	425	622	908	835	673	505	570	629	741	590	714	597	431	452	344	331	492
221937	FOXK1	FOXK1_sg8	67	44	54	65	73	64	47	43	31	87	42	48	62	52	50	59	64	63	91	53	66	81	47	42	26	26	24	48	60	52	62	65	82	90	77	53	69	59	71	47	41	92	60	35	8	61	80
221937	FOXK1	FOXK1_sg9	86	108	127	108	95	158	75	59	119	78	37	133	117	105	115	98	111	92	149	123	100	100	116	50	68	67	45	87	82	125	107	115	177	191	164	112	112	122	163	154	98	157	60	99	73	56	66
79068	FTO	FTO_sg1	295	235	349	212	300	367	239	280	429	249	255	372	340	318	382	278	399	287	385	349	420	359	243	222	252	269	199	306	282	352	311	346	592	594	490	304	398	355	424	322	333	399	258	254	355	192	323
79068	FTO	FTO_sg10	475	348	408	368	508	480	381	325	501	479	340	373	491	406	442	341	527	378	400	502	462	500	386	377	357	309	217	370	454	445	485	476	683	759	670	463	612	494	541	437	581	416	364	320	431	309	398
79068	FTO	FTO_sg2	242	173	267	181	232	292	239	189	334	316	185	315	317	207	318	248	291	192	223	247	248	249	242	165	201	167	121	176	167	346	277	264	388	404	397	302	262	198	339	229	287	285	251	187	264	210	204
79068	FTO	FTO_sg3	247	213	295	258	268	368	268	243	369	278	257	289	331	251	331	237	358	255	353	389	251	276	284	237	244	240	158	291	326	312	346	341	472	548	449	385	364	322	279	280	456	360	283	272	259	242	372
79068	FTO	FTO_sg4	59	71	107	85	106	120	67	83	146	111	45	123	104	81	112	55	112	120	98	102	133	72	123	137	81	59	68	93	112	125	131	126	187	223	189	96	78	59	125	83	146	131	57	40	81	91	86
79068	FTO	FTO_sg5	293	201	308	261	308	373	242	230	444	303	245	325	386	261	306	268	345	304	316	325	236	350	322	281	187	206	144	260	253	278	347	348	448	590	467	349	270	320	362	228	330	297	293	255	282	237	326
79068	FTO	FTO_sg6	411	373	536	415	565	609	412	303	512	484	397	471	542	436	474	413	573	454	642	616	552	528	498	338	276	310	262	443	359	515	498	572	648	880	728	497	536	553	584	429	687	516	453	354	376	398	579
79068	FTO	FTO_sg7	206	158	209	220	236	251	289	156	307	239	168	272	262	180	231	190	261	241	194	261	244	276	254	211	178	186	165	202	227	240	260	259	360	438	372	261	226	199	273	315	300	241	266	203	191	156	231
79068	FTO	FTO_sg8	232	170	232	217	289	330	273	158	287	265	221	265	254	217	274	206	282	235	263	316	233	319	220	188	188	186	123	241	225	242	238	309	315	534	370	270	245	211	247	301	348	318	226	171	191	164	281
79068	FTO	FTO_sg9	523	392	655	428	575	662	413	404	588	707	497	617	614	522	726	480	641	540	532	737	500	592	487	470	448	421	349	480	510	670	603	742	938	1029	935	643	596	547	734	497	692	572	468	369	545	391	588
8880	FUBP1	FUBP1_sg1	202	146	193	153	172	225	205	179	300	294	163	207	292	228	275	204	221	196	131	198	168	229	219	222	121	143	133	145	122	281	208	271	352	338	371	260	192	189	129	229	247	277	288	187	148	238	179
8880	FUBP1	FUBP1_sg10	291	168	248	239	314	332	267	215	381	358	268	327	410	283	323	289	415	299	250	290	267	289	301	246	248	266	157	285	242	306	335	432	511	569	548	391	276	203	204	252	307	332	337	212	217	260	252
8880	FUBP1	FUBP1_sg2	73	72	144	57	56	113	69	91	136	109	77	93	123	109	170	80	123	112	85	111	71	66	105	77	79	89	56	63	46	116	84	83	175	178	149	137	110	69	65	69	65	89	41	68	70	65	50
8880	FUBP1	FUBP1_sg3	110	114	135	133	149	192	122	150	157	156	109	162	159	148	162	150	194	139	144	138	125	125	122	145	92	114	67	153	97	149	196	192	254	266	285	197	98	93	91	82	167	95	84	143	103	139	118
8880	FUBP1	FUBP1_sg4	901	904	1128	920	1097	1230	891	859	1202	1091	828	1199	1174	1090	1236	917	1392	1098	1160	1343	1083	1191	1144	986	916	942	627	919	996	1046	1119	1350	1761	2004	1559	1045	1108	1099	1236	1014	1556	1222	1139	1025	862	888	1259
8880	FUBP1	FUBP1_sg5	178	165	185	197	175	196	162	153	282	178	134	172	167	169	212	151	275	227	188	254	188	167	169	101	154	182	112	156	180	195	196	237	283	326	278	203	152	231	249	248	321	248	261	171	191	179	218
8880	FUBP1	FUBP1_sg6	213	142	125	212	147	213	218	186	194	212	184	283	236	201	181	209	240	204	168	206	162	181	131	127	110	124	125	144	121	218	200	228	338	419	274	206	189	122	128	183	152	199	189	191	136	152	188
8880	FUBP1	FUBP1_sg7	135	101	201	127	194	163	169	178	207	197	134	157	254	171	217	165	231	173	136	206	173	215	137	132	149	142	132	154	185	206	218	226	335	379	263	234	139	94	192	101	202	108	145	152	135	129	155
8880	FUBP1	FUBP1_sg8	260	187	289	256	248	270	296	159	279	285	230	276	327	220	253	233	288	195	253	282	207	275	257	125	136	142	133	195	167	232	239	261	324	447	334	209	203	219	221	244	279	293	293	159	164	188	212
8880	FUBP1	FUBP1_sg9	315	235	383	239	263	318	260	249	318	345	268	324	376	269	317	256	325	280	273	377	253	362	245	255	184	201	169	320	319	306	308	324	503	554	527	407	229	202	198	226	296	269	282	259	163	218	334
2521	FUS	FUS_sg1	84	111	102	116	111	146	141	124	217	192	132	200	140	142	164	118	170	148	139	127	147	135	131	107	107	148	103	153	154	179	154	180	211	246	216	166	110	117	152	105	123	90	163	187	159	149	203
2521	FUS	FUS_sg10	294	254	333	141	251	323	357	354	514	430	242	499	404	382	411	272	426	359	289	301	360	352	281	269	308	425	231	320	400	246	329	398	548	617	532	420	282	264	290	192	309	291	418	400	445	403	378
2521	FUS	FUS_sg2	388	240	358	277	278	419	479	471	605	533	448	625	502	391	496	421	664	425	469	468	328	399	395	404	468	466	374	490	507	408	485	542	755	841	708	461	363	271	332	286	382	357	568	455	535	524	566
2521	FUS	FUS_sg3	611	444	668	484	612	781	812	867	1221	844	728	1015	838	739	885	660	916	810	651	721	574	704	613	766	806	748	626	851	676	487	856	942	1229	1423	1140	808	674	562	643	464	805	706	982	1008	924	835	953
2521	FUS	FUS_sg4	305	263	279	236	283	352	382	333	499	413	385	518	361	354	418	300	442	372	357	350	296	310	266	316	287	378	274	334	318	341	408	433	541	557	517	364	371	349	382	218	374	332	273	456	355	297	475
2521	FUS	FUS_sg5	279	272	375	297	397	489	401	344	662	454	369	503	501	473	430	347	520	411	387	442	324	431	376	489	337	404	328	398	438	408	485	497	735	745	609	543	391	348	377	282	562	410	541	459	526	383	476
2521	FUS	FUS_sg6	623	431	676	514	618	673	719	778	933	850	684	1051	772	683	807	600	869	705	606	831	695	726	641	647	606	752	430	693	588	681	808	960	1265	1268	1088	818	611	590	613	428	709	554	861	785	896	787	847
2521	FUS	FUS_sg7	863	774	1110	843	1095	1188	853	987	1133	1175	922	1129	1148	1073	1191	823	1349	1091	963	1218	949	1074	921	846	925	932	610	919	829	1122	1067	1297	1742	1855	1505	1197	923	929	1113	975	1367	968	1218	1169	1089	1064	1303
2521	FUS	FUS_sg8	222	231	331	259	302	347	320	357	382	393	313	339	316	311	335	315	358	307	236	330	287	312	246	305	258	319	177	328	241	225	267	374	491	608	458	306	288	270	265	257	381	341	423	356	391	332	369
2521	FUS	FUS_sg9	311	292	322	223	311	351	337	303	478	307	345	411	438	370	350	285	391	332	344	273	227	414	248	276	296	334	198	363	266	313	392	377	484	670	480	360	347	389	326	348	379	308	455	394	381	386	412
51343	FZR1	FZR1_sg1	387	272	444	232	458	433	329	278	451	354	308	393	427	341	455	295	400	299	400	562	352	378	376	255	305	313	216	241	341	402	317	417	592	564	600	338	246	291	497	253	417	304	301	225	243	203	248
51343	FZR1	FZR1_sg10	262	181	258	227	232	303	315	209	346	259	191	196	285	228	234	207	325	182	209	343	249	335	260	236	214	191	130	182	180	256	241	267	342	475	378	269	243	199	282	254	304	294	242	193	131	151	228
51343	FZR1	FZR1_sg2	714	582	836	539	757	856	725	678	939	855	625	769	942	757	798	552	924	656	721	973	713	750	724	726	604	706	452	663	669	753	831	905	1127	1306	1080	764	687	662	770	465	756	550	609	582	469	569	650
51343	FZR1	FZR1_sg3	350	240	384	307	381	331	293	284	349	449	290	249	360	329	342	284	383	263	322	349	375	365	367	213	300	207	203	238	229	425	377	377	496	531	480	353	325	246	233	279	280	220	292	255	175	206	242
51343	FZR1	FZR1_sg4	970	839	1144	890	983	1319	1059	757	1204	1080	793	1010	1204	850	1034	899	1324	932	1076	1219	1041	1122	916	724	815	870	642	811	708	1084	1126	1173	1717	1908	1316	1040	1096	1233	1279	1200	1483	1208	1075	896	862	812	999
51343	FZR1	FZR1_sg5	888	712	990	858	888	1143	716	699	1004	976	661	976	1030	933	958	797	1086	882	993	1024	891	997	765	695	789	732	482	729	734	773	994	970	1495	1552	1250	986	945	1110	1238	1032	1335	1338	906	1033	750	966	960
51343	FZR1	FZR1_sg6	339	278	458	318	370	376	405	269	474	376	376	332	449	366	373	290	452	347	334	416	396	481	399	309	227	345	187	382	368	288	358	411	530	583	494	320	354	275	313	211	307	278	283	209	258	230	252
51343	FZR1	FZR1_sg7	896	712	1101	780	1045	1249	875	733	1040	1047	859	1000	1168	973	991	865	1255	993	1084	1127	980	1315	918	789	736	766	586	769	674	1091	997	1022	1486	1778	1309	1010	1177	1261	1253	1138	1289	1316	1085	974	823	764	1120
51343	FZR1	FZR1_sg8	61	71	84	69	78	113	57	84	107	109	91	82	90	82	67	73	92	116	104	82	82	89	100	59	57	86	58	69	73	104	94	76	111	147	137	73	65	47	84	61	82	64	68	67	31	46	59
51343	FZR1	FZR1_sg9	208	154	167	163	225	218	178	146	172	209	148	162	229	177	164	142	265	165	156	217	149	194	217	160	147	189	112	164	216	242	172	213	202	358	358	221	179	195	207	155	275	210	151	184	121	116	166
9908	G3BP2	G3BP2_sg1	281	248	303	313	290	400	324	389	486	509	391	438	456	437	380	360	411	368	307	389	384	318	344	417	260	391	306	363	360	385	381	461	572	717	513	407	382	382	363	362	514	370	463	500	497	396	589
9908	G3BP2	G3BP2_sg10	600	632	810	582	823	834	792	790	1362	1081	769	1135	990	749	1031	662	1099	815	909	702	643	827	661	1020	776	965	648	829	982	667	854	1078	1351	1572	1264	912	974	914	1073	789	969	799	1136	1263	1563	1154	1228
9908	G3BP2	G3BP2_sg2	466	322	487	395	509	627	685	586	1004	774	628	925	754	620	630	625	719	625	538	713	412	592	516	641	681	541	456	477	705	537	647	711	981	1111	960	649	616	553	674	546	716	657	893	885	935	786	826
9908	G3BP2	G3BP2_sg3	218	204	151	127	192	210	209	179	432	265	238	366	246	255	220	198	303	243	235	182	234	254	230	218	224	236	194	186	275	208	257	248	367	470	335	235	180	185	286	190	324	230	302	277	451	298	358
9908	G3BP2	G3BP2_sg4	193	177	174	189	218	284	384	269	401	283	215	315	301	266	306	233	294	225	268	250	204	241	203	287	232	286	201	237	196	188	277	358	458	480	402	301	236	254	340	276	267	244	378	308	458	326	377
9908	G3BP2	G3BP2_sg5	758	658	941	780	913	1086	1105	1038	1761	1307	1132	1509	1272	1054	1308	1004	1378	1085	975	1017	923	978	950	1310	1144	1171	990	979	1197	1038	1290	1269	1978	1963	1826	1266	1213	1071	1560	986	1380	1030	1678	1554	2006	1575	1681
9908	G3BP2	G3BP2_sg6	546	429	622	501	671	745	685	647	1300	856	656	968	743	664	875	680	958	772	581	687	643	663	648	726	666	669	623	790	869	678	839	910	1234	1402	1184	792	634	655	801	595	737	768	1138	945	1199	890	1049
9908	G3BP2	G3BP2_sg7	276	234	348	360	334	384	431	348	467	470	315	483	441	402	420	301	513	396	344	359	348	299	296	448	346	390	266	330	463	293	435	478	636	652	555	436	429	402	431	352	445	390	637	540	543	455	471
9908	G3BP2	G3BP2_sg8	397	360	437	346	448	500	607	548	780	744	501	604	695	494	538	495	688	493	402	523	483	432	461	614	534	587	461	484	664	384	633	631	821	921	876	648	581	454	506	514	611	583	806	699	819	680	799
9908	G3BP2	G3BP2_sg9	270	192	363	229	265	299	345	307	525	398	296	381	373	347	433	300	390	352	350	311	255	371	319	397	365	372	257	322	350	329	421	480	647	699	531	357	325	289	428	350	344	350	512	397	570	394	509
51083	GAL	GAL_sg1	39	72	55	33	52	60	24	23	36	62	14	18	44	39	44	37	40	32	33	44	32	32	44	12	27	38	12	28	19	43	36	36	38	87	46	23	34	44	42	28	68	74	45	35	33	21	24
51083	GAL	GAL_sg10	44	54	25	46	49	109	57	77	19	67	39	100	64	63	32	37	64	76	33	32	39	69	19	26	5	7	20	38	10	53	37	41	43	104	60	40	85	89	37	77	115	118	74	79	20	45	36
51083	GAL	GAL_sg2	721	563	739	695	777	852	587	615	796	784	616	680	854	805	744	657	957	711	819	913	725	941	719	689	506	546	452	588	675	807	720	908	1244	1340	1131	801	992	873	1066	835	1077	854	913	777	567	584	700
51083	GAL	GAL_sg3	516	443	626	441	510	700	403	377	645	534	409	523	628	519	552	374	631	469	574	554	507	597	558	349	321	386	319	414	477	504	549	563	833	912	824	510	600	569	642	507	757	706	525	527	457	476	532
51083	GAL	GAL_sg4	348	398	459	349	433	519	337	345	457	408	306	371	461	449	450	374	494	371	428	510	325	512	371	297	300	323	261	355	333	582	380	465	594	743	519	417	513	593	561	565	712	479	429	395	344	364	326
51083	GAL	GAL_sg5	434	401	600	496	444	578	368	315	624	478	363	455	556	473	539	449	592	461	556	514	511	621	476	307	360	365	284	337	397	505	510	508	779	920	655	453	503	568	782	563	658	597	465	396	453	431	424
51083	GAL	GAL_sg6	166	158	199	176	165	213	172	169	136	190	181	131	194	200	197	137	246	137	208	233	183	210	211	103	151	132	97	139	149	167	215	193	256	338	280	162	228	257	187	255	286	257	181	178	114	174	222
51083	GAL	GAL_sg7	211	110	232	146	191	201	161	129	187	161	123	181	217	135	191	159	207	145	187	247	169	218	119	93	94	134	116	187	141	228	206	174	324	351	242	195	231	202	356	209	226	199	246	164	126	128	212
51083	GAL	GAL_sg8	134	88	126	79	89	169	143	116	105	135	89	173	178	121	118	115	163	142	136	134	155	110	141	114	103	70	72	91	102	126	142	132	216	186	163	165	145	177	156	130	139	149	168	153	98	99	104
51083	GAL	GAL_sg9	286	256	344	312	345	360	285	331	345	377	282	335	362	401	373	268	477	312	314	350	327	402	292	258	218	253	126	230	177	400	340	303	487	592	474	312	402	480	534	340	470	392	348	395	294	266	408
2625	GATA3	GATA3_sg1	689	537	704	536	705	787	401	381	565	555	426	516	754	587	680	556	843	651	698	861	754	791	529	403	362	413	305	397	351	677	594	777	1060	1207	788	604	933	778	823	666	777	809	566	434	405	471	566
2625	GATA3	GATA3_sg10	369	351	411	314	461	497	231	257	307	299	270	345	405	411	397	351	535	393	529	519	462	510	377	172	253	207	180	272	205	442	399	540	652	866	597	415	419	421	482	364	683	462	231	266	278	289	338
2625	GATA3	GATA3_sg2	560	478	496	321	538	662	278	179	208	286	210	312	602	484	439	338	575	460	592	600	426	671	526	144	196	155	126	253	125	592	425	518	731	867	592	406	598	573	501	475	715	644	273	346	159	185	206
2625	GATA3	GATA3_sg3	179	175	221	146	228	280	109	86	224	187	117	186	273	170	227	180	296	193	258	281	207	287	244	86	63	100	123	122	77	252	197	272	275	318	258	193	227	184	267	221	319	250	226	151	132	108	160
2625	GATA3	GATA3_sg4	261	204	304	176	368	330	170	158	210	157	187	231	295	253	239	254	351	260	246	337	239	385	186	72	99	126	78	142	113	225	265	263	380	475	416	254	365	291	300	227	416	374	188	215	180	176	232
2625	GATA3	GATA3_sg5	53	42	58	26	86	92	43	38	32	62	42	37	42	52	39	44	77	68	83	52	60	92	39	23	35	12	25	48	23	54	67	58	59	127	54	58	58	75	53	32	87	73	65	37	21	29	59
2625	GATA3	GATA3_sg6	474	503	491	424	528	575	309	309	446	386	325	365	605	535	519	433	730	558	482	572	492	657	437	281	296	265	198	322	239	493	516	478	773	914	686	440	667	578	641	528	745	669	342	411	295	326	363
2625	GATA3	GATA3_sg7	67	124	103	70	122	105	43	62	55	63	67	78	117	101	86	84	150	88	109	140	103	125	97	41	84	46	42	48	44	125	107	114	154	208	128	87	109	167	132	71	142	132	71	79	35	58	38
2625	GATA3	GATA3_sg8	232	204	327	177	258	360	155	171	241	212	173	175	281	311	279	219	307	259	247	320	215	362	220	191	158	119	81	137	150	249	231	298	391	468	351	276	356	282	299	221	369	354	206	190	157	186	158
2625	GATA3	GATA3_sg9	176	190	229	153	238	243	135	116	170	136	127	158	224	196	206	156	254	245	244	293	213	237	203	89	96	131	74	122	115	172	213	250	336	416	258	195	237	217	245	113	263	278	186	180	111	131	151
2653	GCSH	GCSH_sg1	105	127	126	119	152	169	125	140	218	123	132	139	152	129	187	129	183	153	117	136	120	184	147	88	91	103	90	118	121	184	136	191	200	231	186	152	186	126	251	195	251	269	170	100	121	127	163
2653	GCSH	GCSH_sg10	435	431	661	455	566	639	501	460	634	573	433	411	680	518	604	481	612	529	588	537	553	600	453	460	326	451	291	427	453	595	618	635	842	956	761	563	644	647	846	681	865	770	573	507	595	471	561
2653	GCSH	GCSH_sg2	93	79	108	72	85	151	78	66	91	81	101	72	136	97	87	96	123	119	109	96	134	114	83	116	62	110	52	95	95	98	113	121	153	170	134	94	138	92	66	83	130	121	94	65	54	61	134
2653	GCSH	GCSH_sg3	67	63	69	47	32	78	61	55	60	70	38	52	53	59	40	34	66	54	41	55	58	66	26	29	37	49	12	39	60	59	49	54	72	85	95	79	66	71	76	70	77	45	60	62	40	38	29
2653	GCSH	GCSH_sg4	448	374	447	470	462	557	470	369	545	429	415	598	588	496	495	416	618	507	468	548	533	585	549	402	298	399	286	398	398	607	452	570	748	848	704	513	664	620	518	581	620	646	432	492	309	404	454
2653	GCSH	GCSH_sg5	54	55	71	92	98	75	48	57	36	80	50	28	89	37	36	53	65	45	56	49	79	93	56	19	42	22	9	32	22	74	59	43	68	164	69	37	64	65	59	51	106	89	64	37	39	42	53
2653	GCSH	GCSH_sg6	119	95	175	116	146	184	126	88	150	195	74	116	168	131	154	116	199	154	138	177	112	98	103	105	137	87	76	70	105	139	126	162	209	277	202	166	95	143	192	114	235	183	154	129	139	117	116
2653	GCSH	GCSH_sg7	65	98	77	60	88	65	74	72	68	87	55	100	92	80	62	68	101	72	69	60	89	68	88	35	65	36	48	78	36	84	56	95	99	145	104	53	72	129	37	77	77	111	71	47	67	59	108
2653	GCSH	GCSH_sg8	77	58	80	91	92	88	85	61	109	83	87	67	134	88	88	75	130	63	91	82	80	93	96	50	37	43	52	48	58	60	88	103	131	133	126	58	77	74	104	91	144	66	110	63	44	98	97
2653	GCSH	GCSH_sg9	286	213	329	237	254	290	236	223	403	292	224	272	296	273	299	254	271	266	321	381	285	327	218	275	184	179	146	200	264	300	256	295	488	522	421	270	368	294	434	268	448	358	300	283	250	200	260
50628	GEMIN4	GEMIN4_sg1	143	120	144	95	152	143	87	114	100	143	86	112	156	122	103	97	140	122	146	168	93	166	152	68	82	84	66	85	95	138	132	163	197	223	173	120	79	74	68	51	82	125	92	71	28	66	89
50628	GEMIN4	GEMIN4_sg10	207	262	159	188	189	254	113	102	161	191	134	159	204	186	167	152	219	175	167	223	123	226	175	119	90	126	92	168	121	184	139	187	258	326	300	180	131	179	86	68	147	116	115	94	30	90	58
50628	GEMIN4	GEMIN4_sg2	99	85	70	95	74	84	79	69	95	137	33	96	98	87	88	66	96	78	68	58	93	121	87	50	35	38	64	78	70	88	58	110	150	135	182	78	55	77	37	39	73	89	30	62	23	71	49
50628	GEMIN4	GEMIN4_sg3	533	548	637	569	486	674	385	400	587	510	409	601	595	516	631	416	698	615	693	673	691	636	620	509	425	424	316	431	342	647	628	652	907	964	790	661	466	524	623	404	547	477	366	358	322	292	434
50628	GEMIN4	GEMIN4_sg4	203	156	157	148	196	223	140	77	125	95	106	122	193	138	151	146	199	140	172	182	163	200	175	97	85	112	66	80	80	151	159	175	212	276	249	162	102	77	46	55	60	86	53	67	13	32	37
50628	GEMIN4	GEMIN4_sg5	286	187	254	201	236	252	169	143	185	227	137	243	248	223	201	198	261	172	266	314	220	270	266	160	112	135	98	183	196	290	220	275	313	410	352	266	171	164	89	109	170	110	65	117	66	96	131
50628	GEMIN4	GEMIN4_sg6	169	160	180	161	214	227	187	150	127	194	139	187	242	159	137	136	229	155	212	199	240	234	238	164	94	143	102	107	144	275	168	181	268	306	319	197	134	135	120	92	159	174	134	104	35	79	121
50628	GEMIN4	GEMIN4_sg7	63	46	96	67	70	86	47	28	58	43	47	66	58	62	50	41	70	39	71	22	69	39	73	57	33	28	21	28	44	70	44	59	96	78	58	86	40	41	36	28	71	29	5	22	10	29	29
50628	GEMIN4	GEMIN4_sg8	155	158	193	153	164	192	164	116	103	119	103	155	215	118	131	144	205	110	141	116	155	176	154	108	67	85	43	108	107	156	152	190	199	228	228	144	67	84	74	54	112	77	92	84	35	30	90
50628	GEMIN4	GEMIN4_sg9	151	137	206	113	155	200	112	121	129	134	134	156	158	152	158	136	185	171	95	183	128	179	157	119	57	108	87	95	122	156	132	215	232	277	264	212	170	138	138	125	176	91	103	86	64	96	129
389400	GFRAL	GFRAL_sg1	693	583	822	644	824	904	693	526	871	751	551	697	805	624	751	614	948	683	804	667	641	865	656	587	559	619	415	519	515	691	806	782	1081	1296	929	816	980	798	1098	934	1176	933	902	663	755	726	792
389400	GFRAL	GFRAL_sg10	277	228	383	298	369	388	321	289	383	344	306	387	380	369	291	266	410	291	394	307	287	342	279	269	227	299	255	284	284	321	367	388	514	563	512	326	414	380	399	355	454	359	401	373	229	248	435
389400	GFRAL	GFRAL_sg2	1237	1150	1639	1120	1354	1767	1068	1164	1580	1511	1130	1471	1550	1299	1577	1191	1755	1426	1323	1657	1365	1668	1348	1067	962	998	868	1043	938	1625	1338	1629	2181	2421	2005	1395	1750	1710	1981	1513	1729	1864	1535	1404	1143	1158	1454
389400	GFRAL	GFRAL_sg3	290	293	300	296	437	401	272	258	395	418	222	316	332	321	340	290	409	285	316	400	340	398	328	328	210	226	194	278	283	347	373	388	444	626	486	316	370	347	428	355	521	394	427	294	276	254	306
389400	GFRAL	GFRAL_sg4	345	282	350	273	398	387	309	359	358	327	326	335	454	367	409	315	455	336	333	437	394	480	375	193	319	313	146	299	298	406	422	405	584	748	525	322	392	379	483	412	502	565	434	436	328	389	359
389400	GFRAL	GFRAL_sg5	404	266	476	326	414	532	423	349	527	411	360	449	473	341	443	357	503	409	465	499	455	578	377	356	356	319	226	383	366	333	429	485	650	714	545	416	535	429	641	528	504	520	446	424	351	346	467
389400	GFRAL	GFRAL_sg6	83	105	107	117	159	152	94	132	114	148	127	127	131	151	133	112	166	109	147	161	80	167	99	143	118	101	66	108	103	158	129	144	173	268	112	127	127	158	185	142	148	150	113	159	111	204	155
389400	GFRAL	GFRAL_sg7	554	556	748	457	605	807	618	576	696	672	549	661	786	674	641	505	826	562	697	789	657	923	595	681	445	487	324	532	554	597	643	702	904	1162	1060	713	759	793	915	654	1009	811	792	632	544	679	737
389400	GFRAL	GFRAL_sg8	152	169	231	132	169	257	153	132	223	147	116	197	207	191	205	130	241	179	204	216	210	196	220	167	105	116	113	131	101	189	186	182	275	377	288	162	267	225	296	152	195	210	203	188	174	156	149
389400	GFRAL	GFRAL_sg9	569	456	518	512	644	818	539	537	689	548	490	585	659	572	536	530	643	533	568	679	461	646	400	510	378	521	286	614	453	512	554	659	795	1098	730	562	534	580	682	601	824	738	684	559	409	530	664
79893	GGNBP2	GGNBP2_sg1	441	305	414	356	415	444	546	398	840	533	405	564	594	445	636	470	551	443	475	482	458	454	449	539	559	422	361	469	480	445	582	633	872	884	827	606	577	481	571	457	572	510	596	614	966	555	786
79893	GGNBP2	GGNBP2_sg10	297	252	343	257	263	257	312	400	562	432	314	341	409	329	424	312	496	321	299	345	336	346	342	458	312	328	337	292	289	289	378	401	652	656	527	462	373	323	457	298	410	307	411	500	575	436	513
79893	GGNBP2	GGNBP2_sg2	264	266	388	332	310	341	365	327	549	387	348	393	442	375	415	355	453	310	363	358	314	347	334	447	368	348	241	271	423	216	371	435	557	585	696	375	401	299	461	407	478	313	486	543	588	407	547
79893	GGNBP2	GGNBP2_sg3	563	474	716	461	648	706	891	761	1232	829	668	957	890	697	856	661	883	692	725	670	564	672	609	777	888	765	622	701	800	659	828	901	1310	1342	1200	897	774	686	935	528	809	614	1053	914	1337	835	1122
79893	GGNBP2	GGNBP2_sg4	378	354	493	371	524	437	605	610	1129	800	541	689	699	532	785	495	739	570	570	480	452	608	449	694	590	679	507	562	689	532	629	693	908	1108	935	665	726	417	685	431	653	572	831	710	1178	826	906
79893	GGNBP2	GGNBP2_sg5	187	147	247	172	264	297	293	242	497	426	244	351	304	243	299	233	352	248	200	219	211	297	223	265	296	249	224	211	289	242	271	271	502	484	395	355	288	220	390	247	308	298	431	322	495	433	475
79893	GGNBP2	GGNBP2_sg6	424	308	518	376	464	501	570	548	957	592	458	596	568	574	639	467	694	485	514	522	485	523	481	705	472	563	469	544	546	639	571	711	871	993	789	588	618	582	733	516	757	603	676	720	926	725	793
79893	GGNBP2	GGNBP2_sg7	449	445	534	485	494	553	616	508	822	606	457	666	684	555	597	434	640	524	631	586	499	553	449	546	524	573	415	489	494	568	575	683	918	1028	813	623	763	619	684	445	733	710	675	644	764	640	695
79893	GGNBP2	GGNBP2_sg8	260	191	310	270	258	300	365	305	530	411	301	404	381	302	362	291	386	295	272	332	264	301	265	321	319	351	256	264	372	293	349	449	570	536	503	375	273	237	344	270	309	331	407	370	437	402	561
79893	GGNBP2	GGNBP2_sg9	139	111	138	125	183	171	121	141	186	156	113	155	159	129	169	142	190	138	191	188	158	165	159	134	126	126	83	87	127	100	201	208	226	252	207	148	160	169	137	142	165	185	115	103	139	94	168
2700	GJA3	GJA3_sg1	619	524	641	474	617	720	657	530	607	805	521	570	718	605	723	528	723	637	602	636	589	666	569	411	400	473	318	485	459	638	558	664	851	1118	843	637	832	710	894	721	876	914	681	664	505	533	578
2700	GJA3	GJA3_sg10	181	172	196	176	225	205	191	184	239	116	170	195	232	181	223	135	264	191	203	274	215	258	151	136	106	123	108	182	130	227	194	198	332	368	266	185	273	233	195	221	387	261	214	228	98	171	221
2700	GJA3	GJA3_sg2	280	218	319	343	418	378	330	330	449	349	257	391	410	316	420	300	473	340	299	519	374	406	293	404	233	284	270	334	301	448	370	439	707	682	577	381	396	415	423	317	532	345	372	308	373	361	396
2700	GJA3	GJA3_sg3	543	482	568	493	594	709	489	505	664	644	529	606	681	566	623	574	731	579	711	675	506	709	480	441	442	487	356	451	529	642	627	558	839	1040	794	556	718	734	882	662	949	775	815	610	490	517	626
2700	GJA3	GJA3_sg4	256	246	250	215	295	312	227	198	346	267	223	246	282	263	316	215	309	227	267	264	286	295	230	256	140	162	153	173	243	252	246	266	411	466	381	255	346	235	308	267	449	345	207	201	166	164	296
2700	GJA3	GJA3_sg5	326	310	458	270	355	441	289	192	377	288	266	304	359	289	439	244	425	275	363	409	352	447	334	286	236	252	207	284	264	386	348	397	528	618	510	425	401	338	578	327	563	413	280	265	273	367	351
2700	GJA3	GJA3_sg6	108	51	61	47	85	90	54	69	54	36	60	81	109	66	45	92	76	102	51	104	73	82	55	31	26	25	21	75	37	78	64	56	91	150	109	67	133	79	101	97	77	134	88	87	33	78	45
2700	GJA3	GJA3_sg7	571	515	812	569	751	739	647	586	854	781	619	686	797	738	779	614	898	714	752	914	740	822	681	517	473	529	446	560	544	733	771	868	1034	1313	1076	662	834	795	1081	826	1023	899	738	777	615	720	790
2700	GJA3	GJA3_sg8	409	348	521	392	507	484	437	383	478	437	438	515	427	475	493	393	578	411	558	515	449	566	423	375	272	374	230	400	321	441	427	508	665	897	568	441	499	527	602	566	650	637	465	457	391	419	436
2700	GJA3	GJA3_sg9	311	308	416	272	379	415	358	276	383	343	245	301	371	326	365	317	485	299	425	364	364	446	328	292	226	254	230	252	266	331	311	394	588	660	484	335	421	470	621	455	506	452	424	321	403	288	349
10052	GJC1	GJC1_sg1	108	102	132	80	154	147	137	129	207	176	201	203	142	136	159	123	203	132	191	150	84	125	123	131	154	122	78	217	128	127	148	148	183	263	245	165	185	120	204	117	161	127	171	240	136	107	201
10052	GJC1	GJC1_sg10	164	128	203	195	202	220	367	301	401	355	284	333	279	187	293	192	287	216	196	193	172	232	213	337	279	265	204	269	314	216	222	290	422	507	428	269	222	92	148	144	176	192	328	289	247	323	287
10052	GJC1	GJC1_sg2	143	66	146	146	170	193	177	180	210	224	168	184	163	153	158	144	257	158	121	151	101	137	123	149	128	152	127	196	148	165	191	164	232	298	267	232	128	100	92	168	203	186	188	219	92	156	283
10052	GJC1	GJC1_sg3	117	58	124	114	96	117	158	203	282	271	169	262	200	142	211	138	173	120	121	163	87	134	166	250	212	139	107	169	186	128	200	182	282	202	241	203	145	81	64	81	112	64	195	139	152	220	193
10052	GJC1	GJC1_sg4	143	95	176	119	109	122	220	197	316	250	221	233	233	145	261	140	240	149	159	155	154	125	133	169	152	196	151	170	284	126	218	227	202	290	322	192	90	112	105	134	129	121	180	174	119	250	280
10052	GJC1	GJC1_sg5	167	147	219	115	148	177	315	256	331	348	295	328	282	181	265	194	254	216	184	221	136	166	181	307	246	209	182	209	261	143	224	314	331	380	402	303	141	120	106	127	147	90	276	260	233	261	266
10052	GJC1	GJC1_sg6	121	75	70	93	97	119	188	109	199	201	133	169	174	126	116	92	178	118	90	112	101	109	88	153	160	98	115	108	132	104	99	135	214	196	177	145	148	102	80	41	132	93	199	85	129	156	177
10052	GJC1	GJC1_sg7	136	117	167	134	100	155	117	134	168	171	128	201	155	126	177	132	176	130	148	158	140	146	146	130	108	124	101	143	120	139	151	153	236	224	176	145	96	140	99	115	179	168	101	99	134	118	151
10052	GJC1	GJC1_sg8	644	474	796	455	758	852	648	562	954	710	591	786	830	654	682	617	867	693	868	816	675	713	703	585	515	497	414	495	545	740	792	856	1000	1161	1021	694	638	725	859	639	914	837	649	554	594	586	746
10052	GJC1	GJC1_sg9	191	122	189	181	200	221	388	327	454	358	336	413	292	242	299	206	365	217	218	214	173	180	253	312	247	279	213	280	333	185	308	258	387	405	459	358	138	180	159	149	143	162	332	283	232	275	361
2788	GNG7	GNG7_sg1	238	188	222	178	272	276	225	218	248	221	196	244	258	218	212	168	257	209	278	321	230	273	221	183	202	204	159	220	181	237	300	246	369	439	319	238	330	228	384	298	353	324	193	216	163	165	226
2788	GNG7	GNG7_sg10	290	209	290	286	304	295	229	174	330	241	211	283	291	226	265	223	322	276	263	298	279	283	249	169	221	207	150	169	163	309	260	301	451	462	340	277	295	300	331	318	409	364	285	278	248	203	274
2788	GNG7	GNG7_sg2	100	126	185	152	216	200	125	102	153	120	145	127	196	131	164	138	233	193	176	228	173	190	209	116	130	135	97	153	170	261	158	180	349	315	269	175	194	168	214	159	297	244	240	119	136	149	195
2788	GNG7	GNG7_sg3	723	563	737	629	727	845	604	647	806	796	510	789	814	642	742	586	880	663	687	740	688	872	586	600	442	476	404	660	490	690	738	718	1107	1326	945	668	873	799	801	659	905	973	710	618	599	576	670
2788	GNG7	GNG7_sg4	95	53	56	37	81	117	49	84	76	85	81	77	93	70	64	64	77	77	125	73	74	90	63	65	46	66	41	62	21	106	88	80	122	144	106	61	117	94	103	89	91	66	84	58	20	69	52
2788	GNG7	GNG7_sg5	1180	1051	1706	1066	1437	1647	1136	1109	1412	1145	1116	1276	1475	1242	1534	1180	1660	1264	1298	1730	1395	1621	1145	1115	973	1137	847	1091	1094	1335	1402	1591	2106	2328	1901	1378	1773	1711	2242	1528	1959	1797	1494	1273	1371	1213	1553
2788	GNG7	GNG7_sg6	333	274	316	266	319	444	321	190	359	342	210	447	394	250	376	295	425	297	323	415	314	356	317	271	242	266	194	236	216	368	285	380	506	612	446	326	478	339	471	328	412	477	436	295	302	267	328
2788	GNG7	GNG7_sg7	230	180	224	196	257	308	253	160	262	190	227	215	252	234	265	215	294	217	240	287	248	261	202	134	145	147	121	185	186	207	288	300	305	456	319	212	366	261	360	295	336	274	181	216	203	283	283
2788	GNG7	GNG7_sg8	397	304	485	350	439	584	367	335	531	439	351	445	402	385	424	358	563	426	459	407	382	513	340	387	304	304	241	334	302	419	455	429	748	754	592	458	440	488	525	449	618	549	356	413	324	357	429
2788	GNG7	GNG7_sg9	130	112	130	150	164	196	113	124	155	195	134	144	103	141	164	124	216	212	170	197	152	172	116	101	136	123	91	122	119	169	144	180	255	274	174	174	184	149	206	119	249	257	121	103	151	178	175
23131	GPATCH8	GPATCH8_sg1	293	188	321	227	348	272	319	425	545	431	337	401	358	379	374	282	475	331	316	295	278	319	284	394	440	339	284	378	412	269	390	420	536	537	444	346	290	301	253	203	366	294	474	422	423	495	460
23131	GPATCH8	GPATCH8_sg10	456	407	572	443	506	610	688	626	1052	940	738	828	795	544	751	577	837	616	478	522	427	590	445	788	670	734	491	590	673	512	746	780	852	1179	981	714	611	436	545	415	645	520	990	905	728	764	868
23131	GPATCH8	GPATCH8_sg2	133	99	141	100	142	125	324	225	440	435	235	339	322	200	233	216	217	193	149	113	155	144	130	240	238	330	214	293	315	152	238	268	342	417	355	308	134	121	102	96	137	142	302	385	299	329	375
23131	GPATCH8	GPATCH8_sg3	205	121	211	165	206	207	463	444	593	521	460	691	379	350	352	263	375	343	231	203	166	212	205	451	377	369	334	480	455	190	304	334	494	651	477	334	221	179	196	172	270	187	581	624	533	413	603
23131	GPATCH8	GPATCH8_sg4	339	292	442	297	375	411	1042	1015	1399	1316	1094	1485	784	661	777	546	823	653	346	374	305	382	390	1092	969	1114	594	1002	885	358	762	826	1109	1204	1054	827	387	336	441	222	514	340	1222	1143	917	986	1151
23131	GPATCH8	GPATCH8_sg5	236	200	264	232	290	265	614	567	894	779	709	840	500	417	534	421	590	434	308	253	298	293	223	757	552	540	478	560	508	289	474	510	728	777	608	571	271	247	325	181	317	221	680	608	597	592	757
23131	GPATCH8	GPATCH8_sg6	581	388	605	429	649	611	495	470	768	570	587	621	689	541	581	482	695	524	648	601	538	676	569	434	484	486	369	522	404	595	597	663	787	1029	702	568	810	733	904	567	779	727	716	522	513	609	658
23131	GPATCH8	GPATCH8_sg7	273	289	392	308	409	395	368	299	435	522	372	467	509	361	404	340	505	358	374	439	318	424	350	371	237	363	259	306	346	392	366	502	563	746	568	420	491	323	504	342	383	459	436	410	367	462	375
23131	GPATCH8	GPATCH8_sg8	170	148	175	173	197	177	199	271	287	244	255	353	213	179	200	194	301	193	208	209	151	163	137	261	187	161	106	247	177	211	232	202	312	416	291	231	188	222	183	194	269	162	263	309	216	344	393
23131	GPATCH8	GPATCH8_sg9	269	161	285	245	313	289	517	497	638	589	477	617	472	379	412	348	553	388	257	249	276	258	176	528	479	486	384	510	373	235	378	447	620	708	508	465	235	276	270	222	316	203	634	553	492	557	633
2822	GPLD1	GPLD1_sg1	416	318	462	447	459	501	290	259	466	439	295	390	477	372	427	371	537	394	490	477	395	497	468	298	306	344	229	308	233	455	436	447	565	765	635	464	450	487	519	457	651	677	422	432	297	352	391
2822	GPLD1	GPLD1_sg10	283	242	352	278	317	385	251	192	346	306	265	261	319	253	302	249	473	306	302	370	309	424	323	299	227	281	251	272	270	321	277	396	533	601	484	297	420	454	395	284	416	424	310	285	281	260	309
2822	GPLD1	GPLD1_sg2	470	441	623	368	535	682	498	363	498	513	428	600	586	498	573	451	628	510	574	547	548	595	513	365	350	431	335	475	458	552	571	580	807	975	644	515	657	498	646	662	789	625	606	483	403	514	591
2822	GPLD1	GPLD1_sg3	311	244	390	242	359	396	241	216	344	402	325	312	378	288	356	315	410	296	305	314	316	378	340	208	252	242	201	245	226	306	285	345	454	569	428	277	402	412	399	373	541	420	295	377	277	294	393
2822	GPLD1	GPLD1_sg4	527	460	785	521	708	794	539	474	722	643	515	603	713	612	679	505	802	626	772	853	628	718	638	535	436	516	347	594	492	683	622	773	940	1177	858	601	786	659	946	740	885	966	613	647	547	553	723
2822	GPLD1	GPLD1_sg5	505	405	669	390	564	697	448	429	578	527	468	528	539	446	552	435	651	548	503	586	561	594	512	447	392	343	302	351	416	503	490	532	818	928	826	631	635	573	864	542	716	765	611	483	510	381	517
2822	GPLD1	GPLD1_sg6	296	376	445	282	447	532	281	282	426	373	345	354	407	350	404	345	495	366	486	523	372	470	331	312	305	317	283	309	260	436	394	470	654	669	574	381	487	549	482	439	589	561	378	353	353	359	428
2822	GPLD1	GPLD1_sg7	567	417	667	522	605	671	591	533	758	575	522	507	708	503	651	574	805	637	648	773	753	764	547	472	469	418	338	516	536	675	572	699	937	995	804	643	808	648	798	666	787	826	632	558	523	507	616
2822	GPLD1	GPLD1_sg8	393	283	473	341	326	436	317	239	418	337	222	369	453	355	369	368	455	345	508	420	367	384	402	246	217	315	212	283	382	463	429	445	635	726	637	406	502	423	664	404	466	418	426	339	435	282	354
2822	GPLD1	GPLD1_sg9	541	417	554	541	498	563	441	409	648	480	455	542	544	471	607	462	664	489	495	613	613	650	503	516	349	324	329	455	413	615	551	650	926	1047	748	598	617	626	797	676	723	607	547	521	456	409	625
2874	GPS2	GPS2_sg1	235	135	217	148	176	258	232	163	315	288	157	232	277	229	206	160	277	239	160	257	214	193	167	214	185	226	170	189	268	245	236	250	340	347	326	246	208	179	184	175	265	258	298	278	223	234	289
2874	GPS2	GPS2_sg10	226	210	390	194	223	335	313	293	427	360	206	405	324	274	310	253	349	313	304	250	203	271	235	304	234	257	225	288	237	389	295	280	455	562	366	361	330	310	407	267	305	340	350	329	396	367	340
2874	GPS2	GPS2_sg2	454	414	594	516	676	652	591	600	850	659	568	739	676	633	681	506	771	622	556	805	544	651	572	590	501	716	457	531	558	611	678	750	977	1142	927	633	605	620	769	608	884	718	704	803	603	721	755
2874	GPS2	GPS2_sg3	472	343	539	438	469	560	502	468	729	582	427	554	607	534	510	503	740	502	601	601	502	626	420	483	390	420	389	491	506	517	538	563	853	1036	734	550	529	592	662	628	717	646	641	598	518	538	552
2874	GPS2	GPS2_sg4	908	797	1042	868	1003	1154	1069	1135	1586	1380	1036	1413	1257	1017	1276	967	1347	1026	942	1246	967	1115	942	1140	924	1036	727	974	991	1101	1099	1384	1621	1986	1582	1194	1215	1211	1163	1108	1365	1116	1488	1417	1182	1354	1422
2874	GPS2	GPS2_sg5	258	180	371	210	315	388	242	247	326	322	212	309	281	276	271	230	351	295	274	265	294	324	302	238	219	243	190	235	244	271	334	289	441	514	435	278	285	259	425	285	340	439	212	290	238	276	327
2874	GPS2	GPS2_sg6	341	259	332	311	353	425	363	298	502	461	312	402	368	340	370	356	416	336	286	356	232	363	219	271	326	369	273	346	282	287	271	384	559	665	498	317	295	371	407	437	428	388	516	514	436	394	419
2874	GPS2	GPS2_sg7	714	514	822	628	730	1033	803	774	1019	867	792	932	912	805	794	601	1053	782	808	901	695	879	596	780	786	713	576	660	732	798	844	898	1290	1462	1081	834	899	855	932	782	1126	932	1015	1030	776	865	941
2874	GPS2	GPS2_sg8	270	205	348	248	278	358	331	354	442	505	295	437	383	354	322	287	434	371	333	375	246	363	274	272	328	392	213	389	343	258	308	434	489	586	463	394	315	384	345	348	397	271	510	440	318	412	506
2874	GPS2	GPS2_sg9	243	148	229	266	315	270	324	273	317	291	212	369	299	275	295	264	361	345	204	332	274	351	231	276	242	272	182	273	243	256	302	325	517	579	398	304	293	235	327	331	384	325	304	372	212	245	467
400581	GRAPL	GRAPL_sg1	113	96	175	114	169	90	80	101	137	100	91	108	131	137	125	85	134	86	127	138	116	156	128	122	110	86	36	95	88	110	124	110	191	223	228	147	122	126	152	130	124	152	112	74	68	110	108
400581	GRAPL	GRAPL_sg10	89	65	92	81	81	136	71	84	138	78	62	142	116	82	133	78	137	136	128	129	112	137	74	92	33	57	38	92	81	118	101	103	160	200	147	109	122	104	130	54	139	129	90	66	65	98	123
400581	GRAPL	GRAPL_sg2	644	497	662	558	772	830	592	494	788	710	538	627	789	586	652	591	840	680	638	838	607	918	551	617	552	509	416	452	587	746	766	823	1011	1354	999	676	829	834	908	637	1012	807	726	628	585	478	763
400581	GRAPL	GRAPL_sg3	580	437	716	439	620	774	506	429	669	650	458	683	649	494	546	548	657	518	634	687	565	726	497	501	452	461	412	448	441	638	659	566	935	1099	879	577	776	683	837	667	889	793	499	550	464	397	533
400581	GRAPL	GRAPL_sg4	468	383	504	335	563	532	372	376	584	527	466	532	574	411	493	369	636	462	519	520	402	465	512	407	293	334	296	336	458	548	550	568	634	770	738	538	655	521	582	452	858	602	463	498	371	469	558
400581	GRAPL	GRAPL_sg5	741	583	826	600	771	940	650	559	747	712	501	805	784	756	744	659	932	672	746	805	608	783	776	548	474	565	429	491	557	674	756	809	1152	1264	1096	742	869	883	890	678	990	1021	705	552	532	626	635
400581	GRAPL	GRAPL_sg6	296	213	299	269	359	297	185	229	388	288	220	311	316	261	312	220	308	278	316	317	346	287	300	304	218	222	110	231	217	366	260	321	481	519	408	307	308	273	368	364	393	276	228	292	197	230	291
400581	GRAPL	GRAPL_sg7	629	509	634	441	695	695	555	449	702	696	521	493	765	602	676	629	872	593	687	728	722	650	669	486	421	478	374	531	481	623	660	752	967	1099	918	629	830	747	946	678	1026	776	690	429	615	576	606
400581	GRAPL	GRAPL_sg8	876	646	886	735	934	1049	845	769	1041	936	676	1027	987	868	982	706	1118	821	1103	958	830	1128	806	793	712	747	531	709	834	838	868	978	1312	1591	1260	859	897	1169	1300	929	1392	1137	983	873	743	757	923
400581	GRAPL	GRAPL_sg9	174	88	198	131	182	156	141	93	146	128	113	177	120	122	160	119	166	136	145	146	114	194	138	151	104	100	60	134	127	193	143	164	251	314	225	174	202	165	238	205	176	158	149	158	155	108	105
392862	GRID2IP	GRID2IP_sg1	359	347	380	297	419	446	274	248	451	346	266	393	444	400	420	376	381	373	392	573	483	501	368	278	264	356	229	245	385	347	389	444	591	637	532	345	508	444	525	422	530	568	318	324	339	321	377
392862	GRID2IP	GRID2IP_sg10	78	69	76	86	89	114	82	61	84	86	66	86	89	79	65	60	131	83	42	104	71	65	77	67	93	72	36	57	53	82	98	58	120	141	115	66	117	66	58	96	122	161	83	61	48	66	91
392862	GRID2IP	GRID2IP_sg2	233	196	292	174	223	245	155	179	282	226	137	239	232	221	261	164	242	241	234	301	244	258	262	189	154	125	103	158	203	276	239	256	316	396	330	254	237	257	273	247	327	263	194	229	210	211	181
392862	GRID2IP	GRID2IP_sg3	197	118	215	168	205	259	163	139	190	187	113	178	191	176	220	159	244	171	193	228	180	184	190	261	107	158	112	179	84	130	198	215	317	313	277	207	303	178	297	217	282	226	146	156	141	177	155
392862	GRID2IP	GRID2IP_sg4	408	319	408	306	393	486	356	241	458	426	356	426	478	430	456	346	505	439	413	564	458	400	417	292	320	298	255	319	378	499	362	469	614	778	554	410	518	540	694	418	597	591	439	379	325	404	424
392862	GRID2IP	GRID2IP_sg5	252	154	258	217	242	304	246	153	244	203	118	163	265	234	228	249	300	226	280	275	260	296	258	198	166	219	125	188	202	270	216	254	338	474	357	238	284	301	286	277	406	253	263	149	214	252	201
392862	GRID2IP	GRID2IP_sg6	217	235	328	177	224	272	225	164	261	249	235	212	240	227	299	271	302	251	233	358	227	281	232	214	183	165	157	238	201	292	289	247	423	489	355	309	226	332	338	261	297	251	241	188	233	212	245
392862	GRID2IP	GRID2IP_sg7	382	334	524	444	483	577	335	411	515	397	370	333	489	512	473	362	570	450	487	553	508	502	424	347	328	334	295	287	452	524	491	508	745	788	646	544	559	508	648	533	747	721	439	464	407	361	468
392862	GRID2IP	GRID2IP_sg8	326	292	349	229	333	378	295	273	332	299	205	318	394	329	353	261	358	287	417	371	315	364	304	271	223	291	173	230	261	331	349	437	508	606	449	363	416	447	464	349	506	360	339	326	230	328	267
392862	GRID2IP	GRID2IP_sg9	260	184	272	188	259	256	211	196	257	191	234	207	302	263	235	198	330	243	289	272	191	257	288	163	167	134	133	181	219	284	231	273	398	428	315	224	240	206	217	248	372	302	286	242	140	219	245
2968	GTF2H4	GTF2H4_sg1	123	49	102	113	108	144	143	93	217	179	101	118	153	110	117	105	131	111	132	125	121	132	151	112	62	114	81	123	147	149	119	143	187	216	210	157	61	102	76	84	51	74	55	66	43	31	68
2968	GTF2H4	GTF2H4_sg10	61	92	54	76	119	104	90	52	120	105	78	79	104	83	69	62	119	69	90	59	41	117	92	88	49	68	47	53	93	86	79	81	134	113	158	87	43	75	31	59	56	70	44	60	14	43	64
2968	GTF2H4	GTF2H4_sg2	221	142	198	237	175	220	302	210	190	203	199	232	313	189	212	201	298	162	253	269	181	225	218	210	173	187	122	204	248	250	204	290	370	367	432	258	102	134	178	120	141	89	130	134	48	111	150
2968	GTF2H4	GTF2H4_sg3	233	135	222	172	239	196	212	218	255	213	225	218	282	219	196	166	283	183	185	205	173	231	218	181	188	192	90	205	245	195	177	252	285	390	335	233	184	140	137	171	147	196	195	188	62	135	116
2968	GTF2H4	GTF2H4_sg4	455	318	510	361	536	521	373	322	551	455	371	436	499	435	559	353	547	417	522	564	507	503	453	443	335	337	243	359	345	506	497	531	744	786	634	452	510	460	644	476	544	543	513	432	402	469	448
2968	GTF2H4	GTF2H4_sg5	53	66	54	53	71	50	42	70	29	56	78	71	75	53	60	59	95	46	51	58	48	52	103	59	12	54	34	27	43	75	80	63	72	98	127	53	54	19	13	40	49	40	21	67	19	33	34
2968	GTF2H4	GTF2H4_sg6	255	175	238	214	203	272	184	210	268	239	218	227	315	267	259	229	321	190	267	240	215	222	285	182	184	197	159	139	245	255	241	267	411	488	408	283	260	194	240	171	278	220	192	147	86	116	235
2968	GTF2H4	GTF2H4_sg7	232	206	261	186	261	252	300	201	308	307	233	259	352	237	274	266	364	274	284	257	251	272	254	279	240	235	162	190	204	364	337	255	355	436	412	269	93	113	117	122	198	104	165	127	120	185	176
2968	GTF2H4	GTF2H4_sg8	516	315	513	355	569	487	470	438	529	490	432	514	604	456	534	378	629	510	507	566	429	574	504	394	334	424	342	384	446	477	462	575	689	860	827	573	373	449	320	252	441	373	435	320	214	305	296
2968	GTF2H4	GTF2H4_sg9	327	231	328	247	316	372	326	251	310	294	261	346	425	254	308	247	338	313	334	330	268	347	315	275	181	218	168	235	360	297	260	331	448	487	478	318	255	290	255	246	305	315	255	183	148	180	176
3020	H3-3A	H3-3A_sg1	69	81	43	65	34	84	58	48	8	31	33	55	78	76	33	43	66	65	48	52	66	75	41	14	13	19	6	59	7	22	22	49	69	107	52	18	111	80	23	64	70	62	84	62	2	40	42
3020	H3-3A	H3-3A_sg10	65	70	52	47	82	55	56	34	30	57	37	70	70	79	62	41	67	78	26	55	37	50	49	32	44	20	13	44	49	43	68	62	58	146	68	46	89	90	43	53	62	90	54	44	35	27	71
3020	H3-3A	H3-3A_sg2	25	38	18	24	34	54	20	48	13	37	20	31	26	47	23	16	22	38	17	7	4	55	16	9	19	4	NA	31	10	18	28	12	20	57	33	14	33	44	33	49	29	29	31	33	8	16	7
3020	H3-3A	H3-3A_sg3	317	285	381	253	396	427	213	260	302	280	227	192	407	330	339	255	382	321	326	419	322	367	372	239	126	221	185	203	230	410	301	377	430	535	450	324	380	388	348	296	363	381	185	307	274	274	311
3020	H3-3A	H3-3A_sg4	185	160	141	124	167	186	137	164	107	165	164	213	182	164	170	137	241	157	88	218	108	226	187	73	109	84	103	170	132	187	156	177	221	406	194	174	187	217	128	163	239	146	158	201	63	118	172
3020	H3-3A	H3-3A_sg5	104	84	91	94	103	80	71	47	64	75	125	116	127	117	73	78	120	105	66	80	49	88	83	61	44	39	38	67	111	95	80	63	127	153	180	107	118	88	77	88	85	124	113	90	62	77	121
3020	H3-3A	H3-3A_sg6	77	69	86	72	57	72	46	76	89	55	37	107	91	98	58	55	112	85	95	60	59	97	69	46	21	45	50	54	42	46	52	57	117	126	101	71	54	94	69	70	115	51	70	107	47	75	79
3020	H3-3A	H3-3A_sg7	747	643	810	575	907	832	645	595	990	790	581	816	794	696	835	703	1047	740	716	821	708	877	758	620	532	591	451	601	583	781	813	772	1115	1333	1097	762	902	892	1116	827	1144	1004	779	701	739	726	876
3020	H3-3A	H3-3A_sg8	411	348	483	394	416	449	391	306	535	463	377	445	415	404	489	377	490	405	420	498	379	497	464	340	291	359	244	335	327	484	433	553	584	701	549	491	532	439	677	529	607	546	517	397	364	402	443
3020	H3-3A	H3-3A_sg9	17	37	6	3	26	14	9	28	9	24	16	22	25	20	25	10	24	27	15	10	6	22	15	5	10	NA	11	22	1	27	17	11	12	23	13	24	9	45	6	18	24	27	45	22	NA	9	17
440926	H3P6	H3P6_sg1	69	81	43	65	34	84	58	48	8	31	33	55	78	76	33	43	66	65	48	52	66	75	41	14	13	19	6	59	7	22	22	49	69	107	52	18	111	80	23	64	70	62	84	62	2	40	42
3029	HAGH	HAGH_sg1	749	659	936	722	933	948	749	693	1019	910	654	1010	970	890	969	765	1105	861	929	974	951	1018	805	795	588	737	550	708	615	1009	967	1095	1489	1713	1151	925	1007	940	1220	1081	1162	1132	845	836	821	772	1054
3029	HAGH	HAGH_sg10	356	188	390	290	397	373	257	266	408	434	255	463	365	393	422	293	449	322	406	470	366	368	310	382	360	303	216	326	302	399	408	411	579	684	554	385	369	373	487	325	464	470	386	327	323	337	404
3029	HAGH	HAGH_sg2	180	127	187	204	188	207	163	129	290	200	154	194	173	201	214	173	262	218	179	219	218	193	177	172	162	211	135	96	205	202	190	245	336	362	288	199	280	181	255	256	287	270	232	214	228	220	189
3029	HAGH	HAGH_sg3	341	296	367	282	316	456	319	256	332	349	216	396	374	345	351	296	403	343	347	330	300	414	298	245	247	294	186	306	252	358	295	401	488	634	527	324	379	351	487	365	401	506	417	319	247	352	344
3029	HAGH	HAGH_sg4	637	573	659	684	698	871	564	468	861	615	552	798	767	657	805	602	792	743	694	845	728	755	659	559	498	683	401	593	627	699	723	831	1013	1177	1071	667	835	943	875	742	926	862	715	694	689	555	764
3029	HAGH	HAGH_sg5	269	224	319	220	292	328	247	262	370	276	264	369	319	316	316	260	337	260	308	370	279	338	278	247	226	230	185	255	242	382	318	329	446	557	456	308	372	309	344	337	351	345	271	278	206	215	295
3029	HAGH	HAGH_sg6	158	186	194	183	228	217	181	195	182	223	159	221	215	204	190	192	266	193	175	232	209	306	212	180	146	166	87	168	156	247	197	239	348	384	295	181	231	232	270	245	279	237	205	205	120	142	247
3029	HAGH	HAGH_sg7	450	345	526	312	485	535	380	322	501	501	255	398	555	425	503	392	599	434	452	434	435	467	495	362	313	336	183	353	328	501	508	521	643	784	663	481	551	404	497	458	684	578	601	410	351	373	500
3029	HAGH	HAGH_sg8	444	351	521	368	462	552	369	340	546	427	412	468	511	437	496	453	536	457	470	512	432	513	411	406	312	443	331	428	334	455	498	533	756	913	640	479	651	536	498	445	610	537	499	450	411	451	595
3029	HAGH	HAGH_sg9	293	278	344	221	318	375	210	240	345	329	171	372	369	275	303	246	438	322	282	374	328	316	403	227	260	272	160	238	219	304	359	352	479	606	469	310	414	339	445	326	448	409	273	226	289	354	233
9931	HELZ	HELZ_sg1	286	246	318	294	325	410	262	209	219	201	159	306	285	251	262	202	332	279	250	300	241	446	262	248	122	105	85	165	94	303	206	243	392	514	337	295	371	301	301	294	313	373	255	209	160	160	186
9931	HELZ	HELZ_sg10	113	88	147	97	122	127	52	68	81	89	63	59	111	80	111	86	124	126	116	134	140	183	136	66	61	70	45	89	66	144	105	102	159	186	181	89	142	144	110	115	177	153	67	45	55	67	56
9931	HELZ	HELZ_sg2	301	302	391	329	363	531	192	184	287	324	239	237	363	287	271	259	312	332	323	454	350	504	287	159	146	222	99	221	183	361	292	318	426	483	424	325	386	318	446	389	514	442	277	185	154	168	187
9931	HELZ	HELZ_sg3	177	150	156	99	118	187	56	93	110	135	105	59	102	100	84	93	116	117	124	158	133	185	104	38	35	57	38	80	59	130	97	105	164	164	114	103	126	149	136	115	127	172	61	89	39	73	55
9931	HELZ	HELZ_sg4	438	336	466	407	378	510	300	243	261	319	275	296	423	396	413	321	436	332	401	545	480	559	406	221	195	256	189	214	129	522	298	404	562	638	491	360	442	492	469	546	605	566	187	264	134	212	178
9931	HELZ	HELZ_sg5	199	140	185	209	164	220	163	96	156	116	142	174	199	149	158	130	211	136	210	270	167	226	169	82	120	95	98	119	103	149	163	158	216	274	219	166	178	246	185	187	222	213	108	101	77	82	108
9931	HELZ	HELZ_sg6	228	249	292	197	233	250	153	150	115	142	142	155	203	212	164	153	227	213	239	194	190	328	192	76	88	121	79	118	145	263	132	185	319	335	231	153	197	276	225	257	285	315	148	93	52	106	159
9931	HELZ	HELZ_sg7	194	194	176	202	246	234	125	125	70	95	132	100	173	159	138	142	206	142	157	177	220	320	188	114	86	109	48	80	85	189	161	170	240	250	257	142	124	200	131	211	229	173	110	102	38	93	216
9931	HELZ	HELZ_sg8	582	539	623	652	745	925	334	399	514	453	382	452	572	455	487	426	661	527	562	685	561	839	513	262	300	286	194	326	313	630	483	506	753	972	680	489	598	690	619	646	796	721	340	430	232	222	391
9931	HELZ	HELZ_sg9	256	263	284	289	354	423	203	199	202	265	186	246	268	263	229	247	272	229	304	334	344	422	304	165	127	134	120	202	171	351	201	231	413	492	349	322	293	329	243	356	439	380	196	195	148	111	181
26275	HIBCH	HIBCH_sg1	443	459	558	467	589	701	437	442	679	560	412	580	683	596	565	431	820	558	592	697	528	678	542	499	420	396	337	447	478	625	550	639	918	1157	900	581	673	760	739	497	854	842	606	603	423	474	693
26275	HIBCH	HIBCH_sg10	497	486	701	589	674	644	399	460	733	660	393	576	692	531	642	530	737	502	637	783	521	799	644	446	345	497	308	477	454	666	584	663	838	1091	731	583	742	707	849	701	819	638	609	596	487	473	573
26275	HIBCH	HIBCH_sg2	593	449	506	555	719	728	495	455	675	605	458	573	590	465	470	513	703	553	540	666	575	630	611	522	375	475	283	488	460	635	604	638	846	1049	800	582	756	657	684	615	881	778	593	470	494	550	623
26275	HIBCH	HIBCH_sg3	116	62	110	50	76	109	79	104	122	54	86	121	141	69	114	90	129	194	58	74	42	72	35	54	31	47	43	48	51	60	35	72	110	131	69	133	108	116	91	71	119	114	56	133	105	138	59
26275	HIBCH	HIBCH_sg4	335	205	391	301	310	401	236	194	465	267	261	318	367	263	404	274	455	309	405	387	368	417	380	215	257	297	156	185	235	350	376	386	557	645	537	289	448	381	563	331	441	407	356	253	347	307	347
26275	HIBCH	HIBCH_sg5	534	460	677	476	591	730	509	421	549	604	447	589	721	539	598	506	622	593	692	685	636	588	601	443	306	440	340	434	505	644	555	590	872	1045	905	657	735	712	791	656	782	756	536	505	422	566	668
26275	HIBCH	HIBCH_sg6	437	370	511	443	471	532	399	257	613	495	378	510	531	408	476	325	549	454	431	588	391	559	395	312	410	355	243	378	422	419	448	468	740	874	671	531	628	552	680	581	741	667	498	440	448	393	494
26275	HIBCH	HIBCH_sg7	691	594	870	618	766	992	622	517	797	708	440	876	895	701	757	663	843	738	744	907	717	914	679	535	510	559	415	583	560	753	796	897	1191	1414	1019	815	926	1001	997	876	1052	995	677	727	531	607	744
26275	HIBCH	HIBCH_sg8	445	382	504	456	592	689	385	350	548	576	427	565	578	427	571	398	673	460	459	590	484	527	441	419	307	384	335	377	393	445	491	517	865	929	605	497	654	733	726	518	746	682	494	522	472	414	514
26275	HIBCH	HIBCH_sg9	584	469	731	475	618	725	476	519	638	490	406	619	740	562	701	421	769	580	623	694	657	669	619	526	410	438	278	385	449	655	544	637	896	1027	864	542	801	632	959	708	792	819	604	481	531	400	602
3097	HIVEP2	HIVEP2_sg1	428	306	407	265	453	413	222	282	512	401	245	349	382	388	377	319	517	376	429	353	374	411	446	281	266	261	206	287	261	363	410	407	587	682	486	331	445	569	571	416	579	545	304	314	357	315	377
3097	HIVEP2	HIVEP2_sg10	226	201	246	253	285	325	239	196	284	277	211	281	309	248	233	212	366	242	326	263	257	260	238	245	179	160	159	240	249	273	288	245	331	435	452	240	306	274	247	355	513	391	284	233	212	193	264
3097	HIVEP2	HIVEP2_sg2	461	394	572	454	562	724	378	432	602	525	322	488	548	483	569	471	694	475	523	631	498	626	438	392	378	322	236	272	395	553	486	540	746	902	785	582	622	766	630	742	940	884	373	449	451	357	389
3097	HIVEP2	HIVEP2_sg3	115	112	146	103	112	173	86	92	93	78	96	85	110	135	118	94	128	133	119	131	129	126	100	65	80	76	33	104	72	135	142	92	139	215	176	107	241	178	150	153	180	156	101	155	103	146	148
3097	HIVEP2	HIVEP2_sg4	276	233	319	213	282	297	218	187	394	253	204	259	298	304	335	234	321	245	288	371	265	365	269	291	210	226	135	201	214	312	307	350	461	505	404	303	357	388	456	296	428	393	155	252	188	175	273
3097	HIVEP2	HIVEP2_sg5	680	481	761	533	608	826	553	503	738	651	504	566	736	642	625	506	737	541	629	831	723	682	537	451	406	407	341	466	487	670	584	672	995	1168	895	657	907	742	897	793	1030	872	551	551	520	414	628
3097	HIVEP2	HIVEP2_sg6	168	194	240	144	212	205	135	186	205	197	156	148	207	189	157	151	232	132	192	181	214	185	148	133	97	82	95	140	117	209	182	146	242	321	257	185	218	281	306	228	278	275	176	165	135	167	159
3097	HIVEP2	HIVEP2_sg7	126	92	102	111	109	105	121	59	57	106	103	117	139	104	77	119	167	120	80	119	82	150	78	49	21	45	26	67	68	132	85	71	108	231	142	91	164	83	92	92	181	253	81	97	42	109	103
3097	HIVEP2	HIVEP2_sg8	585	507	691	620	836	823	463	406	657	506	415	631	639	570	703	561	811	612	791	816	696	771	581	465	368	388	309	373	435	635	584	704	866	1196	816	585	973	900	884	938	1192	977	517	525	532	546	574
3097	HIVEP2	HIVEP2_sg9	377	363	491	363	522	519	280	328	414	385	283	278	432	396	465	366	467	431	438	389	418	480	509	295	324	267	179	303	384	401	363	478	579	747	546	448	566	559	733	472	653	588	426	416	315	347	392
10363	HMG20A	HMG20A_sg1	357	349	421	383	421	501	297	285	370	315	224	301	389	402	430	336	430	370	362	373	361	496	360	240	198	327	192	242	211	322	362	381	609	675	500	393	588	604	717	525	664	530	420	328	286	325	399
10363	HMG20A	HMG20A_sg10	517	547	570	517	625	914	408	368	365	415	361	496	490	525	429	361	569	493	529	673	579	706	520	237	188	219	170	309	203	588	373	577	667	829	564	407	971	718	755	787	1001	1046	294	495	244	408	367
10363	HMG20A	HMG20A_sg2	653	534	828	641	623	815	324	378	479	555	422	514	534	562	573	532	725	565	628	691	585	835	555	364	301	299	286	376	435	679	466	690	824	978	727	574	911	968	1000	973	1132	1085	409	417	259	576	651
10363	HMG20A	HMG20A_sg3	346	394	443	392	382	558	180	252	213	270	206	299	347	327	310	273	411	340	374	560	444	611	346	202	141	151	161	199	193	521	297	303	498	574	478	344	583	729	538	624	762	615	246	295	149	224	301
10363	HMG20A	HMG20A_sg4	358	408	394	366	420	564	198	177	280	287	125	356	340	322	346	299	446	299	338	477	385	463	336	160	171	161	156	205	185	378	259	296	490	599	389	318	604	546	537	560	646	599	324	240	210	249	222
10363	HMG20A	HMG20A_sg5	814	682	902	770	894	1064	469	370	429	601	463	577	669	672	613	612	833	724	688	1057	903	981	619	415	324	412	242	419	370	952	632	732	849	1357	798	629	1049	1159	1149	1279	1303	1238	547	572	347	532	516
10363	HMG20A	HMG20A_sg6	444	313	470	333	357	585	239	191	280	268	236	359	464	314	351	277	467	357	415	562	486	499	366	199	177	236	118	267	208	470	284	395	463	602	508	325	605	498	538	530	559	679	325	245	225	319	281
10363	HMG20A	HMG20A_sg7	761	582	1015	669	881	940	637	635	924	780	604	901	911	791	904	675	1060	747	778	1137	965	1057	792	699	601	623	428	644	620	892	785	1033	1292	1564	1102	889	1074	1077	1277	1077	1415	1068	870	675	653	672	799
10363	HMG20A	HMG20A_sg8	606	418	654	490	641	808	368	332	449	524	332	439	552	500	525	467	633	453	668	822	588	747	538	367	260	327	253	328	327	677	545	501	744	1027	647	526	752	661	933	798	1056	822	432	418	403	412	460
10363	HMG20A	HMG20A_sg9	239	253	254	232	270	328	153	163	153	188	159	186	257	195	191	188	252	229	255	237	252	278	247	119	116	111	73	105	117	230	187	187	373	330	260	189	315	250	308	303	376	346	198	154	84	193	212
3148	HMGB2	HMGB2_sg1	238	185	316	201	257	314	214	213	386	278	233	340	278	254	326	245	357	292	237	304	281	252	261	262	178	179	150	246	212	257	301	259	501	492	429	297	292	314	420	344	444	298	268	310	308	292	296
3148	HMGB2	HMGB2_sg10	414	396	587	423	572	545	463	407	727	565	428	547	558	428	604	460	635	519	550	701	469	562	482	514	391	496	355	461	431	565	532	657	840	937	734	500	648	611	684	552	815	736	570	529	534	427	674
3148	HMGB2	HMGB2_sg2	420	343	440	356	467	420	342	277	425	464	260	474	430	339	432	330	505	396	407	434	416	495	405	443	381	365	283	375	291	473	445	498	645	799	579	482	403	463	547	426	569	554	450	319	444	327	519
3148	HMGB2	HMGB2_sg3	190	147	256	181	185	291	155	129	229	248	162	278	213	213	213	178	232	217	234	363	219	280	254	216	148	193	159	177	209	268	270	240	415	375	310	255	182	219	208	206	354	292	303	234	135	187	256
3148	HMGB2	HMGB2_sg4	173	114	219	146	167	263	195	98	222	167	152	274	236	175	222	159	189	226	184	219	180	165	160	107	116	160	125	112	131	197	189	232	281	319	269	160	276	213	288	236	212	262	199	143	188	215	184
3148	HMGB2	HMGB2_sg5	95	130	170	94	203	177	177	142	220	172	140	174	172	155	204	121	236	154	253	214	175	145	107	137	164	143	101	155	151	151	207	153	265	281	229	176	151	213	198	189	311	245	217	150	175	141	237
3148	HMGB2	HMGB2_sg6	304	392	501	310	448	472	376	306	412	462	380	394	437	455	481	336	515	389	424	456	357	395	415	370	336	314	312	346	408	420	411	436	622	752	578	435	552	466	779	400	588	462	509	451	505	408	595
3148	HMGB2	HMGB2_sg7	317	223	366	315	336	364	293	320	402	407	270	355	366	296	355	324	423	325	372	384	281	366	363	285	307	215	212	274	294	363	330	335	474	566	469	338	455	367	440	381	461	512	401	381	327	417	405
3148	HMGB2	HMGB2_sg8	594	413	779	559	585	726	618	416	792	620	555	479	664	538	644	469	708	529	618	654	596	654	494	546	402	503	438	448	542	624	651	679	942	1094	850	646	689	657	877	653	697	715	622	623	658	593	717
3148	HMGB2	HMGB2_sg9	789	721	941	752	954	1147	828	713	1155	1121	785	999	1062	948	993	790	1084	790	983	1184	908	1102	849	751	758	787	604	896	927	986	1054	1106	1453	1691	1304	947	1217	1348	1137	918	1344	1192	949	909	800	926	1121
3161	HMMR	HMMR_sg1	110	135	152	106	128	141	144	115	153	135	149	129	147	121	157	127	167	116	114	190	116	110	107	120	81	93	117	133	100	149	109	160	197	210	215	87	215	211	170	120	176	160	136	110	146	106	99
3161	HMMR	HMMR_sg10	105	111	170	101	129	210	164	96	166	184	84	155	160	113	125	140	193	117	182	175	187	164	164	131	82	103	63	134	106	209	147	172	245	247	160	126	169	170	158	175	226	154	168	83	92	159	140
3161	HMMR	HMMR_sg2	381	351	508	380	431	570	389	325	418	489	369	402	482	355	458	411	510	414	447	568	435	595	367	356	325	329	269	286	305	489	423	504	660	885	580	391	536	485	693	468	672	595	439	394	416	392	466
3161	HMMR	HMMR_sg3	901	693	1085	712	999	1158	683	683	1024	920	777	917	1053	883	950	812	1159	933	1015	1131	923	1165	827	695	717	712	532	760	826	1031	967	1216	1389	1892	1301	1011	1239	1175	1476	933	1362	1334	974	775	769	782	935
3161	HMMR	HMMR_sg4	NA	NA	3	6	3	1	4	NA	6	NA	1	8	5	2	NA	7	5	NA	NA	2	3	NA	7	NA	NA	NA	NA	NA	NA	NA	3	NA	1	5	2	1	8	9	NA	8	1	3	23	2	NA	NA	2
3161	HMMR	HMMR_sg5	411	304	331	332	400	459	295	355	465	354	336	362	414	351	367	329	448	385	350	407	345	389	328	286	274	325	243	311	270	412	318	407	607	701	561	379	408	491	491	395	545	396	431	403	312	239	435
3161	HMMR	HMMR_sg6	119	99	105	99	78	123	121	85	175	142	78	101	159	109	111	101	145	129	96	145	104	204	105	126	85	92	53	148	94	110	104	137	187	215	160	138	146	123	170	160	172	146	128	99	144	132	134
3161	HMMR	HMMR_sg7	182	173	183	170	219	235	207	135	260	228	157	224	279	198	189	192	285	190	271	208	232	267	225	191	168	166	133	207	187	258	230	241	315	437	373	241	272	260	307	252	337	227	224	199	154	179	265
3161	HMMR	HMMR_sg8	294	185	272	275	346	345	179	209	287	272	221	380	295	245	334	274	377	275	286	365	273	316	292	216	183	217	155	271	320	334	280	368	421	486	512	323	418	364	384	304	454	350	281	230	207	285	278
3161	HMMR	HMMR_sg9	306	267	448	294	428	417	270	237	398	376	409	396	390	352	387	278	452	350	458	494	326	480	314	345	232	302	208	246	257	346	381	472	570	720	476	407	392	427	623	379	664	373	312	311	286	396	429
3178	HNRNPA1	HNRNPA1_sg1	254	231	269	313	312	284	313	335	449	385	329	484	419	352	416	323	405	360	221	286	253	361	250	329	305	294	257	332	341	269	353	416	560	751	587	393	337	330	345	247	382	290	459	451	371	387	414
3178	HNRNPA1	HNRNPA1_sg10	418	306	379	333	420	499	506	357	681	589	459	574	563	500	508	483	616	543	437	486	464	553	449	483	409	444	402	487	416	429	475	662	880	964	743	476	483	349	384	333	545	462	664	551	521	492	658
3178	HNRNPA1	HNRNPA1_sg2	373	288	337	356	376	460	310	338	520	406	288	441	471	376	466	349	509	430	318	491	349	382	347	330	376	366	225	292	359	440	487	490	665	690	578	464	467	472	482	332	610	437	407	410	285	294	449
3178	HNRNPA1	HNRNPA1_sg3	306	247	292	270	280	407	252	290	475	384	201	392	405	319	407	337	443	344	377	388	292	380	252	297	219	383	266	282	363	265	358	399	629	616	488	391	380	329	385	391	419	471	365	323	327	291	323
3178	HNRNPA1	HNRNPA1_sg4	631	541	703	701	777	1045	982	964	1552	1271	960	1233	1160	945	1132	918	1329	1158	647	849	687	848	683	1150	937	1094	765	1137	1004	623	955	1148	1488	2101	1515	1055	1004	818	798	684	1086	922	1382	1207	1213	1015	1446
3178	HNRNPA1	HNRNPA1_sg5	116	67	190	129	128	187	126	101	138	135	120	142	169	108	108	119	145	141	131	158	87	139	100	61	82	76	53	91	74	117	114	126	167	245	134	107	149	168	156	156	196	170	123	155	80	76	98
3178	HNRNPA1	HNRNPA1_sg6	115	110	168	142	157	180	157	155	129	178	168	178	179	193	144	129	244	139	157	134	142	164	114	182	130	196	105	126	139	165	151	222	261	287	250	208	142	169	91	152	223	145	130	176	117	192	192
3178	HNRNPA1	HNRNPA1_sg7	43	39	22	36	31	63	64	48	17	35	21	45	50	57	24	23	44	31	25	19	20	28	15	13	13	7	3	37	19	31	30	23	40	71	17	14	63	33	25	50	49	26	88	53	15	20	26
3178	HNRNPA1	HNRNPA1_sg8	85	60	91	105	66	107	88	76	90	98	73	102	96	104	59	97	141	84	74	75	58	99	89	54	39	54	13	111	51	83	103	70	131	208	121	63	108	111	89	106	159	177	96	92	29	68	95
3178	HNRNPA1	HNRNPA1_sg9	129	113	157	113	158	200	139	92	184	194	85	200	219	167	182	165	172	177	149	201	168	202	173	134	90	137	74	161	147	180	185	172	273	360	257	170	174	185	146	188	192	209	159	210	176	209	235
3184	HNRNPD	HNRNPD_sg1	259	222	248	230	317	323	358	274	504	435	292	427	306	339	307	319	398	307	316	289	217	337	304	401	348	271	286	291	353	331	396	331	495	562	424	384	352	440	332	352	424	337	359	420	430	407	442
3184	HNRNPD	HNRNPD_sg10	207	138	174	155	173	199	193	191	167	209	154	196	222	183	153	180	219	188	176	148	140	206	195	100	84	106	87	159	78	211	167	171	207	316	213	159	198	220	189	217	238	197	184	232	68	211	240
3184	HNRNPD	HNRNPD_sg2	196	139	155	146	211	269	175	211	331	285	189	305	261	198	257	191	234	229	215	265	171	250	244	248	238	213	139	188	167	173	227	260	339	399	301	199	286	338	325	238	248	355	277	263	367	239	239
3184	HNRNPD	HNRNPD_sg3	445	450	420	447	494	620	451	489	788	562	441	602	555	478	582	389	597	523	568	515	431	608	380	488	491	562	371	478	406	571	605	578	807	887	687	541	599	706	790	536	739	815	635	643	846	527	605
3184	HNRNPD	HNRNPD_sg4	230	240	295	317	252	403	453	290	519	372	329	408	441	315	394	304	436	342	357	438	325	391	317	388	278	369	239	388	262	385	384	440	517	717	509	318	518	470	464	390	453	426	526	404	460	338	482
3184	HNRNPD	HNRNPD_sg5	169	101	235	142	190	219	230	185	365	261	145	225	233	200	236	157	252	177	200	211	201	230	184	226	201	191	131	130	179	252	237	206	343	419	321	236	212	270	250	172	245	282	271	232	338	192	232
3184	HNRNPD	HNRNPD_sg6	230	140	325	261	270	303	310	193	387	322	284	317	309	187	318	228	347	227	221	303	199	344	247	265	285	264	261	238	243	211	269	325	438	471	403	294	362	316	340	329	312	247	347	286	397	260	319
3184	HNRNPD	HNRNPD_sg7	382	299	549	353	449	456	494	377	717	543	411	579	508	432	501	375	618	387	391	481	462	480	382	370	399	383	339	379	493	422	439	503	596	790	607	470	600	517	633	455	636	550	695	508	640	467	555
3184	HNRNPD	HNRNPD_sg8	380	295	310	344	415	389	322	308	381	414	335	386	453	340	362	310	465	421	462	483	377	404	361	276	249	283	245	266	301	392	402	421	536	675	493	365	501	432	381	392	679	450	455	446	267	330	345
3184	HNRNPD	HNRNPD_sg9	111	163	188	192	188	240	222	185	290	287	172	367	228	215	248	228	250	222	183	256	208	211	221	268	215	179	136	184	245	189	205	253	371	360	379	216	177	219	250	217	273	265	204	246	217	236	296
51361	HOOK1	HOOK1_sg1	348	280	351	249	438	392	284	246	431	342	301	413	377	347	356	299	424	343	445	396	295	402	373	297	244	217	175	280	280	385	409	433	529	596	594	384	377	423	479	408	517	341	390	223	295	312	389
51361	HOOK1	HOOK1_sg10	435	351	448	329	441	590	404	357	478	484	384	382	556	409	398	390	545	456	446	481	414	538	434	326	388	259	263	334	321	470	491	409	668	787	540	456	504	488	636	459	624	530	475	397	297	436	536
51361	HOOK1	HOOK1_sg2	385	298	454	325	409	530	332	254	472	488	327	418	458	383	475	360	516	380	474	558	424	496	436	371	291	319	222	324	310	427	428	444	596	822	549	432	497	486	552	402	675	506	422	327	408	349	360
51361	HOOK1	HOOK1_sg3	463	409	506	359	588	643	448	398	491	489	388	431	542	533	507	441	604	477	519	577	566	590	451	377	374	338	209	377	367	556	493	511	844	855	627	526	583	683	712	524	826	566	479	531	362	477	567
51361	HOOK1	HOOK1_sg4	183	165	229	148	281	268	148	160	248	254	132	230	200	201	194	189	260	180	225	209	168	225	233	158	181	219	145	199	179	213	209	272	282	454	284	264	169	231	239	230	289	339	217	243	188	198	188
51361	HOOK1	HOOK1_sg5	213	157	185	215	172	256	203	131	214	208	153	139	264	191	189	165	216	210	184	193	178	270	196	163	107	142	120	168	220	209	218	198	326	369	259	214	290	225	239	242	289	185	186	190	185	184	201
51361	HOOK1	HOOK1_sg6	199	114	185	197	178	181	132	203	246	159	164	188	227	187	183	152	191	186	162	181	212	197	219	128	93	132	82	135	113	175	156	242	266	288	258	176	265	183	298	154	272	335	194	202	142	159	143
51361	HOOK1	HOOK1_sg7	432	367	446	346	377	544	333	368	409	443	354	405	489	418	503	348	480	402	476	568	475	528	415	283	339	299	288	323	321	460	434	432	589	835	607	388	549	606	613	456	487	621	355	502	339	387	473
51361	HOOK1	HOOK1_sg8	721	615	683	629	731	916	719	575	706	718	515	797	873	749	666	655	894	717	810	902	688	830	773	584	535	517	420	508	589	727	700	828	1150	1334	1129	769	1054	964	932	858	989	854	724	640	584	619	716
51361	HOOK1	HOOK1_sg9	748	601	824	624	755	878	574	624	784	824	608	668	796	686	733	640	799	643	713	893	767	852	596	566	527	545	416	512	623	688	758	797	1152	1324	1098	780	762	866	872	807	990	957	641	694	662	768	752
3269	HRH1	HRH1_sg1	553	529	919	612	805	804	597	545	941	697	613	730	808	644	797	618	804	718	770	897	798	862	662	539	508	486	392	616	605	807	699	775	1152	1273	1009	743	934	832	1072	725	1057	842	722	647	605	688	747
3269	HRH1	HRH1_sg10	765	647	740	597	701	949	640	713	835	762	463	846	829	713	779	699	785	671	719	958	720	792	596	559	535	609	424	547	573	729	739	921	1269	1346	1108	781	815	944	1063	793	1047	900	781	831	614	734	783
3269	HRH1	HRH1_sg2	72	90	152	78	121	125	51	52	129	98	104	77	104	91	87	85	120	87	64	69	56	130	98	59	66	66	37	68	66	72	104	127	97	202	119	92	139	96	109	93	137	107	90	73	55	79	109
3269	HRH1	HRH1_sg3	51	34	55	52	85	85	39	42	22	74	39	56	56	31	26	39	91	70	54	36	38	61	32	10	16	6	14	29	22	58	40	45	41	122	50	32	67	86	70	66	94	61	79	19	7	47	61
3269	HRH1	HRH1_sg4	227	184	239	250	288	314	190	181	287	335	194	250	319	241	244	238	338	277	304	253	302	296	212	171	168	166	154	281	191	253	314	325	388	515	360	253	362	273	376	288	382	360	271	225	174	223	229
3269	HRH1	HRH1_sg5	524	503	670	478	625	699	522	512	620	677	558	734	672	635	656	555	760	573	669	731	617	695	579	526	518	583	400	502	515	705	618	686	904	1198	979	608	664	820	849	661	967	752	611	705	454	556	651
3269	HRH1	HRH1_sg6	415	361	420	383	402	504	409	363	530	422	351	397	520	408	449	339	559	392	398	494	446	525	448	320	322	286	265	338	368	520	493	437	815	794	544	472	463	586	647	437	611	639	485	393	354	380	400
3269	HRH1	HRH1_sg7	240	178	250	196	225	298	214	195	246	191	280	293	263	191	218	206	323	260	209	249	236	291	284	206	207	171	127	188	230	257	243	264	418	483	361	235	300	218	324	309	330	345	260	252	280	155	262
3269	HRH1	HRH1_sg8	238	193	318	248	325	270	218	245	289	269	270	225	323	259	270	217	356	234	402	356	320	372	364	235	224	143	172	178	220	329	332	309	433	468	434	284	294	304	395	264	420	333	261	268	185	217	217
3269	HRH1	HRH1_sg9	507	481	556	405	490	642	385	402	634	566	486	566	651	493	583	401	646	518	586	594	668	663	586	474	350	485	378	401	540	569	466	611	861	965	864	614	679	614	776	577	773	729	487	482	540	402	581
51144	HSD17B12	HSD17B12_sg1	466	453	527	362	455	554	374	397	533	461	345	553	474	475	513	404	521	487	586	670	491	558	444	334	416	293	303	343	448	561	508	532	797	899	668	550	626	701	689	460	729	731	481	438	415	458	485
51144	HSD17B12	HSD17B12_sg10	407	335	516	322	355	506	336	339	344	456	301	333	506	372	408	348	476	357	393	582	451	485	460	359	313	295	239	313	347	470	425	524	675	693	627	483	341	467	544	564	586	425	355	388	268	310	419
51144	HSD17B12	HSD17B12_sg2	318	213	396	244	370	352	254	176	316	297	183	251	374	272	307	199	337	246	315	400	238	382	376	225	178	206	137	245	242	300	304	361	452	498	370	321	390	339	365	314	457	342	287	202	211	267	225
51144	HSD17B12	HSD17B12_sg3	369	270	464	354	370	468	345	220	332	355	191	371	427	316	304	301	389	336	314	378	294	310	373	218	185	241	185	244	268	412	271	353	460	580	507	360	384	373	402	380	373	450	297	304	242	311	263
51144	HSD17B12	HSD17B12_sg4	229	188	281	226	208	323	205	205	247	258	264	295	304	245	274	225	291	227	280	237	305	301	238	158	196	220	165	191	180	281	267	300	383	430	327	238	338	287	352	282	331	416	205	221	262	247	344
51144	HSD17B12	HSD17B12_sg5	389	312	412	388	430	496	310	326	396	378	303	316	459	348	386	338	464	337	431	520	391	513	350	312	208	319	214	303	317	402	376	404	632	713	495	440	490	448	493	399	550	587	347	287	290	329	492
51144	HSD17B12	HSD17B12_sg6	247	167	256	212	212	255	210	149	249	243	168	202	285	226	221	224	341	234	241	283	234	258	233	191	108	169	109	221	178	314	208	271	375	430	378	221	231	317	387	280	297	350	257	242	191	273	268
51144	HSD17B12	HSD17B12_sg7	436	412	603	371	514	756	461	371	522	448	291	612	528	447	538	384	634	449	500	664	615	445	481	372	355	340	308	435	392	564	504	578	801	920	732	539	649	564	702	650	775	623	499	588	404	413	417
51144	HSD17B12	HSD17B12_sg8	305	277	377	279	330	429	289	245	440	373	236	411	403	306	361	323	410	289	308	412	318	407	360	296	295	273	199	322	245	394	344	343	558	653	518	363	333	473	491	351	499	408	406	259	238	292	423
51144	HSD17B12	HSD17B12_sg9	167	137	221	156	158	207	86	83	157	87	86	117	157	144	176	149	229	155	240	196	201	135	175	118	75	75	85	119	98	213	145	163	265	222	227	170	217	164	169	165	210	209	78	121	124	55	124
25764	HYPK	HYPK_sg1	184	131	207	138	225	200	149	110	190	184	111	148	186	171	182	138	236	124	206	241	147	279	237	123	129	135	77	103	104	224	171	199	237	309	214	199	172	169	181	134	255	133	145	123	98	93	162
25764	HYPK	HYPK_sg10	76	51	41	79	73	105	57	41	49	60	84	58	86	60	59	82	65	81	80	65	44	75	87	47	35	27	14	100	18	88	52	62	83	111	80	58	94	84	47	60	65	89	76	67	15	48	61
25764	HYPK	HYPK_sg2	121	122	121	150	124	164	94	88	123	89	97	96	125	146	109	107	123	109	175	151	136	149	122	59	67	57	43	116	47	192	120	139	157	226	148	107	78	167	106	78	181	160	73	72	86	69	109
25764	HYPK	HYPK_sg3	107	117	184	130	134	239	140	114	154	158	138	117	187	137	112	137	185	161	112	171	142	152	129	66	107	150	68	129	99	146	142	171	237	241	176	130	194	163	180	182	254	228	162	119	113	87	130
25764	HYPK	HYPK_sg4	223	139	161	130	164	149	112	91	163	146	106	149	202	149	141	135	144	123	128	207	124	224	133	108	86	127	60	98	119	170	130	202	178	269	236	148	178	182	155	160	217	148	122	96	110	130	147
25764	HYPK	HYPK_sg5	358	270	392	256	357	389	269	255	201	313	218	330	328	257	278	244	361	269	262	339	363	393	299	211	176	166	88	258	279	375	288	308	356	582	384	321	302	361	285	219	331	263	190	208	152	163	267
25764	HYPK	HYPK_sg6	101	108	107	105	123	132	97	109	72	113	111	107	124	85	101	97	146	100	115	123	142	135	127	45	31	45	34	90	65	126	81	105	133	224	159	152	49	108	84	106	116	104	111	73	9	79	51
25764	HYPK	HYPK_sg7	71	28	37	36	61	67	15	31	23	26	37	33	59	47	27	21	48	44	49	53	37	60	64	20	18	24	13	33	6	24	24	38	51	88	53	30	20	33	63	68	48	58	25	27	17	29	27
25764	HYPK	HYPK_sg8	138	103	152	97	163	163	91	136	114	83	80	148	165	122	99	103	160	139	112	153	154	144	127	77	84	74	66	97	112	136	109	140	210	237	214	112	114	167	161	118	187	172	119	123	72	103	84
25764	HYPK	HYPK_sg9	73	51	113	78	102	118	61	66	38	65	65	61	93	61	42	42	88	89	55	85	61	109	78	47	36	59	23	42	21	98	55	56	111	135	87	70	46	52	34	33	47	69	81	27	24	33	78
23379	ICE1	ICE1_sg1	147	89	162	146	141	182	201	136	129	133	101	193	185	155	134	146	257	121	164	108	144	220	162	81	105	80	80	144	74	172	177	117	165	321	202	112	198	167	228	221	233	201	184	169	84	140	192
23379	ICE1	ICE1_sg10	175	179	181	168	218	247	173	131	153	191	121	224	201	179	142	163	242	184	173	214	183	209	158	144	115	107	92	212	104	223	159	150	247	327	212	216	218	260	175	207	297	241	206	169	64	201	203
23379	ICE1	ICE1_sg2	52	60	64	58	63	64	34	53	25	49	48	41	50	52	45	59	59	34	52	57	51	59	61	28	22	18	32	44	3	63	36	45	94	80	38	31	45	60	93	71	86	65	35	51	13	75	40
23379	ICE1	ICE1_sg3	409	312	284	386	354	416	368	326	379	465	367	488	444	362	271	309	406	333	317	336	349	417	340	218	198	220	190	342	233	357	287	368	567	673	461	277	351	551	361	443	500	435	341	309	220	323	414
23379	ICE1	ICE1_sg4	131	85	119	135	114	139	159	99	111	88	70	149	179	105	101	93	136	104	104	120	73	101	88	68	46	45	46	91	48	136	69	82	130	205	128	88	129	114	124	146	167	160	133	54	74	112	122
23379	ICE1	ICE1_sg5	213	177	204	127	161	242	160	147	158	178	169	253	203	183	189	164	200	166	154	218	196	174	159	84	96	87	91	126	94	172	167	186	242	280	192	186	221	203	201	167	244	233	160	174	115	156	187
23379	ICE1	ICE1_sg6	345	276	389	288	376	447	326	372	410	377	334	294	469	333	413	316	462	329	408	416	345	376	310	269	269	254	191	301	204	317	345	385	604	657	506	275	418	475	385	460	585	396	446	372	279	292	467
23379	ICE1	ICE1_sg7	401	315	506	310	437	538	368	298	388	396	265	399	547	405	439	369	482	422	461	504	418	565	446	250	275	329	170	376	336	473	413	475	664	711	603	406	456	306	388	398	455	480	269	340	248	335	349
23379	ICE1	ICE1_sg8	56	48	39	55	57	79	52	71	49	49	31	73	57	44	32	71	56	54	40	47	56	70	48	22	28	32	20	58	6	46	43	51	66	117	51	32	108	77	61	44	62	76	46	74	34	90	41
23379	ICE1	ICE1_sg9	139	110	149	171	172	171	169	149	166	122	157	194	145	194	112	135	222	150	87	145	104	203	119	110	87	95	38	130	108	240	127	132	181	341	180	140	161	238	150	149	243	194	167	157	69	161	106
23463	ICMT	ICMT_sg1	338	258	396	298	384	436	250	326	427	457	273	482	421	336	404	287	454	380	360	425	405	355	366	310	376	325	259	234	330	338	392	508	603	652	545	443	311	333	332	240	459	382	460	413	353	377	566
23463	ICMT	ICMT_sg10	187	199	258	224	253	284	212	240	349	256	191	372	263	225	299	228	312	279	346	343	243	259	288	256	223	256	156	235	337	240	279	334	436	516	424	304	223	254	350	239	222	287	296	277	317	215	318
23463	ICMT	ICMT_sg2	263	274	411	251	316	320	261	299	366	396	242	295	355	340	362	289	376	369	371	312	385	337	332	294	270	264	279	290	258	388	348	350	526	534	422	365	391	382	365	271	445	408	278	324	222	287	307
23463	ICMT	ICMT_sg3	556	509	650	456	636	636	512	519	727	657	579	628	765	687	672	542	791	600	685	750	647	680	620	582	492	526	450	513	614	684	724	760	1046	1183	1080	675	769	577	654	515	818	527	789	731	562	562	708
23463	ICMT	ICMT_sg4	388	388	429	349	410	511	383	362	595	535	346	427	581	503	505	395	640	482	516	575	455	458	451	484	298	414	308	366	424	424	464	596	721	866	742	484	525	514	553	523	602	481	442	386	473	484	579
23463	ICMT	ICMT_sg5	454	352	533	363	507	518	553	413	646	534	329	584	599	497	660	449	691	479	501	563	455	463	502	445	366	503	344	413	430	458	571	749	851	961	738	521	492	443	500	437	560	468	631	530	541	387	612
23463	ICMT	ICMT_sg6	507	454	557	550	726	660	610	500	719	635	535	825	642	609	608	465	815	576	651	647	591	720	596	636	591	542	406	563	563	515	622	745	1056	1119	861	756	653	538	505	569	593	538	575	615	637	611	665
23463	ICMT	ICMT_sg7	216	204	294	174	282	278	242	165	375	277	222	268	272	203	243	219	344	241	272	287	236	283	212	199	206	242	114	230	230	283	289	284	361	397	335	297	280	254	254	221	384	270	267	215	275	231	269
23463	ICMT	ICMT_sg8	478	398	637	443	596	588	519	456	739	546	534	569	662	536	599	488	713	560	565	526	421	634	520	493	484	521	371	430	554	535	593	649	943	1028	844	654	624	472	499	498	681	581	559	517	582	665	759
23463	ICMT	ICMT_sg9	89	32	83	47	60	72	54	55	51	47	73	75	80	57	74	75	99	94	103	75	57	59	83	30	44	24	58	54	43	70	78	69	140	125	111	96	69	65	51	71	135	85	77	44	76	60	74
3456	IFNB1	IFNB1_sg1	199	139	270	203	214	257	209	148	228	223	272	189	250	231	241	190	268	194	251	268	238	260	218	181	199	206	185	228	146	251	294	226	366	480	344	255	266	228	316	268	292	245	201	208	198	191	288
3456	IFNB1	IFNB1_sg10	242	199	303	211	286	333	259	206	378	309	261	386	369	306	338	234	408	260	368	331	298	401	245	253	233	195	155	153	250	262	322	304	427	535	420	268	350	335	433	375	410	347	406	257	262	184	348
3456	IFNB1	IFNB1_sg2	292	234	411	295	386	428	377	403	423	392	288	459	445	356	365	295	468	387	302	452	343	507	424	412	256	331	294	372	320	406	364	420	552	816	526	405	417	383	620	421	539	451	390	413	282	406	403
3456	IFNB1	IFNB1_sg3	404	334	616	375	463	630	391	351	587	579	390	461	559	491	508	418	687	475	471	500	559	551	406	325	287	335	205	363	422	575	518	501	694	925	611	514	627	620	691	541	664	737	448	494	475	521	572
3456	IFNB1	IFNB1_sg4	247	273	322	272	300	313	277	230	417	305	264	328	261	258	307	228	376	281	362	319	329	391	222	222	186	270	169	194	247	345	310	337	404	503	403	386	335	314	438	284	403	428	303	309	291	272	329
3456	IFNB1	IFNB1_sg5	568	438	693	576	643	706	451	543	727	532	533	609	691	589	626	503	855	511	646	748	566	649	545	521	385	465	381	434	524	638	599	787	905	1038	765	637	753	771	973	740	838	792	660	585	554	499	645
3456	IFNB1	IFNB1_sg6	1335	1174	1785	1077	1526	1555	1254	1170	1657	1369	1143	1196	1596	1450	1587	1185	1786	1383	1503	1651	1373	1731	1294	1220	996	1119	784	1055	1228	1458	1444	1459	2154	2597	1904	1417	1701	1606	2361	1611	2154	1913	1581	1400	1208	1094	1489
3456	IFNB1	IFNB1_sg7	967	877	1177	886	1208	1227	778	757	1051	969	664	970	1087	1039	1051	749	1300	1033	1033	1355	1052	1275	926	820	753	750	559	796	739	949	1122	1151	1522	1894	1353	1019	1222	1281	1469	1188	1765	1469	982	963	778	726	1033
3456	IFNB1	IFNB1_sg8	311	259	371	295	361	417	308	226	411	389	215	339	371	370	384	285	426	344	439	453	271	432	337	298	271	273	281	292	282	427	319	392	554	615	512	405	454	379	445	447	512	402	283	315	271	360	366
3456	IFNB1	IFNB1_sg9	864	560	820	512	778	769	600	596	751	786	577	701	838	653	715	544	922	648	873	856	798	824	687	613	511	577	417	553	588	756	743	803	1143	1348	1062	735	1000	831	959	923	1008	937	873	656	605	628	736
55081	IFT57	IFT57_sg1	224	257	321	255	267	334	167	221	366	232	247	351	303	271	334	271	330	289	356	393	296	242	257	247	181	190	192	233	216	391	296	313	438	455	450	310	321	422	344	290	380	398	281	199	289	252	238
55081	IFT57	IFT57_sg10	439	386	436	357	427	495	360	267	483	488	288	439	465	478	445	378	487	442	576	590	369	519	446	441	269	306	324	285	291	468	436	454	706	839	648	443	616	540	532	515	618	576	494	374	286	364	434
55081	IFT57	IFT57_sg2	616	445	587	523	566	788	593	414	608	633	505	646	726	585	677	503	762	677	637	702	623	731	493	481	415	440	392	523	471	712	547	681	913	1051	924	622	783	626	825	680	864	924	650	583	449	576	639
55081	IFT57	IFT57_sg3	240	234	285	196	339	279	212	207	362	225	190	260	266	258	272	239	420	261	338	271	287	381	215	208	189	165	184	207	197	345	302	298	364	561	406	273	402	394	417	326	454	363	281	247	251	258	368
55081	IFT57	IFT57_sg4	299	297	477	316	385	450	389	308	468	420	324	418	441	412	413	361	483	368	371	480	375	478	327	304	287	265	244	330	329	327	337	416	622	627	543	429	481	606	616	437	557	461	405	362	368	375	432
55081	IFT57	IFT57_sg5	252	192	274	218	272	342	237	229	296	337	248	281	329	268	240	209	336	278	353	370	282	293	303	204	177	216	163	247	270	253	260	336	394	501	397	249	346	319	336	297	462	352	282	245	220	222	362
55081	IFT57	IFT57_sg6	298	202	252	208	262	330	222	189	299	335	187	258	321	227	270	253	378	282	317	261	333	319	269	209	191	190	129	220	177	269	295	280	384	532	349	277	335	311	348	288	434	327	344	181	229	254	326
55081	IFT57	IFT57_sg7	140	156	162	121	161	158	156	88	229	138	161	146	245	154	212	132	191	146	106	135	152	178	166	103	99	139	111	94	152	112	121	139	250	263	230	163	153	137	192	193	230	231	142	120	163	156	160
55081	IFT57	IFT57_sg8	192	160	196	179	240	235	198	212	208	225	226	219	280	206	204	187	311	205	259	333	256	274	236	167	181	191	200	169	196	237	231	298	351	422	361	272	238	261	317	260	313	250	242	171	148	291	209
55081	IFT57	IFT57_sg9	131	117	161	122	141	256	134	72	168	160	125	165	153	124	160	135	147	162	182	155	129	167	155	128	73	87	79	109	90	141	137	170	162	206	201	160	162	117	215	144	223	205	144	135	109	106	145
259307	IL4I1	IL4I1_sg1	89	85	195	154	178	183	136	97	90	186	123	148	160	127	140	139	161	129	182	179	124	164	139	94	93	100	105	131	110	110	129	182	257	227	250	132	188	125	157	176	187	185	126	100	102	91	233
259307	IL4I1	IL4I1_sg10	231	146	181	178	203	196	137	133	189	161	137	204	215	165	200	178	286	165	217	240	187	206	189	202	92	156	112	180	133	249	189	212	251	325	288	195	186	186	319	178	259	203	142	212	176	194	164
259307	IL4I1	IL4I1_sg2	779	539	754	668	887	1025	613	540	902	786	591	729	877	753	787	737	996	699	803	815	679	975	680	611	592	570	519	612	654	906	736	825	1195	1396	1023	739	956	1000	1020	834	1195	946	759	612	587	589	802
259307	IL4I1	IL4I1_sg3	769	510	1025	686	799	928	623	551	958	714	645	767	848	687	937	656	995	774	768	893	770	742	659	519	680	620	433	635	562	681	756	837	1222	1337	1066	706	846	864	1198	936	1069	1093	635	652	695	672	777
259307	IL4I1	IL4I1_sg4	253	164	240	304	243	298	305	206	387	254	261	266	333	257	303	283	415	293	219	346	287	340	229	226	228	226	169	185	264	315	260	326	394	492	402	305	347	329	423	312	379	421	326	239	269	235	374
259307	IL4I1	IL4I1_sg5	305	216	365	305	373	419	332	330	421	382	254	345	385	371	401	295	478	401	326	459	289	493	321	332	308	330	137	318	385	381	387	409	533	666	547	374	497	460	488	407	596	481	309	376	284	361	279
259307	IL4I1	IL4I1_sg6	698	520	855	659	772	917	547	446	870	697	539	715	797	664	686	632	843	673	772	852	615	809	635	674	537	563	439	514	532	740	752	834	1156	1318	1021	792	855	882	1045	805	869	852	747	703	598	595	740
259307	IL4I1	IL4I1_sg7	311	191	309	205	278	310	272	136	232	208	160	183	285	210	240	188	356	258	295	254	248	383	280	195	148	204	139	241	195	287	223	302	404	514	361	326	317	228	354	210	300	334	268	207	200	217	288
259307	IL4I1	IL4I1_sg8	165	145	150	150	179	233	119	103	172	196	167	160	207	151	171	133	196	170	184	250	180	204	164	121	114	73	92	150	86	168	128	219	276	284	220	172	181	160	174	191	223	209	115	119	134	116	174
259307	IL4I1	IL4I1_sg9	366	335	422	302	377	496	311	312	443	289	287	337	409	396	364	277	453	365	388	444	417	426	450	298	288	283	271	317	265	367	439	413	606	681	496	467	444	390	464	349	596	487	319	326	279	286	423
3621	ING1	ING1_sg1	225	180	239	171	199	197	206	232	258	208	147	229	223	162	174	134	208	159	172	233	192	264	136	226	145	185	96	205	206	160	142	215	267	383	211	197	108	150	149	191	183	143	203	230	106	173	150
3621	ING1	ING1_sg10	127	99	198	121	127	171	132	118	177	207	99	177	137	138	151	136	166	145	154	174	179	141	127	179	107	132	89	206	154	125	156	188	267	294	194	150	149	104	202	108	118	127	187	143	141	201	179
3621	ING1	ING1_sg2	215	242	238	198	267	266	241	281	346	258	254	275	309	290	225	226	309	224	306	234	219	283	222	274	274	257	178	177	217	299	283	320	425	427	437	308	250	306	275	223	311	257	255	258	243	261	294
3621	ING1	ING1_sg3	231	202	320	217	292	351	328	278	322	362	304	354	347	312	297	258	386	260	285	331	210	315	310	283	220	322	175	235	278	324	306	373	455	489	438	308	301	239	302	253	360	292	442	317	283	383	405
3621	ING1	ING1_sg4	218	136	270	156	286	234	308	161	401	305	254	295	261	238	298	200	362	207	315	191	205	272	222	326	218	225	136	248	243	225	219	280	371	440	352	228	260	170	201	187	247	228	291	242	305	304	233
3621	ING1	ING1_sg5	338	238	328	319	340	452	291	262	319	351	231	334	416	266	339	308	366	358	369	380	289	279	260	270	210	189	207	218	297	269	347	359	463	615	426	305	423	394	461	412	538	446	251	315	236	351	349
3621	ING1	ING1_sg6	137	88	173	84	110	100	151	116	203	233	154	160	195	160	154	133	158	145	149	180	113	151	104	141	156	169	95	192	138	194	133	164	216	322	159	158	117	115	138	82	183	154	201	175	177	129	155
3621	ING1	ING1_sg7	437	316	675	384	378	518	451	364	531	573	592	634	535	465	585	436	623	490	562	537	545	469	419	538	389	444	359	456	513	457	477	580	941	929	692	474	536	383	598	319	595	562	521	471	525	532	586
3621	ING1	ING1_sg8	192	147	208	124	144	196	168	163	215	218	166	282	223	154	206	194	198	219	162	274	185	160	138	185	186	232	182	155	210	227	248	222	279	290	265	234	201	191	222	146	201	177	250	162	212	187	194
3621	ING1	ING1_sg9	196	129	193	135	151	195	240	197	232	193	210	206	211	147	182	138	243	174	162	173	147	169	205	236	224	153	141	221	164	186	201	196	301	336	242	167	186	196	156	160	179	120	235	216	179	149	299
3622	ING2	ING2_sg1	365	275	417	307	445	424	279	279	384	383	350	313	389	379	393	329	465	337	375	504	419	504	410	343	335	294	239	354	315	433	429	445	670	824	512	393	435	452	514	393	450	477	311	327	284	451	408
3622	ING2	ING2_sg10	76	56	94	60	73	90	64	83	96	78	75	75	81	67	80	80	99	93	88	125	88	103	93	47	43	46	33	54	87	77	118	76	156	142	145	68	114	129	87	119	112	121	96	70	81	86	113
3622	ING2	ING2_sg2	575	395	679	499	583	735	486	437	585	540	522	708	674	581	706	553	689	622	540	586	539	782	590	472	415	517	340	582	560	679	600	629	867	1070	1014	710	717	689	926	663	847	785	655	573	486	577	743
3622	ING2	ING2_sg3	474	420	561	418	522	658	419	430	639	578	426	387	587	594	546	465	669	562	490	621	585	678	565	436	354	387	322	448	361	668	552	515	752	907	739	525	589	544	698	591	630	767	551	526	453	537	602
3622	ING2	ING2_sg4	565	576	791	559	625	954	663	564	853	782	480	752	737	708	763	578	845	664	545	860	786	885	708	504	582	564	424	566	531	735	585	758	1114	1276	978	664	658	858	997	765	975	1060	860	615	562	599	798
3622	ING2	ING2_sg5	485	401	449	418	514	560	542	365	508	593	368	542	619	466	550	445	605	508	515	620	511	591	469	438	344	416	315	468	397	531	523	620	825	927	695	623	550	533	743	616	712	725	578	411	424	484	576
3622	ING2	ING2_sg6	382	411	552	373	592	538	385	372	729	458	389	582	498	437	530	423	607	469	617	561	532	528	417	424	353	437	287	363	423	542	491	559	729	896	644	550	528	468	633	527	601	701	494	419	553	386	506
3622	ING2	ING2_sg7	530	465	677	524	688	820	554	460	610	658	511	641	635	507	640	525	830	527	640	654	672	694	594	537	437	469	352	483	483	519	622	650	876	1071	925	679	737	675	775	632	860	736	704	513	557	604	700
3622	ING2	ING2_sg8	585	358	675	352	609	641	510	443	680	574	470	504	597	520	599	429	623	560	661	627	540	628	559	497	442	421	400	509	459	641	652	696	859	940	855	600	516	623	918	567	586	708	540	564	536	538	605
3622	ING2	ING2_sg9	293	242	307	244	301	358	301	292	428	350	261	403	345	304	333	228	414	355	330	310	347	356	309	225	218	264	192	270	239	364	285	345	474	600	492	321	404	460	451	260	432	353	301	399	290	311	326
55726	INTS13	INTS13_sg1	303	248	308	264	336	399	332	261	373	435	246	349	268	259	286	267	418	286	424	453	338	387	351	334	249	294	269	256	303	356	345	367	552	533	460	370	245	185	281	164	383	179	186	253	175	257	296
55726	INTS13	INTS13_sg11	329	259	305	209	194	334	219	227	342	392	164	279	311	224	276	193	311	229	289	292	333	262	249	207	189	250	122	183	232	263	247	296	398	476	365	294	245	248	239	271	212	262	208	214	160	212	195
55726	INTS13	INTS13_sg2	694	663	859	692	802	1085	774	621	1128	705	591	819	782	674	774	583	882	709	706	1007	763	1034	829	685	519	650	505	621	664	905	697	873	1164	1318	1152	940	628	596	755	701	829	720	633	558	543	590	698
55726	INTS13	INTS13_sg3	359	297	412	263	373	452	261	289	410	312	321	375	363	343	355	305	400	284	345	446	293	431	297	285	216	221	171	263	277	434	331	365	533	528	430	409	329	315	347	389	364	354	298	392	310	215	295
55726	INTS13	INTS13_sg4	387	426	591	435	471	676	428	309	588	435	353	367	537	383	453	381	475	426	516	575	459	611	445	385	341	396	293	417	426	603	331	507	678	759	651	466	416	359	340	367	481	416	347	422	300	323	315
55726	INTS13	INTS13_sg5	321	271	411	313	430	539	321	269	513	431	323	347	442	325	441	358	425	343	397	452	398	557	360	379	289	297	213	342	313	475	394	447	586	627	515	433	417	371	486	347	489	442	425	336	365	405	385
55726	INTS13	INTS13_sg6	419	361	464	449	390	576	346	295	431	416	296	439	442	475	442	398	567	440	555	514	426	508	425	365	364	359	263	318	356	462	408	522	725	799	569	452	543	511	685	460	751	599	399	493	371	378	484
55726	INTS13	INTS13_sg7	193	194	222	175	223	267	232	191	249	200	106	235	203	189	239	195	221	214	251	283	213	250	158	206	151	157	98	218	153	278	214	201	320	381	244	187	195	229	239	232	220	186	184	168	144	217	160
55726	INTS13	INTS13_sg8	554	407	630	522	577	665	400	502	692	489	448	578	555	523	554	389	571	443	635	667	537	597	492	537	419	375	326	424	566	687	522	563	793	898	739	562	403	407	441	371	508	429	521	501	295	382	557
55726	INTS13	INTS13_sg9	959	855	1310	972	1340	1505	1069	883	1262	1019	870	1327	1300	1005	1254	989	1587	1049	1190	1450	1098	1438	1094	995	832	995	578	925	788	1165	1201	1277	1719	2032	1533	1189	1313	1306	1656	1550	1771	1422	1175	931	814	1011	1264
65123	INTS3	INTS3_sg1	125	80	163	101	149	192	98	114	144	133	60	99	137	148	124	117	123	104	173	153	148	163	142	71	71	64	96	82	129	162	101	138	191	208	172	143	117	151	114	88	157	161	113	121	38	111	80
65123	INTS3	INTS3_sg10	33	14	17	29	17	18	12	15	9	19	13	9	20	6	14	17	16	9	12	22	9	19	16	7	11	27	13	9	10	12	18	35	23	36	7	20	7	15	5	34	26	19	10	25	9	43	27
65123	INTS3	INTS3_sg2	234	173	194	131	200	269	140	141	136	133	99	165	177	188	141	141	211	190	193	187	132	199	212	71	73	75	64	118	97	186	114	161	231	218	290	190	167	189	107	94	164	144	119	123	56	45	77
65123	INTS3	INTS3_sg3	113	148	139	136	108	180	130	115	102	168	99	107	183	128	114	158	191	131	120	114	120	208	130	64	47	91	21	126	95	115	124	127	130	248	213	136	93	148	84	126	152	163	133	78	34	93	83
65123	INTS3	INTS3_sg4	408	298	379	329	290	386	275	217	274	336	175	309	388	332	323	330	378	289	399	431	326	412	369	215	177	184	192	256	258	376	298	386	490	587	514	369	363	321	296	288	394	265	220	248	91	216	273
65123	INTS3	INTS3_sg5	227	142	212	144	212	222	116	201	126	164	148	174	262	182	147	145	226	142	139	203	149	205	201	127	89	84	57	167	111	194	152	149	218	343	270	225	157	185	148	167	235	155	173	205	65	122	113
65123	INTS3	INTS3_sg6	153	156	194	141	125	190	187	107	113	118	87	215	197	137	130	107	180	118	125	168	104	203	149	94	69	79	41	96	82	153	102	131	171	238	210	145	164	192	110	122	137	171	102	113	68	147	82
65123	INTS3	INTS3_sg7	98	94	131	123	128	121	71	83	101	108	89	109	116	115	90	94	127	125	121	106	119	174	100	74	59	108	44	75	109	95	127	134	163	237	161	90	126	122	130	120	141	165	88	165	65	74	112
65123	INTS3	INTS3_sg8	67	76	50	40	91	86	54	61	67	93	54	64	71	63	52	62	85	66	30	59	51	88	65	45	34	31	24	65	49	96	53	53	107	142	67	66	74	60	23	71	76	101	68	101	19	38	41
65123	INTS3	INTS3_sg9	131	101	127	106	146	160	132	114	195	137	84	185	185	158	124	127	145	111	113	121	131	125	117	73	36	58	81	86	80	152	85	125	127	260	172	128	117	121	134	108	147	208	105	108	60	142	110
55721	IQCC	IQCC_sg1	424	428	546	384	496	525	303	381	460	385	353	426	524	441	476	394	629	394	575	520	431	576	495	317	371	366	218	292	345	599	501	533	654	779	719	502	596	659	651	502	787	637	504	421	488	352	372
55721	IQCC	IQCC_sg10	490	362	567	495	522	667	425	429	460	504	478	502	524	494	473	416	617	451	571	701	510	664	468	383	398	313	292	351	398	579	535	607	881	878	717	590	637	600	704	593	925	707	447	444	370	415	571
55721	IQCC	IQCC_sg2	491	454	587	466	549	574	390	452	585	486	348	471	533	522	522	430	541	542	539	605	665	641	493	480	395	406	268	407	413	635	532	617	808	890	662	570	535	622	764	556	713	665	412	399	510	425	546
55721	IQCC	IQCC_sg3	477	374	456	402	470	564	420	443	528	435	290	508	587	473	405	428	540	472	450	637	420	457	501	422	296	368	300	442	420	558	460	549	729	839	696	513	593	586	681	618	701	686	504	465	419	393	406
55721	IQCC	IQCC_sg4	406	378	485	378	475	472	417	324	522	407	430	318	538	399	411	348	525	397	385	523	454	456	439	369	297	306	282	310	321	475	428	513	742	682	611	467	559	511	678	526	619	606	415	376	324	395	551
55721	IQCC	IQCC_sg5	268	183	306	210	211	354	281	188	248	340	216	255	348	231	296	263	349	266	292	328	268	299	207	248	222	210	197	212	230	303	281	329	376	433	392	284	312	349	346	257	361	348	242	161	230	185	277
55721	IQCC	IQCC_sg6	283	202	335	233	300	369	257	192	335	284	155	293	342	269	375	263	323	297	312	352	316	339	287	285	193	241	182	208	266	349	257	392	483	519	394	288	343	320	399	324	492	308	292	251	257	258	301
55721	IQCC	IQCC_sg7	366	258	439	243	303	439	262	312	365	350	165	300	363	304	318	301	378	319	342	350	356	403	360	235	253	218	203	232	266	414	332	384	457	660	466	391	456	310	417	368	485	307	376	238	229	253	261
55721	IQCC	IQCC_sg8	112	101	141	132	213	173	109	67	163	106	106	178	135	116	156	127	176	125	118	145	124	176	113	128	113	73	86	107	102	165	139	148	195	211	163	147	183	172	208	160	182	161	157	151	98	208	155
55721	IQCC	IQCC_sg9	397	349	450	345	418	432	375	347	433	386	273	423	408	376	468	354	535	414	501	523	515	402	413	280	300	336	232	347	322	468	433	489	624	766	500	461	460	508	606	403	625	510	474	367	349	294	363
23288	IQCE	IQCE_sg1	108	93	137	104	156	169	132	115	147	143	144	103	110	116	171	90	165	131	121	123	89	145	137	103	77	106	60	93	108	174	156	157	206	270	183	130	103	103	124	166	221	154	140	161	79	156	196
23288	IQCE	IQCE_sg10	233	188	317	246	240	347	208	176	263	281	219	215	285	234	334	209	349	266	310	321	234	365	262	223	144	232	147	251	177	268	208	279	373	509	366	253	340	282	383	279	322	418	265	248	211	298	290
23288	IQCE	IQCE_sg2	147	176	202	137	220	207	149	98	242	139	117	150	210	159	159	118	212	175	166	232	191	285	124	128	123	98	66	154	139	162	138	174	308	319	250	160	174	212	248	227	324	182	175	154	98	70	157
23288	IQCE	IQCE_sg3	262	159	221	203	250	285	183	182	272	233	150	234	248	236	231	208	290	170	218	323	224	272	234	202	214	198	107	146	218	260	212	255	326	427	328	213	275	252	286	294	285	234	173	234	202	263	197
23288	IQCE	IQCE_sg4	331	280	404	283	385	436	343	232	369	317	252	439	412	340	360	262	442	313	397	489	295	396	243	329	220	317	208	272	234	391	390	410	486	599	509	335	433	364	569	341	431	447	423	280	311	369	408
23288	IQCE	IQCE_sg5	445	340	562	417	501	574	388	308	484	462	347	453	505	382	423	399	518	451	459	588	547	463	475	345	310	368	252	370	374	444	416	540	738	765	645	409	560	501	571	458	771	745	458	413	271	375	522
23288	IQCE	IQCE_sg6	245	171	308	255	282	269	190	172	236	319	226	285	295	203	286	253	401	225	387	275	188	325	248	173	133	191	142	184	230	280	302	248	406	443	362	264	290	275	370	227	397	347	243	199	219	267	224
23288	IQCE	IQCE_sg7	233	198	275	197	229	334	201	181	221	270	178	271	299	239	273	269	326	195	259	376	230	303	280	155	231	203	140	221	179	291	252	265	401	375	330	293	293	325	302	204	280	340	262	331	191	215	292
23288	IQCE	IQCE_sg8	304	256	461	369	500	515	386	336	460	432	231	444	436	363	424	345	518	421	367	386	448	465	417	378	261	284	216	293	366	504	469	443	582	738	680	426	499	337	413	407	526	454	429	270	280	369	385
23288	IQCE	IQCE_sg9	331	290	334	269	310	403	184	241	318	330	203	399	375	346	345	260	433	342	375	443	383	324	306	265	241	283	207	223	287	343	326	375	527	517	490	319	356	430	435	339	450	410	330	292	252	246	311
84223	IQCG	IQCG_sg1	828	685	992	796	979	1153	787	631	980	879	642	1000	1020	889	882	721	1157	928	965	1012	897	1145	789	751	651	749	503	705	724	979	909	1015	1328	1706	1313	1025	1027	1118	1247	1029	1296	1121	904	860	719	728	942
84223	IQCG	IQCG_sg10	843	716	983	747	932	1121	740	667	1033	896	724	878	1070	846	970	709	1089	823	936	1072	858	1094	977	737	599	668	492	706	741	1005	899	985	1336	1576	1292	959	1140	1162	1245	1026	1380	930	918	753	841	748	932
84223	IQCG	IQCG_sg2	494	474	704	431	593	687	395	451	512	572	403	441	578	536	650	523	716	517	612	763	613	703	621	471	412	451	316	509	506	644	621	676	903	1041	881	714	625	734	849	603	862	800	537	535	449	493	592
84223	IQCG	IQCG_sg3	169	169	201	191	218	175	150	135	184	166	158	203	197	209	171	143	245	165	181	199	214	180	172	142	132	155	138	141	121	249	228	185	306	329	309	210	243	255	231	181	255	246	164	182	147	161	202
84223	IQCG	IQCG_sg4	396	289	326	238	395	489	309	257	288	295	306	351	440	406	341	275	476	396	325	403	396	439	332	217	259	233	213	296	254	395	387	352	497	707	450	385	456	448	440	358	418	520	407	293	316	174	340
84223	IQCG	IQCG_sg5	73	57	79	57	112	127	61	70	96	81	67	82	104	85	64	79	83	83	89	64	54	125	60	89	32	50	44	91	23	110	76	79	119	122	73	98	50	88	90	73	78	108	80	72	79	50	63
84223	IQCG	IQCG_sg6	485	348	410	474	485	571	388	358	589	433	527	544	573	565	509	390	608	469	531	497	411	619	480	430	311	396	315	478	385	499	447	558	740	950	768	546	529	504	694	547	719	704	528	457	483	370	651
84223	IQCG	IQCG_sg7	335	319	366	317	387	510	352	341	463	393	361	335	473	406	434	344	472	379	443	425	322	412	397	324	225	320	207	301	386	420	394	447	599	729	594	374	428	480	483	399	649	581	386	431	288	328	389
84223	IQCG	IQCG_sg8	408	379	585	399	532	615	318	391	596	348	370	440	497	450	465	417	552	490	494	548	499	493	459	284	284	388	353	435	359	507	489	520	759	847	643	462	670	529	650	521	648	616	493	397	368	413	384
84223	IQCG	IQCG_sg9	127	97	121	132	112	155	106	104	201	99	51	135	166	179	117	130	196	141	181	159	142	200	113	99	108	107	86	115	73	132	153	170	213	237	204	147	200	196	157	149	184	233	167	127	92	127	112
359948	IRF2BP2	IRF2BP2_sg1	341	275	413	342	392	410	307	373	438	466	390	405	465	445	446	398	599	411	385	350	406	334	317	452	352	341	307	380	396	395	411	452	669	829	536	398	518	467	357	507	516	505	467	430	490	398	530
359948	IRF2BP2	IRF2BP2_sg10	349	335	354	288	451	543	293	339	464	369	296	372	471	379	415	370	479	397	436	458	375	410	357	325	324	316	270	310	357	455	434	425	460	792	518	375	490	453	518	423	522	521	428	412	256	414	431
359948	IRF2BP2	IRF2BP2_sg2	203	168	206	120	171	238	198	239	172	210	98	253	254	214	194	154	271	184	171	163	216	278	155	204	180	163	118	229	159	211	208	214	335	333	294	221	279	228	226	169	232	164	291	355	158	232	227
359948	IRF2BP2	IRF2BP2_sg3	113	116	143	142	116	210	164	139	240	219	148	246	177	183	142	143	228	213	138	177	89	211	148	131	152	166	80	145	115	195	127	204	262	345	253	142	149	149	151	232	195	231	186	273	237	218	167
359948	IRF2BP2	IRF2BP2_sg4	92	134	150	125	134	221	134	123	184	159	114	211	176	188	165	139	200	121	147	169	156	110	184	99	159	139	125	131	117	96	142	185	234	287	207	211	194	200	182	126	231	208	173	186	215	175	154
359948	IRF2BP2	IRF2BP2_sg5	155	136	175	182	179	152	208	192	249	261	197	234	237	249	208	193	254	214	223	189	226	250	148	180	195	158	114	181	288	179	213	218	347	422	300	203	264	290	255	196	306	289	225	243	210	249	254
359948	IRF2BP2	IRF2BP2_sg6	339	255	425	275	356	371	271	303	560	408	281	433	432	354	465	336	476	392	360	437	351	372	282	337	327	312	222	343	351	373	393	396	709	724	498	368	440	432	477	424	575	452	425	490	410	443	421
359948	IRF2BP2	IRF2BP2_sg7	408	383	464	383	437	562	563	512	686	664	519	769	533	655	569	466	748	570	422	540	433	508	359	473	493	598	433	550	652	538	537	611	864	1094	674	590	555	618	705	587	822	615	913	682	608	732	759
359948	IRF2BP2	IRF2BP2_sg8	548	475	725	499	638	766	510	632	763	715	557	748	788	700	757	618	827	741	613	716	651	668	506	653	569	499	377	621	603	594	700	849	989	1294	990	684	798	730	933	722	877	768	770	746	815	607	822
359948	IRF2BP2	IRF2BP2_sg9	177	154	232	169	183	236	194	209	290	230	169	281	225	223	238	219	263	232	176	244	181	202	205	221	221	238	131	167	205	241	242	253	328	458	305	244	296	246	213	275	288	276	261	243	249	255	302
3705	ITPK1	ITPK1_sg1	397	269	453	250	384	355	351	315	563	387	271	449	524	380	433	326	554	396	351	403	340	458	419	313	331	341	304	291	392	419	408	424	669	787	647	397	507	365	475	376	534	470	504	395	436	329	410
3705	ITPK1	ITPK1_sg10	389	346	389	379	488	480	482	364	560	440	527	677	540	477	467	440	671	543	484	437	354	385	426	469	425	435	340	374	424	375	501	568	770	860	730	562	433	431	437	420	609	543	471	476	405	375	569
3705	ITPK1	ITPK1_sg2	242	164	228	189	253	250	216	205	303	271	186	269	247	240	271	227	311	248	220	249	242	278	213	237	179	211	169	241	238	172	233	235	381	501	362	227	333	232	293	250	364	236	275	242	221	216	285
3705	ITPK1	ITPK1_sg3	285	236	319	210	384	392	304	338	375	376	233	427	412	374	400	323	440	386	266	368	321	365	385	301	251	268	223	322	360	425	330	428	567	648	506	406	360	378	340	284	471	404	371	319	289	289	406
3705	ITPK1	ITPK1_sg4	800	659	971	658	919	1018	731	642	910	869	758	1032	922	810	805	763	1053	838	857	944	808	906	730	723	687	667	481	741	631	896	826	971	1360	1500	1179	943	923	963	1354	829	1167	1201	925	719	695	760	937
3705	ITPK1	ITPK1_sg5	292	202	333	167	310	333	210	289	392	298	222	359	365	336	302	270	413	301	307	369	323	359	323	219	252	269	185	271	279	333	352	323	510	671	458	381	335	303	356	337	411	281	340	288	232	266	393
3705	ITPK1	ITPK1_sg6	380	307	466	348	435	451	382	350	548	515	507	580	530	406	521	374	598	434	447	430	388	494	411	391	342	327	205	383	428	484	430	471	664	851	615	464	444	419	555	340	642	439	506	504	400	420	578
3705	ITPK1	ITPK1_sg7	172	171	212	198	235	286	189	153	323	246	183	268	280	206	256	217	308	250	198	247	241	232	259	150	140	197	109	186	255	192	242	257	410	415	367	255	226	188	243	256	345	214	279	226	141	202	240
3705	ITPK1	ITPK1_sg8	496	408	682	550	562	807	518	519	742	658	623	714	751	609	702	634	844	691	643	587	832	690	630	602	472	525	465	551	558	616	635	738	1116	1282	914	740	701	589	744	690	787	741	682	781	631	612	761
3705	ITPK1	ITPK1_sg9	345	273	318	307	369	424	288	339	419	414	337	476	465	382	338	344	479	427	463	367	407	380	348	307	241	321	244	324	310	437	383	448	650	770	520	420	358	374	366	346	528	329	422	339	272	283	321
6744	ITPRID2	ITPRID2_sg1	206	190	205	205	241	252	174	185	244	224	131	217	208	197	270	167	290	229	238	261	247	251	230	187	170	183	139	191	195	204	249	284	302	390	359	237	280	311	269	252	400	315	233	187	190	157	269
6744	ITPRID2	ITPRID2_sg10	192	146	220	187	148	242	194	154	218	282	156	211	252	199	209	216	246	210	223	204	168	242	161	173	181	173	94	194	127	220	198	221	300	330	249	197	282	213	210	224	239	202	219	194	196	243	178
6744	ITPRID2	ITPRID2_sg2	163	125	245	182	231	207	201	176	283	230	150	211	225	204	216	192	259	190	214	241	204	228	145	133	160	148	156	160	153	180	197	230	379	381	242	260	238	195	272	217	312	277	185	220	158	186	198
6744	ITPRID2	ITPRID2_sg3	243	147	206	160	313	241	144	145	193	240	131	222	183	181	203	149	230	197	154	236	163	189	205	174	132	144	117	157	228	293	162	254	235	364	311	214	274	201	238	213	302	269	220	185	199	236	226
[truncated: 3,286 more rows]
[truncated: 62 more columns]
