# Supplementary material for: Genome-wide CRISPR screen identifies protein pathways modulating tau protein levels in neurons
Source: Commun Biol. 2021 Jun 14;4:736. doi: 10.1038/s42003-021-02272-1 (PMC8203616; doi:10.1038/s42003-021-02272-1)
Supplement: Supplementary file 12 — Supplementary Data 9 [file 42003_2021_2272_MOESM12_ESM.xlsx]

## Sheet: Fig1d-Supp Fig1b
CTL gRNA	MAPT gRNA				Crtl gRNA	MAPT gRNA	Crtl gRNA	MAPT gRNA	Crtl gRNA	MAPT gRNA	Crtl gRNA	MAPT gRNA
0.081609	0.042263				0.081157	0.037703	0.081609	0.042263	0.078639	0.040431	0.06487	0.04197
0.078366	0.040793				0.087797	0.041404	0.078366	0.040793	0.074913	0.041359	0.06578	0.040238
0.07808	0.041528				0.079982	0.042605	0.07808	0.041528	0.078938	0.042371	0.064641	0.039764

## Sheet: Fig3d,e-Supp Fig4e,f
Type	SAMPLE	BCA Absorbance	Total Protein (mg/ml)	Tau Abs(1)	Tau Abs(2)	%CV	Tot.Tau 1(pg)	Tot.Tau 2(pg)	Tau Mean (pg/ml)	Dilution Factor	Tot. Tau protein (ng/mg)	Tot. Tau Normalized																SAMPLE	Sum(Z-Score)
Control	CTL	0.1458	0.189302	41644.8	44915.2	4.10412	2548.05	2708.17	2628.11	39421.7	208.752	1																CTL	-0.26
Control	UNT(+)	0.12	0.125709	1852	2116	6.07948	339.916	370.454	355.185	5327.78	42.382	0.203025																ACTL6A_1	-0.43
Low	tau_5	0.139	0.172541	1028	1380	14.3854	228.126	279.791	253.958	3809.38	22.0781	0.105762																ACTL6A_2	0.44
Low	AMBRA1_1	0.147	0.19226	26208	31300	8.7796	1819.58	2060.46	1940.02	29100.3	151.359	0.725065																ACVR1_1	0.58
Low	FBXW7_2	0.156	0.214444	50548	54848	4.88403	2972.02	3184.64	3078.33	46175	215.324	1.03148																ACVR1_2	0.75
Control	UNT(+)	0.194	0.308109	1636	1956	8.23328	313.418	352.167	332.793	4991.89	16.2017	0.0776121																CDYL_1	0.62
Low	AMBRA1_2	0.168	0.244023	30888	35284	6.79316	2041.1	2247.08	2144.09	32161.4	131.797	0.631356																CDYL_2	0.14
Low	FUS_2	0.173	0.256347	42904	37568	7.15878	2605.01	2353.99	2479.5	37192.5	145.086	0.695018																DOT1L_1	-0.26
Low	MYT1_2	0.157	0.216909	30032	30716	1.12838	2000.83	2033.02	2016.92	30253.9	139.477	0.668148																DOT1L_2	-0.26
Low	TRIM28_2	0.225	0.384521	41584	44652	3.92913	2542.65	2687.97	2615.31	39229.7	102.022	0.488725																FOCAD_1	-0.04
High	KMT2A_2	0.174	0.258812	54660	54748	0.0980138	3175.23	3179.63	3177.43	47661.5	184.155	0.88217																FOCAD_2	-1.22
High	RNF20_2	0.145	0.187331	53856	54428	0.64048	3135.1	3163.63	3149.37	47240.5	252.177	1.20802																KMT2A_1	-0.13
High	UBE4B_2	0.131	0.152822	21204	21068	0.302644	1576.7	1569.96	1573.33	23599.9	154.427	0.739764																KMT2A_2	-0.21
Low	TRIM28_1	0.146	0.189795	43176	40940	2.91083	2617.89	2512.3	2565.09	38476.4	202.726	0.971132																MED23_1	-0.52
Low	CARM1_1	0.137	0.167612	26152	27800	2.98881	1816.9	1895.36	1856.13	27842	166.11	0.79573																MED23_2	0.18
Low	G3BP2_1	0.14	0.175006	34032	34756	1.08627	2188.5	2222.38	2205.44	33081.6	189.031	0.905529																MEN1_1	0
Low	NCOA6_1	0.133	0.157752	48392	49324	1.10451	2867.28	2912.42	2889.85	43347.7	274.784	1.31632																MEN1_2	0.53
High	ACTL6A_1	0.168	0.244023	43544	46332	3.4769	2635.33	2768.18	2701.76	40526.3	166.076	0.795567																MSL3_1	0.71
High	MED23_1	0.148	0.194725	44528	38428	8.01734	2682.07	2394.29	2538.18	38072.7	195.52	0.936614																MSL3_2	0.71
High	SMCHD1_1	0.148	0.194725	47056	47604	0.661821	2802.91	2829.27	2816.09	42241.3	216.928	1.03917																PCGF1_1	-0.17
High	WAC_1	0.156	0.214444	49180	53380	4.84208	2905.43	3111.44	3008.44	45126.6	210.435	1.00806																PCGF1_2	0.18
High	FOCAD_2	0.161	0.226769	39496	39748	0.34157	2444.4	2456.23	2450.32	36754.7	162.08	0.776425																PHOX2A_1	1.19
Low	CARM1_2	0.15	0.199655	32000	32120	0.189852	2093.31	2098.94	2096.12	31441.8	157.481	0.754392																PHOX2A_2	0.27
Low	G3BP2_2	0.157	0.216909	45268	47944	3.26236	2717.32	2845.65	2781.49	41722.3	192.349	0.921425																Rab7A_1	0.84
Low	NCOA6_2	0.131	0.152822	52956	58632	6.25949	3090.42	3376.66	3233.54	48503.1	317.383	1.52038																Rab7A_2	-0.21
High	ACTL6A_2	0.139	0.172541	45308	44904	0.502618	2719.23	2699.97	2709.6	40644	235.561	1.12843																RNF20_1	-0.78
High	MED23_2	0.141	0.177471	42444	45820	4.25909	2583.25	2743.68	2663.47	39952	225.119	1.0784																RNF20_2	0.49
High	SMCHD1_2	0.148	0.194725	46888	44768	2.61149	2794.84	2693.49	2744.17	41162.5	211.388	1.01263																SMCHD1_1	-0.08
High	WAC_2	0.144	0.184866	45044	46428	1.70697	2706.64	2772.78	2739.71	41095.7	222.3	1.0649																SMCHD1_2	-0.21
High	KMT2A_1	0.147	0.19226	45716	44268	1.80436	2738.71	2669.71	2704.21	40563.1	210.98	1.01067																TGIF2LX_1	0.58
Low	CREBBP_1	0.151	0.20212	53056	47524	6.44815	3095.38	2825.42	2960.4	44405.9	219.701	1.05245																TGIF2LX_2	0.62
Low	GGNBP2_1	0.155	0.211979	55752	41208	17.3279	3230.06	2524.92	2877.49	43162.4	203.616	0.975397																TSC1_1	1.01
Low	PAN2_1	0.149	0.19719	47352	51536	4.92442	2817.14	3020.41	2918.77	43781.6	222.027	1.06359																TSC1_2	1.58
High	ACVR1_1	0.14	0.175006	48320	49248	1.10075	2863.8	2908.73	2886.27	43294	247.386	1.18507																TSC2_1	1.15
High	MEN1_1	0.187	0.290855	45460	46456	1.22473	2726.49	2774.12	2750.3	41254.5	141.839	0.67946																TSC2_2	1.36
High	TGIF2LX_1	0.147	0.19226	48372	50268	2.23468	2866.31	2958.35	2912.33	43685	227.218	1.08846																UBE2A_1	-0.3
High	ZBTB14_1	0.134	0.160217	52684	52144	0.615117	3076.97	3050.32	3063.64	45954.6	286.828	1.37401																UBE2A_2	0.27
High	PHOX2A_2	0.14	0.175006	44368	46928	3.16126	2674.46	2796.76	2735.61	41034.2	234.473	1.12321																UBE4B_1	1.06
Low	CREBBP_2	0.146	0.189795	39036	38128	1.25374	2422.8	2380.22	2401.51	36022.7	189.798	0.909201																UBE4B_2	-0.35
Low	GGNBP2_2	0.146	0.189795	37796	40536	3.74414	2364.67	2493.28	2428.97	36434.6	191.968	0.919597																VPS33A_1	1.5
Low	PAN2_2	0.141	0.177471	51344	52600	1.43732	3010.98	3072.82	3041.9	45628.5	257.104	1.23162																VPS33A_2	0.84
High	ACVR1_2	0.153	0.20705	53180	55496	2.58844	3101.52	3217.17	3159.35	47390.2	228.883	1.09644																WAC_1	0.71
High	MEN1_2	0.157	0.216909	51024	54708	4.1772	2995.3	3177.63	3086.47	46297	213.44	1.02246																WAC_2	0.62
High	TGIF2LX_2	0.174	0.258812	49936	50548	0.713687	2942.17	2972.02	2957.1	44356.4	171.385	0.820997																ZBTB14_1	0.97
High	ZBTB14_2	0.201	0.325364	51004	51308	0.350934	2994.32	3009.22	3001.77	45026.5	138.388	0.662932																ZBTB14_2	0.62
High	RNF20_1	0.174	0.258812	51544	56880	5.97093	3020.8	3287.13	3153.96	47309.4	182.795	0.875655																ZNF800_1	0.93
Low	EIF4G2_1	0.153	0.20705	36360	42040	7.7592	2297.43	2564.17	2430.8	36462	176.103	0.843598																ZNF800_2	0.58
Low	JMJD6_1	0.138	0.170076	40816	39496	1.77282	2506.46	2444.4	2475.43	37131.4	218.322	1.04584																AMBRA1_1	-1
Low	RORB_1	0.136	0.165147	45836	47816	2.40688	2744.45	2839.48	2791.96	41879.5	253.589	1.21479																AMBRA1_2	-0.65
High	CDYL_1	0.14	0.175006	52024	48560	4.03739	3044.4	2875.4	2959.9	44398.5	253.697	1.2153																CARM1_1	-1.14
High	MSL3_1	0.144	0.184866	57640	50572	7.91714	3325.83	2973.19	3149.51	47242.6	255.551	1.22419																CARM1_2	-0.65
High	TSC1_1	0.146	0.189795	56964	59488	2.72723	3291.39	3420.83	3356.11	50341.7	265.242	1.27061																CREBBP_1	-0.13
High	ZNF800_1	0.136	0.165147	51304	52488	1.35601	3009.02	3067.28	3038.15	45572.3	275.95	1.32191																CREBBP_2	-1.14
High	UBE2A_2	0.147	0.19226	45896	56164	11.8721	2747.31	3250.85	2999.08	44986.3	233.986	1.12088																EIF4G2_1	-1.66
Low	EIF4G2_2	0.157	0.216909	38060	35608	3.4993	2377.04	2262.24	2319.64	34794.6	160.411	0.768429																EIF4G2_2	-1.18
Low	JMJD6_2	0.166	0.239093	47116	47760	0.776693	2805.79	2836.78	2821.29	42319.3	176.999	0.847893																FBXO11_1	-0.35
Low	RORB_2	0.169	0.246488	46836	47772	1.13079	2792.35	2837.36	2814.85	42222.8	171.298	0.820581																FBXO11_2	-0.92
High	CDYL_2	0.146	0.189795	47052	50464	4.04856	2802.72	2967.92	2885.32	43279.8	228.034	1.09237																FBXW7_1	2.15
High	MSL3_2	0.247	0.438748	68608	60904	7.96598	3911.73	3494.55	3703.14	55547.1	126.604	0.606479																FBXW7_2	1.93
High	TSC1_2	0.142	0.179936	68748	74040	5.31185	3919.59	4225.53	4072.56	61088.4	339.501	1.62634																FUS_1	-0.04
High	ZNF800_2	0.138	0.170076	55832	55800	0.0352828	3234.09	3232.48	3233.29	48499.3	285.162	1.36603																FUS_2	-1.18
High	UBE4B_1	0.138	0.170076	51488	65984	15.5977	3018.05	3766.32	3392.18	50882.7	299.176	1.43316																G3BP2_1	-0.43
Low	FBXO11_1	0.147	0.19226	67976	60716	7.52441	3876.36	3484.71	3680.54	55208.1	287.153	1.37557																G3BP2_2	-0.35
Low	KMT2D_1	0.146	0.189795	71948	73184	1.23604	4102.49	4174.83	4138.66	62079.9	327.089	1.56688																GGNBP2_1	0.75
Low	RPRD2_1	0.134	0.160217	58456	56780	1.81982	3367.62	3282.05	3324.83	49872.5	311.281	1.49115																GGNBP2_2	-0.04
High	DOT1L_1	0.152	0.204585	45000	42728	2.87743	2704.55	2596.68	2650.61	39759.2	194.341	0.930967																JMJD6_1	-0.04
High	PCGF1_1	0.148	0.194725	46020	46476	0.55854	2753.25	2775.08	2764.16	41462.4	212.928	1.02																JMJD6_2	-0.04
High	TSC2_1	0.172	0.253882	66916	65724	1.22252	3817.54	3752.11	3784.82	56772.4	223.617	1.07121																KMT2D_1	0.71
Low	NSD1_1	0.189	0.295785	39420	43404	5.2408	2440.83	2628.7	2534.76	38021.4	128.544	0.615774																KMT2D_2	0.31
High	VPS33A_1	0.206	0.337688	59980	64824	5.08014	3446.35	3703.18	3574.77	53621.5	158.79	0.760664																MEIS2_1	-0.35
Low	FBXO11_2	0.243	0.428888	58760	63096	4.59219	3383.25	3610.34	3496.8	52452	122.297	0.585851																MEIS2_2	0.09
Low	KMT2D_2	0.145	0.187331	71256	68688	2.59123	4062.41	3916.22	3989.32	59839.7	319.434	1.53021																MYT1_1	-1
Low	RPRD2_2	0.144	0.184866	55932	57280	1.4761	3239.14	3307.47	3273.3	49099.6	265.596	1.2723																MYT1_2	-1.71
High	DOT1L_2	0.136	0.165147	42096	44708	3.33081	2566.81	2690.64	2628.72	39430.9	238.763	1.14376																NCOA6_1	1.15
High	PCGF1_2	0.147	0.19226	51836	47568	5.00823	3035.15	2827.53	2931.34	43970.1	228.701	1.09556																NCOA6_2	1.89
High	TSC2_2	0.149	0.19719	68848	77352	8.48861	3925.22	4426.52	4175.87	62638	317.653	1.52168																NSD1_1	-1.44
Low	NSD1_2	0.14	0.175006	46808	48352	1.8588	2791	2865.35	2828.17	42422.6	242.406	1.16122																NSD1_2	-1.27
High	VPS33A_2	0.145	0.187331	56116	59684	3.86532	3248.43	3430.99	3339.71	50095.6	267.418	1.28103																PAN2_1	0
Low	FBXW7_1	0.143	0.182401	74904	79452	4.49847	4277.2	4558.25	4417.73	66265.9	363.298	1.74033																PAN2_2	0.75
Low	MEIS2_1	0.156	0.214444	47780	48804	1.2219	2837.75	2887.21	2862.48	42937.2	200.225	0.959154																RORB_1	0.22
Low	SCAF8_1	0.142	0.179936	46304	48244	2.34465	2766.84	2860.13	2813.48	42202.3	234.541	1.12354																RORB_2	0.31
High	FOCAD_1	0.15	0.199655	46600	48692	2.51646	2781.02	2881.79	2831.41	42471.1	212.722	1.01902																RPRD2_1	0.05
High	PHOX2A_1	0.13	0.150357	45864	47252	1.69316	2745.79	2812.33	2779.06	41685.9	277.245	1.32811																RPRD2_2	-0.48
High	UBE2A_1	0.146	0.189795	51324	52040	0.821878	3010	3045.19	3027.6	45414	239.278	1.14623																SCAF8_1	0.14
Low	FUS_1	0.146	0.189795	45980	46604	0.76387	2751.33	2781.22	2766.27	41494.1	218.625	1.0473																SCAF8_2	-1.14
High	Rab7A_1	0.138	0.170076	50244	48476	2.08284	2957.18	2871.34	2914.26	43713.9	257.025	1.23125																MAPT_1	-4.16
Control	UNT(-)	0.15	0.199655	40660	41976	1.73356	2499.12	2561.15	2530.13	37952	190.088	0.910592																MAPT_2	-3.28
Low	tau_6	0.149	0.19719	8600	8568	0.163547	886.788	884.739	885.764	13286.5	67.3789	0.32277																TRIM28_1	-0.57
Low	MEIS2_2	0.152	0.204585	44944	43856	1.3672	2701.88	2650.14	2676.01	40140.1	196.203	0.939885																TRIM28_2	-0.7
Low	MYT1_1	0.155	0.211979	36852	35492	1.96636	2320.46	2256.82	2288.64	34329.6	161.948	0.77579
Low	SCAF8_2	0.171	0.251417	46964	47116	0.184255	2798.49	2805.79	2802.14	42032.1	167.181	0.800858
High	Rab7A_2	0.182	0.278531	44096	48068	4.87638	2661.53	2851.63	2756.58	41348.8	148.453	0.711145
Control	CTL	0.1866	0.289869	41625.6	40853.6	5.16944	2787.24	2692.73	2739.99	41099.8	160.98	1
Control	UNT(+)	0.124	0.135568	2344	2380	0.636681	395.973	399.554	397.764	5966.45	44.0107	0.273393
Low	tau_5	0.146	0.189795	1140	1364	8.07778	254.322	285.136	269.729	4045.93	21.3173	0.132422
Low	AMBRA1_1	0.13	0.150357	25300	22716	5.71699	1728.66	1594.32	1661.49	24922.4	165.754	1.02966
Low	FBXW7_2	0.164	0.234163	54588	53764	1.71647	3846.12	3753.88	3800	57000	243.42	1.51211
Control	UNT(+)	0.16	0.224304	1884	2068	3.94724	347.625	367.587	357.606	5364.09	23.9144	0.148555
Low	AMBRA1_2	0.173	0.256347	37692	41732	7.4439	2436.45	2707.2	2571.82	38577.4	150.489	0.93483
Low	FUS_2	0.169	0.246488	41920	45416	6.48011	2720.5	2981.79	2851.14	42767.2	173.506	1.07781
Low	MYT1_2	0.174	0.258812	41440	34884	12.114	2686.66	2262.71	2474.69	37120.3	143.426	0.890954
Low	TRIM28_2	0.429	0.887355	42508	42096	0.76048	2762.57	2733.02	2747.8	41217	46.4492	0.288541
High	KMT2A_2	0.159	0.221839	44700	51328	12.6523	2925.97	3500.96	3213.46	48201.9	217.284	1.34976
High	RNF20_2	0.156	0.214444	46368	51724	10.3344	3058.06	3540.23	3299.15	49487.2	230.77	1.43353
High	UBE4B_2	0.155	0.211979	37800	37536	0.488676	2443.35	2426.52	2434.93	36524	172.3	1.07032
Low	TRIM28_1	0.152	0.204585	41396	40840	1.02443	2683.59	2644.99	2664.29	39964.3	195.344	1.21347
Low	CARM1_1	0.15	0.199655	33540	35396	3.49667	2182.95	2293.64	2238.29	33574.4	168.162	1.04462
Low	G3BP2_1	0.157	0.216909	37060	38188	2.08829	2396.43	2468.27	2432.35	36485.2	168.205	1.04488
Low	NCOA6_1	0.151	0.20212	40184	40420	0.434729	2600.17	2616.2	2608.19	39122.8	193.562	1.2024
High	ACTL6A_1	0.192	0.30318	32520	33796	2.43074	2123.71	2197.99	2160.85	32412.7	106.909	0.664116
High	MED23_1	0.211	0.350012	28564	32236	7.21634	1902.77	2107.4	2005.08	30076.2	85.9291	0.533788
High	SMCHD1_1	0.16	0.224304	34920	32528	4.53364	2264.87	2124.17	2194.52	32917.8	146.755	0.911639
High	WAC_1	0.179	0.271136	51432	51988	1.11058	3511.21	3566.79	3539	53085	195.787	1.21622
High	FOCAD_2	0.281	0.522554	33756	37152	6.35423	2195.63	2402.22	2298.93	34483.9	65.9912	0.409934
Low	CARM1_2	0.164	0.234163	37368	34196	5.92329	2415.86	2221.63	2318.75	34781.2	148.534	0.922687
Low	G3BP2_2	0.163	0.231698	42848	37748	9.39332	2787.22	2440.03	2613.63	39204.4	169.204	1.05109
Low	NCOA6_2	0.152	0.204585	49064	48732	0.639518	3288.36	3258.75	3273.56	49103.4	240.015	1.49096
High	ACTL6A_2	0.15	0.199655	40108	40548	0.810507	2595.03	2624.94	2609.98	39149.8	196.087	1.21808
High	MED23_2	0.155	0.211979	35984	44776	16.1888	2329.55	2931.83	2630.69	39460.4	186.152	1.15637
High	SMCHD1_2	0.161	0.226769	40580	40660	0.147365	2627.13	2632.61	2629.87	39448.1	173.957	1.08062
High	WAC_2	0.16	0.224304	55648	56508	1.86391	3970.48	4076.54	4023.51	60352.7	269.067	1.67143
High	KMT2A_1	0.156	0.214444	49112	52268	6.21339	3292.67	3595.3	3443.98	51659.8	240.901	1.49647
Low	CREBBP_1	0.167	0.241558	38372	39088	1.32138	2480.16	2526.94	2503.55	37553.3	155.463	0.965729
Low	GGNBP2_1	0.156	0.214444	43276	41148	3.92706	2818.6	2666.3	2742.45	41136.8	191.83	1.19164
Low	PAN2_1	0.168	0.244023	40636	43140	4.61799	2630.97	2808.59	2719.78	40796.7	167.184	1.03854
High	ACVR1_1	0.168	0.244023	44588	36176	15.4896	2917.35	2341.37	2629.36	39440.4	161.626	1.00401
High	MEN1_1	0.168	0.244023	55728	51884	7.95363	3980.15	3556.29	3768.22	56523.3	231.631	1.43888
High	TGIF2LX_1	0.161	0.226769	47016	43544	6.48759	3111.4	2838.46	2974.93	44623.9	196.782	1.2224
High	ZBTB14_1	0.149	0.19719	59896	68352	9.51731	4090.52	4680.81	4385.66	65784.9	333.612	2.07238
High	PHOX2A_2	0.146	0.189795	37508	37444	0.118549	2424.74	2420.68	2422.71	36340.7	191.473	1.18942
Low	CREBBP_2	0.15	0.199655	20544	20000	1.33924	1482.83	1455.01	1468.92	22033.8	110.359	0.685547
Low	GGNBP2_2	0.156	0.214444	39300	35272	7.46611	2540.95	2286.12	2413.53	36203	168.823	1.04872
Low	PAN2_2	0.15	0.199655	43568	50300	12.7271	2840.24	3402.01	3121.13	46816.9	234.489	1.45664
High	ACVR1_2	0.156	0.214444	37488	41384	7.18083	2423.47	2682.75	2553.11	38296.6	178.586	1.10937
High	MEN1_2	0.16	0.224304	44244	42792	2.68995	2891.08	2783.15	2837.11	42556.7	189.728	1.17858
High	TGIF2LX_2	0.159	0.221839	47672	49952	4.38783	3166.65	3369.44	3268.05	49020.7	220.975	1.37268
High	ZBTB14_2	0.161	0.226769	44944	49564	8.75807	2944.85	3333.67	3139.26	47088.9	207.652	1.28992
High	RNF20_1	0.166	0.239093	45192	52168	13.4072	2964.19	3585.08	3274.63	49119.5	205.441	1.27619
Low	EIF4G2_1	0.191	0.300715	49932	43680	11.8074	3367.59	2848.59	3108.09	46621.4	155.035	0.963071
Low	JMJD6_1	0.141	0.177471	51632	46504	9.89685	3531.05	3069.16	3300.1	49501.5	278.927	1.73268
Low	RORB_1	0.156	0.214444	35440	42916	13.7816	2296.31	2792.18	2544.25	38163.7	177.966	1.10551
High	CDYL_1	0.151	0.20212	45272	46180	1.70147	2970.46	3042.8	3006.63	45099.5	223.132	1.38609
High	MSL3_1	0.151	0.20212	51016	50320	1.36978	3470.48	3403.89	3437.18	51557.8	255.085	1.58458
High	TSC1_1	0.162	0.229233	59000	62616	8.9464	4414.39	5010.62	4712.5	70687.5	308.365	1.91555
High	ZNF800_1	0.166	0.239093	38128	32892	9.79316	2464.4	2145.19	2304.8	34571.9	144.596	0.898225
High	UBE2A_2	0.163	0.231698	41252	40088	2.14417	2673.53	2593.67	2633.6	39504.1	170.498	1.05913
Low	EIF4G2_2	0.171	0.251417	35048	31192	7.34818	2272.58	2048.08	2160.33	32404.9	128.889	0.800653
Low	JMJD6_2	0.183	0.280996	42296	42484	0.347086	2747.32	2760.84	2754.08	41311.2	147.017	0.913265
Low	RORB_2	0.2	0.322899	49372	48824	1.05792	3316.17	3266.92	3291.54	49373.2	152.906	0.949846
High	CDYL_2	0.223	0.379591	47688	48700	1.9352	3168.02	3255.92	3211.97	48179.5	126.925	0.788452
High	MSL3_2	0.171	0.251417	53348	51648	3.43787	3708.67	3532.64	3620.66	54309.9	216.015	1.34188
High	TSC1_2	0.153	0.20705	54864	50196	9.4468	3877.86	3392.23	3635.05	54525.7	263.346	1.63589
High	ZNF800_2	0.145	0.187331	47432	47704	0.517064	3146.29	3169.38	3157.83	47367.5	252.855	1.57073
High	UBE4B_1	0.144	0.184866	47712	48844	2.16648	3170.06	3268.7	3219.38	48290.7	261.221	1.62269
Low	FBXO11_1	0.16	0.224304	38204	34276	7.31614	2469.3	2226.38	2347.84	35217.6	157.008	0.975329
Low	KMT2D_1	0.171	0.251417	49256	49212	0.085072	3305.66	3301.68	3303.67	49555	197.103	1.22439
Low	RPRD2_1	0.146	0.189795	38552	39796	2.29388	2491.85	2574.02	2532.93	37994	200.184	1.24353
High	DOT1L_1	0.159	0.221839	39596	40372	1.42963	2560.64	2612.93	2586.78	38801.8	174.91	1.08653
High	PCGF1_1	0.157	0.216909	42312	41456	1.5787	2748.47	2687.79	2718.13	40771.9	187.968	1.16765
High	TSC2_1	0.163	0.231698	66420	67060	2.05152	5848.02	6020.18	5934.1	89011.5	384.17	2.38645
Low	NSD1_1	0.172	0.253882	37832	38536	1.30101	2445.4	2490.81	2468.1	37021.5	145.822	0.905838
High	VPS33A_1	0.21	0.347547	45048	46372	2.48073	2952.94	3058.39	3005.66	45084.9	129.723	0.805834
Low	FBXO11_2	0.155	0.211979	33452	34068	1.16717	2177.8	2214.04	2195.92	32938.8	155.387	0.965257
Low	KMT2D_2	0.177	0.266207	47052	39800	13.4274	3114.4	2574.28	2844.34	42665.1	160.271	0.995595
Low	RPRD2_2	0.157	0.216909	35188	32792	4.53109	2281.03	2139.4	2210.22	33153.3	152.844	0.949461
High	DOT1L_2	0.146	0.189795	38640	40248	2.96391	2497.58	2604.51	2551.04	38265.6	201.615	1.25243
High	PCGF1_2	0.159	0.221839	41392	39960	2.63784	2683.31	2585.04	2634.17	39512.6	178.114	1.10644
High	TSC2_2	0.155	0.211979	57812	56096	3.79681	4247.22	4025.12	4136.17	62042.6	292.682	1.81813
Low	NSD1_2	0.15	0.199655	37704	38424	1.33105	2437.22	2483.53	2460.37	36905.6	184.847	1.14826
High	VPS33A_2	0.162	0.229233	43376	47300	5.11699	3071.23	3301.82	3186.52	47797.9	208.512	1.29527
Low	FBXW7_1	0.16	0.224304	56076	52320	4.47872	3841.78	3605.92	3723.85	55857.7	249.027	1.54695
Low	MEIS2_1	0.179	0.271136	44144	43956	0.34905	2883.49	2869.29	2876.39	43145.9	159.13	0.988507
Low	SCAF8_1	0.228	0.391915	41356	43604	4.15107	2680.79	2842.92	2761.86	41427.8	105.706	0.656642
High	FOCAD_1	0.248	0.441213	51816	53276	2.95482	3549.45	3700.94	3625.2	54377.9	123.247	0.765602
High	PHOX2A_1	0.112	0.10599	45064	48204	5.92233	2954.19	3212.43	3083.31	46249.6	436.359	2.71065
High	UBE2A_1	0.149	0.19719	51808	51220	1.17108	3548.65	3490.36	3519.5	52792.6	267.724	1.66309
Low	FUS_1	0.151	0.20212	41976	42760	1.44734	2724.48	2780.82	2752.65	41289.7	204.284	1.269
High	Rab7A_1	0.143	0.182401	43596	45988	4.45723	2842.33	3027.32	2934.83	44022.4	241.35	1.49925
Control	UNT(-)	0.236	0.411634	35900	35440	0.859588	2324.39	2296.31	2310.35	34655.3	84.1895	0.522981
Low	tau_6	0.172	0.253882	6888	6648	1.47719	742.911	727.552	735.231	11028.5	43.4393	0.269843
Low	MEIS2_2	0.175	0.261277	44140	44308	0.312164	2883.19	2895.94	2889.56	43343.5	165.891	1.03051
Low	MYT1_1	0.186	0.28839	40468	38744	3.17711	2619.48	2504.37	2561.92	38428.8	133.253	0.827761
Low	SCAF8_2	0.211	0.350012	46228	46736	0.957032	3046.69	3088.21	3067.45	46011.7	131.457	0.816608
High	Rab7A_2	0.196	0.313039	48840	51624	5.44807	3268.34	3530.25	3399.3	50989.5	162.885	1.01184
Control	CTL	0.1494	0.186698	65644	69101.6	3.82552	4541.77	4788.68	4665.23	69978.4	375.44	1
Control	UNT(+)	0.122	0.122754	2404	2724	5.95572	417.041	453.711	435.376	6530.64	53.2011	0.141703
Low	tau_5	0.148	0.183431	3016	3400	5.64145	485.734	526.097	505.916	7588.73	41.3711	0.110194
Low	AMBRA1_1	0.154	0.197433	57012	60240	3.73482	3949	4163.24	4056.12	60841.8	308.165	0.820808
Low	FBXW7_2	0.15	0.188098	97260	83156	15.1393	7343.3	5923.12	6633.21	99498.2	528.97	1.40893
Control	UNT(+)	0.185	0.269778	3904	4368	5.24143	576.567	620.95	598.759	8981.38	33.2917	0.0886738
Low	AMBRA1_2	0.175	0.246441	55624	50928	5.69059	3858.68	3560.16	3709.42	55641.3	225.779	0.601372
Low	FUS_2	0.152	0.192765	54636	54480	0.186764	3795	3784.99	3789.99	56849.9	294.917	0.785524
Low	MYT1_2	0.145	0.176429	59408	62112	3.08103	4107.43	4290.39	4198.91	62983.7	356.991	0.950859
Low	TRIM28_2	0.17	0.234772	72816	79508	7.39485	5019.86	5573.8	5296.83	79452.4	338.423	0.901403
High	KMT2A_2	0.167	0.227771	82208	80116	2.22483	5839.26	5658.38	5748.82	86232.4	378.592	1.00839
High	RNF20_2	0.161	0.213769	82892	88516	5.99298	5899.65	6421.79	6160.72	92410.8	432.293	1.15143
High	UBE4B_2	0.157	0.204434	60536	75148	15.9914	4183.2	5249.85	4716.52	70747.8	346.067	0.921762
Low	TRIM28_1	0.166	0.225438	73760	76672	3.11718	5140.5	5372.22	5256.36	78845.4	349.744	0.931557
Low	CARM1_1	0.166	0.225438	53100	59820	7.91016	3696.95	4135.02	3915.98	58739.7	260.559	0.694009
Low	G3BP2_1	0.16	0.211435	63632	63028	0.677161	4395.34	4353.45	4374.39	65615.9	310.336	0.826591
Low	NCOA6_1	0.158	0.206768	50340	62524	14.3404	3523.47	4318.68	3921.08	58816.2	284.455	0.757658
High	ACTL6A_1	0.175	0.246441	63280	58844	5.04399	4370.89	4069.84	4220.37	63305.5	256.879	0.684207
High	MED23_1	0.194	0.290782	72852	75336	2.66556	5070.01	5264.81	5167.41	77511.2	266.561	0.709997
High	SMCHD1_1	0.207	0.32112	66980	68596	1.77104	4632.33	4749.83	4691.08	70366.2	219.127	0.583654
High	WAC_1	0.222	0.356126	69696	58676	12.2871	4831.04	4058.68	4444.86	66672.9	187.217	0.498661
High	FOCAD_2	0.254	0.430805	60948	59136	2.07496	4211.07	4089.28	4150.17	62252.6	144.503	0.384889
Low	CARM1_2	0.153	0.195099	48940	48896	0.0558817	3436.7	3433.98	3435.34	51530.1	264.123	0.703501
Low	G3BP2_2	0.162	0.216103	67968	64228	4.13075	4703.92	4436.92	4570.42	68556.3	317.239	0.84498
Low	NCOA6_2	0.136	0.155426	77260	72156	5.46883	5420.11	5016.52	5218.32	78274.8	503.615	1.3414
High	ACTL6A_2	0.146	0.178763	63652	55948	8.83509	4396.73	3879.67	4138.2	62073	347.236	0.924877
High	MED23_2	0.149	0.185764	71996	72992	1.07328	5004.29	5080.83	5042.56	75638.4	407.174	1.08452
High	SMCHD1_2	0.156	0.2021	77320	62916	15.622	5425.02	4345.71	4885.36	73280.5	362.594	0.965785
High	WAC_2	0.185	0.269778	60596	74556	15.2973	4187.25	5202.97	4695.11	70426.6	261.054	0.695327
High	KMT2A_1	0.154	0.197433	69024	66744	2.49767	4781.31	4615.35	4698.33	70474.9	356.956	0.950767
Low	CREBBP_1	0.157	0.204434	53100	51240	2.27914	3696.95	3579.68	3638.31	54574.7	266.955	0.711045
Low	GGNBP2_1	0.15	0.188098	60092	68256	9.10583	4153.28	4724.93	4439.11	66586.6	353.999	0.942892
Low	PAN2_1	0.155	0.199767	60552	60352	0.228374	4184.28	4170.78	4177.53	62663	313.681	0.835501
High	ACVR1_1	0.17	0.234772	59776	68732	9.98407	4132.07	4759.81	4445.94	66689.1	284.058	0.756601
High	MEN1_1	0.206	0.318786	71056	70092	1.04509	4932.91	4860.54	4896.72	73450.8	230.408	0.6137
High	TGIF2LX_1	0.154	0.197433	66200	70812	5.03862	4576.37	4914.51	4745.44	71181.6	360.536	0.960301
High	ZBTB14_1	0.152	0.192765	83244	85912	2.84032	5930.97	6174.09	6052.53	90787.9	470.976	1.25446
High	PHOX2A_2	0.15	0.188098	66416	58640	8.75741	4591.82	4056.29	4324.05	64860.8	344.825	0.918454
Low	CREBBP_2	0.151	0.190432	48836	49432	0.755026	3430.28	3467.1	3448.69	51730.4	271.648	0.723545
Low	GGNBP2_2	0.152	0.192765	61728	65016	3.71263	4213.42	4440.6	4327.01	64905.2	336.705	0.896828
Low	PAN2_2	0.142	0.169428	61468	54664	7.90518	4246.39	3796.8	4021.59	60323.9	356.044	0.948337
High	ACVR1_2	0.148	0.183431	70616	72592	2.13495	4899.77	5049.98	4974.88	74623.1	406.82	1.08358
High	MEN1_2	0.154	0.197433	78112	79200	1.1588	5490.2	5580.91	5535.55	83033.3	420.565	1.12019
High	TGIF2LX_2	0.15	0.188098	73188	73548	0.387019	5096	5123.97	5109.99	76649.8	407.499	1.08539
High	ZBTB14_2	0.15	0.188098	80956	81972	1.08048	5730.34	5818.58	5774.46	86616.9	460.488	1.22653
High	RNF20_1	0.15	0.188098	440	460	3.54938	119.018	125.147	122.082	1831.24	9.73555	0.025931
Low	EIF4G2_1	0.164	0.22077	45344	55240	12.3707	3217.09	3833.87	3525.48	52882.2	239.535	0.638011
Low	JMJD6_1	0.15	0.188098	50928	63648	14.8644	3560.16	4396.45	3978.3	59674.5	317.252	0.845014
Low	RORB_1	0.152	0.192765	58216	62436	4.82253	4028.2	4312.63	4170.42	62556.2	324.52	0.864372
High	CDYL_1	0.146	0.178763	57484	72516	16.6773	3979.95	5044.13	4512.04	67680.7	378.605	1.00843
High	MSL3_1	0.156	0.2021	54744	60412	6.61112	3801.93	4174.83	3988.38	59825.7	296.02	0.788461
High	TSC1_1	0.16	0.211435	66976	80180	14.1724	4632.05	5663.84	5147.94	77219.1	365.214	0.972762
High	ZNF800_1	0.139	0.162427	60100	59512	0.674468	4153.82	4114.39	4134.1	62011.5	381.781	1.01689
High	UBE2A_2	0.16	0.211435	61688	65000	3.71268	4261.39	4491.17	4376.28	65644.2	310.47	0.826948
Low	EIF4G2_2	0.161	0.213769	50764	51996	1.52213	3549.91	3627.16	3588.53	53828	251.805	0.670692
Low	JMJD6_2	0.164	0.22077	59660	69932	11.4158	4124.29	4848.6	4486.45	67296.7	304.827	0.811919
Low	RORB_2	0.157	0.204434	63668	66404	3.03833	4397.84	4590.96	4494.4	67416	329.769	0.878353
High	CDYL_2	0.164	0.22077	68156	71364	3.48782	4717.63	4956.21	4836.92	72553.8	328.639	0.875344
High	MSL3_2	0.146	0.178763	78084	77232	0.90845	5487.88	5417.82	5452.85	81792.8	457.548	1.2187
High	TSC1_2	0.151	0.190432	82724	87792	5.39807	5884.76	6351.83	6118.29	91774.4	481.928	1.28363
High	ZNF800_2	0.146	0.178763	67428	67952	0.574527	4664.7	4702.75	4683.72	70255.9	393.011	1.0468
High	UBE4B_1	0.146	0.178763	76532	78404	1.99649	5360.88	5514.41	5437.64	81564.6	456.272	1.2153
Low	FBXO11_1	0.159	0.209102	55560	66348	12.2702	3854.54	4586.95	4220.74	63311.2	302.777	0.806459
Low	KMT2D_1	0.16	0.211435	82248	78744	3.72706	5842.78	5542.72	5692.75	85391.2	403.865	1.07571
Low	RPRD2_1	0.15	0.188098	54236	58408	4.91708	3769.35	4040.91	3905.13	58577	311.417	0.829472
High	DOT1L_1	0.162	0.216103	57276	56600	0.792678	3966.3	3922.08	3944.19	59162.9	273.772	0.729203
High	PCGF1_1	0.162	0.216103	62556	57980	5.2314	4320.88	4012.61	4166.75	62501.2	289.22	0.770349
High	TSC2_1	0.169	0.232439	85712	87464	1.86941	6155.5	6320.42	6237.96	93569.4	402.555	1.07222
Low	NSD1_1	0.166	0.225438	56108	54848	1.496	3890.06	3808.62	3849.34	57740.1	256.125	0.682198
High	VPS33A_1	0.165	0.223104	77224	78628	1.49652	5417.17	5533.05	5475.11	82126.6	368.109	0.980474
Low	FBXO11_2	0.162	0.216103	66692	66692	0	4611.61	4611.61	4611.61	69174.2	320.099	0.852596
Low	KMT2D_2	0.158	0.206768	67384	67808	0.465076	4661.51	4692.27	4676.89	70153.4	339.286	0.903701
Low	RPRD2_2	0.152	0.192765	47900	49300	1.78478	3372.72	3458.94	3415.83	51237.4	265.802	0.707974
High	DOT1L_2	0.146	0.178763	53668	52464	1.46208	3733.07	3656.68	3694.87	55423.1	310.037	0.825795
High	PCGF1_2	0.163	0.218436	63672	62568	1.23925	4398.12	4321.71	4359.91	65398.7	299.395	0.79745
High	TSC2_2	0.155	0.199767	90244	86784	3.70391	6592.34	6255.84	6424.09	96361.4	482.37	1.28481
Low	NSD1_2	0.145	0.176429	64268	56024	9.43089	4439.72	3884.6	4162.16	62432.5	353.867	0.942538
High	VPS33A_2	0.153	0.195099	77844	78344	0.532852	5468.06	5509.42	5488.74	82331.1	421.996	1.124
Low	FBXW7_1	0.153	0.195099	96912	108400	13.0572	7303.59	8789.44	8046.52	120698	618.648	1.64779
Low	MEIS2_1	0.157	0.204434	69420	75360	6.40149	4810.57	5266.72	5038.65	75579.7	369.702	0.984716
Low	SCAF8_1	0.149	0.185764	69532	76652	7.65755	4818.87	5370.6	5094.74	76421	411.387	1.09575
High	FOCAD_1	0.15	0.188098	71972	70072	2.05668	5002.46	4859.04	4930.75	73961.3	393.206	1.04732
High	PHOX2A_1	0.42	0.818203	73368	83580	10.8714	5109.97	5961.03	5535.5	83032.5	101.482	0.2703
High	UBE2A_1	0.167	0.227771	80940	78540	2.55389	5728.96	5525.72	5627.34	84410.1	370.591	0.987085
Low	FUS_1	0.16	0.211435	71332	65948	5.87855	4953.78	4558.39	4756.09	71341.3	337.414	0.898716
High	Rab7A_1	0.143	0.171762	72312	69664	2.86663	5028.47	4828.67	4928.57	73928.6	430.413	1.14642
Control	UNT(-)	0.159	0.209102	62900	58304	5.24216	4344.6	4034.02	4189.31	62839.7	300.522	0.800453
Low	tau_6	0.13	0.141424	11828	12808	3.79224	1200.16	1266.3	1233.23	18498.5	130.802	0.348396
Low	MEIS2_2	0.145	0.176429	74388	79824	5.79942	5189.73	5633.58	5411.65	81174.8	460.098	1.22549
Low	MYT1_1	0.152	0.192765	65004	67608	2.87326	4491.45	4677.74	4584.6	68769	356.749	0.950216
Low	SCAF8_2	0.145	0.176429	61560	62648	1.2289	4252.66	4327.22	4289.94	64349.1	364.73	0.971473
High	Rab7A_2	0.151	0.190432	70988	73296	2.48956	4927.78	5104.38	5016.08	75241.2	395.108	1.05239
Control	CTL	0.1842	0.267911	50143.2	56828.8	8.23402	3504.65	3932.1	3616.79	54251.9	254.145	1
Control	UNT(+)	0.226	0.365461	1696	1932	6.80601	303.278	333.945	318.612	4779.18	13.0771	0.0514553
Low	tau_5	0.151	0.190432	1244	1580	13.034	239.032	287.565	263.298	3949.48	20.7396	0.0816052
Low	AMBRA1_1	0.151	0.190432	33440	36948	5.57757	2495.87	2700.82	2598.35	38975.2	204.668	0.805317
Low	FBXW7_2	0.14	0.164761	60652	61508	0.949937	4150.27	4206.4	4178.33	62675	380.4	1.49678
Control	UNT(+)	0.154	0.197433	2044	2172	3.11162	347.967	363.624	355.795	5336.93	27.0316	0.106363
Low	AMBRA1_2	0.157	0.204434	46956	51592	5.81326	3293.63	3576.01	3434.82	51522.3	252.024	0.991653
Low	FUS_2	0.179	0.255776	45416	47200	2.32879	3201.14	3308.34	3254.74	48821.1	190.874	0.751044
Low	MYT1_2	0.27	0.468145	43076	46628	4.73713	3061.66	3273.88	3167.77	47516.6	101.5	0.399377
Low	TRIM28_2	0.187	0.274446	56484	59516	3.45563	3881.87	4076.33	3979.1	59686.4	217.48	0.85573
High	KMT2A_2	0.209	0.325788	60532	62804	2.50941	4142.43	4292.09	4217.26	63258.9	194.172	0.76402
High	RNF20_2	0.232	0.379463	64236	71288	7.46422	4387.81	4876.79	4632.3	69484.5	183.113	0.720503
High	UBE4B_2	0.163	0.218436	52632	52660	0.033711	3640.29	3642.03	3641.16	54617.4	250.038	0.983839
Low	TRIM28_1	0.165	0.223104	49612	51892	2.80669	3454.62	3594.52	3524.57	52868.5	236.968	0.932411
Low	CARM1_1	0.192	0.286114	40972	43080	2.94059	2937.16	3061.9	2999.53	44992.9	157.255	0.61876
Low	G3BP2_1	0.156	0.2021	38048	43748	8.1078	2765.25	3101.6	2933.42	44001.3	217.72	0.856676
Low	NCOA6_1	0.152	0.192765	59380	68848	10.2629	4067.51	4704.07	4385.79	65786.8	341.279	1.34285
High	ACTL6A_1	0.156	0.2021	61100	63944	3.22293	4171.01	4365.55	4268.28	64024.2	316.794	1.24651
High	MED23_1	0.188	0.276779	53132	48656	5.50047	3671.33	3396.44	3533.89	53008.3	191.518	0.753577
High	SMCHD1_1	0.232	0.379463	47336	47104	0.29581	3303.96	3290.17	3297.07	49456	130.331	0.512822
High	WAC_1	0.269	0.465811	42624	51696	11.7025	3034.85	3582.42	3308.63	49629.5	106.544	0.419226
High	FOCAD_2	0.266	0.45881	35524	40344	7.2426	2617.56	2900.14	2758.85	41382.8	90.1959	0.354899
Low	CARM1_2	0.17	0.234772	49356	55892	7.89553	3424.99	3830.04	3627.51	54412.7	231.768	0.91195
Low	G3BP2_2	0.16	0.211435	49756	51476	2.12084	3463.4	3568.86	3516.13	52742	249.448	0.981515
Low	NCOA6_2	0.233	0.381797	63664	68880	5.57306	4349.44	4706.31	4527.87	67918.1	177.891	0.699956
High	ACTL6A_2	0.219	0.349125	56984	62280	5.94836	3913.66	4257.34	4085.5	61282.5	175.532	0.690674
High	MED23_2	0.155	0.199767	49160	58888	11.5337	3427.08	4035.71	3731.39	55970.9	280.181	1.10245
High	SMCHD1_2	0.16	0.211435	49056	49688	0.791489	3420.75	3459.25	3440	51600	244.046	0.960263
High	WAC_2	0.15	0.188098	46884	50888	5.04601	3289.29	3532.7	3411	51164.9	272.012	1.0703
High	KMT2A_1	0.157	0.204434	50936	52308	1.67147	3535.65	3620.23	3577.94	53669.1	262.525	1.03297
Low	CREBBP_1	0.151	0.190432	47868	46496	1.76906	3348.68	3265.94	3307.31	49609.7	260.512	1.02505
Low	GGNBP2_1	0.151	0.190432	57716	61944	4.74089	3960.39	4235.13	4097.76	61466.4	322.774	1.27004
Low	PAN2_1	0.235	0.386464	62536	52528	11.4532	4274.3	3633.85	3954.07	59311.1	153.471	0.603871
High	ACVR1_1	0.261	0.447141	59980	65532	6.08005	4106.45	4475.41	4290.93	64364	143.945	0.56639
High	MEN1_1	0.171	0.237106	56992	68028	12.104	3914.17	4646.89	4280.53	64207.9	270.798	1.06553
High	TGIF2LX_1	0.196	0.295449	56228	58528	2.63663	3865.63	4012.51	3939.07	59086	199.987	0.786901
High	ZBTB14_1	0.165	0.223104	52396	59840	8.63721	3625.67	4097.35	3861.51	57922.7	259.622	1.02155
High	PHOX2A_2	0.168	0.230105	43160	53288	12.8767	3066.65	3681.04	3373.84	50607.6	219.933	0.865382
Low	CREBBP_2	0.166	0.225438	43776	42572	1.64817	3103.26	3031.77	3067.52	46012.7	204.104	0.8031
Low	GGNBP2_2	0.162	0.216103	58344	53612	5.49858	4000.67	3701.22	3850.95	57764.2	267.3	1.05176
Low	PAN2_2	0.141	0.167095	55296	68312	14.3518	3806.75	4666.65	4236.7	63550.4	380.326	1.49649
High	ACVR1_2	0.162	0.216103	65892	65740	0.16291	4499.91	4489.56	4494.73	67421	311.986	1.22759
High	MEN1_2	0.169	0.232439	69392	67192	2.32179	4742.23	4589.04	4665.63	69984.5	301.088	1.18471
High	TGIF2LX_2	0.161	0.213769	62988	63880	0.972028	4304.33	4363.91	4334.12	65011.8	304.122	1.19664
High	ZBTB14_2	0.247	0.414469	65688	67836	2.28811	4486.02	4633.57	4559.79	68396.9	165.023	0.649325
High	RNF20_1	0.159	0.209102	58208	55192	3.4799	3991.94	3800.2	3896.07	58441	279.486	1.09971
Low	EIF4G2_1	0.187	0.274446	39616	42340	3.86865	2857.3	3018.02	2937.66	44064.9	160.56	0.631763
Low	JMJD6_1	0.164	0.22077	53592	62776	10.4472	3699.97	4290.23	3995.1	59926.5	271.443	1.06806
Low	RORB_1	0.147	0.181097	54656	70388	17.2444	3766.51	4812.62	4289.56	64343.5	355.299	1.39801
High	CDYL_1	0.149	0.185764	53732	52960	0.922222	3708.7	3660.65	3684.67	55270.1	297.528	1.1707
High	MSL3_1	0.16	0.211435	32544	45744	18.8488	2454.76	3209.73	2832.24	42483.7	200.93	0.79061
High	TSC1_1	0.157	0.204434	50484	64064	15.5755	3507.92	4376.25	3942.09	59131.3	289.244	1.1381
High	ZNF800_1	0.144	0.174096	30844	42076	17.4079	2344.26	3002.39	2673.32	40099.9	230.332	0.906302
High	UBE2A_2	0.159	0.209102	41932	45676	5.07445	2993.87	3216.72	3105.29	46579.4	222.76	0.876505
Low	EIF4G2_2	0.175	0.246441	50060	54388	5.23581	3481.97	3749.71	3615.84	54237.6	220.084	0.865975
Low	JMJD6_2	0.167	0.227771	58720	59784	1.19912	4024.88	4093.71	4059.29	60889.4	267.327	1.05187
Low	RORB_2	0.162	0.216103	61624	62208	0.643777	4214.03	4252.58	4233.31	63499.6	293.84	1.15619
High	CDYL_2	0.166	0.225438	57048	62316	6.05438	3904.17	4253.4	4078.78	61181.8	271.391	1.06786
High	MSL3_2	0.182	0.262777	61944	64040	2.29152	4235.13	4374.64	4304.89	64573.3	245.734	0.966904
High	TSC1_2	0.208	0.323454	64716	68304	3.82801	4420.14	4666.09	4543.11	68146.7	210.684	0.828992
High	ZNF800_2	0.153	0.195099	58260	56240	2.31847	3995.28	3866.39	3930.83	58962.5	302.218	1.18915
High	UBE4B_1	0.159	0.209102	72316	62080	10.8689	4950.78	4244.11	4597.45	68961.7	329.8	1.29768
Low	FBXO11_1	0.158	0.206768	62672	47888	17.2937	4283.32	3349.89	3816.61	57249.1	276.876	1.08944
Low	KMT2D_1	0.165	0.223104	64336	68732	4.6892	4394.53	4695.95	4545.24	68178.6	305.591	1.20243
Low	RPRD2_1	0.147	0.181097	39964	44248	5.96847	2877.77	3131.37	3004.57	45068.6	248.864	0.979221
High	DOT1L_1	0.156	0.2021	48392	49428	1.30519	3380.42	3443.4	3411.91	51178.6	253.234	0.996413
High	PCGF1_1	0.169	0.232439	54448	54256	0.226879	3753.47	3741.45	3747.46	56211.9	241.835	0.951563
High	TSC2_1	0.159	0.209102	68204	68948	0.783908	4659.13	4711.07	4685.1	70276.5	336.088	1.32242
Low	NSD1_1	0.182	0.262777	40556	51324	14.1347	2912.63	3559.5	3236.07	48541	184.723	0.72684
High	VPS33A_1	0.148	0.183431	65256	65352	0.103243	4456.67	4463.18	4459.93	66898.9	364.71	1.43504
Low	FBXO11_2	0.141	0.167095	45668	49592	5.02866	3216.24	3453.4	3334.82	50022.3	299.365	1.17793
Low	KMT2D_2	0.152	0.192765	53820	53556	0.314192	3714.19	3697.73	3705.96	55589.4	288.378	1.1347
Low	RPRD2_2	0.143	0.171762	36992	41280	6.29636	2703.4	2955.34	2829.37	42440.5	247.089	0.972236
High	DOT1L_2	0.23	0.374796	46340	47348	1.30586	3256.56	3317.26	3286.91	49303.7	131.548	0.51761
High	PCGF1_2	0.147	0.181097	38728	46968	11.3429	2805.13	3294.35	3049.74	45746.1	252.606	0.993942
High	TSC2_2	0.166	0.225438	58608	62932	4.81039	4017.66	4300.6	4159.13	62387	276.737	1.08889
Low	NSD1_2	0.207	0.32112	43324	50832	9.69568	3076.39	3529.27	3302.83	49542.4	154.28	0.607054
High	VPS33A_2	0.158	0.206768	69508	61028	9.1191	4750.4	4174.88	4462.64	66939.6	323.743	1.27385
Low	FBXW7_1	0.217	0.344457	92772	91464	1.29526	6617.18	6497.07	6557.13	98356.9	285.542	1.12354
Low	MEIS2_1	0.254	0.430805	60220	64296	4.48097	4122.08	4391.84	4256.96	63854.4	148.221	0.583214
Low	SCAF8_1	0.281	0.493816	56556	58048	1.71162	3886.44	3981.67	3934.05	59010.8	119.5	0.470202
High	FOCAD_1	0.349	0.652509	58852	60260	1.58261	4033.39	4124.68	4079.03	61185.5	93.7697	0.368961
High	PHOX2A_1	0.132	0.146091	58932	61228	2.56915	4038.55	4188	4113.27	61699.1	422.333	1.66178
High	UBE2A_1	0.273	0.475146	66248	73908	8.00147	4524.22	5066.87	4795.54	71933.2	151.392	0.59569
Low	FUS_1	0.152	0.192765	50700	48348	2.93985	3521.17	3377.75	3449.46	51741.9	268.419	1.05616
High	Rab7A_1	0.148	0.183431	57584	60792	3.61733	3951.95	4159.42	4055.69	60835.3	331.653	1.30497
Control	UNT(-)	0.211	0.330455	55752	62552	7.6692	3835.51	4275.36	4055.44	60831.6	184.084	0.724326
Low	tau_6	0.157	0.204434	11352	9924	6.54052	1141.3	1040.4	1090.85	16362.7	80.0392	0.314935
Low	MEIS2_2	0.154	0.197433	55288	52316	3.53262	3806.24	3620.72	3713.48	55702.2	282.132	1.11012
Low	MYT1_1	0.156	0.2021	50944	49376	1.9443	3536.14	3440.23	3488.19	52322.8	258.895	1.01869
Low	SCAF8_2	0.174	0.244107	44904	43444	1.96735	3170.52	3083.52	3127.02	46905.3	192.15	0.756065
High	Rab7A_2	0.173	0.241774	60240	53988	7.1844	4123.38	3724.69	3924.03	58860.5	243.453	0.957928
Control	CTL	0.116	0.0580309	109594	117686	6.84934	4937.21	5435.29	5186.25	25931.3	448.127	1
Control	UNT(+)	0.103	0.0346748	7364	7972	3.72661	582.465	613.993	598.229	2991.14	86.2627	0.192496
Low	tau_5	0.115	0.0562343	6472	7564	7.31693	534.591	592.927	563.759	2818.79	50.1259	0.111856
Low	AMBRA1_1	0.116	0.0580309	106964	114952	6.73747	4777.04	5254.98	5016.01	25080	432.184	0.964423
Low	FBXW7_2	0.127	0.0777937	49472	47444	3.62293	4396.87	4177.22	4287.04	64305.6	826.617	1.8446
Control	UNT(+)	0.102	0.0328782	11408	11352	0.233209	779.772	777.204	778.488	3892.44	118.39	0.264188
Low	AMBRA1_2	0.135	0.0921667	125972	128216	1.97634	6009.52	6179.86	6094.69	30473.4	330.634	0.737813
Low	FUS_2	0.137	0.09576	109216	116696	6.32578	4906.81	5366.33	5136.57	25682.9	268.2	0.598492
Low	MYT1_2	0.139	0.0993532	119556	122756	2.75767	5555.08	5776.03	5665.56	28327.8	285.122	0.636252
Low	TRIM28_2	0.133	0.0885735	139768	140260	0.466506	7174.02	7221.51	7197.76	35988.8	406.316	0.906698
High	KMT2A_2	0.134	0.0903701	144188	148828	4.63833	7618.91	8135.63	7877.27	39386.3	435.834	0.972567
High	RNF20_2	0.133	0.0885735	157448	166240	10.525	9269.85	10760.6	10015.2	50076.1	565.362	1.26161
High	UBE4B_2	0.137	0.09576	153216	154716	1.61872	8680.74	8881.76	8781.25	43906.3	458.503	1.02315
Low	TRIM28_1	0.13	0.0831836	134952	137180	2.05688	6733.16	6931.91	6832.54	34162.7	410.69	0.916458
Low	CARM1_1	0.115	0.0562343	104100	109100	4.20457	4617.09	4900.04	4758.56	23792.8	423.102	0.944155
Low	G3BP2_1	0.111	0.0490478	112608	113256	0.548113	5109.48	5149.24	5129.36	25646.8	522.894	1.16684
Low	NCOA6_1	0.107	0.0418613	137312	139232	1.79832	6943.96	7122.83	7033.39	35167	840.083	1.87465
High	ACTL6A_1	0.112	0.0508444	151080	149880	1.24661	8407.83	8260.9	8334.36	41671.8	819.595	1.82893
High	MED23_1	0.121	0.067014	149948	148904	1.07302	8269.11	8144.57	8206.84	41034.2	612.322	1.3664
High	SMCHD1_1	0.118	0.0616241	169060	168684	0.505957	11340.5	11259.6	11300.1	56500.3	916.853	2.04597
High	WAC_1	0.125	0.0742005	163948	157372	7.73596	10330.2	9258.65	9794.42	48972.1	659.997	1.47279
High	FOCAD_2	0.121	0.067014	123404	125020	1.40707	5822.12	5939.14	5880.63	29403.1	438.761	0.979099
Low	CARM1_2	0.114	0.0544377	95804	98820	2.54873	4182.29	4335.8	4259.04	21295.2	391.185	0.872934
Low	G3BP2_2	0.115	0.0562343	92732	77568	13.2054	4030.76	3342.29	3686.52	18432.6	327.783	0.73145
Low	NCOA6_2	0.116	0.0580309	117788	116140	1.40451	5437.48	5330.53	5384	26920	463.891	1.03518
High	ACTL6A_2	0.112	0.0508444	117188	113960	2.74289	5398.25	5192.83	5295.54	26477.7	520.759	1.16208
High	MED23_2	0.121	0.067014	115452	113868	1.34366	5286.62	5187.11	5236.87	26184.3	390.729	0.871916
High	SMCHD1_2	0.118	0.0616241	111744	114100	1.99276	5057	5201.55	5129.27	25646.4	416.174	0.928696
High	WAC_2	0.114	0.0544377	123796	123808	0.0104331	5850.23	5851.09	5850.66	29253.3	537.373	1.19915
High	KMT2A_1	0.115	0.0562343	100620	99636	0.828963	4429.82	4378.2	4404.01	22020.1	391.577	0.873808
Low	CREBBP_1	0.116	0.0580309	122524	128196	4.95969	5759.65	6178.31	5968.98	29844.9	514.293	1.14765
Low	GGNBP2_1	0.113	0.052641	123528	122932	0.517129	5830.99	5788.5	5809.75	29048.7	551.827	1.23141
Low	PAN2_1	0.114	0.0544377	130664	130916	0.225803	6373.28	6393.66	6383.47	31917.3	586.31	1.30836
High	ACVR1_1	0.109	0.0454545	134300	140420	5.69674	6676.58	7237.05	6956.82	34784.1	765.25	1.70766
High	MEN1_1	0.126	0.0759971	120244	121916	1.44059	5601.68	5716.98	5659.33	28296.7	372.339	0.830877
High	TGIF2LX_1	0.112	0.0508444	126160	135144	8.04242	6023.55	6749.95	6386.75	31933.7	628.068	1.40154
High	ZBTB14_1	0.116	0.0580309	133312	134580	1.15577	6592.16	6700.8	6646.48	33232.4	572.667	1.27791
High	PHOX2A_2	0.11	0.0472512	113496	119028	4.70692	5164.05	5519.64	5341.85	26709.2	565.261	1.26138
Low	CREBBP_2	0.112	0.0508444	113640	109152	3.78801	5172.97	4903.08	5038.02	25190.1	495.435	1.10557
Low	GGNBP2_2	0.109	0.0454545	122336	122684	0.301209	5746.41	5770.94	5758.68	28793.4	633.454	1.41356
Low	PAN2_2	0.103	0.0346748	138348	136812	1.43197	7039.62	6898.49	6969.05	34845.3	1004.92	2.24248
High	ACVR1_2	0.104	0.0364714	141612	147060	5.34346	7354.54	7932.13	7643.33	38216.7	1047.85	2.33829
High	MEN1_2	0.12	0.0652174	143120	142660	0.445853	7507.5	7460.31	7483.9	37419.5	573.766	1.28036
High	TGIF2LX_2	0.104	0.0364714	152536	157032	4.89861	8592.21	9208.81	8900.51	44502.6	1220.2	2.7229
High	ZBTB14_2	0.109	0.0454545	145972	142036	3.8498	7811.04	7397.04	7604.04	38020.2	836.445	1.86653
High	RNF20_1	0.052	0.105	143824	147660	3.80843	7580.64	8000.23	7790.44	38952.2	370.973	0.82783
Low	EIF4G2_1	0.125	0.0742005	100628	104872	3.56929	4430.25	4659.66	4544.96	22724.8	306.262	0.683426
Low	JMJD6_1	0.127	0.0777937	126216	129900	3.25818	6027.73	6312.03	6169.88	30849.4	396.554	0.884913
Low	RORB_1	0.125	0.0742005	23104	25420	5.56107	2097.85	2269.59	2183.72	32755.8	441.449	0.985098
High	CDYL_1	0.125	0.0742005	150100	163548	15.0293	8287.51	10258.4	9272.97	46364.9	624.859	1.39438
High	MSL3_1	0.15	0.119116	159176	170136	13.713	9531.46	11578.4	10554.9	52774.7	443.052	0.988675
High	TSC1_1	0.131	0.0849802	36704	39184	4.6658	3163.37	3379.23	3271.3	49069.5	577.423	1.28852
High	ZNF800_1	0.127	0.0777937	152484	156708	4.59202	8585.51	9161.77	8873.64	44368.2	570.331	1.2727
High	UBE2A_2	0.126	0.0759971	139844	154000	14.2029	7181.32	8784.8	7983.06	39915.3	525.221	1.17204
Low	EIF4G2_2	0.119	0.0634208	102740	101620	0.942238	4543.01	4482.88	4512.95	22564.7	355.794	0.793957
Low	JMJD6_2	0.12	0.0652174	131964	139704	7.13417	6479.42	7167.88	6823.65	34118.3	523.147	1.16741
Low	RORB_2	0.113	0.052641	24448	25596	2.69988	2197.22	2282.74	2239.98	33599.7	638.28	1.42433
High	CDYL_2	0.115	0.0562343	152856	156920	4.43336	8633.68	9192.5	8913.09	44565.5	792.496	1.76846
High	MSL3_2	0.153	0.124506	164564	164340	0.279092	10442.6	10401.4	10422	52110	418.534	0.933963
High	TSC1_2	0.115	0.0562343	25156	28700	7.94947	2249.88	2517.89	2383.89	35758.3	635.881	1.41897
High	ZNF800_2	0.116	0.0580309	153080	156676	3.92234	8662.91	9157.15	8910.03	44550.1	767.697	1.71312
High	UBE4B_1	0.112	0.0508444	152812	152088	0.768073	8627.96	8534.74	8581.35	42906.7	843.883	1.88313
Low	FBXO11_1	0.121	0.067014	107412	109384	1.6599	4802.57	4916.64	4859.61	24298	362.581	0.809103
Low	KMT2D_1	0.131	0.0849802	135600	133972	1.49124	6790.09	6648.38	6719.24	33596.2	395.341	0.882207
Low	RPRD2_1	0.125	0.0742005	127364	125792	1.3815	6114.43	5996.13	6055.28	30276.4	408.035	0.910533
High	DOT1L_1	0.126	0.0759971	126240	133140	6.14824	6029.53	6577.62	6303.57	31517.9	414.724	0.925461
High	PCGF1_1	0.169	0.153252	141840	142776	0.903026	7377.35	7472.17	7424.76	37123.8	242.24	0.540561
High	TSC2_1	0.137	0.09576	28008	30724	5.78185	2464.9	2675.04	2569.97	38549.6	402.565	0.898327
Low	NSD1_1	0.133	0.0885735	140812	135524	4.94909	7275.36	6783.37	7029.37	35146.8	396.81	0.885485
High	VPS33A_1	0.127	0.0777937	160180	160700	0.60969	9689.76	9773.67	9731.71	48658.6	625.482	1.39577
Low	FBXO11_2	0.126	0.0759971	99828	105360	4.65256	4388.23	4686.78	4537.5	22687.5	298.531	0.666175
Low	KMT2D_2	0.176	0.165828	137468	138476	0.942205	6958.24	7051.58	7004.91	35024.5	211.21	0.471316
Low	RPRD2_2	0.238	0.277219	134012	136580	2.35949	6651.81	6877.54	6764.68	33823.4	122.01	0.272266
High	DOT1L_2	0.221	0.246676	147192	142692	4.43655	7947.03	7463.58	7705.3	38526.5	156.182	0.348523
High	PCGF1_2	0.23	0.262846	148348	154532	6.48932	8079.52	8856.67	8468.09	42340.5	161.085	0.359462
High	TSC2_2	0.211	0.22871	31204	32728	3.09671	2712.84	2834.3	2773.57	41603.5	181.905	0.405923
Low	NSD1_2	0.151	0.120913	142968	144748	1.73893	7491.85	7678.39	7585.12	37925.6	313.661	0.699938
High	VPS33A_2	0.139	0.0993532	144732	149688	4.98623	7676.68	8237.79	7957.24	39786.2	400.452	0.893612
Low	FBXW7_1	0.121	0.067014	152356	156492	4.48728	8569.04	9130.65	8849.85	44249.2	660.298	1.47346
Low	MEIS2_1	0.131	0.0849802	142812	142256	0.537372	7475.85	7419.25	7447.55	37237.8	438.193	0.977832
Low	SCAF8_1	0.122	0.0688106	146888	149284	2.4306	7912.78	8189.53	8051.15	40255.8	585.023	1.30548
High	FOCAD_1	0.128	0.0795904	158616	161464	3.32056	9445.22	9899.43	9672.33	48361.6	607.632	1.35594
High	PHOX2A_1	0.207	0.221524	148796	149492	0.713346	8131.87	8214.32	8173.09	40865.5	184.475	0.411657
High	UBE2A_1	0.141	0.102946	34028	35504	2.87902	2939.83	3062.02	3000.93	45013.9	437.255	0.975739
Low	FUS_1	0.133	0.0885735	155388	163196	9.01164	8974.5	10196.1	9585.29	47926.5	541.093	1.20745
High	Rab7A_1	0.127	0.0777937	152972	154160	1.27616	8648.79	8806.31	8727.55	43637.7	560.942	1.25175
Control	UNT(-)	0.1	0.0292849	8640	8184	2.54985	647.743	624.799	636.271	3181.36	108.635	0.242419
Low	tau_6	0.114	0.0544377	25268	24872	0.795295	1346.8	1331.73	1339.27	6696.33	123.009	0.274496
Low	MEIS2_2	0.209	0.225117	103268	108700	4.567	4571.63	4876.75	4724.19	23621	104.928	0.234147
Low	MYT1_1	0.124	0.0724039	102064	104932	2.41159	4506.62	4662.99	4584.81	22924	316.613	0.706526
Low	SCAF8_2	0.124	0.0724039	112904	115276	2.01005	5127.6	5275.46	5201.53	26007.6	359.202	0.801563
High	Rab7A_2	0.112	0.0508444	101204	102608	1.18132	4460.73	4535.89	4498.31	67474.7	1327.08	2.96139
Control	CTL	0.1348	0.0918074	34119.2	36087.2	4.8484	1663.59	1735.78	1699.68	25495.3	306.743	1
Control	UNT(+)	0.115	0.0562343	1060	1236	7.75405	168.205	187.72	177.962	2669.43	47.4699	0.154754
Low	tau_5	0.122	0.0688106	956	1156	9.74907	155.934	179.025	167.479	2512.19	36.5087	0.11902
Low	AMBRA1_1	0.134	0.0903701	30352	30332	0.033242	1531.36	1530.64	1531	22965.1	254.122	0.828454
Low	FBXW7_2	0.129	0.081387	41816	45716	4.90384	1940.12	2079.5	2009.81	30147.1	370.417	1.20758
Control	UNT(+)	0.171	0.156845	1672	2060	9.83426	231.146	265.695	248.42	3726.31	23.7579	0.077452
Low	AMBRA1_2	0.124	0.0724039	24728	26172	2.77885	1326.49	1379.66	1353.07	20296.1	280.318	0.913851
Low	FUS_2	0.122	0.0688106	28824	30176	2.29956	1476.23	1525.03	1500.63	22509.4	327.121	1.06643
Low	MYT1_2	0.142	0.104743	24960	25092	0.257658	1335.06	1339.93	1337.5	20062.5	191.54	0.624431
Low	TRIM28_2	0.124	0.0724039	38520	38144	0.520441	1822.85	1809.48	1816.16	27242.4	376.257	1.22662
High	KMT2A_2	0.137	0.09576	48572	51768	3.66635	2182.34	2298.5	2240.42	33606.3	350.943	1.14409
High	RNF20_2	0.138	0.0975566	44564	44544	0.0248339	2038.22	2037.51	2037.87	30568	313.336	1.02149
High	UBE4B_2	0.135	0.0921667	32228	33516	2.00739	1598.69	1644.72	1621.7	24325.6	263.93	0.860427
Low	TRIM28_1	0.136	0.0939633	29400	33088	5.98841	1497.05	1629.44	1563.24	23448.7	249.551	0.813551
Low	CARM1_1	0.129	0.081387	24956	26656	3.23324	1334.91	1397.38	1366.15	20492.2	251.787	0.82084
Low	G3BP2_1	0.125	0.0742005	33012	34132	1.71669	1626.72	1666.7	1646.71	24700.7	332.891	1.08524
Low	NCOA6_1	0.122	0.0688106	45132	46548	1.7242	2058.56	2109.38	2083.97	31259.5	454.283	1.48099
High	ACTL6A_1	0.119	0.0634208	46388	48508	2.52218	2103.63	2180.02	2141.82	32127.4	506.575	1.65146
High	MED23_1	0.136	0.0939633	52524	56292	4.11113	2326.18	2465.47	2395.83	35937.4	382.462	1.24685
High	SMCHD1_1	0.123	0.0706073	47028	50304	3.8329	2126.64	2245.13	2185.89	32788.3	464.376	1.51389
High	WAC_1	0.125	0.0742005	45480	48096	3.14164	2071.03	2165.14	2118.09	31771.3	428.182	1.3959
High	FOCAD_2	0.136	0.0939633	39668	38704	1.31261	1863.66	1829.39	1846.53	27697.9	294.773	0.960978
Low	CARM1_2	0.122	0.0688106	27516	27956	0.787484	1428.76	1444.76	1436.76	21551.3	313.198	1.02104
Low	G3BP2_2	0.116	0.0580309	35616	36772	1.67123	1719.57	1760.7	1740.13	26102	449.795	1.46636
Low	NCOA6_2	0.118	0.0616241	48884	52472	4.08974	2193.62	2324.27	2258.95	33884.2	549.853	1.79255
High	ACTL6A_2	0.113	0.052641	45928	48552	3.131	2087.11	2181.61	2134.36	32015.4	608.183	1.98271
High	MED23_2	0.127	0.0777937	52200	53352	1.28023	2314.31	2356.59	2335.45	35031.8	450.316	1.46806
High	SMCHD1_2	0.122	0.0688106	44732	46404	2.04423	2044.24	2104.2	2074.22	31113.3	452.158	1.47406
High	WAC_2	0.122	0.0688106	49608	49856	0.286092	2219.85	2228.85	2224.35	33365.3	484.886	1.58075
High	KMT2A_1	0.119	0.0634208	41184	41724	0.705626	1917.61	1936.84	1927.22	28908.4	455.818	1.48599
Low	CREBBP_1	0.136	0.0939633	28168	29368	2.08365	1452.45	1495.89	1474.17	22112.6	235.332	0.767197
Low	GGNBP2_1	0.12	0.0652174	40556	45244	5.9787	1895.25	2062.57	1978.91	29683.7	455.15	1.48382
Low	PAN2_1	0.125	0.0742005	44472	45316	1.0425	2034.93	2065.16	2050.04	30750.6	414.426	1.35105
High	ACVR1_1	0.125	0.0742005	48028	51028	3.47011	2162.69	2271.49	2217.09	33256.3	448.195	1.46114
High	MEN1_1	0.14	0.10115	47456	50524	3.574	2142.06	2253.13	2197.59	32963.9	325.892	1.06243
High	TGIF2LX_1	0.131	0.0849802	43572	47152	4.3909	2002.76	2131.11	2066.93	31004	364.837	1.18939
High	ZBTB14_1	0.135	0.0921667	40424	39952	0.630836	1890.56	1873.77	1882.16	28232.4	306.319	0.998617
High	PHOX2A_2	0.134	0.0903701	27620	29208	2.78587	1432.54	1490.11	1461.33	21919.9	242.557	0.79075
Low	CREBBP_2	0.153	0.124506	27092	28080	1.77633	1413.3	1449.26	1431.28	21469.2	172.435	0.562149
Low	GGNBP2_2	0.121	0.067014	38164	39056	1.22802	1810.19	1841.9	1826.05	27390.7	408.731	1.33249
Low	PAN2_2	0.13	0.0831836	38732	40468	2.34555	1830.38	1892.12	1861.25	27918.8	335.629	1.09417
High	ACVR1_2	0.129	0.081387	50320	49304	1.17085	2245.71	2208.83	2227.27	33409.1	410.496	1.33824
High	MEN1_2	0.132	0.0867769	60812	60528	0.291447	2636.03	2625.19	2630.61	39459.2	454.72	1.48241
High	TGIF2LX_2	0.125	0.0742005	48648	53100	5.06228	2185.08	2347.33	2266.21	33993.1	458.125	1.49351
High	ZBTB14_2	0.129	0.081387	41484	38880	3.48094	1928.29	1835.64	1881.97	28229.5	346.855	1.13077
High	RNF20_1	0.146	0.11193	38336	38248	0.1219	1816.3	1813.18	1814.74	27221.1	243.199	0.792841
Low	EIF4G2_1	0.166	0.147862	26348	27292	1.73773	1386.11	1420.6	1403.35	21050.3	142.364	0.464116
Low	JMJD6_1	0.139	0.0993532	35680	40140	6.22667	1721.85	1880.45	1801.15	27017.3	271.931	0.886512
Low	RORB_1	0.135	0.0921667	41892	50232	10.1263	1942.82	2242.51	2092.67	31390	340.579	1.11031
High	CDYL_1	0.129	0.081387	38580	46344	9.9778	1824.98	2102.05	1963.51	29452.7	361.884	1.17976
High	MSL3_1	0.127	0.0777937	54888	56216	1.43123	2413.29	2462.64	2437.97	36569.5	470.083	1.5325
High	TSC1_1	0.129	0.081387	63460	68468	4.93065	2738.03	2935.85	2836.94	42554.1	522.861	1.70456
High	ZNF800_1	0.129	0.081387	46576	49428	3.36708	2110.38	2213.33	2161.85	32427.8	398.44	1.29894
High	UBE2A_2	0.119	0.0634208	41288	46284	6.28044	1921.31	2099.89	2010.6	30159	475.538	1.55028
Low	EIF4G2_2	0.161	0.138879	27980	29248	2.21153	1445.63	1491.56	1468.59	22028.9	158.62	0.517109
Low	JMJD6_2	0.129	0.081387	44144	45888	2.15018	2023.2	2085.67	2054.43	30816.5	378.642	1.23439
Low	RORB_2	0.133	0.0885735	45044	44284	0.942081	2055.41	2028.21	2041.81	30627.1	345.782	1.12727
High	CDYL_2	0.131	0.0849802	49776	51512	1.97954	2225.95	2289.15	2257.55	33863.2	398.484	1.29908
High	MSL3_2	0.134	0.0903701	59084	57864	1.27711	2570.33	2524.33	2547.33	38210	422.816	1.37841
High	TSC1_2	0.135	0.0921667	62300	65100	2.80307	2693.14	2802.06	2747.6	41214	447.168	1.45779
High	ZNF800_2	0.142	0.104743	43280	44364	1.36164	1992.33	2031.07	2011.7	30175.5	288.09	0.939191
High	UBE4B_1	0.126	0.0759971	36324	37808	2.10683	1744.76	1797.53	1771.15	26567.2	349.582	1.13966
Low	FBXO11_1	0.144	0.108336	37372	40192	3.86986	1782.03	1882.3	1832.17	27482.5	253.678	0.827004
Low	KMT2D_1	0.12	0.0652174	49268	47672	1.87219	2207.53	2149.84	2178.68	32680.3	501.097	1.63361
Low	RPRD2_1	0.126	0.0759971	39140	37728	1.95059	1844.89	1794.69	1819.79	27296.8	359.183	1.17096
High	DOT1L_1	0.118	0.0616241	39908	43680	4.90073	1872.2	2006.61	1939.41	29091.1	472.073	1.53899
High	PCGF1_1	0.121	0.067014	48684	49220	0.624693	2186.39	2205.79	2196.09	32941.3	491.559	1.60251
High	TSC2_1	0.126	0.0759971	71584	66768	4.64313	3062.63	2867.92	2965.28	44479.1	585.274	1.90803
Low	NSD1_1	0.137	0.09576	48584	50824	2.58505	2182.77	2264.05	2223.41	33351.2	348.279	1.13541
High	VPS33A_1	0.123	0.0706073	52928	54440	1.66296	2341.01	2396.72	2368.86	35532.9	503.247	1.64062
Low	FBXO11_2	0.173	0.160438	31576	31760	0.295432	1575.33	1581.92	1578.63	23679.4	147.592	0.481158
Low	KMT2D_2	0.129	0.081387	40908	42896	2.57783	1907.78	1978.62	1943.2	29148	358.141	1.16756
Low	RPRD2_2	0.143	0.10654	34876	36520	2.40214	1693.22	1751.73	1722.48	25837.1	242.512	0.790603
High	DOT1L_2	0.137	0.09576	41196	43020	2.35686	1918.03	1983.05	1950.54	29258.1	305.536	0.996065
High	PCGF1_2	0.135	0.0921667	46196	46468	0.328806	2096.73	2106.5	2101.61	31524.2	342.035	1.11505
High	TSC2_2	0.142	0.104743	68836	68092	0.72049	2950.66	2920.75	2935.71	44035.6	420.415	1.37058
Low	NSD1_2	0.157	0.131692	45708	45244	0.568072	2079.21	2062.57	2070.89	31063.4	235.878	0.768977
High	VPS33A_2	0.131	0.0849802	43180	41816	1.75089	1988.76	1940.12	1964.44	29466.6	346.746	1.13041
Low	FBXW7_1	0.145	0.110133	71968	69792	2.07722	3078.47	2989.35	3033.91	45508.6	413.215	1.34711
Low	MEIS2_1	0.127	0.0777937	41808	41768	0.0519673	1939.83	1938.41	1939.12	29086.8	373.896	1.21892
Low	SCAF8_1	0.136	0.0939633	45788	43492	2.84724	2082.08	1999.9	2040.99	30614.9	325.817	1.06218
High	FOCAD_1	0.133	0.0885735	56452	59348	3.04822	2471.44	2580.33	2525.89	37888.3	427.761	1.39453
High	PHOX2A_1	0.131	0.0849802	62284	64976	2.69641	2692.53	2797.2	2744.86	41172.9	484.5	1.5795
High	UBE2A_1	0.138	0.0975566	67384	64448	2.89171	2892.44	2776.52	2834.48	42517.2	435.821	1.4208
Low	FUS_1	0.154	0.126303	54728	49704	5.62039	2407.37	2223.34	2315.35	34730.3	274.977	0.896441
High	Rab7A_1	0.122	0.0688106	44444	39232	6.7674	2033.93	1848.16	1941.04	29115.7	423.128	1.37942
Control	UNT(-)	0.112	0.0508444	3784	3368	5.26226	393.885	365.623	379.754	5696.31	112.034	0.365238
Low	tau_6	0.119	0.0634208	8032	7964	0.382122	635.13	631.707	633.418	9501.27	149.813	0.4884
Low	MEIS2_2	0.132	0.0867769	47444	46912	0.635326	2141.62	2122.47	2132.05	31980.7	368.539	1.20146
Low	MYT1_1	0.137	0.09576	39100	35224	5.4931	1843.47	1705.61	1774.54	26618.1	277.967	0.906188
Low	SCAF8_2	0.173	0.160438	44508	45232	0.894605	2036.22	2062.14	2049.18	30737.7	191.586	0.624581
High	Rab7A_2	0.124	0.0724039	14660	20368	17.4875	1479.76	1897.35	1688.55	25328.3	349.82	1.14043
Control	CTL	0.1436	0.107618	17042.4	19346.4	6.39312	1654.13	1825.86	1740	26099.9	240.853	1
Control	UNT(+)	0.11	0.0472512	948	1016	3.8773	215.765	227.93	221.847	3327.71	70.426	0.292403
Low	tau_5	0.128	0.0795904	672	840	13.5971	161.238	195.541	178.389	2675.84	33.6202	0.139588
Low	AMBRA1_1	0.14	0.10115	19596	24228	11.9504	1841.04	2180.9	2010.97	30164.5	298.216	1.23817
Low	FBXW7_2	0.132	0.0867769	24884	32976	17.3767	2229.62	2854.29	2541.96	38129.3	439.395	1.82433
Control	UNT(+)	0.114	0.0544377	1144	1344	8.54138	249.836	281.955	265.896	3988.43	73.2661	0.304195
Low	AMBRA1_2	0.142	0.104743	16624	16860	0.747705	1624.16	1641.42	1632.79	24491.9	233.828	0.970833
Low	FUS_2	0.144	0.108336	16640	18340	5.20208	1625.33	1749.47	1687.4	25311	233.633	0.970025
Low	MYT1_2	0.139	0.0993532	13656	11928	6.86268	1405.21	1275.14	1340.18	20102.7	202.336	0.84008
Low	TRIM28_2	0.147	0.113726	21764	21512	0.655668	1999.42	1980.97	1990.19	29852.9	262.498	1.08987
High	KMT2A_2	0.141	0.102946	24732	23104	3.94712	2218.31	2097.85	2158.08	32371.2	314.447	1.30556
High	RNF20_2	0.145	0.110133	23488	21908	3.97283	2126.17	2009.97	2068.07	31021	281.669	1.16947
High	UBE4B_2	0.144	0.108336	20672	16840	11.1083	1919.55	1639.96	1779.76	26696.3	246.421	1.02312
Low	TRIM28_1	0.145	0.110133	16460	17968	4.67318	1612.15	1722.34	1667.24	25008.7	227.077	0.942804
Low	CARM1_1	0.145	0.110133	13068	11112	8.16214	1361.24	1212.69	1286.96	19304.4	175.283	0.72776
Low	G3BP2_1	0.143	0.10654	17612	16032	4.9877	1696.36	1580.78	1638.57	24578.6	230.699	0.957841
Low	NCOA6_1	0.141	0.102946	19824	25764	14.9034	1857.66	2295.32	2076.49	31147.4	302.559	1.2562
High	ACTL6A_1	0.144	0.108336	18428	19216	1.98228	1647.68	1694.53	1671.11	25066.6	231.377	0.960659
High	MED23_1	0.142	0.104743	17156	23212	16.6135	1663.06	2105.81	1884.43	28266.5	269.865	1.12046
High	SMCHD1_1	0.147	0.113726	19792	21788	5.34841	1855.33	2001.18	1928.25	28923.8	254.328	1.05595
High	WAC_1	0.144	0.108336	25064	27340	5.19432	2243.03	2414.08	2328.55	34928.3	322.406	1.3386
High	FOCAD_2	0.144	0.108336	19160	20224	2.969	1809.25	1886.84	1848.05	27720.7	255.876	1.06238
Low	CARM1_2	0.136	0.0939633	13556	13596	0.150845	1397.75	1400.74	1399.25	20988.7	223.371	0.927417
Low	G3BP2_2	0.133	0.0885735	16688	17768	3.34437	1628.84	1707.75	1668.29	25024.4	282.527	1.17303
Low	NCOA6_2	0.132	0.0867769	25792	25992	0.459936	2297.41	2312.41	2304.91	34573.7	398.42	1.65421
High	ACTL6A_2	0.133	0.0885735	20440	23376	7.57285	1902.61	2117.9	2010.25	30153.8	340.439	1.41347
High	MED23_2	0.131	0.0849802	20608	22688	5.41078	1914.88	2067.23	1991.05	29865.8	351.444	1.45917
High	SMCHD1_2	0.124	0.0724039	15848	18344	7.78013	1567.28	1749.76	1658.52	24877.8	343.597	1.42659
High	WAC_2	0.119	0.0634208	17988	19704	4.95253	1723.8	1848.91	1786.35	26795.3	422.5	1.75419
High	KMT2A_1	0.121	0.067014	22320	23844	3.78707	2040.19	2152.47	2096.33	31445	469.23	1.9482
Low	CREBBP_1	0.127	0.0777937	13328	15588	8.08566	1380.72	1548.17	1464.44	21966.7	282.371	1.17238
Low	GGNBP2_1	0.127	0.0777937	18116	21244	8.73616	1733.13	1961.36	1847.24	27708.7	356.181	1.47883
Low	PAN2_1	0.132	0.0867769	20216	19764	1.07955	1753.46	1726.89	1740.17	26102.6	300.801	1.2489
High	ACVR1_1	0.132	0.0867769	27672	23676	9.24159	2439.3	2140.05	2289.67	34345.1	395.787	1.64327
High	MEN1_1	0.125	0.0742005	22160	21108	2.73761	2028.45	1951.41	1989.93	29849	402.274	1.67021
High	TGIF2LX_1	0.131	0.0849802	22528	26676	9.86854	2055.47	2363.86	2209.66	33145	390.031	1.61938
High	ZBTB14_1	0.127	0.0777937	26428	27312	1.98544	2345.17	2411.96	2378.56	35678.4	458.629	1.90419
High	PHOX2A_2	0.126	0.0759971	22720	22696	0.0603243	2069.58	2067.82	2068.7	31030.5	408.312	1.69528
Low	CREBBP_2	0.143	0.10654	16180	14336	6.30528	1591.63	1455.77	1523.7	22855.5	214.526	0.890693
Low	GGNBP2_2	0.144	0.108336	15508	17308	5.79824	1542.29	1674.16	1608.23	24123.4	222.671	0.924513
Low	PAN2_2	0.153	0.124506	23720	20504	8.24031	2143.3	1907.28	2025.29	30379.4	243.999	1.01306
High	ACVR1_2	0.141	0.102946	26912	19952	17.1315	2381.67	1867	2124.34	31865.1	309.53	1.28514
High	MEN1_2	0.142	0.104743	22060	23700	3.49664	1860.82	1955.17	1908	28620	273.24	1.13447
High	TGIF2LX_2	0.144	0.108336	23076	23016	0.149252	2095.79	2091.37	2093.58	31403.6	289.872	1.20352
High	ZBTB14_2	0.145	0.110133	26064	20876	12.7496	2317.81	1934.45	2126.13	31892	289.577	1.2023
High	RNF20_1	0.137	0.09576	26428	24152	5.3154	2345.17	2175.27	2260.22	33903.3	354.044	1.46996
Low	EIF4G2_1	0.141	0.102946	17488	19924	7.07246	1687.31	1864.96	1776.13	26642	258.795	1.07449
Low	JMJD6_1	0.142	0.104743	24940	28252	7.48739	2233.79	2483.54	2358.67	35380	337.779	1.40243
Low	RORB_1	0.141	0.102946	22592	22668	0.191492	2060.17	2065.76	2062.97	30944.5	300.588	1.24802
High	CDYL_1	0.146	0.11193	21848	26040	10.1588	2005.57	2316.01	2160.79	32411.9	289.574	1.20229
High	MSL3_1	0.138	0.0975566	25056	26924	4.28546	2242.43	2382.58	2312.51	34687.6	355.564	1.47627
High	TSC1_1	0.145	0.110133	29392	26220	6.97506	2571.24	2329.53	2450.38	36755.7	333.74	1.38566
High	ZNF800_1	0.144	0.108336	24464	26796	5.3987	2198.4	2372.91	2285.66	34284.9	316.467	1.31394
High	UBE2A_2	0.143	0.10654	22092	22388	0.755088	2023.46	2045.19	2034.33	30514.9	286.418	1.18918
Low	EIF4G2_2	0.136	0.0939633	15312	15556	0.826114	1527.87	1545.82	1536.84	23052.6	245.337	1.01862
Low	JMJD6_2	0.134	0.0903701	23060	25476	5.80025	2094.61	2273.77	2184.19	32762.8	362.541	1.50524
Low	RORB_2	0.14	0.10115	21564	21580	0.041722	1984.77	1985.94	1985.36	29780.4	294.418	1.2224
High	CDYL_2	0.139	0.0993532	20108	24348	10.8257	1878.38	2189.8	2034.09	30511.3	307.1	1.27505
High	MSL3_2	0.138	0.0975566	23556	25008	3.48434	2131.19	2238.85	2185.02	32775.3	335.962	1.39489
High	TSC1_2	0.144	0.108336	25668	26768	2.50938	2288.13	2370.8	2329.46	34942	322.532	1.33913
High	ZNF800_2	0.17	0.155049	17848	18968	3.29162	1713.58	1795.25	1754.42	26316.3	169.729	0.704701
High	UBE4B_1	0.144	0.108336	17032	22048	14.0965	1654	2020.24	1837.12	27556.8	254.363	1.05609
Low	FBXO11_1	0.139	0.0993532	17652	18264	1.83372	1699.28	1743.93	1721.6	25824	259.922	1.07917
Low	KMT2D_1	0.141	0.102946	31060	31184	0.255559	2701.48	2711.26	2706.37	40595.5	394.336	1.63725
Low	RPRD2_1	0.143	0.10654	18316	20616	6.4759	1747.72	1915.46	1831.59	27473.8	257.874	1.07067
High	DOT1L_1	0.145	0.110133	21092	20772	0.853033	1950.24	1926.85	1938.55	29078.2	264.028	1.09622
High	PCGF1_1	0.137	0.09576	23744	24788	2.50635	2145.07	2222.48	2183.78	32756.6	342.07	1.42025
High	TSC2_1	0.138	0.0975566	27148	25452	3.86133	2399.53	2271.98	2335.75	35036.3	359.138	1.49111
Low	NSD1_1	0.165	0.146065	16796	14808	6.60422	1636.74	1490.69	1563.72	23455.8	160.584	0.666731
High	VPS33A_1	0.14	0.10115	27736	32020	9.02989	2444.17	2777.58	2610.88	39163.2	387.18	1.60754
Low	FBXO11_2	0.136	0.0939633	16976	16128	2.7117	1649.9	1587.82	1618.86	24282.9	258.43	1.07298
Low	KMT2D_2	0.134	0.0903701	23752	24224	1.14204	2145.67	2180.6	2163.13	32447	359.046	1.49073
Low	RPRD2_2	0.136	0.0939633	16368	16528	0.514227	1605.41	1617.13	1611.27	24169.1	257.218	1.06795
High	DOT1L_2	0.14	0.10115	24372	22656	4.20957	2191.58	2064.88	2128.23	31923.4	315.605	1.31037
High	PCGF1_2	0.136	0.0939633	20900	20268	1.7058	1936.21	1890.06	1913.13	28697	305.406	1.26802
High	TSC2_2	0.147	0.113726	31052	25924	11.1128	2700.84	2307.31	2504.08	37561.1	330.277	1.37128
Low	NSD1_2	0.169	0.153252	17432	12412	17.5355	1683.22	1311.85	1497.53	22463	146.576	0.60857
High	VPS33A_2	0.145	0.110133	25436	24020	3.35654	2270.78	2165.49	2218.14	33272.1	302.108	1.25433
Low	FBXW7_1	0.143	0.10654	35412	40568	9.69322	3054.32	3503.83	3279.08	49186.2	461.67	1.91681
Low	MEIS2_1	0.132	0.0867769	18580	19832	3.56088	1766.97	1858.25	1812.61	27189.1	313.322	1.30089
Low	SCAF8_1	0.139	0.0993532	17552	18644	3.25222	1691.98	1771.63	1731.81	25977.1	261.462	1.08557
High	FOCAD_1	0.158	0.133489	23740	28284	10.4205	2144.78	2485.99	2315.39	34730.8	260.177	1.08023
High	PHOX2A_1	0.148	0.115523	20596	20572	0.064776	1914	1912.25	1913.12	28696.8	248.409	1.03137
High	UBE2A_1	0.163	0.142472	21360	23940	6.49769	1969.84	2159.57	2064.71	30970.6	217.38	0.902543
Low	FUS_1	0.201	0.210744	15328	16068	2.47078	1529.04	1583.42	1556.23	23343.5	110.767	0.459896
High	Rab7A_1	0.18	0.173015	17572	19524	5.70399	1693.44	1835.79	1764.61	26469.2	152.988	0.635194
Control	UNT(-)	0.118	0.0616241	2392	2548	3.07718	424.838	443.737	434.287	6514.31	105.71	0.4389
Low	tau_6	0.173	0.160438	3436	3724	3.85343	544.125	574.608	559.366	8390.49	52.2973	0.217134
Low	MEIS2_2	0.143	0.10654	18572	20648	5.8122	1766.38	1917.8	1842.09	27631.4	259.353	1.07681
Low	MYT1_1	0.162	0.140676	12256	16984	16.7972	1300.04	1650.49	1475.27	22129	157.305	0.653118
Low	SCAF8_2	0.235	0.271829	15220	18064	9.06069	1521.09	1729.34	1625.21	24378.2	89.6822	0.372353
High	Rab7A_2	0.167	0.149659	21056	22856	4.63469	1947.61	2079.59	2013.6	30204	201.819	0.837936

## Sheet: Fig4a,b
control	P30	P38								control	P30	P38
102.822	330.706	389.469								899.4	1780	2204.6
89.3336	440.959	351.908								1053.3	1685.9	1408
96.6282	258.903	315.973								1186.6	1979.4	2341.6
82.8313	320.95	355.768								1586.8	2161.2	1628.2
93.8596	249.236	369.067								1724	2289.5	1774.2
80.0257	319.708	342.613								2080	1968.3	1617.3
110.033	304.598	324.287								1020.9	1683.1	2035
119.258	236.231	347.865								667.7	2462.4	1867.1
122.781	270.037	284.114								1463.5	1817.9	2027.6
92.0906		288.989								1553.7		1647
119.492		252.499								1499.8		1948.3
125.148										1034
92.0229										1118.6
86.5312										1704
93.4386										1396.6
112.23										1317
107.969										1686.1
73.5053										1653.2
										1344.8
										1058.9
										1316.8
										1196.6
										1178.1
										1019.1
										958.9
										1211.8
										1318.8
										741.4
										1146.6
										684.4

## Sheet: Supp Fig4g,h,i
	Non-Target					PBS	Non-Target	Mapt	Tsc1	Tsc2	mTor	PBS			Non-Target	Mapt	Tsc1	Tsc2	mTor	PBS
Mapt	0.179	0.367	0.37	0.395		27728	30812	4674	30790	17471	24881	670			1	0.155529	0.978363	0.72137	0.839109	0.027033
Tsc1	0.613	0.646	0.584			26757	26637	4261	25416	23971	23325	883			1	0.159111	1.06522	0.849058	0.951678	0.02817
Tsc2	0.185	0.13	0.142	0.283		25090	29845	4880	28824	22402	32107	869
mTor	0.356	0.345				26220	29403	4547	34288	27903	24278	800
